# Supplementary material for: Systematic screen uncovers regulator contributions to chemical cues in Escherichia coli
Source: PLoS Biol. 2025 Jul 22;23(7):e3003260. doi: 10.1371/journal.pbio.3003260 (PMC12282887; doi:10.1371/journal.pbio.3003260)
Supplement: S1 Table — (XLSX) [file pbio.3003260.s007.xlsx]

## Sheet: Sup.1 Strains, Plasmids, Oligos
	Strains												Plasmids									DNA Oligos
	Brochado id	Type	Species	Strain	Genotype	Plasmid	BSL	Origin	Notes	Antibiotic for selection			Plasmid carrier ID	Strain	Plasmid Name	Notes	Plasmid backbone	Primers used	Source			Primer number	Primer name	sequence	Template DNA	Notes
	AB10001	Wild type	E. coli	BW25113	Δ(araD-araB)567, ΔlacZ4787(::rrnB-3), λ-, rph-1, Δ(rhaD-rhaB)568, hsdR514	-	S1	Typas	lab strain K-12 derivative. Keio parent	none			AB20011	E. Coli Top10	pTU175-luxCDABE	Low copy vector with luxCDABE reporter system, pSC101 origin of replication and spectinomycin resistance cassette	-	-	Typas Lab, EMBL Heidelberg			29	RL_pTU175_Lux_pMarRAB-fwd	TGTCGGGAATTCtctgttgcggaaagagcatcc	BW25113	EcoRI RS
	AB10005	Wild type	E. coli	DH5α	F– endA1 glnV44 thi-1 recA1 relA1 gyrA96 deoR nupG purB20 φ80dlacZΔM15 Δ(lacZYA-argF)U169, hsdR17(rK–mK+), λ–	-	S1	Typas	Cloning strain	none			AB20041	E. Coli DH5α	pTU175-marRAB	Lux promoter reporter plasmid for E. coli - marRAB promoter. Promoter cloned with EcoRI+XhoI. 500 bp upstream of ATG	pTU175-luxCDABE	29 & 30	This study			30	RL_pTU175_Lux_pMarRAB-rev	TGGTCTCTCGAGattagttgccctggcaagtaattagttgc	BW25113	XhoI RS
	AB10013	Wild type	S. enterica Typhimurium	14028S		-	S2	Typas	infection model strain	none			AB20043	E. Coli DH5α	pTU175-acrAB	Lux promoter reporter plasmid for E. coli - acrAB promoter. Promoter cloned with EcoRI+XhoI/SalI. 500 bp upstream of ATG	pTU175-luxCDABE	57 & 58	This study			31	RL_pTU175_Lux_TolC-fwd	TGTCGGGAATTCatcatcccggcaaccatctcc	BW25113	EcoRI RS
	AB30003	deletion	E. coli	BW25113	ΔompF	-	S1	This study	Transduced from KEIO collection & Kan excised	none			AB20044	E. Coli DH5α	pTU175-soxS	Lux promoter reporter plasmid for E. coli - soxS promoter. Promoter cloned with EcoRI+XhoI. 500 bp upstream of ATG	pTU175-luxCDABE	43 & 44	This study			32	RL_pTU175_Lux_TolC-rev	TGGTCTCTCGAGttgcattccttgtggtgaagcag	BW25113	XhoI RS
	AB30004	deletion	E. coli	BW25113	ΔmarA	-	S1	This study	Transduced from KEIO collection & Kan excised	none			AB20045	E. Coli DH5α	pTU175-rob	Lux promoter reporter plasmid for E. coli - rob promoter. Promoter cloned with EcoRI+XhoI. 500 bp upstream of ATG	pTU175-luxCDABE	47 & 48	This study			43	RL_pTU175_Lux_pSoxS-fwd	TGTCGGGAATTCagcggtcgcccgggttacg	BW25113	EcoRI RS
	AB30043	plasmid reporter	E. coli	BW25113	pTU175-pMicF-lux rep	pTU175 - Lux reporter (AB20011)	S1	This study	Plasmid from AB20049	Spectinomycin			AB20048	E. Coli DH5α	pTU175-ompF	Lux promoter reporter plasmid for E. coli - ompF promoter. Promoter cloned with EcoRI+XhoI. 500 bp upstream of ATG	pTU175-luxCDABE	53 & 54	This study			44	RL_pTU175_Lux_pSoxS-rev	TGGTCTCTCGAGaaatctgcctcttttcagtgttcagttcg	BW25113	XhoI RS
	AB30045	plasmid reporter	E. coli	BW25113	pTU175-pTolC-lux rep	pTU175 - Lux reporter (AB20011)	S1	This study	Plasmid from AB20051	Spectinomycin			AB20049	E. Coli DH5α	pTU175-micF	Lux promoter reporter plasmid for E. coli - micF promoter. Promoter cloned with EcoRI+XhoI. 500 bp upstream of ATG	pTU175-luxCDABE	51 & 52	This study			47	RL_pTU175_Lux_pRob-fwd	TGTCGGGAATTCccgtttttaatacgatccgacagttcaatcg	BW25113	EcoRI RS
	AB30046	plasmid reporter	E. coli	BW25113	pTU175-pOmpF-lux rep	pTU175 - Lux reporter (AB20011)	S1	This study	Plasmid from AB20048	Spectinomycin			AB20051	E. Coli DH5α	pTU175-tolC	Lux promoter reporter plasmid for E. coli - tolC promoter. Promoter cloned with EcoRI+XhoI. 500 bp upstream of ATG	pTU175-luxCDABE	31 & 32	This study			48	RL_pTU175_Lux_pRob-rev	TGGTCTCTCGAGaaaatatcctcatcctttcaacaacgagcacc	BW25113	XhoI RS
	AB30067	plasmid reporter	E. coli	BW25113	pTU175-pMarR-lux rep	pTU175 - Lux reporter (AB20011)	S1	This study	Plasmid from AB20041	Spectinomycin			AB20086	E. Coli DH5α	pASCoT-luxCDABE	pTU175-luxCDABE with spectinomycin resistance swapped out for ampicillin resistance cassette - works better in S. enterica	pTU175-luxCDABE	-	Brochado Lab			51	RL_pTU175_Lux_pMicF-fwd	TGTCGGGAATTCaggtctggtcgccatctacatc	BW25113	EcoRI RS
	AB30068	plasmid reporter	E. coli	BW25113	pTU175-pSoxS-lux rep	pTU175 - Lux reporter (AB20011)	S1	This study	Plasmid from Ab20044	Spectinomycin			AB20118	E. Coli DH5α	pASCoT-micF	Lux promoter reporter plasmid for S. enterica - micF promoter. Promoter cloned with Gibson Assembly. 500 bp upstream of ATG	pASCoT-luxCDABE	99 & 181	This study			52	RL_pTU175_Lux_pMicF-rev	TGGTCTCTCGAGgggagttattctagttgcgagtgaagg	BW25113	XhoI RS
	AB30069	plasmid reporter	E. coli	BW25113	pTU175-pRob-lux rep	pTU175 - Lux reporter (AB20011)	S1	This study	Plasmid from Ab20045	Spectinomycin			AB20008	E. coli DH5a	pKD13	Holds the kan cassete used for the KEIO collection including FRT sites	pKD13	-	Westermann Lab			53	RL_pTU175_Lux_pOmpF-fwd	TGTCGGGAATTCcgatcatcctgttacggaatattacattgc	BW25113	EcoRI RS
	AB30070	plasmid reporter	E. coli	BW25113	pTU175-pAcrAB-lux rep	pTU175 - Lux reporter (AB20011)	S1	This study	Plasmid from AB20043	Spectinomycin			AB20046	E. coli Top10	pKD46	Strain name: JVS-1242; pKD46 plasmid for LambdaRed Recombineering	pKD46	-	Westermann Lab			54	RL_pTU175_Lux_pOmpF-rev	TGGTCTCTCGAGtatttattaccctcatggttttttttatgacacctgc	BW25113	XhoI RS
	AB30081	plasmid reporter	E. coli	BW25113	pTU175-EVC-lux rep	pTU175 - Lux reporter (AB20011)	S1	This study	Plasmid from AB20011, contains lux but no promoter	Spectinomycin			AB20055	E. coli DH5a	pCp20	Kan excision plasmid. Temperature sensitive! Keep 30C	pCP20	-	Westermann Lab			57	RL_pTU175_Lux_pAcrAB-fwd	TGTCGGGAATTCacaaattcgcatttgtggaatataatctcc	BW25113	EcoRI RS
	AB30084	plasmid reporter	S. enterica Typhimurium	14028S	pASCoT-LuxCDABE	pASCoT-LuxCDABE (AB20086)	S2	This study	Promoter-less reporter	Ampicillin			AB20127	E. coli DH5a	pBR322	backbone plasmid for overexpression	pBR322	-	Typas Lab, EMBL Heidelberg			58	RL_pTU175_Lux_pAcrAB-rev	TGGTCTGTCGACatgtaaacctcgagtgtccg	BW25113	SalI RS
	AB30127	plasmid reporter	S. enterica Typhimurium	14028S	pASCoT-pMicF-Lux	pASCoT-LuxCDABE (AB20086)	S2	This study	Plasmid from AB20118	Ampicillin			AB20003	BL21	pET-28a	protein production. His-Tag fusion	pET-28a	-	Typas Lab, EMBL Heidelberg			99	SB5 MicF fw	CGGCGCAGTATGAAGATCTCGAGTAGGTCTGGTCGCCATCGC	ST 14028	Gibson
	AB30212	deletion	E. coli	BW25113	ΔmicF	-	S1	This study	Transduced from KEIO collection & Kan excised	none			AB20206	BL21	pET-28a-Rob	Rob C-terminal His-Tag fusion	pET-28a	658 & 659	This study			181	ST pMicF rev	GGTACCGTTGTGGTCTCggtcactattttagttgcgaatg	ST 14028	Gibson
	AB30219	deletion	E. coli	BW25113	Δrob	-	S1	This study	Transduced from KEIO collection & Kan excised	none			AB20277	E. coli DH5a	pKD13-rob	Template for LambdaRED fragment for complementation, created with Gibson assembly	pKD13	1121 & 1122	This study			591	dRob_KanFRT_fwd	tccaattacctgatgtcaggtgctcgttgttgaaaggatgaggatattttgtgtaggctggagctgcttc	BW25113, pKD13	Lambda RED recombineering
	AB30257	deletion + plasmid reporter	E. coli	BW25113	ΔmarR pTU175 EVC	pTU175 - Lux reporter (AB20011)	S1	This study	pTU175 EVC (AB20011) transformed into AB30245	Spectinomycin			AB20279	E. coli DH5a	pKD13-ompF	Template for LambdaRED fragment for complementation, created with Gibson assembly	pKD13	1125 & 1126	This study			592	dRob_KanFRT_rev	gggacatctcgcatctggacgcccctgcattagatgagctgcagcgttaaattccggggatccgtcgacc	BW25113, pKD13	Lambda RED recombineering
	AB30258	deletion + plasmid reporter	E. coli	BW25113	ΔmarR pTU175 pmarRAB	pTU175 - Lux reporter (AB20011)	S1	This study	pTU175 pmarRAB (AB20041) transformed into AB30245	Spectinomycin			AB20284	E. coli DH5a	pTU175-micF-comp	Low copy vector with pSC101 origin of replication, contains micF and 500bp upstream promoter region, created with Gibson assembly	pTU175-luxCDABE	1161 & 1162	This study			580	5S-rRNA_Nblot_probe	CTACGGCGTTTCACTTCTGAGTTC	BW25113	Northern Blot
	AB30305	deletion	E. coli	BW25113	ΔsoxS	-	S1	This study	Transduced from KEIO collection & Kan excised	none												524	micF_Nblot_probe	GGGGTAAACAGACATTCAGA	BW25113	Northern Blot
	AB30306	deletion + plasmid reporter	E. coli	BW25113	ΔsoxS pTU175 EVC	pTU175 - Lux reporter (AB20011)	S1	This study	Plasmid from AB20011, contains lux but no promoter. Transformed into AB30305	Spectinomycin												658	Rob-6xHis_fwd	GATATACCatggatcaggccggcattattcg	BW25113	Tag Rob, NcoI RS
	AB30307	deletion + plasmid reporter	E. coli	BW25113	ΔsoxS pTU175 ptolC	pTU175 - Lux reporter (AB20011)	S1	This study	Plasmid from AB20051, transformed into AB30305	Spectinomycin												659	Rob-6xHis_rev	GGCCGCAAGCTTacgacggatcggaatcagcag	BW25113	Tag Rob, HindIII RS
	AB30308	deletion + plasmid reporter	E. coli	BW25113	ΔmarA pTU175 EVC	pTU175 - Lux reporter (AB20011)	S1	This study	Plasmid from AB20011, contains lux but no promoter. Transformed into AB30004	Spectinomycin												1161	GA_pTU-micF-comp_fwd	GCA TCG GCG GCG CAG TAT GAA GAT CTC GAG AGG TCT GGT CGC CAT CTA CAT C	BW25113	create Fragment for GA into pTU175
	AB30309	deletion + plasmid reporter	E. coli	BW25113	ΔmarA pTU175 pmicF	pTU175 - Lux reporter (AB20011)	S1	This study	Plasmid from AB20049, transformed into AB30004	Spectinomycin												1162	GA_pTU-micF-comp_rev	CAG CTA TCG ATC CAT GGG GCC CGC GGC CGC AAA AAA AAC CGA ATG CGA GGC ATC	BW25113	create Fragment for GA into pTU175
	AB30310	deletion + plasmid reporter	E. coli	BW25113	ΔmarA pTU175 pompF	pTU175 - Lux reporter (AB20011)	S1	This study	Plasmid from AB20048, transformed into AB30004	Spectinomycin												1121	pKD13_rob_fwd	gagaatagga acttcgaact gcaggtcgac ttaacgacgg atcggaatca gcag	BW25113	create Fragment for GA into pKD13
	AB30311	deletion + plasmid reporter	E. coli	BW25113	ΔmarA pTU175 pacrA	pTU175 - Lux reporter (AB20011)	S1	This study	Plasmid from AB20043, transformed into AB30004	Spectinomycin												1122	pKD13_rob_rev	gtcaaacatg agaattaatt ccggggatcc ccgtttttaa tacgatccga cagttcaatc	BW25113	create Fragment for GA into pKD13
	AB30312	deletion + plasmid reporter	E. coli	BW25113	ΔmarA pTU175 ptolC	pTU175 - Lux reporter (AB20011)	S1	This study	Plasmid from AB20051, transformed into AB30004	Spectinomycin												1125	pKD13_ompF_fwd	gagaatagga acttcgaact gcaggtcgac ttagaactgg taaacgatac ccacagc	BW25113	create Fragment for GA into pKD13
	AB30332	deletion + plasmid reporter	E. coli	BW25113	ΔmarA pTU175-pmarRAB	pTU175 - Lux reporter (AB20011)	S1	This study	Plasmid from AB20041, transformed into AB30004	Spectinomycin												1126	pKD13_ompF_rev	gtcaaacatg agaattaatt ccggggatcc cgatcatcct gttacggaat attacattgc	BW25113	create Fragment for GA into pKD13
	AB30333	deletion + plasmid reporter	E. coli	BW25113	ΔmarA pTU175-psoxS	pTU175 - Lux reporter (AB20011)	S1	This study	Plasmid from AB20044, transformed into AB30004	Spectinomycin
	AB30334	deletion + plasmid reporter	E. coli	BW25113	ΔmarA pTU175-prob	pTU175 - Lux reporter (AB20011)	S1	This study	Plasmid from AB20045, transformed into AB30004	Spectinomycin
	AB30335	deletion + plasmid reporter	E. coli	BW25113	ΔsoxS pTU175-pacrAB	pTU175 - Lux reporter (AB20011)	S1	This study	Plasmid from AB20043, transformed into AB30305	Spectinomycin
	AB30336	deletion + plasmid reporter	E. coli	BW25113	ΔsoxS pTU175-pmarRAB	pTU175 - Lux reporter (AB20011)	S1	This study	Plasmid from AB20041, transformed into AB30305	Spectinomycin
	AB30337	deletion + plasmid reporter	E. coli	BW25113	ΔsoxS pTU175-psoxS	pTU175 - Lux reporter (AB20011)	S1	This study	Plasmid from AB20044, transformed into AB30305	Spectinomycin
	AB30338	deletion + plasmid reporter	E. coli	BW25113	ΔsoxS pTU175-prob	pTU175 - Lux reporter (AB20011)	S1	This study	Plasmid from AB20045, transformed into AB30305	Spectinomycin
	AB30339	deletion + plasmid reporter	E. coli	BW25113	ΔsoxS pTU175-pmicF	pTU175 - Lux reporter (AB20011)	S1	This study	Plasmid from AB20049, transformed into AB30305	Spectinomycin
	AB30340	deletion + plasmid reporter	E. coli	BW25113	ΔsoxS pTU175-pompF	pTU175 - Lux reporter (AB20011)	S1	This study	Plasmid from AB20048, transformed into AB30305	Spectinomycin
	AB30341	deletion + plasmid reporter	E. coli	BW25113	Δrob pTU175-EVC	pTU175 - Lux reporter (AB20011)	S1	This study	Plasmid from AB20011, transformed into AB30219	Spectinomycin
	AB30342	deletion + plasmid reporter	E. coli	BW25113	Δrob pTU175-pacrAB	pTU175 - Lux reporter (AB20011)	S1	This study	Plasmid from AB20043, transformed into AB30219	Spectinomycin
	AB30343	deletion + plasmid reporter	E. coli	BW25113	Δrob pTU175-ptolC	pTU175 - Lux reporter (AB20011)	S1	This study	Plasmid from AB20051, transformed into AB30219	Spectinomycin
	AB30344	deletion + plasmid reporter	E. coli	BW25113	Δrob pTU175-pmarRAB	pTU175 - Lux reporter (AB20011)	S1	This study	Plasmid from AB20041, transformed into AB30219	Spectinomycin
	AB30345	deletion + plasmid reporter	E. coli	BW25113	Δrob pTU175-psoxS	pTU175 - Lux reporter (AB20011)	S1	This study	Plasmid from AB20044, transformed into AB30219	Spectinomycin
	AB30346	deletion + plasmid reporter	E. coli	BW25113	Δrob pTU175-prob	pTU175 - Lux reporter (AB20011)	S1	This study	Plasmid from AB20045, transformed into AB30219	Spectinomycin
	AB30347	deletion + plasmid reporter	E. coli	BW25113	Δrob pTU175-pmicF	pTU175 - Lux reporter (AB20011)	S1	This study	Plasmid from AB20049, transformed into AB30219	Spectinomycin
	AB30348	deletion + plasmid reporter	E. coli	BW25113	Δrob pTU175-pompF	pTU175 - Lux reporter (AB20011)	S1	This study	Plasmid from AB20048, transformed into AB30219	Spectinomycin
	AB30463	deletion	S. enterica Typhimurium	BW25113	ΔompF	-	S2	This study	Transduced from KO collection & Kan excised	none
	AB10027	Wild type	E. coli	CFT073	-	-	S2	DSMZ	UTI isolate (model strain)	none
	AB20127	plasmid carrier	E. coli	DH5α	F– endA1 glnV44 thi-1 recA1 relA1 gyrA96 deoR nupG purB20 φ80dlacZΔM15 Δ(lacZYA-argF)U169, hsdR17(rK–mK+), λ–	pBR322	S1	Jörg Vogel		Ampicillin
	AB20206	protein expression	E. coli	BL21	F– ompT gal dcm lon hsdSB(rB–mB–) [malB+]K-12(λS)	pET28a-Rob	S1	This study	C-term 6xHis tagged Rob	Kanamycin
	AB30538	complementation	E. coli	BW25113	rob::rob	-	S1	This study	-	none
	AB30539	complementation	E. coli	BW25113	ΔmicF pTU175-MicF-comp	pTU175 - Lux reporter (AB20011)	S1	This study	-	Spectinomycin
	AB30536	complementation	E. coli	BW25113	ompF::ompF	-	S1	This study	-	none
	AB30543	complementation+plasmid reporter	E. coli	BW25113	rob::rob pTU175-pmarRAB-lux rep	pTU175 - Lux reporter (AB20011)	S1	This study	-	Spectinomycin
	AB30542	complementation+plasmid reporter	E. coli	BW25113	rob::rob pTU175-pMicF-lux rep	pTU175 - Lux reporter (AB20011)	S1	This study	-	Spectinomycin
