# Supplementary material for: Systematic screen uncovers regulator contributions to chemical cues in Escherichia coli
Source: PLoS Biol. 2025 Jul 22;23(7):e3003260. doi: 10.1371/journal.pbio.3003260 (PMC12282887; doi:10.1371/journal.pbio.3003260)
Supplement: S2 Table — (XLSX) [file pbio.3003260.s008.xlsx]

## Sheet: Supp. Tab. 2 - Chemicals
	Supplier	Cat. No	Drug	Drug class	Mode of action	Solvent	Highest conc (µM)	Highest conc (µg/ml)	conc 2 (µg/ml)	conc 3 (µg/ml)	conc 4 (µg/ml)
	-	-	Water	Water	NA	Water	0	0	0	0	0
	Sigma	M6885-100MG	1-Methyluric acid	Human metabolite	NA	Water pH ~10	1000	91.07	45.535	22.7675	11.3837
	Sigma	126209-5G	2,3-DHBA	Bacterial metabolite	NA	MetOH	1000	154.12	77.06	38.53	19.265
	Sigma	D216305-10G	2'-2'-Bipyridyl	Research compound	NA	DMSO	500	78.09	39.045	19.5225	9.76125
	Sigma	A9878-5G	4-Aminobenzoic acid	Bacterial metabolite	NA	EtOH 95%	500	68.57	34.285	17.1425	8.57125
	Sigma	A79604-100G	4-aminosalicylic acid	Folate synthesis	Static	EtOH 95%	1000	153.14	76.57	38.285	19.1425
	Sigma	SML0471-10MG	A22	Cell-wall	Static	Water	5	1.35795	0.678975	0.339487	0.169744
	Sigma	A5376-100G	Acetylsalicylic acid	Human drug	NA	EtOH 95%	1000	180.16	90.08	45.04	22.52
	Sigma	E4642-5G	Adrenalin	Human metabolite	NA	Water	500	109.835	54.9175	27.4588	13.7294
	Sigma	PHR1654-1G	Amikacin	Protein-synthesis	Cidal	Water	1	0.5856	0.2928	0.1464	0.0732
	Sigma	A8523-5G	Amoxicillin	Cell-wall	Cidal	Water	5.5	2.0097	1.00485	0.502425	0.251212
	Biomol	LKT-A9834.500	Azithromycin	Protein-synthesis	Static	DMSO	3	2.24694	1.12347	0.561735	0.280867
	MP Biomedicals	215041501	Aztreonam	Cell-wall	Cidal	Water	0.1	0.0435433	0.0217717	0.0108858	0.00544291
	Sigma	11702-5G	Bacitracin	Membrane	Cidal	Water	200	284.538	142.269	71.1345	35.5673
	Sigma	B6295-100G	Benzalkonium	Anti-infective	Cidal	Water	40	14.8811	7.44056	3.72028	1.86014
	Sigma	14050-10G	Berberine	Food	NA	DMSO	500	168.183	84.0915	42.0457	21.0229
	Biomol	Cay13877-10	Bleomycin	Nucleic acids	Static	Water	0.2	0.302524	0.151262	0.075631	0.0378155
	Sigma	8202360250	Butyrate	Human metabolite	NA	Water	500	55.045	27.5225	13.7613	6.88063
	Sigma	C0750-5G	Caffeine	Food	NA	Water	1000	194.19	97.095	48.5475	24.2738
	Sigma	C1251-5G	Catechin	Food	NA	DMSO	500	145.135	72.5675	36.2837	18.1419
	Sigma	C2759-250MG	CCCP	Research compound	NA	DMSO	25	5.1155	2.55775	1.27887	0.639437
	Sigma	C6895-100MG	Cefaclor	Cell-wall	Cidal	Water	2.5	0.919525	0.459763	0.229881	0.114941
	Sigma	C7039-100MG	Cefotaxime	Cell-wall	Cidal	Water	0.02	0.009549	0.0047745	0.00238725	0.00119363
	Sigma	C8145-250MG	Cefsulodin	Cell-wall	Cidal	Water	25	13.8632	6.93162	3.46581	1.73291
	Sigma	C2389-5MG	Cerulenin	Anti-infective	NA	MetOH	45	10.0472	5.02358	2.51179	1.25589
	Sigma	C3618-50MG	Cetirizine dihydrochloride	Human drug	NA	Water	500	230.905	115.453	57.7263	28.8631
	MP Biomedicals	219032105	Chloramphenicol	Protein-synthesis	Static	EtOH 95%	3	0.96939	0.484695	0.242348	0.121174
	Sigma	282227-1G	Chlorhexidine	Anti-infective	NA	Water	1	0.505446	0.252723	0.126361	0.0631807
	Sigma	C5874-10MG	Cidofovir	Anti-infective	NA	Water	500	139.595	69.7975	34.8987	17.4494
	Sigma	17850-5G-F	Ciprofloxacin	Nucleic acids	Cidal	HCl 0.1M acid. Water	0.03	0.0099402	0.0049701	0.00248505	0.00124252
	Sigma	C9742-100MG	Clarithromycin	Protein-synthesis	Static	DMSO	40	29.918	14.959	7.4795	3.73975
	Biomol	LKT-C4532.50	Clindamycin	Protein-synthesis	Static	Water	4.5	2.07648	1.03824	0.51912	0.25956
	Sigma	PHR1605	Colistin	Membrane	Cidal	Water	0.3	0.380265	0.190132	0.0950662	0.0475331
	Biomol	Cay81025	Curcumin	Food	NA	DMSO	500	184.192	92.0962	46.0481	23.0241
	Sigma	C6880-1G	Cycloserine D	Cell-wall	Static	Water	75	7.65675	3.82837	1.91419	0.957094
	Sigma	30960-25G	Deoxycholic acid	Human metabolite	NA	DMSO	500	196.285	98.1425	49.0712	24.5356
	Sigma	H8502-5G	Dopamine	Human metabolite	NA	DMSO	500	94.82	47.41	23.705	11.8525
	Biomol	Cay15007-50	Doxorubicin	Human drug	NA	Water	4	2.31992	1.15996	0.57998	0.28999
	Sigma	D9891-1G	Doxycycline	Protein-synthesis	Static	Water	1	0.51294	0.25647	0.128235	0.0641175
	Carl Roth	8040.2	EDTA	Research compound	NA	Water	500	146.12	73.06	36.53	18.265
	Sigma	E4143-50MG	EGCG	Food	NA	DMSO	50	22.9186	11.4593	5.72965	2.86483
	Sigma	E5389-1G	Erythromycin	Protein-synthesis	Static	EtOH 95%	20	14.6786	7.3393	3.66965	1.83483
	Sigma	E8875-1G	Estradiol	Human metabolite	NA	DMSO	500	136.19	68.095	34.0475	17.0237
	Sigma	E1510-10ML	Ethidiumbromide	Research compound	NA	Water	500	197.147	98.5735	49.2867	24.6434
	Sigma	P5396-1G	Fosfomycin	Cell-wall	Cidal	Water	0.5	0.09101	0.045505	0.0227525	0.0113762
	Sigma	F0881-1G	Fusidic acid	Protein-synthesis	Static	Water	200	107.738	53.869	26.9345	13.4673
	Sigma	G1914-250MG	Gentamicin	Protein-synthesis	Cidal	Water	2	1.0332	0.5166	0.2583	0.12915
	Sigma	H4001-1G	Hydrocortisone	Human metabolite	NA	DMSO	500	181.23	90.615	45.3075	22.6537
	Sigma	I7905-1G	Ibuprofen	Human drug	NA	EtOH 95%	500	103.14	51.57	25.785	12.8925
	Biomol	Cay16039-25	Imipenem	Cell-wall	Cidal	Water	0.5	0.15868	0.07934	0.03967	0.019835
	Sigma	I3408-25G	Indole	Bacterial metabolite	NA	MetOH	1000	117.15	58.575	29.2875	14.6438
	Sigma	28266-1G-F	Levofloxacin	Nucleic acids	Cidal	Water	0.1	0.036137	0.0180685	0.00903425	0.00451712
	Sigma	L6250-10G	Lithocholic acid	Human metabolite	NA	DMSO	500	188.285	94.1425	47.0712	23.5356
	Sigma	PHR-1162-1G	Loperamide	Human drug	NA	MetOH	250	256.753	128.376	64.1882	32.0941
	-	-	Water	Water	NA	Water	0	0	0	0	0
	Sigma	33447-100MG	Mecillinam	Cell-wall	Cidal	DMSO	0.2	0.065086	0.032543	0.0162715	0.00813575
	Sigma	M2574-10MG	Meropenem	Cell-wall	Cidal	Water	0.2	0.087502	0.043751	0.0218755	0.0109377
	Biomol	Cay13118-5	Metformin	Human drug	NA	Water	1000	165.62	82.81	41.405	20.7025
	Sigma	M3761-5G	Metronidazole	Nucleic acids	Cidal	Water	5	0.85575	0.427875	0.213937	0.106969
	Biomol	Cay14454-50	Minocycline	Protein-synthesis	Static	Water	1	0.49394	0.24697	0.123485	0.0617425
	Biomol	Cay11435-5	Mitomycin C	Human drug	NA	DMSO	1.5	0.501495	0.250747	0.125374	0.0626869
	Sigma	SML1581-50MG	Moxifloxacin	Nucleic acids	Cidal	Water	0.2	0.087578	0.043789	0.0218945	0.0109472
	Sigma	N7878-10G	Nitrofurantoin	Nucleic acids	Cidal	DMSO	15	3.5724	1.7862	0.8931	0.44655
	Sigma	A0937-1G	Noradrenalin	Human metabolite	NA	Water	500	159.63	79.815	39.9075	19.9537
	Sigma	74675-5G	Novobiocin	Nucleic acids	Static	DMSO	30	19.0383	9.51915	4.75957	2.37979
	Biomol	Cay14880-100	Omeprazole	Human drug	NA	DMSO	500	172.7	86.35	43.175	21.5875
	Sigma	28221-1G	Oxacillin	Cell-wall	Cidal	Water	10	4.2342	2.1171	1.05855	0.529275
	Sigma	36541-100MG	Paraquat	Research compound	NA	Water	20	5.1432	2.5716	1.2858	0.6429
	Sigma	P8721-25MU	Penicillin G	Cell-wall	Cidal	Water	10	3.7248	1.8624	0.9312	0.4656
	Biomol	Cay15549-10	Phleomycin	Nucleic acids	Cidal	Water	3.5	4.99625	2.49812	1.24906	0.624531
	Sigma	P8396-1G	Piperacillin	Cell-wall	Cidal	Water	0.5	0.26977	0.134885	0.0674425	0.0337213
	Sigma	W290904-100G-K	Piperine	Food	NA	DMSO	500	142.67	71.335	35.6675	17.8337
	Sigma	P9625-1G	PMS	Research compound	NA	Water	30	9.1902	4.5951	2.29755	1.14877
	Sigma	P0972-1MU	Polymyxin B	Membrane	Cidal	Water	0.2	0.277122	0.138561	0.0692805	0.0346402
	Sigma	P9879-50G	Procaine	Human drug	NA	Water	45000	10633.9	5316.97	2658.49	1329.24
	Sigma	P8783-1G	Progesterone	Human metabolite	NA	DMSO	500	157.23	78.615	39.3075	19.6537
	Biomol	Cay23238-50	Pseudomonic acid	Protein-synthesis	Static	DMSO	4	2.00252	1.00126	0.50063	0.250315
	Biomol	Cay13884-100	Puromycin	Protein-synthesis	Static	Water	45	24.4993	12.2497	6.12484	3.06242
	Sigma	Q4951-10G	Quercetin	Food	NA	DMSO	500	151.12	75.56	37.78	18.89
	Sigma	22620-5G	Quinine	Human drug	NA	EtOH 95%	1000	324.42	162.21	81.105	40.5525
	Sigma	R3501-1G	Rifampicin	Nucleic acids	Static	DMSO	10	8.2294	4.1147	2.05735	1.02868
	Sigma	247588-100G	Salicylate	Human drug	NA	EtOH 95%	1000	138.12	69.06	34.53	17.265
	Biomol	Cay14332-100	Serotonine	Human metabolite	NA	DMSO	500	106.34	53.17	26.585	13.2925
	Sigma	U2875-5G	Sodium urate	Human metabolite	NA	Water pH ~10	1000	227.301	113.65	56.8252	28.4126
	Sigma	S4014-5G	Spectinomycin	Protein-synthesis	Static	Water	10	4.9535	2.47675	1.23838	0.619188
	Sigma	S9132-1G	Spiramycin	Protein-synthesis	Static	MetOH	25	21.0763	10.5382	5.26908	2.63454
	Biomol	Cay23613-25	Sulfamethoxazole	Folate synthesis	Static	Acetone	100	25.33	12.665	6.3325	3.16625
	Sigma	S0508-250MG	Sulfamonomethoxine	Folate synthesis	Static	Acetone	200	56.06	28.03	14.015	7.0075
	Sigma	86500-1G	Testosterone	Human metabolite	NA	DMSO	500	144.21	72.105	36.0525	18.0263
	Sigma	87128-25G	Tetracycline	Protein-synthesis	Static	EtOH 95%	1	0.44443	0.222215	0.111107	0.0555537
	Sigma	T8656-100G	Thiourea	Research compound	NA	Water	500	38.06	19.03	9.515	4.7575
	Sigma	T4014-100MG	Tobramycin	Protein-synthesis	Cidal	Water	2	0.93502	0.46751	0.233755	0.116878
	Sigma	T7883-5G	Trimethoprim	Folate synthesis	Static	DMSO	2	0.58064	0.29032	0.14516	0.07258
	Sigma	T7765-5MG	Tunicamycin	Protein-synthesis	Cidal	EtOH 95%	25	21.125	10.5625	5.28125	2.64062
	Sigma	V1104-2G	Vanillin	Food	NA	DMSO	1000	152.149	76.0745	38.0372	19.0186
	Biomol	Cay14288-5	Verapamil	Human drug	NA	Water	500	227.301	113.65	56.8252	28.4126
