# Supplementary material for: Systematic screen uncovers regulator contributions to chemical cues in Escherichia coli
Source: PLoS Biol. 2025 Jul 22;23(7):e3003260. doi: 10.1371/journal.pbio.3003260 (PMC12282887; doi:10.1371/journal.pbio.3003260)
Supplement: S3 Table — ODAUC, LUXAUC and LUX/OD measure for individual replicates of each compound-promoter pair, with indication whether values were removed due to poor growth. (XLSX) [file pbio.3003260.s009.xlsx]

## Sheet: Supp. Tab. 3 - AUCs
	Strain	Reporter	Replicate	Well	Drug	ConcMock	Concentration (µg/ml)	ODAUC	LUXAUC	ODAUC/LUXAUC	Removed
	WT	EVC (empty vector control)	1	A1	Water_1	1	0	2.43587	1209.72	496.628	No
	WT	EVC	1	A2	Water_1	2	0	2.65776	963.979	362.704	No
	WT	EVC	1	A3	1-Methyluric acid	1	91.1	2.43186	1098.31	451.633	No
	WT	EVC	1	A4	1-Methyluric acid	2	45.5	2.3549	1212.21	514.76	No
	WT	EVC	1	A5	2,3-DHBA	1	154.1	2.05722	958.016	465.685	No
	WT	EVC	1	A6	2,3-DHBA	2	77.1	2.18004	996.17	456.951	No
	WT	EVC	1	A7	2-2-Bipyridyl	1	78.1	0.109283	1020.57	9338.83	Yes
	WT	EVC	1	A8	2-2-Bipyridyl	2	39	1.20245	1048.55	872.011	No
	WT	EVC	1	A9	4-Aminobenzoic acid	1	68.6	1.71024	1775.95	1038.42	No
	WT	EVC	1	A10	4-Aminobenzoic acid	2	34.3	1.73624	1228.48	707.551	No
	WT	EVC	1	A11	4-Aminosalicylic acid	1	153.1	1.88353	1240.21	658.453	No
	WT	EVC	1	A12	4-Aminosalicylic acid	2	76.6	1.92578	1178.17	611.785	No
	WT	EVC	1	A13	A22	1	1.4	-0.164125	49.4556	-301.328	Yes
	WT	EVC	1	A14	A22	2	0.68	2.12685	1084.48	509.899	No
	WT	EVC	1	A15	Acetylsalicylic acid	1	180.2	2.48543	1296.77	521.748	No
	WT	EVC	1	A16	Acetylsalicylic acid	2	90.1	2.87655	1300.26	452.022	No
	WT	EVC	1	A17	Adrenalin	1	109.8	2.51388	1257.72	500.311	No
	WT	EVC	1	A18	Adrenalin	2	54.9	2.87122	1179.14	410.675	No
	WT	EVC	1	A19	Amikacin	1	0.59	0.208383	70.4253	337.96	Yes
	WT	EVC	1	A20	Amikacin	2	0.29	1.93828	785.133	405.066	No
	WT	EVC	1	A21	Amoxicillin	1	2	1.77109	647.342	365.504	No
	WT	EVC	1	A22	Amoxicillin	2	1	3.05434	1222.91	400.386	No
	WT	EVC	1	A23	Azithromycin	1	2.2	0.719878	484.671	673.269	No
	WT	EVC	1	A24	Azithromycin	2	1.1	2.02021	1319.48	653.14	No
	WT	EVC	1	B1	Water_1	3	0	2.32162	1380.35	594.562	No
	WT	EVC	1	B2	Water_1	4	0	2.13766	1033.42	483.437	No
	WT	EVC	1	B3	1-Methyluric acid	3	22.8	2.4803	1297.02	522.93	No
	WT	EVC	1	B4	1-Methyluric acid	4	11.4	2.43315	1226.49	504.075	No
	WT	EVC	1	B5	2,3-DHBA	3	38.5	2.22321	1346.27	605.55	No
	WT	EVC	1	B6	2,3-DHBA	4	19.3	2.40339	1199.25	498.982	No
	WT	EVC	1	B7	2-2-Bipyridyl	3	19.5	1.98823	746.329	375.373	No
	WT	EVC	1	B8	2-2-Bipyridyl	4	9.8	2.4678	736.809	298.569	No
	WT	EVC	1	B9	4-Aminobenzoic acid	3	17.1	2.31712	1394.19	601.689	No
	WT	EVC	1	B10	4-Aminobenzoic acid	4	8.6	2.36126	1224.02	518.375	No
	WT	EVC	1	B11	4-Aminosalicylic acid	3	38.3	2.17264	1139.17	524.327	No
	WT	EVC	1	B12	4-Aminosalicylic acid	4	19.1	2.35138	1302.21	553.806	No
	WT	EVC	1	B13	A22	3	0.34	2.40639	1192.5	495.557	No
	WT	EVC	1	B14	A22	4	0.17	2.70159	1275.96	472.298	No
	WT	EVC	1	B15	Acetylsalicylic acid	3	45	2.82021	982.903	348.521	No
	WT	EVC	1	B16	Acetylsalicylic acid	4	22.5	2.75243	1312.36	476.8	No
	WT	EVC	1	B17	Adrenalin	3	27.5	2.78923	1054.95	378.223	No
	WT	EVC	1	B18	Adrenalin	4	13.7	2.8334	1079.01	380.819	No
	WT	EVC	1	B19	Amikacin	3	0.15	2.69369	1154.74	428.684	No
	WT	EVC	1	B20	Amikacin	4	0.07	2.55625	1161.64	454.431	No
	WT	EVC	1	B21	Amoxicillin	3	0.5	2.72145	1135.79	417.346	No
	WT	EVC	1	B22	Amoxicillin	4	0.25	2.94566	1320.55	448.304	No
	WT	EVC	1	B23	Azithromycin	3	0.56	2.45882	1463.84	595.342	No
	WT	EVC	1	B24	Azithromycin	4	0.28	3.11737	1424.6	456.988	No
	WT	EVC	1	C1	Aztreonam	1	0.044	0.97619	206.85	211.895	No
	WT	EVC	1	C2	Aztreonam	2	0.022	2.44715	1225.42	500.753	No
	WT	EVC	1	C3	Bacitracin	1	284.5	1.63518	624.761	382.076	No
	WT	EVC	1	C4	Bacitracin	2	142.3	2.53497	731.4	288.524	No
	WT	EVC	1	C5	Benzalkonium	1	14.9	0.273605	76.8303	280.807	Yes
	WT	EVC	1	C6	Benzalkonium	2	7.4	2.4373	1365.37	560.198	No
	WT	EVC	1	C7	Berberine	1	168.2	2.45742	824.343	335.451	No
	WT	EVC	1	C8	Berberine	2	84.1	2.33606	958.183	410.17	No
	WT	EVC	1	C9	Bleomycin	1	0.3	1.00865	420.248	416.644	No
	WT	EVC	1	C10	Bleomycin	2	0.15	1.94652	843.488	433.332	No
	WT	EVC	1	C11	Butyrate	1	55	2.56553	933.763	363.965	No
	WT	EVC	1	C12	Butyrate	2	27.5	2.5767	1448.12	562.005	No
	WT	EVC	1	C13	Caffeine	1	194.2	2.27504	886.621	389.716	No
	WT	EVC	1	C14	Caffeine	2	97.1	2.48106	1446.25	582.917	No
	WT	EVC	1	C15	Catechin	1	145.1	2.72637	1128.55	413.94	No
	WT	EVC	1	C16	Catechin	2	72.6	2.76902	973.436	351.545	No
	WT	EVC	1	C17	CCCP	1	5.1	2.3296	819.599	351.82	No
	WT	EVC	1	C18	CCCP	2	2.6	2.65496	1317.22	496.137	No
	WT	EVC	1	C19	Cefaclor	1	0.92	-0.296958	28.8449	-97.1345	Yes
	WT	EVC	1	C20	Cefaclor	2	0.46	2.7055	1195.5	441.876	No
	WT	EVC	1	C21	Cefotaxime	1	0.01	2.3974	1191.92	497.171	No
	WT	EVC	1	C22	Cefotaxime	2	0.0048	2.75517	1322.44	479.985	No
	WT	EVC	1	C23	Cefsulodin	1	13.9	2.52956	998.557	394.755	No
	WT	EVC	1	C24	Cefsulodin	2	6.9	3.09675	942.243	304.268	No
	WT	EVC	1	D1	Aztreonam	3	0.011	2.68495	1134.55	422.559	No
	WT	EVC	1	D2	Aztreonam	4	0.0054	2.64149	995.444	376.849	No
	WT	EVC	1	D3	Bacitracin	3	71.1	2.80772	935.753	333.279	No
	WT	EVC	1	D4	Bacitracin	4	35.6	3.06007	1076.21	351.695	No
	WT	EVC	1	D5	Benzalkonium	3	3.7	2.18348	1071.3	490.637	No
	WT	EVC	1	D6	Benzalkonium	4	1.9	2.22429	1266.41	569.353	No
	WT	EVC	1	D7	Berberine	3	42	2.5744	1089.61	423.247	No
	WT	EVC	1	D8	Berberine	4	21	2.77239	1497.17	540.03	No
	WT	EVC	1	D9	Bleomycin	3	0.076	2.70772	859.896	317.572	No
	WT	EVC	1	D10	Bleomycin	4	0.038	2.75017	1083.17	393.856	No
	WT	EVC	1	D11	Butyrate	3	13.8	2.78049	1158.17	416.535	No
	WT	EVC	1	D12	Butyrate	4	6.9	2.88948	1384.31	479.087	No
	WT	EVC	1	D13	Caffeine	3	48.5	2.84755	1126.21	395.499	No
	WT	EVC	1	D14	Caffeine	4	24.3	2.87916	1370.77	476.102	No
	WT	EVC	1	D15	Catechin	3	36.3	2.99894	1030.55	343.638	No
	WT	EVC	1	D16	Catechin	4	18.1	3.08777	1124.52	364.185	No
	WT	EVC	1	D17	CCCP	3	1.3	2.96496	1188.84	400.964	No
	WT	EVC	1	D18	CCCP	4	0.64	2.87573	1382.59	480.78	No
	WT	EVC	1	D19	Cefaclor	3	0.23	2.84342	907.823	319.272	No
	WT	EVC	1	D20	Cefaclor	4	0.11	2.64268	926.388	350.549	No
	WT	EVC	1	D21	Cefotaxime	3	0.0024	2.71998	1168.09	429.448	No
	WT	EVC	1	D22	Cefotaxime	4	0.0012	2.85695	1029.54	360.365	No
	WT	EVC	1	D23	Cefsulodin	3	3.5	2.96269	1156.62	390.393	No
	WT	EVC	1	D24	Cefsulodin	4	1.7	3.2095	1198.48	373.417	No
	WT	EVC	1	E1	Cerulenin	1	10	2.77862	631.243	227.179	No
	WT	EVC	1	E2	Cerulenin	2	5	2.96269	864.766	291.886	No
	WT	EVC	1	E3	Cetirizine dihydrochloride	1	230.9	2.69757	1263.64	468.434	No
	WT	EVC	1	E4	Cetirizine dihydrochloride	2	115.5	2.54991	1364.57	535.143	No
	WT	EVC	1	E5	Chloramphenicol	1	1	1.1787	310.725	263.616	No
	WT	EVC	1	E6	Chloramphenicol	2	0.48	2.14889	759.609	353.489	No
	WT	EVC	1	E7	Chlorhexidine	1	0.51	2.36511	1291.11	545.897	No
	WT	EVC	1	E8	Chlorhexidine	2	0.25	2.67409	1165.02	435.67	No
	WT	EVC	1	E9	Cidofovir	1	139.6	2.74444	1303.22	474.858	No
	WT	EVC	1	E10	Cidofovir	2	69.8	2.74486	1242.03	452.492	No
	WT	EVC	1	E11	Ciprofloxacin	1	0.0099	1.81406	497.58	274.292	No
	WT	EVC	1	E12	Ciprofloxacin	2	0.005	3.10864	1336.54	429.943	No
	WT	EVC	1	E13	Clarithromycin	1	29.9	0.139234	366.971	2635.65	Yes
	WT	EVC	1	E14	Clarithromycin	2	15	0.634265	874.752	1379.16	No
	WT	EVC	1	E15	Clindamycin	1	2.1	2.54633	945.164	371.187	No
	WT	EVC	1	E16	Clindamycin	2	1	2.86782	1222.07	426.134	No
	WT	EVC	1	E17	Colistin	1	0.38	2.08625	541.589	259.599	No
	WT	EVC	1	E18	Colistin	2	0.19	2.63761	941.102	356.801	No
	WT	EVC	1	E19	Curcumin	1	184.2	2.61588	886.236	338.791	No
	WT	EVC	1	E20	Curcumin	2	92.1	2.63024	676.92	257.36	No
	WT	EVC	1	E21	Cycloserine D	1	7.7	2.5837	1074.75	415.975	No
	WT	EVC	1	E22	Cycloserine D	2	3.8	2.91533	1373.37	471.085	No
	WT	EVC	1	E23	Deoxycholic acid	1	196.3	3.52042	1044.94	296.823	No
	WT	EVC	1	E24	Deoxycholic acid	2	98.1	3.53538	1025.84	290.164	No
	WT	EVC	1	F1	Cerulenin	3	2.5	2.89383	1080.75	373.466	No
	WT	EVC	1	F2	Cerulenin	4	1.3	2.9761	1292.78	434.389	No
	WT	EVC	1	F3	Cetirizine dihydrochloride	3	57.7	2.67034	901.7	337.673	No
	WT	EVC	1	F4	Cetirizine dihydrochloride	4	28.9	2.5684	1033.36	402.335	No
	WT	EVC	1	F5	Chloramphenicol	3	0.24	2.4899	1244.81	499.945	No
	WT	EVC	1	F6	Chloramphenicol	4	0.12	2.69228	1574.68	584.886	No
	WT	EVC	1	F7	Chlorhexidine	3	0.13	2.8006	1282.89	458.075	No
	WT	EVC	1	F8	Chlorhexidine	4	0.063	3.03214	1209.84	399.007	No
	WT	EVC	1	F9	Cidofovir	3	34.9	3.0915	1387.58	448.836	No
	WT	EVC	1	F10	Cidofovir	4	17.4	3.03685	1399.64	460.887	No
	WT	EVC	1	F11	Ciprofloxacin	3	0.0025	3.08672	1688.85	547.134	No
	WT	EVC	1	F12	Ciprofloxacin	4	0.0012	3.3076	1620.89	490.049	No
	WT	EVC	1	F13	Clarithromycin	3	7.5	1.68063	1107.4	658.921	No
	WT	EVC	1	F14	Clarithromycin	4	3.7	1.69963	1335.57	785.797	No
	WT	EVC	1	F15	Clindamycin	3	0.52	2.62386	1580.87	602.496	No
	WT	EVC	1	F16	Clindamycin	4	0.26	2.72769	957.889	351.173	No
	WT	EVC	1	F17	Colistin	3	0.1	2.73823	1487.04	543.065	No
	WT	EVC	1	F18	Colistin	4	0.048	2.64996	1392.23	525.377	No
	WT	EVC	1	F19	Curcumin	3	46	2.76263	1536.91	556.323	No
	WT	EVC	1	F20	Curcumin	4	23	2.76096	1564.45	566.634	No
	WT	EVC	1	F21	Cycloserine D	3	1.9	2.7146	1432.61	527.742	No
	WT	EVC	1	F22	Cycloserine D	4	1	2.95809	831.716	281.167	No
	WT	EVC	1	F23	Deoxycholic acid	3	49.1	3.3685	1368.93	406.391	No
	WT	EVC	1	F24	Deoxycholic acid	4	24.5	3.37347	1195.85	354.485	No
	WT	EVC	1	G1	Dopamine	1	94.8	2.80146	1158.61	413.575	No
	WT	EVC	1	G2	Dopamine	2	47.4	2.9625	818.609	276.324	No
	WT	EVC	1	G3	Doxorubicin	1	2.3	2.83748	1208.1	425.766	No
	WT	EVC	1	G4	Doxorubicin	2	1.2	3.09089	1618.98	523.79	No
	WT	EVC	1	G5	Doxycycline	1	0.51	0.69643	210.142	301.742	No
	WT	EVC	1	G6	Doxycycline	2	0.26	2.1523	1067.73	496.086	No
	WT	EVC	1	G7	EDTA	1	146.1	1.757	388.622	221.185	No
	WT	EVC	1	G8	EDTA	2	73.1	2.66519	1033.45	387.759	No
	WT	EVC	1	G9	EGCG	1	22.9	3.096	1138.77	367.821	No
	WT	EVC	1	G10	EGCG	2	11.5	3.34514	1088.85	325.504	No
	WT	EVC	1	G11	Erythromycin	1	14.7	1.17384	572.821	487.989	No
	WT	EVC	1	G12	Erythromycin	2	7.3	2.44275	1105.69	452.644	No
	WT	EVC	1	G13	Estradiol	1	136.2	2.72227	1285.46	472.201	No
	WT	EVC	1	G14	Estradiol	2	68.1	3.2447	1256.14	387.137	No
	WT	EVC	1	G15	Ethidiumbromide	1	197.1	0.415377	31.8783	76.7456	No
	WT	EVC	1	G16	Ethidiumbromide	2	98.6	2.42425	686.996	283.385	No
	WT	EVC	1	G17	Fosfomycin	1	0.091	2.07011	839.666	405.613	No
	WT	EVC	1	G18	Fosfomycin	2	0.046	2.60483	1271.15	487.997	No
	WT	EVC	1	G19	Fusidic acid	1	107.7	1.87079	500.889	267.742	No
	WT	EVC	1	G20	Fusidic acid	2	53.9	2.48483	1225.58	493.224	No
	WT	EVC	1	G21	Gentamicin	1	1	-0.397727	14.1367	-35.5436	Yes
	WT	EVC	1	G22	Gentamicin	2	0.52	1.80669	364.302	201.641	No
	WT	EVC	1	G23	Hydrocortisone	1	181.2	3.0703	849.058	276.539	No
	WT	EVC	1	G24	Hydrocortisone	2	90.6	3.23991	920.569	284.134	No
	WT	EVC	1	H1	Dopamine	3	23.7	2.98842	1374.59	459.972	No
	WT	EVC	1	H2	Dopamine	4	11.9	3.01455	796.133	264.097	No
	WT	EVC	1	H3	Doxorubicin	3	0.58	2.68314	1120.04	417.436	No
	WT	EVC	1	H4	Doxorubicin	4	0.29	3.08395	1191.32	386.298	No
	WT	EVC	1	H5	Doxycycline	3	0.13	2.72967	1235.2	452.509	No
	WT	EVC	1	H6	Doxycycline	4	0.064	2.98843	1547.85	517.947	No
	WT	EVC	1	H7	EDTA	3	36.5	2.88842	963.323	333.513	No
	WT	EVC	1	H8	EDTA	4	18.3	3.06923	1315.07	428.468	No
	WT	EVC	1	H9	EGCG	3	5.7	3.55337	1022.28	287.693	No
	WT	EVC	1	H10	EGCG	4	2.9	3.5597	723.978	203.382	No
	WT	EVC	1	H11	Erythromycin	3	3.7	2.76979	1034.51	373.499	No
	WT	EVC	1	H12	Erythromycin	4	1.8	3.11473	1054.35	338.505	No
	WT	EVC	1	H13	Estradiol	3	34	3.13891	1436.87	457.759	No
	WT	EVC	1	H14	Estradiol	4	17	3.30027	832.401	252.222	No
	WT	EVC	1	H15	Ethidiumbromide	3	49.3	3.16718	1051.61	332.033	No
	WT	EVC	1	H16	Ethidiumbromide	4	24.6	3.21359	1359.82	423.145	No
	WT	EVC	1	H17	Fosfomycin	3	0.023	2.94604	1123.96	381.517	No
	WT	EVC	1	H18	Fosfomycin	4	0.011	2.98116	916.91	307.568	No
	WT	EVC	1	H19	Fusidic acid	3	26.9	2.76205	1006.21	364.299	No
	WT	EVC	1	H20	Fusidic acid	4	13.5	2.91943	1259.93	431.568	No
	WT	EVC	1	H21	Gentamicin	3	0.26	2.73626	1203.8	439.945	No
	WT	EVC	1	H22	Gentamicin	4	0.13	3.12568	1293	413.67	No
	WT	EVC	1	H23	Hydrocortisone	3	45.3	3.2001	1057.82	330.56	No
	WT	EVC	1	H24	Hydrocortisone	4	22.7	3.28664	991.179	301.578	No
	WT	EVC	1	I1	Ibuprofen	1	103.1	2.93308	1193.14	406.789	No
	WT	EVC	1	I2	Ibuprofen	2	51.6	3.02606	1148.72	379.609	No
	WT	EVC	1	I3	Imipenem	1	0.16	2.95528	1191.12	403.047	No
	WT	EVC	1	I4	Imipenem	2	0.079	3.20159	1227.61	383.437	No
	WT	EVC	1	I5	Indole	1	117.2	2.7832	955	343.13	No
	WT	EVC	1	I6	Indole	2	58.6	3.16151	1317.96	416.878	No
	WT	EVC	1	I7	Levofloxacin	1	0.036	0.118922	90.1368	757.949	Yes
	WT	EVC	1	I8	Levofloxacin	2	0.018	0.254498	31.6035	124.18	Yes
	WT	EVC	1	I9	Lithocholic acid	1	188.3	2.50927	1853.89	738.819	No
	WT	EVC	1	I10	Lithocholic acid	2	94.1	2.46299	1902.84	772.575	No
	WT	EVC	1	I11	Loperamide	1	256.8	2.81792	719.55	255.348	No
	WT	EVC	1	I12	Loperamide	2	128.4	3.02179	1248.79	413.26	No
	WT	EVC	1	I13	Water_2	1	0	3.19286	1589.92	497.96	No
	WT	EVC	1	I14	Water_2	2	0	3.16153	1536.95	486.142	No
	WT	EVC	1	I15	Mecillinam	1	0.065	0.000516528	62.6547	121300	Yes
	WT	EVC	1	I16	Mecillinam	2	0.033	2.25848	663.687	293.864	No
	WT	EVC	1	I17	Meropenem	1	0.088	-0.0543361	34.399	-633.079	Yes
	WT	EVC	1	I18	Meropenem	2	0.044	1.28391	461.807	359.689	No
	WT	EVC	1	I19	Metformin	1	165.6	3.00355	1314.55	437.664	No
	WT	EVC	1	I20	Metformin	2	82.8	2.97197	961.034	323.366	No
	WT	EVC	1	I21	Metronidazole	1	0.86	2.86583	899.195	313.765	No
	WT	EVC	1	I22	Metronidazole	2	0.43	3.11534	969.566	311.223	No
	WT	EVC	1	I23	Minocycline	1	0.49	2.904	1162.97	400.473	No
	WT	EVC	1	I24	Minocycline	2	0.25	3.16505	922.553	291.481	No
	WT	EVC	1	J1	Ibuprofen	3	25.8	2.97742	941.354	316.164	No
	WT	EVC	1	J2	Ibuprofen	4	12.9	3.1689	1594.43	503.15	No
	WT	EVC	1	J3	Imipenem	3	0.04	3.07573	1060.34	344.743	No
	WT	EVC	1	J4	Imipenem	4	0.02	2.99579	1413.98	471.988	No
	WT	EVC	1	J5	Indole	3	29.3	3.02931	1383.42	456.678	No
	WT	EVC	1	J6	Indole	4	14.6	3.13154	1401.37	447.503	No
	WT	EVC	1	J7	Levofloxacin	3	0.009	2.27256	615.628	270.897	No
	WT	EVC	1	J8	Levofloxacin	4	0.0045	2.82331	1050.51	372.086	No
	WT	EVC	1	J9	Lithocholic acid	3	47.1	2.6299	1316.81	500.708	No
	WT	EVC	1	J10	Lithocholic acid	4	23.5	2.71817	1265.04	465.402	No
	WT	EVC	1	J11	Loperamide	3	64.2	2.7541	1445.56	524.876	No
	WT	EVC	1	J12	Loperamide	4	32.1	2.72914	1122.57	411.325	No
	WT	EVC	1	J13	Water_2	3	0	3.14973	940.206	298.504	No
	WT	EVC	1	J14	Water_2	4	0	3.18024	1236.67	388.861	No
	WT	EVC	1	J15	Mecillinam	3	0.016	2.93386	908.582	309.688	No
	WT	EVC	1	J16	Mecillinam	4	0.0081	3.17768	1226.64	386.019	No
	WT	EVC	1	J17	Meropenem	3	0.022	2.7227	913.739	335.6	No
	WT	EVC	1	J18	Meropenem	4	0.011	2.9678	1080.45	364.059	No
	WT	EVC	1	J19	Metformin	3	41.4	3.10625	1251.7	402.963	No
	WT	EVC	1	J20	Metformin	4	20.7	3.08868	1284.99	416.034	No
	WT	EVC	1	J21	Metronidazole	3	0.21	3.21943	1389.05	431.458	No
	WT	EVC	1	J22	Metronidazole	4	0.11	3.23608	1005.17	310.613	No
	WT	EVC	1	J23	Minocycline	3	0.12	2.99162	1103.48	368.858	No
	WT	EVC	1	J24	Minocycline	4	0.062	3.28107	1183.92	360.833	No
	WT	EVC	1	K1	Mitomycin C	1	0.5	2.83577	1610.92	568.07	No
	WT	EVC	1	K2	Mitomycin C	2	0.25	2.94429	954.649	324.237	No
	WT	EVC	1	K3	Moxifloxacin	1	0.088	0.220358	136.394	618.969	Yes
	WT	EVC	1	K4	Moxifloxacin	2	0.044	0.744737	196.817	264.277	No
	WT	EVC	1	K5	Nitrofurantoin	1	3.6	1.87227	437.671	233.765	No
	WT	EVC	1	K6	Nitrofurantoin	2	1.8	2.7613	909.362	329.324	No
	WT	EVC	1	K7	Noradrenalin	1	159.6	3.04959	1017.56	333.67	No
	WT	EVC	1	K8	Noradrenalin	2	79.8	3.18263	1099.06	345.331	No
	WT	EVC	1	K9	Novobiocin	1	19	3.2603	552.735	169.535	No
	WT	EVC	1	K10	Novobiocin	2	9.5	3.56216	1438	403.688	No
	WT	EVC	1	K11	Omeprazole	1	172.7	3.13741	546.908	174.319	No
	WT	EVC	1	K12	Omeprazole	2	86.4	3.42872	1255.99	366.314	No
	WT	EVC	1	K13	Oxacillin	1	4.2	3.31213	952.987	287.727	No
	WT	EVC	1	K14	Oxacillin	2	2.1	3.38265	1242.03	367.177	No
	WT	EVC	1	K15	Paraquat	1	5.1	2.60758	832.356	319.206	No
	WT	EVC	1	K16	Paraquat	2	2.6	3.28405	1185.62	361.023	No
	WT	EVC	1	K17	Penicillin G	1	3.7	3.10061	1216.06	392.199	No
	WT	EVC	1	K18	Penicillin G	2	1.9	3.11361	1355.44	435.326	No
	WT	EVC	1	K19	Phleomycin	1	5	0.0950937	24.3981	256.568	Yes
	WT	EVC	1	K20	Phleomycin	2	2.5	0.871064	138.191	158.646	No
	WT	EVC	1	K21	Piperacillin	1	0.27	3.07805	1246.49	404.961	No
	WT	EVC	1	K22	Piperacillin	2	0.13	3.30248	970.688	293.927	No
	WT	EVC	1	K23	Piperine	1	142.7	3.19972	1189.14	371.638	No
	WT	EVC	1	K24	Piperine	2	71.3	3.28506	976.951	297.392	No
	WT	EVC	1	L1	Mitomycin C	3	0.13	2.89201	1404.05	485.494	No
	WT	EVC	1	L2	Mitomycin C	4	0.063	3.08079	990.635	321.552	No
	WT	EVC	1	L3	Moxifloxacin	3	0.022	2.41679	1004.62	415.684	No
	WT	EVC	1	L4	Moxifloxacin	4	0.011	2.82814	1054.68	372.925	No
	WT	EVC	1	L5	Nitrofurantoin	3	0.89	3.12744	910.99	291.29	No
	WT	EVC	1	L6	Nitrofurantoin	4	0.45	3.22652	1077.12	333.832	No
	WT	EVC	1	L7	Noradrenalin	3	39.9	3.1242	1071.04	342.822	No
	WT	EVC	1	L8	Noradrenalin	4	20	3.25705	1024.99	314.699	No
	WT	EVC	1	L9	Novobiocin	3	4.8	3.68082	895.03	243.161	No
	WT	EVC	1	L10	Novobiocin	4	2.4	3.53376	1413.1	399.885	No
	WT	EVC	1	L11	Omeprazole	3	43.2	3.34638	1048.51	313.328	No
	WT	EVC	1	L12	Omeprazole	4	21.6	3.43576	1164.92	339.058	No
	WT	EVC	1	L13	Oxacillin	3	1.1	3.30399	1189.15	359.912	No
	WT	EVC	1	L14	Oxacillin	4	0.53	3.38947	1471.04	434.003	No
	WT	EVC	1	L15	Paraquat	3	1.3	3.38089	1326.94	392.481	No
	WT	EVC	1	L16	Paraquat	4	0.64	3.46208	1517.14	438.217	No
	WT	EVC	1	L17	Penicillin G	3	0.93	3.10867	1259.8	405.252	No
	WT	EVC	1	L18	Penicillin G	4	0.47	3.23038	1151.67	356.512	No
	WT	EVC	1	L19	Phleomycin	3	1.2	1.61214	360.341	223.516	No
	WT	EVC	1	L20	Phleomycin	4	0.62	2.4764	523.977	211.588	No
	WT	EVC	1	L21	Piperacillin	3	0.067	3.14514	794.026	252.461	No
	WT	EVC	1	L22	Piperacillin	4	0.034	3.21321	1037.03	322.741	No
	WT	EVC	1	L23	Piperine	3	35.7	3.28181	1057.04	322.092	No
	WT	EVC	1	L24	Piperine	4	17.8	3.35873	1051.22	312.982	No
	WT	EVC	1	M1	PMS	1	9.2	1.48338	192.528	129.79	No
	WT	EVC	1	M2	PMS	2	4.6	2.46096	525.262	213.438	No
	WT	EVC	1	M3	Polymyxin B	1	0.28	2.98611	1127.88	377.711	No
	WT	EVC	1	M4	Polymyxin B	2	0.14	3.30239	1230.06	372.475	No
	WT	EVC	1	M5	Procaine	1	10634	1.17662	475.721	404.311	No
	WT	EVC	1	M6	Procaine	2	5317	1.4993	596.53	397.873	No
	WT	EVC	1	M7	Progesterone	1	157.2	2.85988	1235.17	431.895	No
	WT	EVC	1	M8	Progesterone	2	78.6	3.01476	1140.87	378.426	No
	WT	EVC	1	M9	Pseudomonic acid	1	2	3.22751	699.686	216.788	No
	WT	EVC	1	M10	Pseudomonic acid	2	1	3.58848	1120.6	312.277	No
	WT	EVC	1	M11	Puromycin	1	24.5	2.51067	504.988	201.136	No
	WT	EVC	1	M12	Puromycin	2	12.2	3.16107	880.994	278.701	No
	WT	EVC	1	M13	Quercetin	1	151.1	2.88907	1148.39	397.493	No
	WT	EVC	1	M14	Quercetin	2	75.6	2.85122	1028.94	360.877	No
	WT	EVC	1	M15	Quinine	1	324.4	2.87365	1176.9	409.549	No
	WT	EVC	1	M16	Quinine	2	162.2	3.20137	1548.97	483.847	No
	WT	EVC	1	M17	Rifampicin	1	8.2	0.634726	81.2164	127.955	No
	WT	EVC	1	M18	Rifampicin	2	4.1	2.72327	683.832	251.107	No
	WT	EVC	1	M19	Salicylate	1	138.1	2.92487	1579.08	539.879	No
	WT	EVC	1	M20	Salicylate	2	69.1	3.19917	1103.89	345.054	No
	WT	EVC	1	M21	Serotonine	1	106.3	3.27979	943.331	287.62	No
	WT	EVC	1	M22	Serotonine	2	53.2	3.31557	1420.05	428.298	No
	WT	EVC	1	M23	Sodium urate	1	227.3	2.98189	1163.07	390.045	No
	WT	EVC	1	M24	Sodium urate	2	113.7	3.22261	1320.63	409.801	No
	WT	EVC	1	N1	PMS	3	2.3	2.71062	470.489	173.572	No
	WT	EVC	1	N2	PMS	4	1.1	2.6881	624.845	232.448	No
	WT	EVC	1	N3	Polymyxin B	3	0.069	3.1349	1096.28	349.702	No
	WT	EVC	1	N4	Polymyxin B	4	0.035	3.2096	948.404	295.49	No
	WT	EVC	1	N5	Procaine	3	2658.5	1.89172	577.402	305.226	No
	WT	EVC	1	N6	Procaine	4	1329.2	2.19564	624.559	284.454	No
	WT	EVC	1	N7	Progesterone	3	39.3	2.67918	1154.72	430.998	No
	WT	EVC	1	N8	Progesterone	4	19.7	3.05016	1208.75	396.29	No
	WT	EVC	1	N9	Pseudomonic acid	3	0.5	3.54878	1358.3	382.753	No
	WT	EVC	1	N10	Pseudomonic acid	4	0.25	3.20998	845.521	263.404	No
	WT	EVC	1	N11	Puromycin	3	6.1	3.29042	1050.06	319.128	No
	WT	EVC	1	N12	Puromycin	4	3.1	3.36017	1054.3	313.765	No
	WT	EVC	1	N13	Quercetin	3	37.8	3.53406	1143.98	323.702	No
	WT	EVC	1	N14	Quercetin	4	18.9	3.63339	1048.68	288.623	No
	WT	EVC	1	N15	Quinine	3	81.1	3.0153	1318.03	437.113	No
	WT	EVC	1	N16	Quinine	4	40.6	3.36479	1124.69	334.253	No
	WT	EVC	1	N17	Rifampicin	3	2.1	3.32853	549.415	165.062	No
	WT	EVC	1	N18	Rifampicin	4	1	3.21768	1137.55	353.53	No
	WT	EVC	1	N19	Salicylate	3	34.5	3.13597	1003.96	320.145	No
	WT	EVC	1	N20	Salicylate	4	17.3	3.32907	889.266	267.122	No
	WT	EVC	1	N21	Serotonine	3	26.6	3.25783	706.83	216.963	No
	WT	EVC	1	N22	Serotonine	4	13.3	3.30679	1416.36	428.32	No
	WT	EVC	1	N23	Sodium urate	3	56.8	3.13068	1104.33	352.743	No
	WT	EVC	1	N24	Sodium urate	4	28.4	3.29165	1061.61	322.516	No
	WT	EVC	1	O1	Spectinomycin	1	5	2.8924	878.982	303.894	No
	WT	EVC	1	O2	Spectinomycin	2	2.5	3.07248	1134.21	369.153	No
	WT	EVC	1	O3	Spiramycin	1	21.1	2.07574	412.522	198.735	No
	WT	EVC	1	O4	Spiramycin	2	10.5	3.20083	1001.77	312.972	No
	WT	EVC	1	O5	Sulfamethoxazole	1	25.3	3.05549	1451.57	475.069	No
	WT	EVC	1	O6	Sulfamethoxazole	2	12.7	3.24595	1531.01	471.668	No
	WT	EVC	1	O7	Sulfamonomethoxine	1	56.1	3.17723	1552.85	488.742	No
	WT	EVC	1	O8	Sulfamonomethoxine	2	28	3.36937	1403.93	416.675	No
	WT	EVC	1	O9	Testosterone	1	144.2	3.38645	949.13	280.273	No
	WT	EVC	1	O10	Testosterone	2	72.1	3.07808	1422.94	462.282	No
	WT	EVC	1	O11	Tetracycline	1	0.44	2.44507	862.051	352.568	No
	WT	EVC	1	O12	Tetracycline	2	0.22	3.15348	1319.4	418.394	No
	WT	EVC	1	O13	Thiourea	1	38.1	3.2951	1130.56	343.104	No
	WT	EVC	1	O14	Thiourea	2	19	3.3458	1448.69	432.988	No
	WT	EVC	1	O15	Tobramycin	1	0.94	1.14066	324.055	284.094	No
	WT	EVC	1	O16	Tobramycin	2	0.47	3.12579	846.143	270.697	No
	WT	EVC	1	O17	Trimethoprim	1	0.58	3.193	1865.19	584.15	No
	WT	EVC	1	O18	Trimethoprim	2	0.29	3.28019	1662.05	506.693	No
	WT	EVC	1	O19	Tunicamycin	1	21.1	3.38865	602.061	177.67	No
	WT	EVC	1	O20	Tunicamycin	2	10.6	3.31021	981.853	296.614	No
	WT	EVC	1	O21	Vanillin	1	152.1	3.05517	885.809	289.937	No
	WT	EVC	1	O22	Vanillin	2	76.1	3.23023	959.441	297.02	No
	WT	EVC	1	O23	Verapamil	1	227.3	3.15479	1016.21	322.117	No
	WT	EVC	1	O24	Verapamil	2	113.7	3.18415	1063.83	334.101	No
	WT	EVC	1	P1	Spectinomycin	3	1.2	3.07919	1020.45	331.401	No
	WT	EVC	1	P2	Spectinomycin	4	0.62	3.12245	1094.47	350.518	No
	WT	EVC	1	P3	Spiramycin	3	5.3	3.07592	1183.47	384.751	No
	WT	EVC	1	P4	Spiramycin	4	2.6	3.18581	1162.36	364.857	No
	WT	EVC	1	P5	Sulfamethoxazole	3	6.3	3.14054	1380.41	439.544	No
	WT	EVC	1	P6	Sulfamethoxazole	4	3.2	3.14715	1118.31	355.34	No
	WT	EVC	1	P7	Sulfamonomethoxine	3	14	3.12042	1109.91	355.691	No
	WT	EVC	1	P8	Sulfamonomethoxine	4	7	3.26852	1058.43	323.825	No
	WT	EVC	1	P9	Testosterone	3	36.1	3.11079	1468.29	471.998	No
	WT	EVC	1	P10	Testosterone	4	18	2.98434	1437.82	481.79	No
	WT	EVC	1	P11	Tetracycline	3	0.11	3.05924	1301.39	425.399	No
	WT	EVC	1	P12	Tetracycline	4	0.056	3.17552	1118.11	352.103	No
	WT	EVC	1	P13	Thiourea	3	9.5	3.0796	969.401	314.781	No
	WT	EVC	1	P14	Thiourea	4	4.8	3.06815	1287.71	419.703	No
	WT	EVC	1	P15	Tobramycin	3	0.23	2.91153	1271.84	436.829	No
	WT	EVC	1	P16	Tobramycin	4	0.12	3.09118	1100.02	355.858	No
	WT	EVC	1	P17	Trimethoprim	3	0.15	3.19672	1226.98	383.825	No
	WT	EVC	1	P18	Trimethoprim	4	0.073	3.24531	1189	366.375	No
	WT	EVC	1	P19	Tunicamycin	3	5.3	2.93664	1091.28	371.607	No
	WT	EVC	1	P20	Tunicamycin	4	2.6	3.0479	1025.09	336.326	No
	WT	EVC	1	P21	Vanillin	3	38	2.99788	952.396	317.69	No
	WT	EVC	1	P22	Vanillin	4	19	3.15341	1401.32	444.382	No
	WT	EVC	1	P23	Verapamil	3	56.8	3.04402	1205.97	396.177	No
	WT	EVC	1	P24	Verapamil	4	28.4	2.7461	1297.01	472.31	No
	WT	EVC	2	A1	Water_1	1	0	2.59663	1095.7	421.969	No
	WT	EVC	2	A2	Water_1	2	0	2.5872	911.364	352.259	No
	WT	EVC	2	A3	1-Methyluric acid	1	91.1	2.52179	1210.17	479.884	No
	WT	EVC	2	A4	1-Methyluric acid	2	45.5	2.36906	1004.2	423.88	No
	WT	EVC	2	A5	2,3-DHBA	1	154.1	2.36435	1316.04	556.617	No
	WT	EVC	2	A6	2,3-DHBA	2	77.1	2.32277	1318.01	567.43	No
	WT	EVC	2	A7	2-2-Bipyridyl	1	78.1	0.208435	396.093	1900.32	Yes
	WT	EVC	2	A8	2-2-Bipyridyl	2	39	0.784128	904.432	1153.42	No
	WT	EVC	2	A9	4-Aminobenzoic acid	1	68.6	1.86846	1447.13	774.507	No
	WT	EVC	2	A10	4-Aminobenzoic acid	2	34.3	1.91613	749.762	391.289	No
	WT	EVC	2	A11	4-Aminosalicylic acid	1	153.1	1.7792	798.275	448.669	No
	WT	EVC	2	A12	4-Aminosalicylic acid	2	76.6	1.92805	849.022	440.352	No
	WT	EVC	2	A13	A22	1	1.4	-0.0604319	108.656	-1797.99	Yes
	WT	EVC	2	A14	A22	2	0.68	2.17696	679.938	312.333	No
	WT	EVC	2	A15	Acetylsalicylic acid	1	180.2	2.35104	1505.89	640.522	No
	WT	EVC	2	A16	Acetylsalicylic acid	2	90.1	2.66979	1211.53	453.79	No
	WT	EVC	2	A17	Adrenalin	1	109.8	2.56945	814.046	316.817	No
	WT	EVC	2	A18	Adrenalin	2	54.9	3.05036	1335.42	437.791	No
	WT	EVC	2	A19	Amikacin	1	0.59	0.333167	114.753	344.432	No
	WT	EVC	2	A20	Amikacin	2	0.29	2.61242	778.871	298.142	No
	WT	EVC	2	A21	Amoxicillin	1	2	2.46996	723.178	292.79	No
	WT	EVC	2	A22	Amoxicillin	2	1	3.25022	1117.04	343.681	No
	WT	EVC	2	A23	Azithromycin	1	2.2	0.872838	204.837	234.679	No
	WT	EVC	2	A24	Azithromycin	2	1.1	1.64256	1298.58	790.581	No
	WT	EVC	2	B1	Water_1	3	0	2.54119	1078.2	424.29	No
	WT	EVC	2	B2	Water_1	4	0	2.14731	1311.87	610.937	No
	WT	EVC	2	B3	1-Methyluric acid	3	22.8	2.07524	881.737	424.884	No
	WT	EVC	2	B4	1-Methyluric acid	4	11.4	2.24626	1106.25	492.485	No
	WT	EVC	2	B5	2,3-DHBA	3	38.5	2.23906	1085.12	484.634	No
	WT	EVC	2	B6	2,3-DHBA	4	19.3	2.3028	1319.91	573.178	No
	WT	EVC	2	B7	2-2-Bipyridyl	3	19.5	1.81053	990.65	547.161	No
	WT	EVC	2	B8	2-2-Bipyridyl	4	9.8	2.08521	643.625	308.661	No
	WT	EVC	2	B9	4-Aminobenzoic acid	3	17.1	2.03837	1158.62	568.404	No
	WT	EVC	2	B10	4-Aminobenzoic acid	4	8.6	2.09325	1326.89	633.889	No
	WT	EVC	2	B11	4-Aminosalicylic acid	3	38.3	1.99596	1122.03	562.148	No
	WT	EVC	2	B12	4-Aminosalicylic acid	4	19.1	1.93637	978.174	505.159	No
	WT	EVC	2	B13	A22	3	0.34	2.01121	1285.29	639.064	No
	WT	EVC	2	B14	A22	4	0.17	2.26178	1177.19	520.472	No
	WT	EVC	2	B15	Acetylsalicylic acid	3	45	2.28118	1115.1	488.826	No
	WT	EVC	2	B16	Acetylsalicylic acid	4	22.5	2.43557	818.254	335.959	No
	WT	EVC	2	B17	Adrenalin	3	27.5	2.50653	897.755	358.167	No
	WT	EVC	2	B18	Adrenalin	4	13.7	2.73243	1090.68	399.16	No
	WT	EVC	2	B19	Amikacin	3	0.15	2.70388	974.004	360.224	No
	WT	EVC	2	B20	Amikacin	4	0.07	2.82307	990.366	350.812	No
	WT	EVC	2	B21	Amoxicillin	3	0.5	2.89514	930.199	321.297	No
	WT	EVC	2	B22	Amoxicillin	4	0.25	3.11328	931.582	299.228	No
	WT	EVC	2	B23	Azithromycin	3	0.56	2.37708	1367.91	575.459	No
	WT	EVC	2	B24	Azithromycin	4	0.28	3.13518	1450.49	462.649	No
	WT	EVC	2	C1	Aztreonam	1	0.044	0.737299	126.668	171.8	No
	WT	EVC	2	C2	Aztreonam	2	0.022	2.40648	1003.69	417.077	No
	WT	EVC	2	C3	Bacitracin	1	284.5	2.44532	565.712	231.345	No
	WT	EVC	2	C4	Bacitracin	2	142.3	2.61159	830.42	317.975	No
	WT	EVC	2	C5	Benzalkonium	1	14.9	1.44715	539.687	372.93	No
	WT	EVC	2	C6	Benzalkonium	2	7.4	2.6989	1103.73	408.955	No
	WT	EVC	2	C7	Berberine	1	168.2	2.68366	586.773	218.646	No
	WT	EVC	2	C8	Berberine	2	84.1	2.54285	891.395	350.55	No
	WT	EVC	2	C9	Bleomycin	1	0.3	0.93298	261.395	280.172	No
	WT	EVC	2	C10	Bleomycin	2	0.15	1.84407	991.486	537.662	No
	WT	EVC	2	C11	Butyrate	1	55	2.24626	1225.38	545.519	No
	WT	EVC	2	C12	Butyrate	2	27.5	2.40591	1321.58	549.305	No
	WT	EVC	2	C13	Caffeine	1	194.2	2.24154	877.574	391.505	No
	WT	EVC	2	C14	Caffeine	2	97.1	2.39566	833.21	347.8	No
	WT	EVC	2	C15	Catechin	1	145.1	2.74573	1180.78	430.043	No
	WT	EVC	2	C16	Catechin	2	72.6	3.01267	906.669	300.952	No
	WT	EVC	2	C17	CCCP	1	5.1	2.59966	765.573	294.489	No
	WT	EVC	2	C18	CCCP	2	2.6	2.85828	951.291	332.82	No
	WT	EVC	2	C19	Cefaclor	1	0.92	-0.15218	108.663	-714.041	Yes
	WT	EVC	2	C20	Cefaclor	2	0.46	2.78149	1083.22	389.439	No
	WT	EVC	2	C21	Cefotaxime	1	0.01	2.11958	865.093	408.144	No
	WT	EVC	2	C22	Cefotaxime	2	0.0048	2.73659	856.467	312.969	No
	WT	EVC	2	C23	Cefsulodin	1	13.9	2.83028	504.766	178.345	No
	WT	EVC	2	C24	Cefsulodin	2	6.9	3.18008	789.682	248.321	No
	WT	EVC	2	D1	Aztreonam	3	0.011	2.61298	1149.74	440.012	No
	WT	EVC	2	D2	Aztreonam	4	0.0054	2.57112	1569.7	610.511	No
	WT	EVC	2	D3	Bacitracin	3	71.1	2.97193	915.808	308.153	No
	WT	EVC	2	D4	Bacitracin	4	35.6	3.19866	1305.8	408.235	No
	WT	EVC	2	D5	Benzalkonium	3	3.7	2.0783	1105.11	531.739	No
	WT	EVC	2	D6	Benzalkonium	4	1.9	2.04227	1786.98	874.997	No
	WT	EVC	2	D7	Berberine	3	42	2.70806	915.51	338.069	No
	WT	EVC	2	D8	Berberine	4	21	2.87686	1030.84	358.321	No
	WT	EVC	2	D9	Bleomycin	3	0.076	2.56419	1024.76	399.643	No
	WT	EVC	2	D10	Bleomycin	4	0.038	2.3782	1563.31	657.351	No
	WT	EVC	2	D11	Butyrate	3	13.8	2.29615	1144.18	498.304	No
	WT	EVC	2	D12	Butyrate	4	6.9	2.70249	1301.6	481.63	No
	WT	EVC	2	D13	Caffeine	3	48.5	2.60521	1281.37	491.852	No
	WT	EVC	2	D14	Caffeine	4	24.3	2.61408	1526.96	584.129	No
	WT	EVC	2	D15	Catechin	3	36.3	2.83665	1247.29	439.705	No
	WT	EVC	2	D16	Catechin	4	18.1	2.89015	1268.94	439.059	No
	WT	EVC	2	D17	CCCP	3	1.3	2.66369	1086.82	408.013	No
	WT	EVC	2	D18	CCCP	4	0.64	2.76237	1284.72	465.08	No
	WT	EVC	2	D19	Cefaclor	3	0.23	2.7352	698.222	255.273	No
	WT	EVC	2	D20	Cefaclor	4	0.11	2.73022	1247.57	456.949	No
	WT	EVC	2	D21	Cefotaxime	3	0.0024	2.77429	798.263	287.736	No
	WT	EVC	2	D22	Cefotaxime	4	0.0012	2.98494	979.826	328.256	No
	WT	EVC	2	D23	Cefsulodin	3	3.5	3.00961	816.566	271.319	No
	WT	EVC	2	D24	Cefsulodin	4	1.7	3.36053	782.751	232.925	No
	WT	EVC	2	E1	Cerulenin	1	10	2.53675	657.208	259.075	No
	WT	EVC	2	E2	Cerulenin	2	5	2.6626	880.318	330.624	No
	WT	EVC	2	E3	Cetirizine dihydrochloride	1	230.9	2.6784	1177.69	439.701	No
	WT	EVC	2	E4	Cetirizine dihydrochloride	2	115.5	2.4744	1146.73	463.439	No
	WT	EVC	2	E5	Chloramphenicol	1	1	1.20214	324.855	270.231	No
	WT	EVC	2	E6	Chloramphenicol	2	0.48	2.24101	959.876	428.322	No
	WT	EVC	2	E7	Chlorhexidine	1	0.51	2.84415	1089.32	383.002	No
	WT	EVC	2	E8	Chlorhexidine	2	0.25	3.00658	1031.66	343.135	No
	WT	EVC	2	E9	Cidofovir	1	139.6	2.68976	947.961	352.434	No
	WT	EVC	2	E10	Cidofovir	2	69.8	2.51486	1093.74	434.912	No
	WT	EVC	2	E11	Ciprofloxacin	1	0.0099	1.64867	633.907	384.497	No
	WT	EVC	2	E12	Ciprofloxacin	2	0.005	2.21439	864.245	390.286	No
	WT	EVC	2	E13	Clarithromycin	1	29.9	0.624493	552.432	884.609	No
	WT	EVC	2	E14	Clarithromycin	2	15	0.982879	739.251	752.128	No
	WT	EVC	2	E15	Clindamycin	1	2.1	2.39621	893.08	372.705	No
	WT	EVC	2	E16	Clindamycin	2	1	2.76736	1155.01	417.368	No
	WT	EVC	2	E17	Colistin	1	0.38	1.33129	312.917	235.048	No
	WT	EVC	2	E18	Colistin	2	0.19	2.54839	1029.46	403.966	No
	WT	EVC	2	E19	Curcumin	1	184.2	2.5919	1015.6	391.836	No
	WT	EVC	2	E20	Curcumin	2	92.1	2.72855	840.127	307.902	No
	WT	EVC	2	E21	Cycloserine D	1	7.7	2.58886	945.478	365.211	No
	WT	EVC	2	E22	Cycloserine D	2	3.8	2.90567	859.795	295.902	No
	WT	EVC	2	E23	Deoxycholic acid	1	196.3	3.53237	779.71	220.733	No
	WT	EVC	2	E24	Deoxycholic acid	2	98.1	3.57396	872.022	243.993	No
	WT	EVC	2	F1	Cerulenin	3	2.5	2.58526	1102.05	426.284	No
	WT	EVC	2	F2	Cerulenin	4	1.3	2.63488	1375.94	522.203	No
	WT	EVC	2	F3	Cetirizine dihydrochloride	3	57.7	2.47384	1054.12	426.107	No
	WT	EVC	2	F4	Cetirizine dihydrochloride	4	28.9	2.42811	1326.32	546.235	No
	WT	EVC	2	F5	Chloramphenicol	3	0.24	2.47745	1136.71	458.821	No
	WT	EVC	2	F6	Chloramphenicol	4	0.12	2.67341	1068.79	399.783	No
	WT	EVC	2	F7	Chlorhexidine	3	0.13	2.891	1372.29	474.678	No
	WT	EVC	2	F8	Chlorhexidine	4	0.063	2.94311	1515.87	515.057	No
	WT	EVC	2	F9	Cidofovir	3	34.9	2.81339	1145.31	407.094	No
	WT	EVC	2	F10	Cidofovir	4	17.4	2.89238	1458.49	504.251	No
	WT	EVC	2	F11	Ciprofloxacin	3	0.0025	2.65899	1176.06	442.296	No
	WT	EVC	2	F12	Ciprofloxacin	4	0.0012	2.92065	1720.44	589.061	No
	WT	EVC	2	F13	Clarithromycin	3	7.5	1.52921	809.926	529.637	No
	WT	EVC	2	F14	Clarithromycin	4	3.7	1.76592	963.74	545.745	No
	WT	EVC	2	F15	Clindamycin	3	0.52	2.57749	1486.81	576.842	No
	WT	EVC	2	F16	Clindamycin	4	0.26	2.69363	1142.84	424.274	No
	WT	EVC	2	F17	Colistin	3	0.1	2.59967	1400.56	538.747	No
	WT	EVC	2	F18	Colistin	4	0.048	2.74685	1390.88	506.355	No
	WT	EVC	2	F19	Curcumin	3	46	2.58553	1424.17	550.824	No
	WT	EVC	2	F20	Curcumin	4	23	2.83888	1115.92	393.086	No
	WT	EVC	2	F21	Cycloserine D	3	1.9	2.69946	1155.55	428.069	No
	WT	EVC	2	F22	Cycloserine D	4	1	3.22332	1201.05	372.613	No
	WT	EVC	2	F23	Deoxycholic acid	3	49.1	3.47722	1200.19	345.157	No
	WT	EVC	2	F24	Deoxycholic acid	4	24.5	3.53182	1496.78	423.799	No
	WT	EVC	2	G1	Dopamine	1	94.8	2.51457	962.95	382.948	No
	WT	EVC	2	G2	Dopamine	2	47.4	2.79342	1001.18	358.405	No
	WT	EVC	2	G3	Doxorubicin	1	2.3	2.6906	885.044	328.94	No
	WT	EVC	2	G4	Doxorubicin	2	1.2	2.87936	1045.8	363.206	No
	WT	EVC	2	G5	Doxycycline	1	0.51	0.804671	282.16	350.653	No
	WT	EVC	2	G6	Doxycycline	2	0.26	2.07858	1043.59	502.068	No
	WT	EVC	2	G7	EDTA	1	146.1	1.72296	366.137	212.504	No
	WT	EVC	2	G8	EDTA	2	73.1	2.60938	1093.76	419.162	No
	WT	EVC	2	G9	EGCG	1	22.9	2.87797	1057.98	367.613	No
	WT	EVC	2	G10	EGCG	2	11.5	3.36941	1203.8	357.273	No
	WT	EVC	2	G11	Erythromycin	1	14.7	1.23069	641.938	521.608	No
	WT	EVC	2	G12	Erythromycin	2	7.3	2.33442	1175.23	503.434	No
	WT	EVC	2	G13	Estradiol	1	136.2	3.02571	1454.07	480.572	No
	WT	EVC	2	G14	Estradiol	2	68.1	3.04872	1415.31	464.23	No
	WT	EVC	2	G15	Ethidiumbromide	1	197.1	0.647226	83.7037	129.327	No
	WT	EVC	2	G16	Ethidiumbromide	2	98.6	2.57666	649.683	252.141	No
	WT	EVC	2	G17	Fosfomycin	1	0.091	2.32749	495.585	212.927	No
	WT	EVC	2	G18	Fosfomycin	2	0.046	2.7718	1544.44	557.197	No
	WT	EVC	2	G19	Fusidic acid	1	107.7	2.09769	613.961	292.684	No
	WT	EVC	2	G20	Fusidic acid	2	53.9	2.60327	850.395	326.664	No
	WT	EVC	2	G21	Gentamicin	1	1	-0.197347	41.8596	-212.111	Yes
	WT	EVC	2	G22	Gentamicin	2	0.52	1.46766	378.077	257.605	No
	WT	EVC	2	G23	Hydrocortisone	1	181.2	3.12242	1245.62	398.929	No
	WT	EVC	2	G24	Hydrocortisone	2	90.6	3.28458	1068.49	325.307	No
	WT	EVC	2	H1	Dopamine	3	23.7	2.52649	830.146	328.576	No
	WT	EVC	2	H2	Dopamine	4	11.9	2.65511	951.802	358.48	No
	WT	EVC	2	H3	Doxorubicin	3	0.58	2.59996	1209.05	465.027	No
	WT	EVC	2	H4	Doxorubicin	4	0.29	2.79898	1189.94	425.133	No
	WT	EVC	2	H5	Doxycycline	3	0.13	2.30698	1596.55	692.051	No
	WT	EVC	2	H6	Doxycycline	4	0.064	2.76461	1257.28	454.778	No
	WT	EVC	2	H7	EDTA	3	36.5	2.82531	1454.11	514.671	No
	WT	EVC	2	H8	EDTA	4	18.3	2.89489	1544.41	533.497	No
	WT	EVC	2	H9	EGCG	3	5.7	3.55125	1433.85	403.76	No
	WT	EVC	2	H10	EGCG	4	2.9	3.75746	1168.3	310.929	No
	WT	EVC	2	H11	Erythromycin	3	3.7	2.48687	1287.78	517.829	No
	WT	EVC	2	H12	Erythromycin	4	1.8	2.66648	1150.83	431.589	No
	WT	EVC	2	H13	Estradiol	3	34	2.94394	1496.71	508.403	No
	WT	EVC	2	H14	Estradiol	4	17	3.01628	1146.7	380.171	No
	WT	EVC	2	H15	Ethidiumbromide	3	49.3	2.8447	877	308.292	No
	WT	EVC	2	H16	Ethidiumbromide	4	24.6	3.08447	1476.24	478.606	No
	WT	EVC	2	H17	Fosfomycin	3	0.023	2.94588	1375.69	466.987	No
	WT	EVC	2	H18	Fosfomycin	4	0.011	3.09029	1248.13	403.889	No
	WT	EVC	2	H19	Fusidic acid	3	26.9	2.9783	1372.59	460.863	No
	WT	EVC	2	H20	Fusidic acid	4	13.5	2.97026	1396.99	470.326	No
	WT	EVC	2	H21	Gentamicin	3	0.26	2.70916	978.184	361.065	No
	WT	EVC	2	H22	Gentamicin	4	0.13	2.92175	1297.43	444.06	No
	WT	EVC	2	H23	Hydrocortisone	3	45.3	3.15652	1004.5	318.231	No
	WT	EVC	2	H24	Hydrocortisone	4	22.7	3.52683	1093.71	310.112	No
	WT	EVC	2	I1	Ibuprofen	1	103.1	2.40425	1011.13	420.559	No
	WT	EVC	2	I2	Ibuprofen	2	51.6	2.67063	1077.68	403.53	No
	WT	EVC	2	I3	Imipenem	1	0.16	2.608	1206.28	462.53	No
	WT	EVC	2	I4	Imipenem	2	0.079	2.61715	1124.53	429.676	No
	WT	EVC	2	I5	Indole	1	117.2	2.66787	836.258	313.455	No
	WT	EVC	2	I6	Indole	2	58.6	2.97444	1160.57	390.181	No
	WT	EVC	2	I7	Levofloxacin	1	0.036	0.189612	72.0675	380.08	Yes
	WT	EVC	2	I8	Levofloxacin	2	0.018	0.524998	201.527	383.863	No
	WT	EVC	2	I9	Lithocholic acid	1	188.3	2.57723	1814.43	704.024	No
	WT	EVC	2	I10	Lithocholic acid	2	94.1	2.51236	1323.82	526.921	No
	WT	EVC	2	I11	Loperamide	1	256.8	2.64986	933.824	352.405	No
	WT	EVC	2	I12	Loperamide	2	128.4	2.7696	1306.65	471.782	No
	WT	EVC	2	I13	Water_2	1	0	2.82863	1368.12	483.67	No
	WT	EVC	2	I14	Water_2	2	0	3.04428	1292.47	424.555	No
	WT	EVC	2	I15	Mecillinam	1	0.065	0.0451942	79.8207	1766.17	Yes
	WT	EVC	2	I16	Mecillinam	2	0.033	1.57855	414.383	262.508	No
	WT	EVC	2	I17	Meropenem	1	0.088	-0.0418421	97.8475	-2338.49	Yes
	WT	EVC	2	I18	Meropenem	2	0.044	1.57883	438.503	277.739	No
	WT	EVC	2	I19	Metformin	1	165.6	3.1424	1516.75	482.674	No
	WT	EVC	2	I20	Metformin	2	82.8	3.17039	1140.3	359.672	No
	WT	EVC	2	I21	Metronidazole	1	0.86	2.96722	861.165	290.227	No
	WT	EVC	2	I22	Metronidazole	2	0.43	3.13407	1201	383.207	No
	WT	EVC	2	I23	Minocycline	1	0.49	2.67507	1510.88	564.801	No
	WT	EVC	2	I24	Minocycline	2	0.25	3.28541	1602.1	487.64	No
	WT	EVC	2	J1	Ibuprofen	3	25.8	2.57001	1146.14	445.967	No
	WT	EVC	2	J2	Ibuprofen	4	12.9	2.76126	1237.32	448.098	No
	WT	EVC	2	J3	Imipenem	3	0.04	2.73079	1580.48	578.763	No
	WT	EVC	2	J4	Imipenem	4	0.02	2.81284	1547.75	550.244	No
	WT	EVC	2	J5	Indole	3	29.3	2.5958	1361.79	524.612	No
	WT	EVC	2	J6	Indole	4	14.6	2.69642	1116.17	413.946	No
	WT	EVC	2	J7	Levofloxacin	3	0.009	2.25432	844.017	374.4	No
	WT	EVC	2	J8	Levofloxacin	4	0.0045	2.63683	1396.45	529.595	No
	WT	EVC	2	J9	Lithocholic acid	3	47.1	2.32444	1448.54	623.177	No
	WT	EVC	2	J10	Lithocholic acid	4	23.5	2.86107	1714.89	599.39	No
	WT	EVC	2	J11	Loperamide	3	64.2	2.6809	1125.07	419.66	No
	WT	EVC	2	J12	Loperamide	4	32.1	2.56753	1157.78	450.931	No
	WT	EVC	2	J13	Water_2	3	0	2.69531	1074.65	398.71	No
	WT	EVC	2	J14	Water_2	4	0	2.81062	1151.41	409.663	No
	WT	EVC	2	J15	Mecillinam	3	0.016	2.64154	1429.67	541.227	No
	WT	EVC	2	J16	Mecillinam	4	0.0081	2.97027	1000.08	336.695	No
	WT	EVC	2	J17	Meropenem	3	0.022	2.70086	1028.62	380.851	No
	WT	EVC	2	J18	Meropenem	4	0.011	2.87049	1324.38	461.378	No
	WT	EVC	2	J19	Metformin	3	41.4	3.20754	1262.81	393.701	No
	WT	EVC	2	J20	Metformin	4	20.7	3.20255	1457.11	454.985	No
	WT	EVC	2	J21	Metronidazole	3	0.21	3.14849	1201.55	381.628	No
	WT	EVC	2	J22	Metronidazole	4	0.11	3.16484	1178.55	372.389	No
	WT	EVC	2	J23	Minocycline	3	0.12	3.10358	1428.33	460.22	No
	WT	EVC	2	J24	Minocycline	4	0.062	3.40487	1752.63	514.742	No
	WT	EVC	2	K1	Mitomycin C	1	0.5	2.38901	1044.41	437.174	No
	WT	EVC	2	K2	Mitomycin C	2	0.25	2.51901	1174.66	466.318	No
	WT	EVC	2	K3	Moxifloxacin	1	0.088	0.162995	69.0132	423.408	Yes
	WT	EVC	2	K4	Moxifloxacin	2	0.044	1.12038	384.731	343.394	No
	WT	EVC	2	K5	Nitrofurantoin	1	3.6	1.77313	350.088	197.44	No
	WT	EVC	2	K6	Nitrofurantoin	2	1.8	2.48549	941.571	378.828	No
	WT	EVC	2	K7	Noradrenalin	1	159.6	2.65096	1062.17	400.672	No
	WT	EVC	2	K8	Noradrenalin	2	79.8	2.84111	985.099	346.73	No
	WT	EVC	2	K9	Novobiocin	1	19	3.02404	715.683	236.665	No
	WT	EVC	2	K10	Novobiocin	2	9.5	3.38327	1236.51	365.476	No
	WT	EVC	2	K11	Omeprazole	1	172.7	2.89044	912.467	315.684	No
	WT	EVC	2	K12	Omeprazole	2	86.4	3.03874	967.083	318.252	No
	WT	EVC	2	K13	Oxacillin	1	4.2	2.67923	1337.11	499.063	No
	WT	EVC	2	K14	Oxacillin	2	2.1	2.9639	1301.63	439.162	No
	WT	EVC	2	K15	Paraquat	1	5.1	2.34301	460.927	196.725	No
	WT	EVC	2	K16	Paraquat	2	2.6	2.93341	909.693	310.114	No
	WT	EVC	2	K17	Penicillin G	1	3.7	3.00048	1262.55	420.782	No
	WT	EVC	2	K18	Penicillin G	2	1.9	3.13436	1330.19	424.391	No
	WT	EVC	2	K19	Phleomycin	1	5	0.154126	57.6539	374.07	Yes
	WT	EVC	2	K20	Phleomycin	2	2.5	0.42077	121.952	289.83	No
	WT	EVC	2	K21	Piperacillin	1	0.27	2.94504	1214.6	412.422	No
	WT	EVC	2	K22	Piperacillin	2	0.13	3.19477	1335.66	418.078	No
	WT	EVC	2	K23	Piperine	1	142.7	3.22831	1086.27	336.481	No
	WT	EVC	2	K24	Piperine	2	71.3	3.34279	1285.59	384.586	No
	WT	EVC	2	L1	Mitomycin C	3	0.13	2.51651	1550.82	616.259	No
	WT	EVC	2	L2	Mitomycin C	4	0.063	2.58969	1338.51	516.862	No
	WT	EVC	2	L3	Moxifloxacin	3	0.022	2.43587	903.883	371.072	No
	WT	EVC	2	L4	Moxifloxacin	4	0.011	2.75518	1374.24	498.784	No
	WT	EVC	2	L5	Nitrofurantoin	3	0.89	2.60634	918.021	352.227	No
	WT	EVC	2	L6	Nitrofurantoin	4	0.45	2.72608	1314.11	482.051	No
	WT	EVC	2	L7	Noradrenalin	3	39.9	2.66372	1096.24	411.545	No
	WT	EVC	2	L8	Noradrenalin	4	20	2.82032	1273.09	451.401	No
	WT	EVC	2	L9	Novobiocin	3	4.8	3.02294	1042.75	344.946	No
	WT	EVC	2	L10	Novobiocin	4	2.4	2.86245	1167.48	407.862	No
	WT	EVC	2	L11	Omeprazole	3	43.2	2.64459	986.748	373.12	No
	WT	EVC	2	L12	Omeprazole	4	21.6	2.78345	1179.69	423.823	No
	WT	EVC	2	L13	Oxacillin	3	1.1	2.61909	1033.04	394.427	No
	WT	EVC	2	L14	Oxacillin	4	0.53	2.77403	1302.99	469.712	No
	WT	EVC	2	L15	Paraquat	3	1.3	2.75601	1240.93	450.263	No
	WT	EVC	2	L16	Paraquat	4	0.64	2.87215	1239.05	431.401	No
	WT	EVC	2	L17	Penicillin G	3	0.93	2.89349	1185.76	409.804	No
	WT	EVC	2	L18	Penicillin G	4	0.47	3.22472	1146.96	355.677	No
	WT	EVC	2	L19	Phleomycin	3	1.2	1.21323	236.425	194.873	No
	WT	EVC	2	L20	Phleomycin	4	0.62	1.8585	464.008	249.668	No
	WT	EVC	2	L21	Piperacillin	3	0.067	3.10719	1021.44	328.734	No
	WT	EVC	2	L22	Piperacillin	4	0.034	3.25437	1164.44	357.808	No
	WT	EVC	2	L23	Piperine	3	35.7	3.30066	1264.23	383.023	No
	WT	EVC	2	L24	Piperine	4	17.8	3.32505	1165.01	350.372	No
	WT	EVC	2	M1	PMS	1	9.2	1.21266	121.687	100.348	No
	WT	EVC	2	M2	PMS	2	4.6	2.1595	224.801	104.099	No
	WT	EVC	2	M3	Polymyxin B	1	0.28	2.79093	1268.66	454.564	No
	WT	EVC	2	M4	Polymyxin B	2	0.14	2.90458	1196.3	411.867	No
	WT	EVC	2	M5	Procaine	1	10634	0.814923	306.843	376.53	No
	WT	EVC	2	M6	Procaine	2	5317	1.4735	454.272	308.295	No
	WT	EVC	2	M7	Progesterone	1	157.2	3.07145	1088.2	354.294	No
	WT	EVC	2	M8	Progesterone	2	78.6	2.95226	1092.4	370.021	No
	WT	EVC	2	M9	Pseudomonic acid	1	2	2.9833	1034.69	346.828	No
	WT	EVC	2	M10	Pseudomonic acid	2	1	2.91705	1272.24	436.14	No
	WT	EVC	2	M11	Puromycin	1	24.5	1.92003	462.633	240.951	No
	WT	EVC	2	M12	Puromycin	2	12.2	2.53925	780.527	307.385	No
	WT	EVC	2	M13	Quercetin	1	151.1	2.5617	1057.42	412.78	No
	WT	EVC	2	M14	Quercetin	2	75.6	3.01933	914.431	302.859	No
	WT	EVC	2	M15	Quinine	1	324.4	2.53704	652.189	257.067	No
	WT	EVC	2	M16	Quinine	2	162.2	2.83418	1206.83	425.814	No
	WT	EVC	2	M17	Rifampicin	1	8.2	0.824063	57.9272	70.2947	No
	WT	EVC	2	M18	Rifampicin	2	4.1	2.59689	403.299	155.3	No
	WT	EVC	2	M19	Salicylate	1	138.1	2.94033	914.437	310.998	No
	WT	EVC	2	M20	Salicylate	2	69.1	3.25382	1232.63	378.825	No
	WT	EVC	2	M21	Serotonine	1	106.3	3.19423	776.096	242.968	No
	WT	EVC	2	M22	Serotonine	2	53.2	3.19201	895.858	280.657	No
	WT	EVC	2	M23	Sodium urate	1	227.3	3.19838	926.042	289.534	No
	WT	EVC	2	M24	Sodium urate	2	113.7	3.05535	623.934	204.21	No
	WT	EVC	2	N1	PMS	3	2.3	2.19886	381.131	173.331	No
	WT	EVC	2	N2	PMS	4	1.1	2.33246	473.975	203.208	No
	WT	EVC	2	N3	Polymyxin B	3	0.069	2.65428	1322.7	498.327	No
	WT	EVC	2	N4	Polymyxin B	4	0.035	2.76876	1329.91	480.326	No
	WT	EVC	2	N5	Procaine	3	2658.5	1.71131	455.681	266.275	No
	WT	EVC	2	N6	Procaine	4	1329.2	2.05918	717.873	348.622	No
	WT	EVC	2	N7	Progesterone	3	39.3	2.71527	1056.64	389.146	No
	WT	EVC	2	N8	Progesterone	4	19.7	2.71555	1299.68	478.606	No
	WT	EVC	2	N9	Pseudomonic acid	3	0.5	2.81947	915.243	324.615	No
	WT	EVC	2	N10	Pseudomonic acid	4	0.25	2.70085	1095.41	405.582	No
	WT	EVC	2	N11	Puromycin	3	6.1	2.48964	995.068	399.684	No
	WT	EVC	2	N12	Puromycin	4	3.1	2.733	1319.1	482.658	No
	WT	EVC	2	N13	Quercetin	3	37.8	3.19173	1057.44	331.306	No
	WT	EVC	2	N14	Quercetin	4	18.9	3.21363	1093.47	340.259	No
	WT	EVC	2	N15	Quinine	3	81.1	2.69891	1075.18	398.375	No
	WT	EVC	2	N16	Quinine	4	40.6	2.95973	1140.31	385.275	No
	WT	EVC	2	N17	Rifampicin	3	2.1	3.00463	788.28	262.355	No
	WT	EVC	2	N18	Rifampicin	4	1	3.1593	957.966	303.221	No
	WT	EVC	2	N19	Salicylate	3	34.5	3.20032	1175.24	367.225	No
	WT	EVC	2	N20	Salicylate	4	17.3	3.17898	1112.9	350.081	No
	WT	EVC	2	N21	Serotonine	3	26.6	3.17288	807.427	254.478	No
	WT	EVC	2	N22	Serotonine	4	13.3	3.34418	750.04	224.283	No
	WT	EVC	2	N23	Sodium urate	3	56.8	3.11301	980.669	315.023	No
	WT	EVC	2	N24	Sodium urate	4	28.4	3.13934	1051.87	335.061	No
	WT	EVC	2	O1	Spectinomycin	1	5	2.62434	1086.83	414.135	No
	WT	EVC	2	O2	Spectinomycin	2	2.5	2.68726	1104.54	411.027	No
	WT	EVC	2	O3	Spiramycin	1	21.1	1.6822	344.258	204.647	No
	WT	EVC	2	O4	Spiramycin	2	10.5	2.62074	798.001	304.494	No
	WT	EVC	2	O5	Sulfamethoxazole	1	25.3	2.44418	1757.33	718.985	No
	WT	EVC	2	O6	Sulfamethoxazole	2	12.7	2.58027	1345.19	521.337	No
	WT	EVC	2	O7	Sulfamonomethoxine	1	56.1	2.57556	1380.91	536.16	No
	WT	EVC	2	O8	Sulfamonomethoxine	2	28	2.87852	1104.04	383.543	No
	WT	EVC	2	O9	Testosterone	1	144.2	2.64014	1086.52	411.539	No
	WT	EVC	2	O10	Testosterone	2	72.1	2.76182	1159.43	419.805	No
	WT	EVC	2	O11	Tetracycline	1	0.44	1.57355	767.216	487.572	No
	WT	EVC	2	O12	Tetracycline	2	0.22	2.63515	1571.62	596.407	No
	WT	EVC	2	O13	Thiourea	1	38.1	2.56835	1261.18	491.048	No
	WT	EVC	2	O14	Thiourea	2	19	2.83084	1079.3	381.266	No
	WT	EVC	2	O15	Tobramycin	1	0.94	0.401355	69.8488	174.032	No
	WT	EVC	2	O16	Tobramycin	2	0.47	2.32775	565.702	243.025	No
	WT	EVC	2	O17	Trimethoprim	1	0.58	2.98661	2108.21	705.888	No
	WT	EVC	2	O18	Trimethoprim	2	0.29	3.12769	2170.3	693.898	No
	WT	EVC	2	O19	Tunicamycin	1	21.1	3.3098	621.192	187.682	No
	WT	EVC	2	O20	Tunicamycin	2	10.6	3.13296	980.919	313.096	No
	WT	EVC	2	O21	Vanillin	1	152.1	2.87823	790.24	274.557	No
	WT	EVC	2	O22	Vanillin	2	76.1	3.20697	859.541	268.023	No
	WT	EVC	2	O23	Verapamil	1	227.3	3.17704	1087.38	342.261	No
	WT	EVC	2	O24	Verapamil	2	113.7	3.16456	949.09	299.912	No
	WT	EVC	2	P1	Spectinomycin	3	1.2	2.80478	1235.67	440.558	No
	WT	EVC	2	P2	Spectinomycin	4	0.62	2.64929	1127	425.398	No
	WT	EVC	2	P3	Spiramycin	3	5.3	2.64236	1030.57	390.019	No
	WT	EVC	2	P4	Spiramycin	4	2.6	2.82807	1123.4	397.231	No
	WT	EVC	2	P5	Sulfamethoxazole	3	6.3	2.67368	1296.66	484.974	No
	WT	EVC	2	P6	Sulfamethoxazole	4	3.2	2.65095	1078.22	406.73	No
	WT	EVC	2	P7	Sulfamonomethoxine	3	14	2.60189	985.618	378.809	No
	WT	EVC	2	P8	Sulfamonomethoxine	4	7	2.55421	1021.71	400.008	No
	WT	EVC	2	P9	Testosterone	3	36.1	2.58359	1288.9	498.877	No
	WT	EVC	2	P10	Testosterone	4	18	2.57805	1311.89	508.87	No
	WT	EVC	2	P11	Tetracycline	3	0.11	2.39733	1283.09	535.218	No
	WT	EVC	2	P12	Tetracycline	4	0.056	2.64347	1310.77	495.851	No
	WT	EVC	2	P13	Thiourea	3	9.5	2.4475	974.842	398.301	No
	WT	EVC	2	P14	Thiourea	4	4.8	2.51679	1082.65	430.172	No
	WT	EVC	2	P15	Tobramycin	3	0.23	2.39345	821.006	343.022	No
	WT	EVC	2	P16	Tobramycin	4	0.12	2.7305	1148.08	420.467	No
	WT	EVC	2	P17	Trimethoprim	3	0.15	3.03401	1355.15	446.654	No
	WT	EVC	2	P18	Trimethoprim	4	0.073	3.20475	1472.69	459.534	No
	WT	EVC	2	P19	Tunicamycin	3	5.3	3.14904	988.943	314.046	No
	WT	EVC	2	P20	Tunicamycin	4	2.6	3.05064	1131.45	370.89	No
	WT	EVC	2	P21	Vanillin	3	38	3.00186	1123.99	374.433	No
	WT	EVC	2	P22	Vanillin	4	19	3.19256	1010.32	316.462	No
	WT	EVC	2	P23	Verapamil	3	56.8	2.81809	1418.88	503.489	No
	WT	EVC	2	P24	Verapamil	4	28.4	2.87547	1385.91	481.978	No
	WT	acrABp	1	A1	Water_1	1	0	3.57057	5417.39	1517.24	No
	WT	acrABp	1	A2	Water_1	2	0	3.72646	4623.17	1240.63	No
	WT	acrABp	1	A3	1-Methyluric acid	1	91.1	3.50143	4868.33	1390.38	No
	WT	acrABp	1	A4	1-Methyluric acid	2	45.5	3.5694	4388.4	1229.45	No
	WT	acrABp	1	A5	2,3-DHBA	1	154.1	3.20388	4790.72	1495.29	No
	WT	acrABp	1	A6	2,3-DHBA	2	77.1	3.45556	5056.25	1463.22	No
	WT	acrABp	1	A7	2-2-Bipyridyl	1	78.1	0.72987	2007.15	2750.01	No
	WT	acrABp	1	A8	2-2-Bipyridyl	2	39	1.927	3484.4	1808.21	No
	WT	acrABp	1	A9	4-Aminobenzoic acid	1	68.6	2.82228	6769.15	2398.47	No
	WT	acrABp	1	A10	4-Aminobenzoic acid	2	34.3	3.47991	5375.5	1544.73	No
	WT	acrABp	1	A11	4-Aminosalicylic acid	1	153.1	3.34961	4756.34	1419.97	No
	WT	acrABp	1	A12	4-Aminosalicylic acid	2	76.6	3.62042	5224.97	1443.19	No
	WT	acrABp	1	A13	A22	1	1.4	0.137748	223.157	1620.04	Yes
	WT	acrABp	1	A14	A22	2	0.68	3.15789	2673.37	846.567	No
	WT	acrABp	1	A15	Acetylsalicylic acid	1	180.2	3.36786	5979.12	1775.35	No
	WT	acrABp	1	A16	Acetylsalicylic acid	2	90.1	3.67483	3982.83	1083.81	No
	WT	acrABp	1	A17	Adrenalin	1	109.8	3.04465	3097.67	1017.42	No
	WT	acrABp	1	A18	Adrenalin	2	54.9	3.1614	3443.97	1089.38	No
	WT	acrABp	1	A19	Amikacin	1	0.59	0.0262278	109.264	4165.95	Yes
	WT	acrABp	1	A20	Amikacin	2	0.29	2.58009	3471.2	1345.38	No
	WT	acrABp	1	A21	Amoxicillin	1	2	0.0901946	516.769	5729.5	Yes
	WT	acrABp	1	A22	Amoxicillin	2	1	3.83921	5659.95	1474.25	No
	WT	acrABp	1	A23	Azithromycin	1	2.2	0.352631	2322.96	6587.5	No
	WT	acrABp	1	A24	Azithromycin	2	1.1	2.21906	8936.17	4027.02	No
	WT	acrABp	1	B1	Water_1	3	0	3.26525	4149.18	1270.71	No
	WT	acrABp	1	B2	Water_1	4	0	3.06881	4328.96	1410.63	No
	WT	acrABp	1	B3	1-Methyluric acid	3	22.8	3.23555	4958.31	1532.45	No
	WT	acrABp	1	B4	1-Methyluric acid	4	11.4	3.14186	4817.32	1533.27	No
	WT	acrABp	1	B5	2,3-DHBA	3	38.5	3.22253	4161.19	1291.28	No
	WT	acrABp	1	B6	2,3-DHBA	4	19.3	2.95619	3364.48	1138.11	No
	WT	acrABp	1	B7	2-2-Bipyridyl	3	19.5	2.45137	2383.72	972.402	No
	WT	acrABp	1	B8	2-2-Bipyridyl	4	9.8	2.82283	2804.34	993.45	No
	WT	acrABp	1	B9	4-Aminobenzoic acid	3	17.1	2.69775	4938	1830.42	No
	WT	acrABp	1	B10	4-Aminobenzoic acid	4	8.6	3.21553	4558	1417.5	No
	WT	acrABp	1	B11	4-Aminosalicylic acid	3	38.3	3.35424	5152.88	1536.23	No
	WT	acrABp	1	B12	4-Aminosalicylic acid	4	19.1	3.18145	4895.75	1538.84	No
	WT	acrABp	1	B13	A22	3	0.34	3.29549	4428.78	1343.89	No
	WT	acrABp	1	B14	A22	4	0.17	3.29652	4251.19	1289.6	No
	WT	acrABp	1	B15	Acetylsalicylic acid	3	45	3.44266	4332.09	1258.36	No
	WT	acrABp	1	B16	Acetylsalicylic acid	4	22.5	3.40897	4050.43	1188.17	No
	WT	acrABp	1	B17	Adrenalin	3	27.5	2.85096	3632.03	1273.97	No
	WT	acrABp	1	B18	Adrenalin	4	13.7	3.0884	3762.42	1218.24	No
	WT	acrABp	1	B19	Amikacin	3	0.15	3.45175	4340.53	1257.49	No
	WT	acrABp	1	B20	Amikacin	4	0.07	3.44611	5009.51	1453.67	No
	WT	acrABp	1	B21	Amoxicillin	3	0.5	3.59153	5309.72	1478.4	No
	WT	acrABp	1	B22	Amoxicillin	4	0.25	3.46665	4577.97	1320.57	No
	WT	acrABp	1	B23	Azithromycin	3	0.56	2.84783	7031.61	2469.12	No
	WT	acrABp	1	B24	Azithromycin	4	0.28	3.36281	5973.94	1776.47	No
	WT	acrABp	1	C1	Aztreonam	1	0.044	0.0106335	325.66	30625.9	Yes
	WT	acrABp	1	C2	Aztreonam	2	0.022	3.25953	3878.41	1189.87	No
	WT	acrABp	1	C3	Bacitracin	1	284.5	2.34076	2180.17	931.396	No
	WT	acrABp	1	C4	Bacitracin	2	142.3	3.43073	2763.23	805.435	No
	WT	acrABp	1	C5	Benzalkonium	1	14.9	-0.281728	98.7567	-350.539	Yes
	WT	acrABp	1	C6	Benzalkonium	2	7.4	3.20455	3743.38	1168.14	No
	WT	acrABp	1	C7	Berberine	1	168.2	3.14693	3609.78	1147.08	No
	WT	acrABp	1	C8	Berberine	2	84.1	3.13446	3841.42	1225.55	No
	WT	acrABp	1	C9	Bleomycin	1	0.3	0.0732257	1884.56	25736.3	Yes
	WT	acrABp	1	C10	Bleomycin	2	0.15	2.14696	3773.79	1757.74	No
	WT	acrABp	1	C11	Butyrate	1	55	3.19334	4863.5	1523.01	No
	WT	acrABp	1	C12	Butyrate	2	27.5	3.3558	4602.52	1371.51	No
	WT	acrABp	1	C13	Caffeine	1	194.2	2.80319	4197.83	1497.52	No
	WT	acrABp	1	C14	Caffeine	2	97.1	3.19656	4440.59	1389.18	No
	WT	acrABp	1	C15	Catechin	1	145.1	3.01627	3629.28	1203.23	No
	WT	acrABp	1	C16	Catechin	2	72.6	3.21166	3406.36	1060.62	No
	WT	acrABp	1	C17	CCCP	1	5.1	3.01669	3587.02	1189.06	No
	WT	acrABp	1	C18	CCCP	2	2.6	3.60693	4352.05	1206.58	No
	WT	acrABp	1	C19	Cefaclor	1	0.92	-0.00616583	88.3931	-14335.9	Yes
	WT	acrABp	1	C20	Cefaclor	2	0.46	3.74268	5023.46	1342.21	No
	WT	acrABp	1	C21	Cefotaxime	1	0.01	2.6647	3498.33	1312.84	No
	WT	acrABp	1	C22	Cefotaxime	2	0.0048	3.6462	4391.54	1204.42	No
	WT	acrABp	1	C23	Cefsulodin	1	13.9	1.86582	3050.39	1634.87	No
	WT	acrABp	1	C24	Cefsulodin	2	6.9	3.53038	5312.61	1504.83	No
	WT	acrABp	1	D1	Aztreonam	3	0.011	3.3559	4867.63	1450.47	No
	WT	acrABp	1	D2	Aztreonam	4	0.0054	2.85522	3876.19	1357.58	No
	WT	acrABp	1	D3	Bacitracin	3	71.1	3.23346	3485.64	1077.99	No
	WT	acrABp	1	D4	Bacitracin	4	35.6	2.96212	4602.86	1553.91	No
	WT	acrABp	1	D5	Benzalkonium	3	3.7	3.08038	4477.03	1453.4	No
	WT	acrABp	1	D6	Benzalkonium	4	1.9	3.0044	4577.82	1523.71	No
	WT	acrABp	1	D7	Berberine	3	42	3.11055	4235.19	1361.55	No
	WT	acrABp	1	D8	Berberine	4	21	2.93011	4519.4	1542.4	No
	WT	acrABp	1	D9	Bleomycin	3	0.076	2.92112	4607.53	1577.32	No
	WT	acrABp	1	D10	Bleomycin	4	0.038	3.28751	4680.1	1423.6	No
	WT	acrABp	1	D11	Butyrate	3	13.8	3.30917	5188.93	1568.05	No
	WT	acrABp	1	D12	Butyrate	4	6.9	3.3197	4850.02	1460.98	No
	WT	acrABp	1	D13	Caffeine	3	48.5	3.33587	4987.81	1495.2	No
	WT	acrABp	1	D14	Caffeine	4	24.3	3.45879	5104.19	1475.72	No
	WT	acrABp	1	D15	Catechin	3	36.3	3.32891	4894.6	1470.33	No
	WT	acrABp	1	D16	Catechin	4	18.1	3.10912	4909.57	1579.09	No
	WT	acrABp	1	D17	CCCP	3	1.3	3.46177	4189.73	1210.29	No
	WT	acrABp	1	D18	CCCP	4	0.64	3.53607	4347.34	1229.42	No
	WT	acrABp	1	D19	Cefaclor	3	0.23	3.31711	3958.27	1193.29	No
	WT	acrABp	1	D20	Cefaclor	4	0.11	3.45764	4788.85	1385.01	No
	WT	acrABp	1	D21	Cefotaxime	3	0.0024	3.39065	4759.63	1403.75	No
	WT	acrABp	1	D22	Cefotaxime	4	0.0012	3.5124	4047.64	1152.39	No
	WT	acrABp	1	D23	Cefsulodin	3	3.5	3.48108	4556.58	1308.96	No
	WT	acrABp	1	D24	Cefsulodin	4	1.7	3.24614	4965.66	1529.71	No
	WT	acrABp	1	E1	Cerulenin	1	10	2.79474	1262.32	451.678	No
	WT	acrABp	1	E2	Cerulenin	2	5	2.85125	2366.57	830.014	No
	WT	acrABp	1	E3	Cetirizine dihydrochloride	1	230.9	3.05481	4555.23	1491.16	No
	WT	acrABp	1	E4	Cetirizine dihydrochloride	2	115.5	3.20842	4412.68	1375.35	No
	WT	acrABp	1	E5	Chloramphenicol	1	1	0.731801	1583.53	2163.88	No
	WT	acrABp	1	E6	Chloramphenicol	2	0.48	2.41037	5162.94	2141.97	No
	WT	acrABp	1	E7	Chlorhexidine	1	0.51	3.00569	4002.69	1331.71	No
	WT	acrABp	1	E8	Chlorhexidine	2	0.25	3.00833	4403.66	1463.82	No
	WT	acrABp	1	E9	Cidofovir	1	139.6	2.95942	4894.85	1653.99	No
	WT	acrABp	1	E10	Cidofovir	2	69.8	3.24968	5170.5	1591.08	No
	WT	acrABp	1	E11	Ciprofloxacin	1	0.0099	1.06564	4076.44	3825.35	No
	WT	acrABp	1	E12	Ciprofloxacin	2	0.005	3.29746	4745.94	1439.27	No
	WT	acrABp	1	E13	Clarithromycin	1	29.9	0.397703	3610.95	9079.52	No
	WT	acrABp	1	E14	Clarithromycin	2	15	1.17004	5924.35	5063.37	No
	WT	acrABp	1	E15	Clindamycin	1	2.1	2.83247	4534.72	1600.98	No
	WT	acrABp	1	E16	Clindamycin	2	1	3.1247	3956.52	1266.21	No
	WT	acrABp	1	E17	Colistin	1	0.38	1.45682	2395.91	1644.62	No
	WT	acrABp	1	E18	Colistin	2	0.19	3.23295	4789.41	1481.44	No
	WT	acrABp	1	E19	Curcumin	1	184.2	2.453	3950.65	1610.54	No
	WT	acrABp	1	E20	Curcumin	2	92.1	2.70045	4071.59	1507.74	No
	WT	acrABp	1	E21	Cycloserine D	1	7.7	3.28775	3107.54	945.186	No
	WT	acrABp	1	E22	Cycloserine D	2	3.8	3.47805	4633.18	1332.12	No
	WT	acrABp	1	E23	Deoxycholic acid	1	196.3	3.72236	3335.26	896.006	No
	WT	acrABp	1	E24	Deoxycholic acid	2	98.1	3.73831	5339.99	1428.45	No
	WT	acrABp	1	F1	Cerulenin	3	2.5	2.92257	2884.99	987.141	No
	WT	acrABp	1	F2	Cerulenin	4	1.3	2.63831	3742.58	1418.55	No
	WT	acrABp	1	F3	Cetirizine dihydrochloride	3	57.7	3.02413	5186.98	1715.2	No
	WT	acrABp	1	F4	Cetirizine dihydrochloride	4	28.9	2.96456	5118.81	1726.67	No
	WT	acrABp	1	F5	Chloramphenicol	3	0.24	2.73099	5817.19	2130.06	No
	WT	acrABp	1	F6	Chloramphenicol	4	0.12	2.86164	4730.58	1653.1	No
	WT	acrABp	1	F7	Chlorhexidine	3	0.13	2.88789	4580.41	1586.08	No
	WT	acrABp	1	F8	Chlorhexidine	4	0.063	2.81779	5385.09	1911.11	No
	WT	acrABp	1	F9	Cidofovir	3	34.9	2.75511	4547.79	1650.68	No
	WT	acrABp	1	F10	Cidofovir	4	17.4	3.10136	4145.52	1336.68	No
	WT	acrABp	1	F11	Ciprofloxacin	3	0.0025	3.1244	4984.33	1595.29	No
	WT	acrABp	1	F12	Ciprofloxacin	4	0.0012	3.3324	5295.78	1589.18	No
	WT	acrABp	1	F13	Clarithromycin	3	7.5	1.62629	6379.81	3922.93	No
	WT	acrABp	1	F14	Clarithromycin	4	3.7	2.20285	7079.51	3213.8	No
	WT	acrABp	1	F15	Clindamycin	3	0.52	3.07508	4905.19	1595.14	No
	WT	acrABp	1	F16	Clindamycin	4	0.26	2.95451	5205.89	1762.01	No
	WT	acrABp	1	F17	Colistin	3	0.1	3.19332	5499.8	1722.28	No
	WT	acrABp	1	F18	Colistin	4	0.048	3.35986	5533.05	1646.81	No
	WT	acrABp	1	F19	Curcumin	3	46	3.15836	4686.66	1483.89	No
	WT	acrABp	1	F20	Curcumin	4	23	3.2334	4225.79	1306.92	No
	WT	acrABp	1	F21	Cycloserine D	3	1.9	3.55375	4481.74	1261.13	No
	WT	acrABp	1	F22	Cycloserine D	4	1	3.66286	5264.13	1437.16	No
	WT	acrABp	1	F23	Deoxycholic acid	3	49.1	3.82892	4753.55	1241.49	No
	WT	acrABp	1	F24	Deoxycholic acid	4	24.5	3.61484	5031.86	1392	No
	WT	acrABp	1	G1	Dopamine	1	94.8	2.75235	2880.07	1046.41	No
	WT	acrABp	1	G2	Dopamine	2	47.4	2.76438	3828.16	1384.82	No
	WT	acrABp	1	G3	Doxorubicin	1	2.3	2.6976	4624.31	1714.23	No
	WT	acrABp	1	G4	Doxorubicin	2	1.2	2.94518	4901.2	1664.14	No
	WT	acrABp	1	G5	Doxycycline	1	0.51	-0.0336969	893.927	-26528.4	Yes
	WT	acrABp	1	G6	Doxycycline	2	0.26	1.82898	7183.08	3927.38	No
	WT	acrABp	1	G7	EDTA	1	146.1	1.37365	1149.87	837.097	No
	WT	acrABp	1	G8	EDTA	2	73.1	2.00428	2490.23	1242.45	No
	WT	acrABp	1	G9	EGCG	1	22.9	2.27963	2793.04	1225.22	No
	WT	acrABp	1	G10	EGCG	2	11.5	2.80464	2930.54	1044.89	No
	WT	acrABp	1	G11	Erythromycin	1	14.7	0.523953	3270.42	6241.82	No
	WT	acrABp	1	G12	Erythromycin	2	7.3	2.31022	5876.97	2543.9	No
	WT	acrABp	1	G13	Estradiol	1	136.2	3.04945	5172.57	1696.23	No
	WT	acrABp	1	G14	Estradiol	2	68.1	3.34695	4256.35	1271.71	No
	WT	acrABp	1	G15	Ethidiumbromide	1	197.1	-0.105355	128.687	-1221.46	Yes
	WT	acrABp	1	G16	Ethidiumbromide	2	98.6	2.0736	4652.99	2243.92	No
	WT	acrABp	1	G17	Fosfomycin	1	0.091	1.16525	3243.64	2783.64	No
	WT	acrABp	1	G18	Fosfomycin	2	0.046	3.2914	5149.13	1564.42	No
	WT	acrABp	1	G19	Fusidic acid	1	107.7	2.20966	3028.81	1370.72	No
	WT	acrABp	1	G20	Fusidic acid	2	53.9	3.09069	4516.32	1461.27	No
	WT	acrABp	1	G21	Gentamicin	1	1	0.0873714	191.119	2187.43	Yes
	WT	acrABp	1	G22	Gentamicin	2	0.52	1.96415	2734.21	1392.06	No
	WT	acrABp	1	G23	Hydrocortisone	1	181.2	3.34695	4624.06	1381.57	No
	WT	acrABp	1	G24	Hydrocortisone	2	90.6	3.53972	4894.97	1382.87	No
	WT	acrABp	1	H1	Dopamine	3	23.7	2.84773	4271.15	1499.84	No
	WT	acrABp	1	H2	Dopamine	4	11.9	2.59541	3979.66	1533.35	No
	WT	acrABp	1	H3	Doxorubicin	3	0.58	2.70793	4275.63	1578.93	No
	WT	acrABp	1	H4	Doxorubicin	4	0.29	2.63874	4599.54	1743.08	No
	WT	acrABp	1	H5	Doxycycline	3	0.13	2.51056	6500.46	2589.25	No
	WT	acrABp	1	H6	Doxycycline	4	0.064	2.86101	4987.51	1743.27	No
	WT	acrABp	1	H7	EDTA	3	36.5	2.60959	2688.65	1030.3	No
	WT	acrABp	1	H8	EDTA	4	18.3	2.98266	4113.52	1379.15	No
	WT	acrABp	1	H9	EGCG	3	5.7	2.71715	3653.54	1344.62	No
	WT	acrABp	1	H10	EGCG	4	2.9	2.75439	4135.94	1501.58	No
	WT	acrABp	1	H11	Erythromycin	3	3.7	2.74398	5643.6	2056.72	No
	WT	acrABp	1	H12	Erythromycin	4	1.8	2.95177	5190.78	1758.53	No
	WT	acrABp	1	H13	Estradiol	3	34	3.02486	4877.54	1612.49	No
	WT	acrABp	1	H14	Estradiol	4	17	3.28435	4901.66	1492.43	No
	WT	acrABp	1	H15	Ethidiumbromide	3	49.3	2.46476	4634.78	1880.42	No
	WT	acrABp	1	H16	Ethidiumbromide	4	24.6	2.87301	5191.93	1807.14	No
	WT	acrABp	1	H17	Fosfomycin	3	0.023	3.09698	5138.3	1659.13	No
	WT	acrABp	1	H18	Fosfomycin	4	0.011	2.94304	3688.64	1253.34	No
	WT	acrABp	1	H19	Fusidic acid	3	26.9	3.23534	4903.29	1515.54	No
	WT	acrABp	1	H20	Fusidic acid	4	13.5	3.51087	4706	1340.41	No
	WT	acrABp	1	H21	Gentamicin	3	0.26	3.36243	4817.2	1432.65	No
	WT	acrABp	1	H22	Gentamicin	4	0.13	3.57339	4488.34	1256.05	No
	WT	acrABp	1	H23	Hydrocortisone	3	45.3	3.7307	4851.06	1300.31	No
	WT	acrABp	1	H24	Hydrocortisone	4	22.7	3.68339	5320.47	1444.45	No
	WT	acrABp	1	I1	Ibuprofen	1	103.1	3.09507	4584.58	1481.26	No
	WT	acrABp	1	I2	Ibuprofen	2	51.6	2.81961	4946.27	1754.24	No
	WT	acrABp	1	I3	Imipenem	1	0.16	3.31808	4000.81	1205.76	No
	WT	acrABp	1	I4	Imipenem	2	0.079	3.27915	4702.53	1434.07	No
	WT	acrABp	1	I5	Indole	1	117.2	2.81253	3357.36	1193.71	No
	WT	acrABp	1	I6	Indole	2	58.6	3.37971	4145.07	1226.46	No
	WT	acrABp	1	I7	Levofloxacin	1	0.036	-0.0115861	187.635	-16194.8	Yes
	WT	acrABp	1	I8	Levofloxacin	2	0.018	-0.101413	438.077	-4319.74	Yes
	WT	acrABp	1	I9	Lithocholic acid	1	188.3	2.46397	4653.97	1888.81	No
	WT	acrABp	1	I10	Lithocholic acid	2	94.1	2.39863	4639.48	1934.22	No
	WT	acrABp	1	I11	Loperamide	1	256.8	1.71232	2443.32	1426.91	No
	WT	acrABp	1	I12	Loperamide	2	128.4	3.18743	4576.12	1435.68	No
	WT	acrABp	1	I13	Water_2	1	0	2.8552	4367.74	1529.75	No
	WT	acrABp	1	I14	Water_2	2	0	3.30558	5346.41	1617.39	No
	WT	acrABp	1	I15	Mecillinam	1	0.065	-0.398145	190.079	-477.411	Yes
	WT	acrABp	1	I16	Mecillinam	2	0.033	1.71908	2200.6	1280.11	No
	WT	acrABp	1	I17	Meropenem	1	0.088	-0.515094	139.356	-270.545	Yes
	WT	acrABp	1	I18	Meropenem	2	0.044	0.954615	948.828	993.937	No
	WT	acrABp	1	I19	Metformin	1	165.6	3.14491	4435.23	1410.29	No
	WT	acrABp	1	I20	Metformin	2	82.8	3.57087	4239.86	1187.35	No
	WT	acrABp	1	I21	Metronidazole	1	0.86	3.45154	4897.4	1418.9	No
	WT	acrABp	1	I22	Metronidazole	2	0.43	3.71285	4186.04	1127.45	No
	WT	acrABp	1	I23	Minocycline	1	0.49	2.61844	7518.96	2871.54	No
	WT	acrABp	1	I24	Minocycline	2	0.25	3.56636	5243.06	1470.14	No
	WT	acrABp	1	J1	Ibuprofen	3	25.8	2.98179	4975.63	1668.67	No
	WT	acrABp	1	J2	Ibuprofen	4	12.9	3.00114	5841.83	1946.54	No
	WT	acrABp	1	J3	Imipenem	3	0.04	3.27396	5162.36	1576.79	No
	WT	acrABp	1	J4	Imipenem	4	0.02	3.25934	5992.27	1838.49	No
	WT	acrABp	1	J5	Indole	3	29.3	3.03389	4936.16	1627.01	No
	WT	acrABp	1	J6	Indole	4	14.6	3.16374	5593.9	1768.13	No
	WT	acrABp	1	J7	Levofloxacin	3	0.009	1.99418	4953.84	2484.15	No
	WT	acrABp	1	J8	Levofloxacin	4	0.0045	2.71075	4137.72	1526.41	No
	WT	acrABp	1	J9	Lithocholic acid	3	47.1	2.45446	4519.73	1841.43	No
	WT	acrABp	1	J10	Lithocholic acid	4	23.5	2.76967	4799.97	1733.05	No
	WT	acrABp	1	J11	Loperamide	3	64.2	3.07811	4061.21	1319.38	No
	WT	acrABp	1	J12	Loperamide	4	32.1	3.05097	4802.72	1574.16	No
	WT	acrABp	1	J13	Water_2	3	0	2.99898	5101.68	1701.14	No
	WT	acrABp	1	J14	Water_2	4	0	3.11709	4506.08	1445.61	No
	WT	acrABp	1	J15	Mecillinam	3	0.016	2.82603	3236.02	1145.08	No
	WT	acrABp	1	J16	Mecillinam	4	0.0081	2.94717	4658.1	1580.54	No
	WT	acrABp	1	J17	Meropenem	3	0.022	2.83856	2810.17	989.999	No
	WT	acrABp	1	J18	Meropenem	4	0.011	3.40948	4014.12	1177.34	No
	WT	acrABp	1	J19	Metformin	3	41.4	3.57748	4949.7	1383.57	No
	WT	acrABp	1	J20	Metformin	4	20.7	3.60418	4328.94	1201.09	No
	WT	acrABp	1	J21	Metronidazole	3	0.21	3.57561	4691.42	1312.06	No
	WT	acrABp	1	J22	Metronidazole	4	0.11	3.55425	4719.54	1327.86	No
	WT	acrABp	1	J23	Minocycline	3	0.12	3.32494	4864.75	1463.11	No
	WT	acrABp	1	J24	Minocycline	4	0.062	3.48618	5200.44	1491.73	No
	WT	acrABp	1	K1	Mitomycin C	1	0.5	2.58528	4494.74	1738.59	No
	WT	acrABp	1	K2	Mitomycin C	2	0.25	2.94887	4790.45	1624.5	No
	WT	acrABp	1	K3	Moxifloxacin	1	0.088	-0.230289	358.115	-1555.07	Yes
	WT	acrABp	1	K4	Moxifloxacin	2	0.044	0.19712	2111.52	10711.9	Yes
	WT	acrABp	1	K5	Nitrofurantoin	1	3.6	0.415962	2319.33	5575.82	No
	WT	acrABp	1	K6	Nitrofurantoin	2	1.8	2.71331	3762.05	1386.52	No
	WT	acrABp	1	K7	Noradrenalin	1	159.6	2.89689	4042.03	1395.3	No
	WT	acrABp	1	K8	Noradrenalin	2	79.8	2.8965	4495.67	1552.1	No
	WT	acrABp	1	K9	Novobiocin	1	19	2.0143	7651.72	3798.71	No
	WT	acrABp	1	K10	Novobiocin	2	9.5	3.10784	6444.29	2073.56	No
	WT	acrABp	1	K11	Omeprazole	1	172.7	3.16727	2229.05	703.777	No
	WT	acrABp	1	K12	Omeprazole	2	86.4	3.41963	3219.44	941.457	No
	WT	acrABp	1	K13	Oxacillin	1	4.2	2.79762	4168.56	1490.04	No
	WT	acrABp	1	K14	Oxacillin	2	2.1	3.38062	4447.02	1315.45	No
	WT	acrABp	1	K15	Paraquat	1	5.1	1.70011	3225.66	1897.32	No
	WT	acrABp	1	K16	Paraquat	2	2.6	2.90325	4605.48	1586.32	No
	WT	acrABp	1	K17	Penicillin G	1	3.7	3.04029	4433.74	1458.33	No
	WT	acrABp	1	K18	Penicillin G	2	1.9	3.64874	5080.69	1392.45	No
	WT	acrABp	1	K19	Phleomycin	1	5	-0.014146	209.132	-14783.9	Yes
	WT	acrABp	1	K20	Phleomycin	2	2.5	0.0839435	247.017	2942.65	Yes
	WT	acrABp	1	K21	Piperacillin	1	0.27	3.07722	4427.01	1438.64	No
	WT	acrABp	1	K22	Piperacillin	2	0.13	3.45003	4742.75	1374.7	No
	WT	acrABp	1	K23	Piperine	1	142.7	3.33916	4829.32	1446.27	No
	WT	acrABp	1	K24	Piperine	2	71.3	3.44111	5412.32	1572.84	No
	WT	acrABp	1	L1	Mitomycin C	3	0.13	2.9238	4498.93	1538.73	No
	WT	acrABp	1	L2	Mitomycin C	4	0.063	3.00955	5112.58	1698.79	No
	WT	acrABp	1	L3	Moxifloxacin	3	0.022	2.2367	4726.16	2113	No
	WT	acrABp	1	L4	Moxifloxacin	4	0.011	3.39316	5132.87	1512.71	No
	WT	acrABp	1	L5	Nitrofurantoin	3	0.89	3.03579	3688.58	1215.03	No
	WT	acrABp	1	L6	Nitrofurantoin	4	0.45	3.14395	4786.86	1522.56	No
	WT	acrABp	1	L7	Noradrenalin	3	39.9	3.11401	4062.39	1304.55	No
	WT	acrABp	1	L8	Noradrenalin	4	20	2.93919	4533.62	1542.48	No
	WT	acrABp	1	L9	Novobiocin	3	4.8	3.26846	5731.75	1753.65	No
	WT	acrABp	1	L10	Novobiocin	4	2.4	3.29104	5236.88	1591.25	No
	WT	acrABp	1	L11	Omeprazole	3	43.2	3.37529	3646.03	1080.21	No
	WT	acrABp	1	L12	Omeprazole	4	21.6	3.52132	4185.38	1188.58	No
	WT	acrABp	1	L13	Oxacillin	3	1.1	3.37862	4940.95	1462.42	No
	WT	acrABp	1	L14	Oxacillin	4	0.53	3.35936	4878.7	1452.27	No
	WT	acrABp	1	L15	Paraquat	3	1.3	3.28445	4996.04	1521.12	No
	WT	acrABp	1	L16	Paraquat	4	0.64	3.18416	4861.4	1526.75	No
	WT	acrABp	1	L17	Penicillin G	3	0.93	3.31819	4269.42	1286.67	No
	WT	acrABp	1	L18	Penicillin G	4	0.47	3.39198	4501.01	1326.96	No
	WT	acrABp	1	L19	Phleomycin	3	1.2	0.847522	2130.05	2513.27	No
	WT	acrABp	1	L20	Phleomycin	4	0.62	1.78272	3526.43	1978.12	No
	WT	acrABp	1	L21	Piperacillin	3	0.067	3.2963	3918.85	1188.87	No
	WT	acrABp	1	L22	Piperacillin	4	0.034	3.45649	4101.96	1186.74	No
	WT	acrABp	1	L23	Piperine	3	35.7	3.41018	3633.87	1065.59	No
	WT	acrABp	1	L24	Piperine	4	17.8	3.54618	5654.45	1594.52	No
	WT	acrABp	1	M1	PMS	1	9.2	1.15557	1613.08	1395.91	No
	WT	acrABp	1	M2	PMS	2	4.6	2.66965	1996.43	747.827	No
	WT	acrABp	1	M3	Polymyxin B	1	0.28	3.20266	3760.58	1174.21	No
	WT	acrABp	1	M4	Polymyxin B	2	0.14	3.63388	4169.42	1147.37	No
	WT	acrABp	1	M5	Procaine	1	10634	1.78212	1447.72	812.358	No
	WT	acrABp	1	M6	Procaine	2	5317	2.10484	1303.15	619.123	No
	WT	acrABp	1	M7	Progesterone	1	157.2	2.95805	3316.23	1121.09	No
	WT	acrABp	1	M8	Progesterone	2	78.6	3.05933	3920.21	1281.39	No
	WT	acrABp	1	M9	Pseudomonic acid	1	2	2.90763	3436.77	1181.98	No
	WT	acrABp	1	M10	Pseudomonic acid	2	1	3.76472	4296.94	1141.37	No
	WT	acrABp	1	M11	Puromycin	1	24.5	0.505881	2027.72	4008.3	No
	WT	acrABp	1	M12	Puromycin	2	12.2	3.42245	4807.88	1404.81	No
	WT	acrABp	1	M13	Quercetin	1	151.1	2.76084	3218.61	1165.81	No
	WT	acrABp	1	M14	Quercetin	2	75.6	2.18688	3500.61	1600.73	No
	WT	acrABp	1	M15	Quinine	1	324.4	2.98606	2855.67	956.334	No
	WT	acrABp	1	M16	Quinine	2	162.2	3.42959	4153.99	1211.22	No
	WT	acrABp	1	M17	Rifampicin	1	8.2	0.0699014	187.57	2683.36	Yes
	WT	acrABp	1	M18	Rifampicin	2	4.1	2.26583	1132	499.597	No
	WT	acrABp	1	M19	Salicylate	1	138.1	2.26566	5773.24	2548.15	No
	WT	acrABp	1	M20	Salicylate	2	69.1	2.97272	3696.5	1243.48	No
	WT	acrABp	1	M21	Serotonine	1	106.3	2.96656	4092.76	1379.63	No
	WT	acrABp	1	M22	Serotonine	2	53.2	3.22865	3807.42	1179.26	No
	WT	acrABp	1	M23	Sodium urate	1	227.3	2.84041	4071.52	1433.42	No
	WT	acrABp	1	M24	Sodium urate	2	113.7	3.35278	4784.47	1427.02	No
	WT	acrABp	1	N1	PMS	3	2.3	3.05693	2655.18	868.576	No
	WT	acrABp	1	N2	PMS	4	1.1	2.98602	2365.76	792.281	No
	WT	acrABp	1	N3	Polymyxin B	3	0.069	3.64507	4647.73	1275.07	No
	WT	acrABp	1	N4	Polymyxin B	4	0.035	3.68573	5320.44	1443.52	No
	WT	acrABp	1	N5	Procaine	3	2658.5	2.58608	1827.28	706.585	No
	WT	acrABp	1	N6	Procaine	4	1329.2	2.61998	1983.87	757.206	No
	WT	acrABp	1	N7	Progesterone	3	39.3	3.61542	4371.11	1209.02	No
	WT	acrABp	1	N8	Progesterone	4	19.7	2.81443	3879.62	1378.47	No
	WT	acrABp	1	N9	Pseudomonic acid	3	0.5	3.32476	3927.23	1181.2	No
	WT	acrABp	1	N10	Pseudomonic acid	4	0.25	3.50299	4415.92	1260.61	No
	WT	acrABp	1	N11	Puromycin	3	6.1	3.46434	4422.88	1276.69	No
	WT	acrABp	1	N12	Puromycin	4	3.1	3.50688	4954.99	1412.93	No
	WT	acrABp	1	N13	Quercetin	3	37.8	3.4016	3877.69	1139.96	No
	WT	acrABp	1	N14	Quercetin	4	18.9	3.47668	4674.13	1344.42	No
	WT	acrABp	1	N15	Quinine	3	81.1	3.53766	4619.51	1305.81	No
	WT	acrABp	1	N16	Quinine	4	40.6	2.94475	4155.27	1411.08	No
	WT	acrABp	1	N17	Rifampicin	3	2.1	2.65719	1774.23	667.708	No
	WT	acrABp	1	N18	Rifampicin	4	1	2.82773	2055.41	726.874	No
	WT	acrABp	1	N19	Salicylate	3	34.5	3.02965	3682.52	1215.49	No
	WT	acrABp	1	N20	Salicylate	4	17.3	2.99632	3702	1235.51	No
	WT	acrABp	1	N21	Serotonine	3	26.6	3.08462	3805.19	1233.6	No
	WT	acrABp	1	N22	Serotonine	4	13.3	3.14372	4295.76	1366.46	No
	WT	acrABp	1	N23	Sodium urate	3	56.8	3.11135	4376.63	1406.67	No
	WT	acrABp	1	N24	Sodium urate	4	28.4	3.24455	4520.47	1393.25	No
	WT	acrABp	1	O1	Spectinomycin	1	5	3.44835	4255.71	1234.13	No
	WT	acrABp	1	O2	Spectinomycin	2	2.5	3.69639	4916.79	1330.16	No
	WT	acrABp	1	O3	Spiramycin	1	21.1	1.60448	3543.49	2208.5	No
	WT	acrABp	1	O4	Spiramycin	2	10.5	3.90711	5423.86	1388.2	No
	WT	acrABp	1	O5	Sulfamethoxazole	1	25.3	3.31772	6782.33	2044.27	No
	WT	acrABp	1	O6	Sulfamethoxazole	2	12.7	3.53801	5470.44	1546.19	No
	WT	acrABp	1	O7	Sulfamonomethoxine	1	56.1	3.09783	6171.47	1992.19	No
	WT	acrABp	1	O8	Sulfamonomethoxine	2	28	3.13245	5001.2	1596.58	No
	WT	acrABp	1	O9	Testosterone	1	144.2	3.17725	3418.34	1075.88	No
	WT	acrABp	1	O10	Testosterone	2	72.1	3.00372	3400.4	1132.06	No
	WT	acrABp	1	O11	Tetracycline	1	0.44	1.36228	3977.64	2919.84	No
	WT	acrABp	1	O12	Tetracycline	2	0.22	3.17003	7520.81	2372.47	No
	WT	acrABp	1	O13	Thiourea	1	38.1	3.17731	4055.98	1276.55	No
	WT	acrABp	1	O14	Thiourea	2	19	3.16319	4577.14	1447	No
	WT	acrABp	1	O15	Tobramycin	1	0.94	-0.000370278	131.203	-354337	Yes
	WT	acrABp	1	O16	Tobramycin	2	0.47	2.43638	3742.84	1536.23	No
	WT	acrABp	1	O17	Trimethoprim	1	0.58	2.0393	4798.73	2353.13	No
	WT	acrABp	1	O18	Trimethoprim	2	0.29	2.76267	6705.49	2427.18	No
	WT	acrABp	1	O19	Tunicamycin	1	21.1	2.2862	2264.67	990.585	No
	WT	acrABp	1	O20	Tunicamycin	2	10.6	2.72449	3640.43	1336.18	No
	WT	acrABp	1	O21	Vanillin	1	152.1	2.18194	3248.35	1488.75	No
	WT	acrABp	1	O22	Vanillin	2	76.1	2.52343	2976.6	1179.59	No
	WT	acrABp	1	O23	Verapamil	1	227.3	2.02348	3467.75	1713.75	No
	WT	acrABp	1	O24	Verapamil	2	113.7	2.2017	4547.29	2065.35	No
	WT	acrABp	1	P1	Spectinomycin	3	1.2	3.16153	4581.47	1449.13	No
	WT	acrABp	1	P2	Spectinomycin	4	0.62	3.07307	4061.94	1321.78	No
	WT	acrABp	1	P3	Spiramycin	3	5.3	3.31154	4333.25	1308.53	No
	WT	acrABp	1	P4	Spiramycin	4	2.6	3.49704	4456.47	1274.35	No
	WT	acrABp	1	P5	Sulfamethoxazole	3	6.3	3.56701	5239.03	1468.74	No
	WT	acrABp	1	P6	Sulfamethoxazole	4	3.2	3.65685	4478.25	1224.62	No
	WT	acrABp	1	P7	Sulfamonomethoxine	3	14	3.46495	4484.21	1294.16	No
	WT	acrABp	1	P8	Sulfamonomethoxine	4	7	3.44794	4404.07	1277.31	No
	WT	acrABp	1	P9	Testosterone	3	36.1	3.11729	3773.13	1210.39	No
	WT	acrABp	1	P10	Testosterone	4	18	3.46691	4536.22	1308.43	No
	WT	acrABp	1	P11	Tetracycline	3	0.11	3.40219	6023.44	1770.46	No
	WT	acrABp	1	P12	Tetracycline	4	0.056	3.40458	6209.59	1823.9	No
	WT	acrABp	1	P13	Thiourea	3	9.5	3.0234	3956.6	1308.66	No
	WT	acrABp	1	P14	Thiourea	4	4.8	3.16182	4495.42	1421.78	No
	WT	acrABp	1	P15	Tobramycin	3	0.23	2.85663	4338.27	1518.67	No
	WT	acrABp	1	P16	Tobramycin	4	0.12	2.42664	4698.89	1936.37	No
	WT	acrABp	1	P17	Trimethoprim	3	0.15	2.56812	4833.61	1882.16	No
	WT	acrABp	1	P18	Trimethoprim	4	0.073	3.01584	4839.89	1604.82	No
	WT	acrABp	1	P19	Tunicamycin	3	5.3	2.83068	3960.78	1399.23	No
	WT	acrABp	1	P20	Tunicamycin	4	2.6	2.70437	4251.71	1572.16	No
	WT	acrABp	1	P21	Vanillin	3	38	2.86552	3089.65	1078.22	No
	WT	acrABp	1	P22	Vanillin	4	19	2.98344	4289.6	1437.8	No
	WT	acrABp	1	P23	Verapamil	3	56.8	2.27959	4564.27	2002.23	No
	WT	acrABp	1	P24	Verapamil	4	28.4	2.58202	3937.14	1524.83	No
	WT	acrABp	2	A1	Water_1	1	0	2.32438	4461.7	1919.52	No
	WT	acrABp	2	A2	Water_1	2	0	2.71074	4265.65	1573.61	No
	WT	acrABp	2	A3	1-Methyluric acid	1	91.1	2.8695	4851.49	1690.71	No
	WT	acrABp	2	A4	1-Methyluric acid	2	45.5	2.80173	4665.71	1665.29	No
	WT	acrABp	2	A5	2,3-DHBA	1	154.1	3.07594	4933.63	1603.95	No
	WT	acrABp	2	A6	2,3-DHBA	2	77.1	2.87206	4483.97	1561.24	No
	WT	acrABp	2	A7	2-2-Bipyridyl	1	78.1	0.387857	1742.75	4493.28	No
	WT	acrABp	2	A8	2-2-Bipyridyl	2	39	1.37016	3261.6	2380.45	No
	WT	acrABp	2	A9	4-Aminobenzoic acid	1	68.6	2.95936	6473.27	2187.39	No
	WT	acrABp	2	A10	4-Aminobenzoic acid	2	34.3	3.09028	5359.99	1734.47	No
	WT	acrABp	2	A11	4-Aminosalicylic acid	1	153.1	2.8169	4918.34	1746.01	No
	WT	acrABp	2	A12	4-Aminosalicylic acid	2	76.6	3.45012	4974.89	1441.95	No
	WT	acrABp	2	A13	A22	1	1.4	0.0315025	139.776	4436.98	Yes
	WT	acrABp	2	A14	A22	2	0.68	2.52915	2566.76	1014.87	No
	WT	acrABp	2	A15	Acetylsalicylic acid	1	180.2	2.75542	5293.99	1921.3	No
	WT	acrABp	2	A16	Acetylsalicylic acid	2	90.1	2.86542	5080.76	1773.13	No
	WT	acrABp	2	A17	Adrenalin	1	109.8	2.54627	3247.16	1275.26	No
	WT	acrABp	2	A18	Adrenalin	2	54.9	3.20284	4614.39	1440.72	No
	WT	acrABp	2	A19	Amikacin	1	0.59	0.0327878	116.56	3554.99	Yes
	WT	acrABp	2	A20	Amikacin	2	0.29	2.83735	5145.06	1813.33	No
	WT	acrABp	2	A21	Amoxicillin	1	2	0.358817	1432.42	3992.06	No
	WT	acrABp	2	A22	Amoxicillin	2	1	3.75663	5888.97	1567.62	No
	WT	acrABp	2	A23	Azithromycin	1	2.2	0.319366	2894.25	9062.5	No
	WT	acrABp	2	A24	Azithromycin	2	1.1	1.15503	8894.53	7700.71	No
	WT	acrABp	2	B1	Water_1	3	0	2.75736	4882.25	1770.62	No
	WT	acrABp	2	B2	Water_1	4	0	2.75678	4250.91	1541.98	No
	WT	acrABp	2	B3	1-Methyluric acid	3	22.8	2.748	4730.86	1721.56	No
	WT	acrABp	2	B4	1-Methyluric acid	4	11.4	2.8611	4477.23	1564.86	No
	WT	acrABp	2	B5	2,3-DHBA	3	38.5	2.83506	4571.42	1612.46	No
	WT	acrABp	2	B6	2,3-DHBA	4	19.3	2.82474	4687.63	1659.49	No
	WT	acrABp	2	B7	2-2-Bipyridyl	3	19.5	1.97775	2164.65	1094.5	No
	WT	acrABp	2	B8	2-2-Bipyridyl	4	9.8	2.36977	2614.83	1103.41	No
	WT	acrABp	2	B9	4-Aminobenzoic acid	3	17.1	2.89704	5046.05	1741.8	No
	WT	acrABp	2	B10	4-Aminobenzoic acid	4	8.6	2.8913	4551.68	1574.27	No
	WT	acrABp	2	B11	4-Aminosalicylic acid	3	38.3	2.75122	4217.85	1533.08	No
	WT	acrABp	2	B12	4-Aminosalicylic acid	4	19.1	2.85544	4501.77	1576.56	No
	WT	acrABp	2	B13	A22	3	0.34	2.69808	3599.76	1334.19	No
	WT	acrABp	2	B14	A22	4	0.17	2.73576	4762.99	1741.01	No
	WT	acrABp	2	B15	Acetylsalicylic acid	3	45	2.66699	4818.82	1806.84	No
	WT	acrABp	2	B16	Acetylsalicylic acid	4	22.5	2.70089	4934.5	1826.99	No
	WT	acrABp	2	B17	Adrenalin	3	27.5	2.66118	4062.63	1526.63	No
	WT	acrABp	2	B18	Adrenalin	4	13.7	2.72217	4519.61	1660.3	No
	WT	acrABp	2	B19	Amikacin	3	0.15	3.18103	4619.46	1452.19	No
	WT	acrABp	2	B20	Amikacin	4	0.07	3.14633	4209.59	1337.94	No
	WT	acrABp	2	B21	Amoxicillin	3	0.5	3.20133	4579.82	1430.6	No
	WT	acrABp	2	B22	Amoxicillin	4	0.25	3.41179	4623.01	1355.01	No
	WT	acrABp	2	B23	Azithromycin	3	0.56	2.22313	6906.87	3106.82	No
	WT	acrABp	2	B24	Azithromycin	4	0.28	2.72383	7170.54	2632.52	No
	WT	acrABp	2	C1	Aztreonam	1	0.044	-0.00538403	391.061	-72633.6	Yes
	WT	acrABp	2	C2	Aztreonam	2	0.022	2.74546	4108.95	1496.63	No
	WT	acrABp	2	C3	Bacitracin	1	284.5	2.36372	2706.28	1144.92	No
	WT	acrABp	2	C4	Bacitracin	2	142.3	3.16965	3221.9	1016.49	No
	WT	acrABp	2	C5	Benzalkonium	1	14.9	-0.201352	110.912	-550.835	Yes
	WT	acrABp	2	C6	Benzalkonium	2	7.4	2.50724	3562.19	1420.76	No
	WT	acrABp	2	C7	Berberine	1	168.2	2.48594	3561.67	1432.73	No
	WT	acrABp	2	C8	Berberine	2	84.1	2.56874	3785.39	1473.64	No
	WT	acrABp	2	C9	Bleomycin	1	0.3	0.543613	2368.09	4356.21	No
	WT	acrABp	2	C10	Bleomycin	2	0.15	2.26213	4763.09	2105.58	No
	WT	acrABp	2	C11	Butyrate	1	55	2.71436	4610.76	1698.66	No
	WT	acrABp	2	C12	Butyrate	2	27.5	2.92747	4657.71	1591.04	No
	WT	acrABp	2	C13	Caffeine	1	194.2	2.37943	5079.17	2134.62	No
	WT	acrABp	2	C14	Caffeine	2	97.1	2.61151	5154.53	1973.78	No
	WT	acrABp	2	C15	Catechin	1	145.1	2.75709	4453.17	1615.17	No
	WT	acrABp	2	C16	Catechin	2	72.6	2.73383	3806.71	1392.45	No
	WT	acrABp	2	C17	CCCP	1	5.1	2.5344	4946.02	1951.55	No
	WT	acrABp	2	C18	CCCP	2	2.6	2.91663	4521.59	1550.28	No
	WT	acrABp	2	C19	Cefaclor	1	0.92	-0.0373675	210.353	-5629.31	Yes
	WT	acrABp	2	C20	Cefaclor	2	0.46	3.52984	3711.36	1051.43	No
	WT	acrABp	2	C21	Cefotaxime	1	0.01	1.68802	2333.25	1382.24	No
	WT	acrABp	2	C22	Cefotaxime	2	0.0048	3.18748	4624.76	1450.91	No
	WT	acrABp	2	C23	Cefsulodin	1	13.9	2.23145	3648.32	1634.95	No
	WT	acrABp	2	C24	Cefsulodin	2	6.9	3.12502	5186.41	1659.64	No
	WT	acrABp	2	D1	Aztreonam	3	0.011	2.76488	4950.43	1790.47	No
	WT	acrABp	2	D2	Aztreonam	4	0.0054	2.74244	4159.84	1516.84	No
	WT	acrABp	2	D3	Bacitracin	3	71.1	2.84648	4167.49	1464.09	No
	WT	acrABp	2	D4	Bacitracin	4	35.6	2.81004	5164.72	1837.95	No
	WT	acrABp	2	D5	Benzalkonium	3	3.7	2.63702	4304.33	1632.27	No
	WT	acrABp	2	D6	Benzalkonium	4	1.9	2.69876	4181.62	1549.46	No
	WT	acrABp	2	D7	Berberine	3	42	2.62493	4176.12	1590.95	No
	WT	acrABp	2	D8	Berberine	4	21	2.75348	4524.42	1643.16	No
	WT	acrABp	2	D9	Bleomycin	3	0.076	2.62819	4660.99	1773.46	No
	WT	acrABp	2	D10	Bleomycin	4	0.038	2.80888	4897.99	1743.75	No
	WT	acrABp	2	D11	Butyrate	3	13.8	3.1213	5065.37	1622.84	No
	WT	acrABp	2	D12	Butyrate	4	6.9	3.24412	4639.68	1430.18	No
	WT	acrABp	2	D13	Caffeine	3	48.5	2.85353	5079.08	1779.93	No
	WT	acrABp	2	D14	Caffeine	4	24.3	2.73147	5001.1	1830.92	No
	WT	acrABp	2	D15	Catechin	3	36.3	2.72594	4989.29	1830.3	No
	WT	acrABp	2	D16	Catechin	4	18.1	2.69636	4319.86	1602.11	No
	WT	acrABp	2	D17	CCCP	3	1.3	2.8746	4697.59	1634.17	No
	WT	acrABp	2	D18	CCCP	4	0.64	2.81008	4815.5	1713.65	No
	WT	acrABp	2	D19	Cefaclor	3	0.23	2.89106	5057.61	1749.4	No
	WT	acrABp	2	D20	Cefaclor	4	0.11	3.22623	4940	1531.2	No
	WT	acrABp	2	D21	Cefotaxime	3	0.0024	3.19401	4047.18	1267.12	No
	WT	acrABp	2	D22	Cefotaxime	4	0.0012	3.1957	3852.84	1205.63	No
	WT	acrABp	2	D23	Cefsulodin	3	3.5	2.92986	4654.67	1588.7	No
	WT	acrABp	2	D24	Cefsulodin	4	1.7	2.99191	4899.37	1637.54	No
	WT	acrABp	2	E1	Cerulenin	1	10	2.13146	1472.08	690.643	No
	WT	acrABp	2	E2	Cerulenin	2	5	2.49966	3206.15	1282.63	No
	WT	acrABp	2	E3	Cetirizine dihydrochloride	1	230.9	2.84785	4503.75	1581.45	No
	WT	acrABp	2	E4	Cetirizine dihydrochloride	2	115.5	3.41483	4005.55	1172.98	No
	WT	acrABp	2	E5	Chloramphenicol	1	1	0.613767	1914.64	3119.48	No
	WT	acrABp	2	E6	Chloramphenicol	2	0.48	1.86479	5261.56	2821.52	No
	WT	acrABp	2	E7	Chlorhexidine	1	0.51	2.45713	4687.92	1907.89	No
	WT	acrABp	2	E8	Chlorhexidine	2	0.25	2.71759	5749.59	2115.7	No
	WT	acrABp	2	E9	Cidofovir	1	139.6	2.60076	4557.85	1752.51	No
	WT	acrABp	2	E10	Cidofovir	2	69.8	2.65335	5271.55	1986.75	No
	WT	acrABp	2	E11	Ciprofloxacin	1	0.0099	0.901287	3976.5	4412.03	No
	WT	acrABp	2	E12	Ciprofloxacin	2	0.005	3.22665	4759.16	1474.95	No
	WT	acrABp	2	E13	Clarithromycin	1	29.9	0.226138	5139.45	22727	Yes
	WT	acrABp	2	E14	Clarithromycin	2	15	0.580989	6816.91	11733.3	No
	WT	acrABp	2	E15	Clindamycin	1	2.1	2.25392	5465.67	2424.96	No
	WT	acrABp	2	E16	Clindamycin	2	1	2.46104	5166.49	2099.31	No
	WT	acrABp	2	E17	Colistin	1	0.38	1.61254	3205.88	1988.1	No
	WT	acrABp	2	E18	Colistin	2	0.19	2.51176	4995.81	1988.97	No
	WT	acrABp	2	E19	Curcumin	1	184.2	1.69452	3200.3	1888.61	No
	WT	acrABp	2	E20	Curcumin	2	92.1	1.906	4190.79	2198.74	No
	WT	acrABp	2	E21	Cycloserine D	1	7.7	2.98823	3174.55	1062.35	No
	WT	acrABp	2	E22	Cycloserine D	2	3.8	3.0446	4214.02	1384.1	No
	WT	acrABp	2	E23	Deoxycholic acid	1	196.3	3.00788	3085.88	1025.93	No
	WT	acrABp	2	E24	Deoxycholic acid	2	98.1	3.10841	4025.47	1295.03	No
	WT	acrABp	2	F1	Cerulenin	3	2.5	2.42176	3166.75	1307.63	No
	WT	acrABp	2	F2	Cerulenin	4	1.3	2.31916	3809.75	1642.73	No
	WT	acrABp	2	F3	Cetirizine dihydrochloride	3	57.7	2.8228	4143.34	1467.81	No
	WT	acrABp	2	F4	Cetirizine dihydrochloride	4	28.9	2.93525	5029.6	1713.52	No
	WT	acrABp	2	F5	Chloramphenicol	3	0.24	2.48694	5287.89	2126.26	No
	WT	acrABp	2	F6	Chloramphenicol	4	0.12	2.56125	5321.73	2077.79	No
	WT	acrABp	2	F7	Chlorhexidine	3	0.13	2.4461	5168.67	2113.03	No
	WT	acrABp	2	F8	Chlorhexidine	4	0.063	2.51053	5474.79	2180.73	No
	WT	acrABp	2	F9	Cidofovir	3	34.9	2.5965	4571.12	1760.49	No
	WT	acrABp	2	F10	Cidofovir	4	17.4	2.97396	4283.68	1440.4	No
	WT	acrABp	2	F11	Ciprofloxacin	3	0.0025	3.057	5745.58	1879.49	No
	WT	acrABp	2	F12	Ciprofloxacin	4	0.0012	3.00142	5271.05	1756.18	No
	WT	acrABp	2	F13	Clarithromycin	3	7.5	0.88564	8128.58	9178.19	No
	WT	acrABp	2	F14	Clarithromycin	4	3.7	1.51317	8854.3	5851.49	No
	WT	acrABp	2	F15	Clindamycin	3	0.52	2.33523	5071.92	2171.92	No
	WT	acrABp	2	F16	Clindamycin	4	0.26	2.34276	4713.89	2012.11	No
	WT	acrABp	2	F17	Colistin	3	0.1	2.36211	5563.61	2355.35	No
	WT	acrABp	2	F18	Colistin	4	0.048	2.93335	4971.57	1694.84	No
	WT	acrABp	2	F19	Curcumin	3	46	1.63308	4767.4	2919.26	No
	WT	acrABp	2	F20	Curcumin	4	23	2.9211	4798.6	1642.74	No
	WT	acrABp	2	F21	Cycloserine D	3	1.9	3.3625	4411.65	1312.01	No
	WT	acrABp	2	F22	Cycloserine D	4	1	3.21284	4310.71	1341.71	No
	WT	acrABp	2	F23	Deoxycholic acid	3	49.1	3.08667	4034.53	1307.08	No
	WT	acrABp	2	F24	Deoxycholic acid	4	24.5	2.99224	4794.58	1602.34	No
	WT	acrABp	2	G1	Dopamine	1	94.8	2.38868	3758.76	1573.57	No
	WT	acrABp	2	G2	Dopamine	2	47.4	2.37622	4167.19	1753.7	No
	WT	acrABp	2	G3	Doxorubicin	1	2.3	2.11872	4771.21	2251.94	No
	WT	acrABp	2	G4	Doxorubicin	2	1.2	2.48616	4854.56	1952.64	No
	WT	acrABp	2	G5	Doxycycline	1	0.51	-0.374215	1200.34	-3207.63	Yes
	WT	acrABp	2	G6	Doxycycline	2	0.26	1.35737	7300.6	5378.49	No
	WT	acrABp	2	G7	EDTA	1	146.1	1.35923	1462.6	1076.05	No
	WT	acrABp	2	G8	EDTA	2	73.1	1.81733	2800.77	1541.14	No
	WT	acrABp	2	G9	EGCG	1	22.9	2.00814	3313.94	1650.25	No
	WT	acrABp	2	G10	EGCG	2	11.5	2.50706	3910.23	1559.69	No
	WT	acrABp	2	G11	Erythromycin	1	14.7	0.624223	6664.08	10675.8	No
	WT	acrABp	2	G12	Erythromycin	2	7.3	1.87466	7022.96	3746.27	No
	WT	acrABp	2	G13	Estradiol	1	136.2	2.39247	4653.5	1945.06	No
	WT	acrABp	2	G14	Estradiol	2	68.1	2.42471	4700.91	1938.75	No
	WT	acrABp	2	G15	Ethidiumbromide	1	197.1	-0.508985	68.785	-135.142	Yes
	WT	acrABp	2	G16	Ethidiumbromide	2	98.6	1.69421	3991.1	2355.72	No
	WT	acrABp	2	G17	Fosfomycin	1	0.091	1.60741	4584.22	2851.93	No
	WT	acrABp	2	G18	Fosfomycin	2	0.046	2.8792	4372.31	1518.58	No
	WT	acrABp	2	G19	Fusidic acid	1	107.7	1.6351	3678.79	2249.88	No
	WT	acrABp	2	G20	Fusidic acid	2	53.9	2.80549	5822.95	2075.55	No
	WT	acrABp	2	G21	Gentamicin	1	1	0.0723344	177.736	2457.14	Yes
	WT	acrABp	2	G22	Gentamicin	2	0.52	1.13103	1904.6	1683.95	No
	WT	acrABp	2	G23	Hydrocortisone	1	181.2	3.13073	3703.34	1182.9	No
	WT	acrABp	2	G24	Hydrocortisone	2	90.6	2.97005	3589.99	1208.73	No
	WT	acrABp	2	H1	Dopamine	3	23.7	3.04158	3895.94	1280.89	No
	WT	acrABp	2	H2	Dopamine	4	11.9	2.4721	3570.22	1444.2	No
	WT	acrABp	2	H3	Doxorubicin	3	0.58	2.70747	3999.24	1477.11	No
	WT	acrABp	2	H4	Doxorubicin	4	0.29	2.63947	4380.63	1659.66	No
	WT	acrABp	2	H5	Doxycycline	3	0.13	2.22898	7486.75	3358.83	No
	WT	acrABp	2	H6	Doxycycline	4	0.064	2.7449	6769.39	2466.17	No
	WT	acrABp	2	H7	EDTA	3	36.5	2.66897	3978.35	1490.59	No
	WT	acrABp	2	H8	EDTA	4	18.3	2.28434	4107.63	1798.17	No
	WT	acrABp	2	H9	EGCG	3	5.7	2.56766	3474.39	1353.13	No
	WT	acrABp	2	H10	EGCG	4	2.9	2.54311	3532.93	1389.22	No
	WT	acrABp	2	H11	Erythromycin	3	3.7	2.25448	5443.61	2414.57	No
	WT	acrABp	2	H12	Erythromycin	4	1.8	2.67877	5321.48	1986.54	No
	WT	acrABp	2	H13	Estradiol	3	34	2.52028	4627.72	1836.19	No
	WT	acrABp	2	H14	Estradiol	4	17	2.48798	4543.89	1826.33	No
	WT	acrABp	2	H15	Ethidiumbromide	3	49.3	1.90072	4421.87	2326.42	No
	WT	acrABp	2	H16	Ethidiumbromide	4	24.6	2.36066	4423.12	1873.68	No
	WT	acrABp	2	H17	Fosfomycin	3	0.023	2.46592	3909.78	1585.52	No
	WT	acrABp	2	H18	Fosfomycin	4	0.011	2.77868	4474.18	1610.18	No
	WT	acrABp	2	H19	Fusidic acid	3	26.9	3.1693	4867.79	1535.92	No
	WT	acrABp	2	H20	Fusidic acid	4	13.5	3.11672	4337.38	1391.65	No
	WT	acrABp	2	H21	Gentamicin	3	0.26	2.83493	3731.59	1316.29	No
	WT	acrABp	2	H22	Gentamicin	4	0.13	3.21307	4575.28	1423.96	No
	WT	acrABp	2	H23	Hydrocortisone	3	45.3	3.2267	4001.47	1240.11	No
	WT	acrABp	2	H24	Hydrocortisone	4	22.7	3.31774	4495.39	1354.96	No
	WT	acrABp	2	I1	Ibuprofen	1	103.1	2.49165	4507.03	1808.85	No
	WT	acrABp	2	I2	Ibuprofen	2	51.6	2.49176	4534.08	1819.63	No
	WT	acrABp	2	I3	Imipenem	1	0.16	2.51158	5780.99	2301.74	No
	WT	acrABp	2	I4	Imipenem	2	0.079	2.32864	5279.27	2267.1	No
	WT	acrABp	2	I5	Indole	1	117.2	1.78508	3773.09	2113.68	No
	WT	acrABp	2	I6	Indole	2	58.6	2.7021	4633.12	1714.64	No
	WT	acrABp	2	I7	Levofloxacin	1	0.036	-0.495364	322.803	-651.648	Yes
	WT	acrABp	2	I8	Levofloxacin	2	0.018	-0.314334	879.869	-2799.15	Yes
	WT	acrABp	2	I9	Lithocholic acid	1	188.3	2.46425	4431.34	1798.25	No
	WT	acrABp	2	I10	Lithocholic acid	2	94.1	1.9306	3272.98	1695.32	No
	WT	acrABp	2	I11	Loperamide	1	256.8	1.5648	2657.27	1698.15	No
	WT	acrABp	2	I12	Loperamide	2	128.4	3.17453	3815.81	1202.01	No
	WT	acrABp	2	I13	Water_2	1	0	2.67617	4378.82	1636.23	No
	WT	acrABp	2	I14	Water_2	2	0	2.38025	5039.74	2117.31	No
	WT	acrABp	2	I15	Mecillinam	1	0.065	-0.510014	101.504	-199.022	Yes
	WT	acrABp	2	I16	Mecillinam	2	0.033	1.01399	1501.44	1480.73	No
	WT	acrABp	2	I17	Meropenem	1	0.088	-0.397811	220.996	-555.529	Yes
	WT	acrABp	2	I18	Meropenem	2	0.044	0.877621	1242.46	1415.72	No
	WT	acrABp	2	I19	Metformin	1	165.6	3.18477	4121.97	1294.28	No
	WT	acrABp	2	I20	Metformin	2	82.8	2.87117	4175.24	1454.19	No
	WT	acrABp	2	I21	Metronidazole	1	0.86	3.02563	5001.02	1652.89	No
	WT	acrABp	2	I22	Metronidazole	2	0.43	3.11671	4382.3	1406.07	No
	WT	acrABp	2	I23	Minocycline	1	0.49	1.73973	8817.67	5068.41	No
	WT	acrABp	2	I24	Minocycline	2	0.25	3.05518	6096.17	1995.36	No
	WT	acrABp	2	J1	Ibuprofen	3	25.8	2.32449	5135.01	2209.09	No
	WT	acrABp	2	J2	Ibuprofen	4	12.9	2.46031	4857.87	1974.5	No
	WT	acrABp	2	J3	Imipenem	3	0.04	2.35755	5343.83	2266.69	No
	WT	acrABp	2	J4	Imipenem	4	0.02	2.45155	4983.55	2032.81	No
	WT	acrABp	2	J5	Indole	3	29.3	2.34936	4671.02	1988.21	No
	WT	acrABp	2	J6	Indole	4	14.6	2.63599	4591.37	1741.8	No
	WT	acrABp	2	J7	Levofloxacin	3	0.009	1.78369	5061.15	2837.46	No
	WT	acrABp	2	J8	Levofloxacin	4	0.0045	2.39597	4791.58	1999.85	No
	WT	acrABp	2	J9	Lithocholic acid	3	47.1	2.61443	4986.32	1907.23	No
	WT	acrABp	2	J10	Lithocholic acid	4	23.5	2.58255	4862.6	1882.87	No
	WT	acrABp	2	J11	Loperamide	3	64.2	2.7518	4722.28	1716.07	No
	WT	acrABp	2	J12	Loperamide	4	32.1	2.89263	4496.21	1554.36	No
	WT	acrABp	2	J13	Water_2	3	0	2.48958	5057.05	2031.29	No
	WT	acrABp	2	J14	Water_2	4	0	2.47087	4812.42	1947.66	No
	WT	acrABp	2	J15	Mecillinam	3	0.016	2.08619	2784.67	1334.81	No
	WT	acrABp	2	J16	Mecillinam	4	0.0081	3.05631	3866.26	1265.01	No
	WT	acrABp	2	J17	Meropenem	3	0.022	2.63214	3120.78	1185.64	No
	WT	acrABp	2	J18	Meropenem	4	0.011	3.15304	4238.1	1344.13	No
	WT	acrABp	2	J19	Metformin	3	41.4	3.08923	4499.89	1456.64	No
	WT	acrABp	2	J20	Metformin	4	20.7	3.24809	4523.47	1392.65	No
	WT	acrABp	2	J21	Metronidazole	3	0.21	3.22606	4427.11	1372.3	No
	WT	acrABp	2	J22	Metronidazole	4	0.11	3.11222	4887.52	1570.43	No
	WT	acrABp	2	J23	Minocycline	3	0.12	3.13887	5410.53	1723.72	No
	WT	acrABp	2	J24	Minocycline	4	0.062	3.32054	5024.82	1513.25	No
	WT	acrABp	2	K1	Mitomycin C	1	0.5	2.26461	5038.47	2224.87	No
	WT	acrABp	2	K2	Mitomycin C	2	0.25	2.64558	4876.94	1843.43	No
	WT	acrABp	2	K3	Moxifloxacin	1	0.088	-0.300288	473.836	-1577.94	Yes
	WT	acrABp	2	K4	Moxifloxacin	2	0.044	0.585941	3541.3	6043.78	No
	WT	acrABp	2	K5	Nitrofurantoin	1	3.6	0.433344	2776.42	6406.96	No
	WT	acrABp	2	K6	Nitrofurantoin	2	1.8	2.22446	4540.71	2041.27	No
	WT	acrABp	2	K7	Noradrenalin	1	159.6	2.29111	4592.77	2004.6	No
	WT	acrABp	2	K8	Noradrenalin	2	79.8	2.55033	4914.75	1927.1	No
	WT	acrABp	2	K9	Novobiocin	1	19	2.3565	8129.37	3449.76	No
	WT	acrABp	2	K10	Novobiocin	2	9.5	2.76696	6966.55	2517.76	No
	WT	acrABp	2	K11	Omeprazole	1	172.7	2.96139	3426.4	1157.02	No
	WT	acrABp	2	K12	Omeprazole	2	86.4	2.94464	4118.64	1398.69	No
	WT	acrABp	2	K13	Oxacillin	1	4.2	2.44473	5109.17	2089.87	No
	WT	acrABp	2	K14	Oxacillin	2	2.1	2.59705	5051.21	1944.98	No
	WT	acrABp	2	K15	Paraquat	1	5.1	1.40688	3387.45	2407.78	No
	WT	acrABp	2	K16	Paraquat	2	2.6	2.50868	4986.92	1987.87	No
	WT	acrABp	2	K17	Penicillin G	1	3.7	2.81323	4844.54	1722.05	No
	WT	acrABp	2	K18	Penicillin G	2	1.9	3.30035	5160.03	1563.48	No
	WT	acrABp	2	K19	Phleomycin	1	5	0.0630689	192.956	3059.45	Yes
	WT	acrABp	2	K20	Phleomycin	2	2.5	0.0931642	142.518	1529.75	Yes
	WT	acrABp	2	K21	Piperacillin	1	0.27	3.11735	3895.18	1249.51	No
	WT	acrABp	2	K22	Piperacillin	2	0.13	3.2382	3952.3	1220.52	No
	WT	acrABp	2	K23	Piperine	1	142.7	2.88468	3803.66	1318.58	No
	WT	acrABp	2	K24	Piperine	2	71.3	3.0469	4124.26	1353.59	No
	WT	acrABp	2	L1	Mitomycin C	3	0.13	2.85244	4670.14	1637.24	No
	WT	acrABp	2	L2	Mitomycin C	4	0.063	2.83426	4685.16	1653.04	No
	WT	acrABp	2	L3	Moxifloxacin	3	0.022	2.31251	5019.39	2170.54	No
	WT	acrABp	2	L4	Moxifloxacin	4	0.011	2.75416	4852.99	1762.06	No
	WT	acrABp	2	L5	Nitrofurantoin	3	0.89	2.64893	3634.26	1371.98	No
	WT	acrABp	2	L6	Nitrofurantoin	4	0.45	2.77786	4115.06	1481.38	No
	WT	acrABp	2	L7	Noradrenalin	3	39.9	2.47371	4633.7	1873.18	No
	WT	acrABp	2	L8	Noradrenalin	4	20	2.61029	4598.54	1761.7	No
	WT	acrABp	2	L9	Novobiocin	3	4.8	3.5801	5713.45	1595.89	No
	WT	acrABp	2	L10	Novobiocin	4	2.4	2.91948	5491.56	1881	No
	WT	acrABp	2	L11	Omeprazole	3	43.2	3.33942	3905.69	1169.57	No
	WT	acrABp	2	L12	Omeprazole	4	21.6	3.23527	3777.36	1167.56	No
	WT	acrABp	2	L13	Oxacillin	3	1.1	2.66404	5048.5	1895.06	No
	WT	acrABp	2	L14	Oxacillin	4	0.53	2.7225	5136.26	1886.6	No
	WT	acrABp	2	L15	Paraquat	3	1.3	2.90901	4111.71	1413.44	No
	WT	acrABp	2	L16	Paraquat	4	0.64	2.94739	4814.31	1633.41	No
	WT	acrABp	2	L17	Penicillin G	3	0.93	2.95463	4597.79	1556.13	No
	WT	acrABp	2	L18	Penicillin G	4	0.47	3.25816	4302.35	1320.48	No
	WT	acrABp	2	L19	Phleomycin	3	1.2	0.259799	352.929	1358.47	Yes
	WT	acrABp	2	L20	Phleomycin	4	0.62	1.4334	3440.38	2400.15	No
	WT	acrABp	2	L21	Piperacillin	3	0.067	3.14744	4901.59	1557.33	No
	WT	acrABp	2	L22	Piperacillin	4	0.034	3.05519	3809.2	1246.8	No
	WT	acrABp	2	L23	Piperine	3	35.7	2.95143	4236.52	1435.41	No
	WT	acrABp	2	L24	Piperine	4	17.8	2.96901	4701.47	1583.52	No
	WT	acrABp	2	M1	PMS	1	9.2	0.801837	1130.43	1409.8	No
	WT	acrABp	2	M2	PMS	2	4.6	1.83545	2546.56	1387.43	No
	WT	acrABp	2	M3	Polymyxin B	1	0.28	2.63121	4495	1708.34	No
	WT	acrABp	2	M4	Polymyxin B	2	0.14	2.74856	4840.17	1760.99	No
	WT	acrABp	2	M5	Procaine	1	10634	1.31998	1268.18	960.76	No
	WT	acrABp	2	M6	Procaine	2	5317	1.61106	1629.85	1011.66	No
	WT	acrABp	2	M7	Progesterone	1	157.2	2.70114	4387	1624.13	No
	WT	acrABp	2	M8	Progesterone	2	78.6	2.70793	4780.27	1765.28	No
	WT	acrABp	2	M9	Pseudomonic acid	1	2	2.88754	4023.46	1393.38	No
	WT	acrABp	2	M10	Pseudomonic acid	2	1	3.32017	5094.58	1534.43	No
	WT	acrABp	2	M11	Puromycin	1	24.5	0.775202	3086.13	3981.07	No
	WT	acrABp	2	M12	Puromycin	2	12.2	3.20181	3639.12	1136.58	No
	WT	acrABp	2	M13	Quercetin	1	151.1	2.58283	3280.81	1270.24	No
	WT	acrABp	2	M14	Quercetin	2	75.6	2.84568	3638.95	1278.76	No
	WT	acrABp	2	M15	Quinine	1	324.4	2.23988	3472.43	1550.27	No
	WT	acrABp	2	M16	Quinine	2	162.2	3.07251	4500.83	1464.87	No
	WT	acrABp	2	M17	Rifampicin	1	8.2	0.215791	302.093	1399.93	Yes
	WT	acrABp	2	M18	Rifampicin	2	4.1	1.86523	1088.04	583.324	No
	WT	acrABp	2	M19	Salicylate	1	138.1	2.54159	6027.59	2371.58	No
	WT	acrABp	2	M20	Salicylate	2	69.1	3.17957	4391.19	1381.06	No
	WT	acrABp	2	M21	Serotonine	1	106.3	3.01062	3442.03	1143.3	No
	WT	acrABp	2	M22	Serotonine	2	53.2	3.05565	3370.29	1102.97	No
	WT	acrABp	2	M23	Sodium urate	1	227.3	2.52709	3883.49	1536.74	No
	WT	acrABp	2	M24	Sodium urate	2	113.7	2.77235	4148.88	1496.52	No
	WT	acrABp	2	N1	PMS	3	2.3	2.128	2613.08	1227.95	No
	WT	acrABp	2	N2	PMS	4	1.1	2.33803	3069.22	1312.74	No
	WT	acrABp	2	N3	Polymyxin B	3	0.069	2.74759	5058.75	1841.16	No
	WT	acrABp	2	N4	Polymyxin B	4	0.035	2.80027	4549.87	1624.8	No
	WT	acrABp	2	N5	Procaine	3	2658.5	2.09896	1811.11	862.859	No
	WT	acrABp	2	N6	Procaine	4	1329.2	2.16737	2011.81	928.227	No
	WT	acrABp	2	N7	Progesterone	3	39.3	3.03951	4328.04	1423.93	No
	WT	acrABp	2	N8	Progesterone	4	19.7	3.03698	3836.72	1263.33	No
	WT	acrABp	2	N9	Pseudomonic acid	3	0.5	3.511	4275.23	1217.67	No
	WT	acrABp	2	N10	Pseudomonic acid	4	0.25	3.03544	4153.34	1368.28	No
	WT	acrABp	2	N11	Puromycin	3	6.1	3.0061	4388.67	1459.92	No
	WT	acrABp	2	N12	Puromycin	4	3.1	3.13909	3833.79	1221.31	No
	WT	acrABp	2	N13	Quercetin	3	37.8	2.4895	3181.4	1277.92	No
	WT	acrABp	2	N14	Quercetin	4	18.9	2.74979	4096.01	1489.57	No
	WT	acrABp	2	N15	Quinine	3	81.1	2.79479	4878.29	1745.49	No
	WT	acrABp	2	N16	Quinine	4	40.6	3.0637	4275.13	1395.42	No
	WT	acrABp	2	N17	Rifampicin	3	2.1	2.39621	1419.06	592.209	No
	WT	acrABp	2	N18	Rifampicin	4	1	3.13652	2290.65	730.318	No
	WT	acrABp	2	N19	Salicylate	3	34.5	3.1634	3749.76	1185.36	No
	WT	acrABp	2	N20	Salicylate	4	17.3	3.09998	4121.81	1329.62	No
	WT	acrABp	2	N21	Serotonine	3	26.6	3.18415	4213.2	1323.18	No
	WT	acrABp	2	N22	Serotonine	4	13.3	3.02098	4220.69	1397.13	No
	WT	acrABp	2	N23	Sodium urate	3	56.8	2.86493	3972.55	1386.61	No
	WT	acrABp	2	N24	Sodium urate	4	28.4	3.05385	4600.25	1506.38	No
	WT	acrABp	2	O1	Spectinomycin	1	5	2.59105	4816.06	1858.73	No
	WT	acrABp	2	O2	Spectinomycin	2	2.5	2.63801	4478.33	1697.62	No
	WT	acrABp	2	O3	Spiramycin	1	21.1	0.816507	5887.15	7210.17	No
	WT	acrABp	2	O4	Spiramycin	2	10.5	2.71026	5846.12	2157.03	No
	WT	acrABp	2	O5	Sulfamethoxazole	1	25.3	2.57723	7487.9	2905.41	No
	WT	acrABp	2	O6	Sulfamethoxazole	2	12.7	2.76125	5050.52	1829.07	No
	WT	acrABp	2	O7	Sulfamonomethoxine	1	56.1	2.61291	6311.69	2415.58	No
	WT	acrABp	2	O8	Sulfamonomethoxine	2	28	2.92663	5743.04	1962.34	No
	WT	acrABp	2	O9	Testosterone	1	144.2	3.48471	3675.33	1054.7	No
	WT	acrABp	2	O10	Testosterone	2	72.1	3.37583	4252.32	1259.64	No
	WT	acrABp	2	O11	Tetracycline	1	0.44	1.19431	4822.91	4038.23	No
	WT	acrABp	2	O12	Tetracycline	2	0.22	3.12261	8795.97	2816.86	No
	WT	acrABp	2	O13	Thiourea	1	38.1	2.9636	4967.39	1676.13	No
	WT	acrABp	2	O14	Thiourea	2	19	3.22579	4834.58	1498.73	No
	WT	acrABp	2	O15	Tobramycin	1	0.94	0.000499722	94.57	189245	Yes
	WT	acrABp	2	O16	Tobramycin	2	0.47	2.09606	3005.65	1433.96	No
	WT	acrABp	2	O17	Trimethoprim	1	0.58	3.1897	7218.51	2263.07	No
	WT	acrABp	2	O18	Trimethoprim	2	0.29	3.74682	7492.17	1999.61	No
	WT	acrABp	2	O19	Tunicamycin	1	21.1	2.40273	2252.59	937.513	No
	WT	acrABp	2	O20	Tunicamycin	2	10.6	2.86649	4166.66	1453.57	No
	WT	acrABp	2	O21	Vanillin	1	152.1	2.56558	3054.99	1190.76	No
	WT	acrABp	2	O22	Vanillin	2	76.1	2.65489	3483.79	1312.22	No
	WT	acrABp	2	O23	Verapamil	1	227.3	2.29559	4513.08	1965.98	No
	WT	acrABp	2	O24	Verapamil	2	113.7	2.52638	3907.67	1546.75	No
	WT	acrABp	2	P1	Spectinomycin	3	1.2	3.12261	5101.06	1633.59	No
	WT	acrABp	2	P2	Spectinomycin	4	0.62	3.10568	4697.48	1512.55	No
	WT	acrABp	2	P3	Spiramycin	3	5.3	3.04065	5594.85	1840.02	No
	WT	acrABp	2	P4	Spiramycin	4	2.6	3.13704	4916.6	1567.28	No
	WT	acrABp	2	P5	Sulfamethoxazole	3	6.3	3.09907	4950.5	1597.41	No
	WT	acrABp	2	P6	Sulfamethoxazole	4	3.2	2.77025	4730.95	1707.77	No
	WT	acrABp	2	P7	Sulfamonomethoxine	3	14	3.05782	4527.6	1480.66	No
	WT	acrABp	2	P8	Sulfamonomethoxine	4	7	2.90688	4549.57	1565.11	No
	WT	acrABp	2	P9	Testosterone	3	36.1	3.3533	3985.63	1188.57	No
	WT	acrABp	2	P10	Testosterone	4	18	3.35646	3912.67	1165.71	No
	WT	acrABp	2	P11	Tetracycline	3	0.11	2.91577	6778.67	2324.83	No
	WT	acrABp	2	P12	Tetracycline	4	0.056	3.29034	5191.79	1577.89	No
	WT	acrABp	2	P13	Thiourea	3	9.5	3.01919	3661.56	1212.76	No
	WT	acrABp	2	P14	Thiourea	4	4.8	3.18858	4056.82	1272.3	No
	WT	acrABp	2	P15	Tobramycin	3	0.23	2.86499	4367.14	1524.31	No
	WT	acrABp	2	P16	Tobramycin	4	0.12	3.00172	3785.64	1261.15	No
	WT	acrABp	2	P17	Trimethoprim	3	0.15	3.75529	5722.19	1523.77	No
	WT	acrABp	2	P18	Trimethoprim	4	0.073	3.55511	4822.49	1356.49	No
	WT	acrABp	2	P19	Tunicamycin	3	5.3	3.1328	4012.72	1280.88	No
	WT	acrABp	2	P20	Tunicamycin	4	2.6	2.99398	4322.56	1443.75	No
	WT	acrABp	2	P21	Vanillin	3	38	2.87229	3761.41	1309.55	No
	WT	acrABp	2	P22	Vanillin	4	19	2.9108	3727.45	1280.56	No
	WT	acrABp	2	P23	Verapamil	3	56.8	2.53203	4172.8	1648	No
	WT	acrABp	2	P24	Verapamil	4	28.4	2.46587	4219.44	1711.13	No
	WT	marRABp	1	A1	Water_1	1	0	3.07287	15619.3	5082.97	No
	WT	marRABp	1	A2	Water_1	2	0	3.49962	16374.8	4679.02	No
	WT	marRABp	1	A3	1-Methyluric acid	1	91.1	3.07004	15553.4	5066.17	No
	WT	marRABp	1	A4	1-Methyluric acid	2	45.5	3.33286	15291.8	4588.19	No
	WT	marRABp	1	A5	2,3-DHBA	1	154.1	2.99896	20979.7	6995.64	No
	WT	marRABp	1	A6	2,3-DHBA	2	77.1	3.36946	18665.7	5539.66	No
	WT	marRABp	1	A7	2-2-Bipyridyl	1	78.1	0.541584	8998.59	16615.3	No
	WT	marRABp	1	A8	2-2-Bipyridyl	2	39	1.48682	17602	11838.7	No
	WT	marRABp	1	A9	4-Aminobenzoic acid	1	68.6	2.77324	21833.4	7872.89	No
	WT	marRABp	1	A10	4-Aminobenzoic acid	2	34.3	3.41516	20838.2	6101.66	No
	WT	marRABp	1	A11	4-Aminosalicylic acid	1	153.1	3.03445	21736.4	7163.21	No
	WT	marRABp	1	A12	4-Aminosalicylic acid	2	76.6	3.36613	19615.1	5827.21	No
	WT	marRABp	1	A13	A22	1	1.4	0.0655626	895.673	13661.3	Yes
	WT	marRABp	1	A14	A22	2	0.68	2.89552	12906.2	4457.3	No
	WT	marRABp	1	A15	Acetylsalicylic acid	1	180.2	3.11458	29636.8	9515.5	No
	WT	marRABp	1	A16	Acetylsalicylic acid	2	90.1	3.31493	17594.2	5307.57	No
	WT	marRABp	1	A17	Adrenalin	1	109.8	2.69297	12508.9	4645.02	No
	WT	marRABp	1	A18	Adrenalin	2	54.9	3.18218	14175.2	4454.57	No
	WT	marRABp	1	A19	Amikacin	1	0.59	-0.0148997	364.793	-24483.2	Yes
	WT	marRABp	1	A20	Amikacin	2	0.29	3.207	16387.2	5109.83	No
	WT	marRABp	1	A21	Amoxicillin	1	2	0.141203	2342	16586.1	Yes
	WT	marRABp	1	A22	Amoxicillin	2	1	3.24038	16465.9	5081.47	No
	WT	marRABp	1	A23	Azithromycin	1	2.2	0.132049	3310.2	25068	Yes
	WT	marRABp	1	A24	Azithromycin	2	1.1	1.94621	28320.6	14551.6	No
	WT	marRABp	1	B1	Water_1	3	0	3.11009	15397.6	4950.86	No
	WT	marRABp	1	B2	Water_1	4	0	2.7044	16554.4	6121.27	No
	WT	marRABp	1	B3	1-Methyluric acid	3	22.8	2.89006	17432	6031.72	No
	WT	marRABp	1	B4	1-Methyluric acid	4	11.4	2.92787	17493.1	5974.7	No
	WT	marRABp	1	B5	2,3-DHBA	3	38.5	3.17769	20260.4	6375.83	No
	WT	marRABp	1	B6	2,3-DHBA	4	19.3	2.8351	19151.3	6755.05	No
	WT	marRABp	1	B7	2-2-Bipyridyl	3	19.5	2.68528	15970.5	5947.44	No
	WT	marRABp	1	B8	2-2-Bipyridyl	4	9.8	2.47639	17746.9	7166.44	No
	WT	marRABp	1	B9	4-Aminobenzoic acid	3	17.1	2.83631	19119.6	6741	No
	WT	marRABp	1	B10	4-Aminobenzoic acid	4	8.6	3.21407	18788	5845.56	No
	WT	marRABp	1	B11	4-Aminosalicylic acid	3	38.3	2.92113	17748.6	6075.96	No
	WT	marRABp	1	B12	4-Aminosalicylic acid	4	19.1	2.792	18333.9	6566.59	No
	WT	marRABp	1	B13	A22	3	0.34	3.26621	16021	4905.07	No
	WT	marRABp	1	B14	A22	4	0.17	3.18526	17866.9	5609.23	No
	WT	marRABp	1	B15	Acetylsalicylic acid	3	45	3.46786	19502.5	5623.78	No
	WT	marRABp	1	B16	Acetylsalicylic acid	4	22.5	3.51807	16850.5	4789.7	No
	WT	marRABp	1	B17	Adrenalin	3	27.5	2.97709	16419.6	5515.34	No
	WT	marRABp	1	B18	Adrenalin	4	13.7	3.4267	17991.2	5250.31	No
	WT	marRABp	1	B19	Amikacin	3	0.15	3.40262	17695.5	5200.54	No
	WT	marRABp	1	B20	Amikacin	4	0.07	3.34509	17838.3	5332.69	No
	WT	marRABp	1	B21	Amoxicillin	3	0.5	3.51343	17183.6	4890.83	No
	WT	marRABp	1	B22	Amoxicillin	4	0.25	3.46845	18130.2	5227.17	No
	WT	marRABp	1	B23	Azithromycin	3	0.56	2.80012	24318.6	8684.85	No
	WT	marRABp	1	B24	Azithromycin	4	0.28	2.97843	18602.2	6245.65	No
	WT	marRABp	1	C1	Aztreonam	1	0.044	0.00418889	964.129	230163	Yes
	WT	marRABp	1	C2	Aztreonam	2	0.022	3.0049	15866.8	5280.31	No
	WT	marRABp	1	C3	Bacitracin	1	284.5	1.98533	10825.5	5452.75	No
	WT	marRABp	1	C4	Bacitracin	2	142.3	3.23868	11839.8	3655.74	No
	WT	marRABp	1	C5	Benzalkonium	1	14.9	0.0595428	511.489	8590.28	Yes
	WT	marRABp	1	C6	Benzalkonium	2	7.4	3.62823	16629.9	4583.48	No
	WT	marRABp	1	C7	Berberine	1	168.2	3.33776	13168.2	3945.23	No
	WT	marRABp	1	C8	Berberine	2	84.1	3.34188	14491.6	4336.36	No
	WT	marRABp	1	C9	Bleomycin	1	0.3	0.601082	5561.11	9251.83	No
	WT	marRABp	1	C10	Bleomycin	2	0.15	2.63542	15459.5	5866.07	No
	WT	marRABp	1	C11	Butyrate	1	55	3.14917	15779.7	5010.74	No
	WT	marRABp	1	C12	Butyrate	2	27.5	3.1763	16804	5290.44	No
	WT	marRABp	1	C13	Caffeine	1	194.2	2.60465	32758.8	12577.1	No
	WT	marRABp	1	C14	Caffeine	2	97.1	3.2625	27225	8344.82	No
	WT	marRABp	1	C15	Catechin	1	145.1	3.18936	14383.5	4509.84	No
	WT	marRABp	1	C16	Catechin	2	72.6	3.59833	16594.2	4611.65	No
	WT	marRABp	1	C17	CCCP	1	5.1	3.13124	13463.4	4299.69	No
	WT	marRABp	1	C18	CCCP	2	2.6	3.57871	16841.4	4705.99	No
	WT	marRABp	1	C19	Cefaclor	1	0.92	0.0653564	620.034	9486.96	Yes
	WT	marRABp	1	C20	Cefaclor	2	0.46	3.39834	16339.4	4808.05	No
	WT	marRABp	1	C21	Cefotaxime	1	0.01	2.30398	12455.6	5406.15	No
	WT	marRABp	1	C22	Cefotaxime	2	0.0048	3.58391	17722.5	4945.01	No
	WT	marRABp	1	C23	Cefsulodin	1	13.9	1.5337	13522.4	8816.84	No
	WT	marRABp	1	C24	Cefsulodin	2	6.9	3.48919	14838.4	4252.68	No
	WT	marRABp	1	D1	Aztreonam	3	0.011	2.81436	15936.3	5662.49	No
	WT	marRABp	1	D2	Aztreonam	4	0.0054	2.81635	16890.4	5997.27	No
	WT	marRABp	1	D3	Bacitracin	3	71.1	3.20723	15095.1	4706.59	No
	WT	marRABp	1	D4	Bacitracin	4	35.6	3.28748	17975.2	5467.79	No
	WT	marRABp	1	D5	Benzalkonium	3	3.7	3.26933	18106.7	5538.34	No
	WT	marRABp	1	D6	Benzalkonium	4	1.9	3.16349	18116.1	5726.61	No
	WT	marRABp	1	D7	Berberine	3	42	3.01472	15036.9	4987.82	No
	WT	marRABp	1	D8	Berberine	4	21	3.04612	16762.3	5502.83	No
	WT	marRABp	1	D9	Bleomycin	3	0.076	2.88974	16031	5547.56	No
	WT	marRABp	1	D10	Bleomycin	4	0.038	3.34786	16475.4	4921.16	No
	WT	marRABp	1	D11	Butyrate	3	13.8	3.40284	18258.3	5365.59	No
	WT	marRABp	1	D12	Butyrate	4	6.9	3.40128	18119.5	5327.26	No
	WT	marRABp	1	D13	Caffeine	3	48.5	3.32496	26612.6	8003.89	No
	WT	marRABp	1	D14	Caffeine	4	24.3	3.38777	24513.9	7235.99	No
	WT	marRABp	1	D15	Catechin	3	36.3	3.66799	16121.3	4395.13	No
	WT	marRABp	1	D16	Catechin	4	18.1	3.18571	16295.8	5115.26	No
	WT	marRABp	1	D17	CCCP	3	1.3	3.52173	15437	4383.35	No
	WT	marRABp	1	D18	CCCP	4	0.64	3.68089	16762.6	4553.95	No
	WT	marRABp	1	D19	Cefaclor	3	0.23	3.31765	16788.8	5060.46	No
	WT	marRABp	1	D20	Cefaclor	4	0.11	3.33997	16419.4	4916.03	No
	WT	marRABp	1	D21	Cefotaxime	3	0.0024	3.23694	16622.9	5135.36	No
	WT	marRABp	1	D22	Cefotaxime	4	0.0012	3.31439	16084.5	4852.93	No
	WT	marRABp	1	D23	Cefsulodin	3	3.5	3.47401	17379.9	5002.84	No
	WT	marRABp	1	D24	Cefsulodin	4	1.7	3.46399	17164	4954.98	No
	WT	marRABp	1	E1	Cerulenin	1	10	2.81496	7269.88	2582.59	No
	WT	marRABp	1	E2	Cerulenin	2	5	3.20587	10249.2	3197.01	No
	WT	marRABp	1	E3	Cetirizine dihydrochloride	1	230.9	3.0305	15034.9	4961.18	No
	WT	marRABp	1	E4	Cetirizine dihydrochloride	2	115.5	3.2835	17348.4	5283.49	No
	WT	marRABp	1	E5	Chloramphenicol	1	1	1.11929	6081.99	5433.78	No
	WT	marRABp	1	E6	Chloramphenicol	2	0.48	3.08571	22580.2	7317.67	No
	WT	marRABp	1	E7	Chlorhexidine	1	0.51	3.3108	16602.8	5014.73	No
	WT	marRABp	1	E8	Chlorhexidine	2	0.25	3.39295	17675.4	5209.46	No
	WT	marRABp	1	E9	Cidofovir	1	139.6	2.97053	16617.2	5594.01	No
	WT	marRABp	1	E10	Cidofovir	2	69.8	3.47344	16837.8	4847.6	No
	WT	marRABp	1	E11	Ciprofloxacin	1	0.0099	1.20546	11567.7	9596.14	No
	WT	marRABp	1	E12	Ciprofloxacin	2	0.005	3.39447	15558.3	4583.44	No
	WT	marRABp	1	E13	Clarithromycin	1	29.9	0.649527	6417.99	9881.01	No
	WT	marRABp	1	E14	Clarithromycin	2	15	1.2682	11504.1	9071.21	No
	WT	marRABp	1	E15	Clindamycin	1	2.1	3.15452	16686.2	5289.63	No
	WT	marRABp	1	E16	Clindamycin	2	1	3.41222	18335.9	5373.59	No
	WT	marRABp	1	E17	Colistin	1	0.38	1.54933	10097.6	6517.43	No
	WT	marRABp	1	E18	Colistin	2	0.19	3.62017	17107.6	4725.62	No
	WT	marRABp	1	E19	Curcumin	1	184.2	1.99493	14041.3	7038.51	No
	WT	marRABp	1	E20	Curcumin	2	92.1	2.3851	14727.3	6174.72	No
	WT	marRABp	1	E21	Cycloserine D	1	7.7	2.61607	12567.3	4803.89	No
	WT	marRABp	1	E22	Cycloserine D	2	3.8	3.38986	16937	4996.37	No
	WT	marRABp	1	E23	Deoxycholic acid	1	196.3	3.58872	13836.5	3855.55	No
	WT	marRABp	1	E24	Deoxycholic acid	2	98.1	3.84618	17259.7	4487.5	No
	WT	marRABp	1	F1	Cerulenin	3	2.5	2.79508	12771.3	4569.21	No
	WT	marRABp	1	F2	Cerulenin	4	1.3	2.8798	15797.4	5485.57	No
	WT	marRABp	1	F3	Cetirizine dihydrochloride	3	57.7	3.20602	18850.4	5879.68	No
	WT	marRABp	1	F4	Cetirizine dihydrochloride	4	28.9	3.09205	17020	5504.44	No
	WT	marRABp	1	F5	Chloramphenicol	3	0.24	3.09208	20699.9	6694.49	No
	WT	marRABp	1	F6	Chloramphenicol	4	0.12	3.11378	19913.2	6395.18	No
	WT	marRABp	1	F7	Chlorhexidine	3	0.13	3.30938	17266	5217.3	No
	WT	marRABp	1	F8	Chlorhexidine	4	0.063	3.01685	16279.7	5396.25	No
	WT	marRABp	1	F9	Cidofovir	3	34.9	2.83046	18300.1	6465.42	No
	WT	marRABp	1	F10	Cidofovir	4	17.4	3.22087	17490.4	5430.34	No
	WT	marRABp	1	F11	Ciprofloxacin	3	0.0025	3.04918	17384.8	5701.47	No
	WT	marRABp	1	F12	Ciprofloxacin	4	0.0012	3.34108	17854.9	5344.06	No
	WT	marRABp	1	F13	Clarithromycin	3	7.5	1.52681	19004.8	12447.4	No
	WT	marRABp	1	F14	Clarithromycin	4	3.7	2.31576	27039.4	11676.3	No
	WT	marRABp	1	F15	Clindamycin	3	0.52	3.59689	18272.2	5080	No
	WT	marRABp	1	F16	Clindamycin	4	0.26	3.26776	19162.8	5864.21	No
	WT	marRABp	1	F17	Colistin	3	0.1	3.47371	18335.4	5278.33	No
	WT	marRABp	1	F18	Colistin	4	0.048	3.39844	17613.2	5182.73	No
	WT	marRABp	1	F19	Curcumin	3	46	3.05586	16741.9	5478.62	No
	WT	marRABp	1	F20	Curcumin	4	23	3.28824	15003.7	4562.85	No
	WT	marRABp	1	F21	Cycloserine D	3	1.9	3.42732	18122.8	5287.73	No
	WT	marRABp	1	F22	Cycloserine D	4	1	3.49275	16476.3	4717.29	No
	WT	marRABp	1	F23	Deoxycholic acid	3	49.1	3.68937	17904.1	4852.89	No
	WT	marRABp	1	F24	Deoxycholic acid	4	24.5	3.86595	17556.3	4541.26	No
	WT	marRABp	1	G1	Dopamine	1	94.8	2.63726	13834.7	5245.87	No
	WT	marRABp	1	G2	Dopamine	2	47.4	3.13305	16558.9	5285.22	No
	WT	marRABp	1	G3	Doxorubicin	1	2.3	3.15432	16502.5	5231.7	No
	WT	marRABp	1	G4	Doxorubicin	2	1.2	3.28202	19491.9	5939	No
	WT	marRABp	1	G5	Doxycycline	1	0.51	0.359444	2298.11	6393.52	No
	WT	marRABp	1	G6	Doxycycline	2	0.26	2.37301	27516.1	11595.5	No
	WT	marRABp	1	G7	EDTA	1	146.1	1.87175	9775.48	5222.65	No
	WT	marRABp	1	G8	EDTA	2	73.1	2.60753	12474	4783.85	No
	WT	marRABp	1	G9	EGCG	1	22.9	2.71207	14153.2	5218.61	No
	WT	marRABp	1	G10	EGCG	2	11.5	3.15332	14539.2	4610.76	No
	WT	marRABp	1	G11	Erythromycin	1	14.7	0.876924	8144.66	9287.75	No
	WT	marRABp	1	G12	Erythromycin	2	7.3	2.4194	21951.9	9073.29	No
	WT	marRABp	1	G13	Estradiol	1	136.2	3.21765	15053.2	4678.33	No
	WT	marRABp	1	G14	Estradiol	2	68.1	3.52335	17090.8	4850.71	No
	WT	marRABp	1	G15	Ethidiumbromide	1	197.1	0.117573	681.251	5794.25	Yes
	WT	marRABp	1	G16	Ethidiumbromide	2	98.6	2.19149	15156	6915.84	No
	WT	marRABp	1	G17	Fosfomycin	1	0.091	1.92086	14815.4	7712.87	No
	WT	marRABp	1	G18	Fosfomycin	2	0.046	3.51491	15724	4473.51	No
	WT	marRABp	1	G19	Fusidic acid	1	107.7	1.84046	9084.67	4936.1	No
	WT	marRABp	1	G20	Fusidic acid	2	53.9	3.16114	19303.1	6106.39	No
	WT	marRABp	1	G21	Gentamicin	1	1	0.138325	546.284	3949.26	Yes
	WT	marRABp	1	G22	Gentamicin	2	0.52	3.01805	14326.2	4746.84	No
	WT	marRABp	1	G23	Hydrocortisone	1	181.2	3.4633	13904.4	4014.8	No
	WT	marRABp	1	G24	Hydrocortisone	2	90.6	3.74987	16132.5	4302.13	No
	WT	marRABp	1	H1	Dopamine	3	23.7	3.30747	16659.2	5036.84	No
	WT	marRABp	1	H2	Dopamine	4	11.9	3.09318	16937	5475.61	No
	WT	marRABp	1	H3	Doxorubicin	3	0.58	3.081	17358.9	5634.17	No
	WT	marRABp	1	H4	Doxorubicin	4	0.29	3.11552	19176.1	6155.04	No
	WT	marRABp	1	H5	Doxycycline	3	0.13	2.77107	31104.8	11224.8	No
	WT	marRABp	1	H6	Doxycycline	4	0.064	3.00634	22722.1	7558.09	No
	WT	marRABp	1	H7	EDTA	3	36.5	2.96044	15765	5325.24	No
	WT	marRABp	1	H8	EDTA	4	18.3	3.25494	17970.2	5520.91	No
	WT	marRABp	1	H9	EGCG	3	5.7	3.24174	17292.8	5334.43	No
	WT	marRABp	1	H10	EGCG	4	2.9	3.04883	17372.5	5698.08	No
	WT	marRABp	1	H11	Erythromycin	3	3.7	2.84011	18238.2	6421.65	No
	WT	marRABp	1	H12	Erythromycin	4	1.8	3.02841	17763.8	5865.72	No
	WT	marRABp	1	H13	Estradiol	3	34	3.3283	16965.4	5097.32	No
	WT	marRABp	1	H14	Estradiol	4	17	3.30978	17502.1	5287.98	No
	WT	marRABp	1	H15	Ethidiumbromide	3	49.3	2.66456	19370.6	7269.72	No
	WT	marRABp	1	H16	Ethidiumbromide	4	24.6	3.3282	24694	7419.61	No
	WT	marRABp	1	H17	Fosfomycin	3	0.023	3.3952	18718.9	5513.33	No
	WT	marRABp	1	H18	Fosfomycin	4	0.011	3.34693	18877	5640.1	No
	WT	marRABp	1	H19	Fusidic acid	3	26.9	3.08338	18208.1	5905.24	No
	WT	marRABp	1	H20	Fusidic acid	4	13.5	3.36413	16324.3	4852.47	No
	WT	marRABp	1	H21	Gentamicin	3	0.26	3.28282	16372	4987.18	No
	WT	marRABp	1	H22	Gentamicin	4	0.13	3.45616	18498	5352.19	No
	WT	marRABp	1	H23	Hydrocortisone	3	45.3	3.51467	16443.5	4678.53	No
	WT	marRABp	1	H24	Hydrocortisone	4	22.7	3.67551	16743.1	4555.31	No
	WT	marRABp	1	I1	Ibuprofen	1	103.1	3.24563	16538.8	5095.72	No
	WT	marRABp	1	I2	Ibuprofen	2	51.6	3.3955	18487.6	5444.72	No
	WT	marRABp	1	I3	Imipenem	1	0.16	3.17792	19152.4	6026.7	No
	WT	marRABp	1	I4	Imipenem	2	0.079	3.34522	17815	5325.52	No
	WT	marRABp	1	I5	Indole	1	117.2	2.71858	19103.9	7027.17	No
	WT	marRABp	1	I6	Indole	2	58.6	3.25649	18048.9	5542.43	No
	WT	marRABp	1	I7	Levofloxacin	1	0.036	0.0793878	1601.99	20179.2	Yes
	WT	marRABp	1	I8	Levofloxacin	2	0.018	0.208638	3665.86	17570.4	Yes
	WT	marRABp	1	I9	Lithocholic acid	1	188.3	2.85261	18498.3	6484.7	No
	WT	marRABp	1	I10	Lithocholic acid	2	94.1	2.67941	16666.6	6220.28	No
	WT	marRABp	1	I11	Loperamide	1	256.8	2.03533	9403.34	4620.07	No
	WT	marRABp	1	I12	Loperamide	2	128.4	3.25895	17119.4	5253.06	No
	WT	marRABp	1	I13	Water_2	1	0	3.08106	16463.2	5343.35	No
	WT	marRABp	1	I14	Water_2	2	0	3.38432	19312.8	5706.57	No
	WT	marRABp	1	I15	Mecillinam	1	0.065	0.099076	625.99	6318.28	Yes
	WT	marRABp	1	I16	Mecillinam	2	0.033	2.51069	12749.5	5078.08	No
	WT	marRABp	1	I17	Meropenem	1	0.088	0.111002	729.713	6573.88	Yes
	WT	marRABp	1	I18	Meropenem	2	0.044	1.23326	7743.98	6279.29	No
	WT	marRABp	1	I19	Metformin	1	165.6	3.29883	15660.3	4747.22	No
	WT	marRABp	1	I20	Metformin	2	82.8	3.29767	15866.4	4811.41	No
	WT	marRABp	1	I21	Metronidazole	1	0.86	3.2958	17634.3	5350.55	No
	WT	marRABp	1	I22	Metronidazole	2	0.43	3.42753	17809.9	5196.13	No
	WT	marRABp	1	I23	Minocycline	1	0.49	2.67968	33098.9	12351.8	No
	WT	marRABp	1	I24	Minocycline	2	0.25	3.63807	19569.3	5379.05	No
	WT	marRABp	1	J1	Ibuprofen	3	25.8	2.89254	16614.2	5743.83	No
	WT	marRABp	1	J2	Ibuprofen	4	12.9	3.08557	19521.5	6326.7	No
	WT	marRABp	1	J3	Imipenem	3	0.04	3.2333	21875.6	6765.73	No
	WT	marRABp	1	J4	Imipenem	4	0.02	3.1858	21044.5	6605.73	No
	WT	marRABp	1	J5	Indole	3	29.3	3.02688	18225.7	6021.26	No
	WT	marRABp	1	J6	Indole	4	14.6	2.92279	18461.8	6316.52	No
	WT	marRABp	1	J7	Levofloxacin	3	0.009	2.06808	15519.4	7504.27	No
	WT	marRABp	1	J8	Levofloxacin	4	0.0045	2.80106	16224.4	5792.24	No
	WT	marRABp	1	J9	Lithocholic acid	3	47.1	2.93561	17672	6019.88	No
	WT	marRABp	1	J10	Lithocholic acid	4	23.5	3.03148	18192	6001.01	No
	WT	marRABp	1	J11	Loperamide	3	64.2	3.33635	16889.7	5062.34	No
	WT	marRABp	1	J12	Loperamide	4	32.1	3.38463	17226.6	5089.65	No
	WT	marRABp	1	J13	Water_2	3	0	3.20529	17372.9	5420.08	No
	WT	marRABp	1	J14	Water_2	4	0	3.30898	16890.1	5104.33	No
	WT	marRABp	1	J15	Mecillinam	3	0.016	3.17091	15800.4	4982.93	No
	WT	marRABp	1	J16	Mecillinam	4	0.0081	3.3322	17637.2	5292.95	No
	WT	marRABp	1	J17	Meropenem	3	0.022	3.12342	15602.7	4995.39	No
	WT	marRABp	1	J18	Meropenem	4	0.011	3.44093	14837.3	4311.99	No
	WT	marRABp	1	J19	Metformin	3	41.4	3.38928	17743.8	5235.26	No
	WT	marRABp	1	J20	Metformin	4	20.7	3.5781	17818.4	4979.85	No
	WT	marRABp	1	J21	Metronidazole	3	0.21	3.13213	18446.8	5889.54	No
	WT	marRABp	1	J22	Metronidazole	4	0.11	3.26522	18361.2	5623.27	No
	WT	marRABp	1	J23	Minocycline	3	0.12	3.00707	17646.4	5868.29	No
	WT	marRABp	1	J24	Minocycline	4	0.062	3.57375	18226.2	5100.02	No
	WT	marRABp	1	K1	Mitomycin C	1	0.5	2.94126	15892.3	5403.25	No
	WT	marRABp	1	K2	Mitomycin C	2	0.25	3.14382	18856.7	5998.03	No
	WT	marRABp	1	K3	Moxifloxacin	1	0.088	0.182161	4513.02	24774.9	Yes
	WT	marRABp	1	K4	Moxifloxacin	2	0.044	1.46573	14894.3	10161.7	No
	WT	marRABp	1	K5	Nitrofurantoin	1	3.6	1.33967	21587.9	16114.4	No
	WT	marRABp	1	K6	Nitrofurantoin	2	1.8	2.59873	19038.2	7325.97	No
	WT	marRABp	1	K7	Noradrenalin	1	159.6	2.96713	15802.1	5325.7	No
	WT	marRABp	1	K8	Noradrenalin	2	79.8	3.04223	17302.9	5687.58	No
	WT	marRABp	1	K9	Novobiocin	1	19	2.47074	18831.9	7621.95	No
	WT	marRABp	1	K10	Novobiocin	2	9.5	3.37909	15553.7	4602.92	No
	WT	marRABp	1	K11	Omeprazole	1	172.7	3.3207	12484.3	3759.54	No
	WT	marRABp	1	K12	Omeprazole	2	86.4	3.13999	12251.1	3901.64	No
	WT	marRABp	1	K13	Oxacillin	1	4.2	3.04307	16672.6	5478.87	No
	WT	marRABp	1	K14	Oxacillin	2	2.1	3.24884	16991.5	5230.02	No
	WT	marRABp	1	K15	Paraquat	1	5.1	1.7269	14553.7	8427.64	No
	WT	marRABp	1	K16	Paraquat	2	2.6	3.03264	17456.7	5756.26	No
	WT	marRABp	1	K17	Penicillin G	1	3.7	3.08032	16279.3	5284.93	No
	WT	marRABp	1	K18	Penicillin G	2	1.9	3.50077	16891.7	4825.15	No
	WT	marRABp	1	K19	Phleomycin	1	5	0.0901079	525.446	5831.3	Yes
	WT	marRABp	1	K20	Phleomycin	2	2.5	0.188834	1061.65	5622.12	Yes
	WT	marRABp	1	K21	Piperacillin	1	0.27	2.9862	15212.2	5094.18	No
	WT	marRABp	1	K22	Piperacillin	2	0.13	3.50317	17607.7	5026.23	No
	WT	marRABp	1	K23	Piperine	1	142.7	3.44019	13986	4065.48	No
	WT	marRABp	1	K24	Piperine	2	71.3	3.73126	16607.4	4450.88	No
	WT	marRABp	1	L1	Mitomycin C	3	0.13	3.0985	18114.8	5846.3	No
	WT	marRABp	1	L2	Mitomycin C	4	0.063	3.09983	17112.6	5520.5	No
	WT	marRABp	1	L3	Moxifloxacin	3	0.022	3.14655	17211.9	5470.1	No
	WT	marRABp	1	L4	Moxifloxacin	4	0.011	3.02703	17154	5666.92	No
	WT	marRABp	1	L5	Nitrofurantoin	3	0.89	3.20499	18828.3	5874.68	No
	WT	marRABp	1	L6	Nitrofurantoin	4	0.45	2.85932	17296.7	6049.22	No
	WT	marRABp	1	L7	Noradrenalin	3	39.9	3.07158	16072	5232.48	No
	WT	marRABp	1	L8	Noradrenalin	4	20	2.92769	16841.8	5752.58	No
	WT	marRABp	1	L9	Novobiocin	3	4.8	3.0359	15659.2	5158.02	No
	WT	marRABp	1	L10	Novobiocin	4	2.4	2.99535	15179.5	5067.67	No
	WT	marRABp	1	L11	Omeprazole	3	43.2	3.35172	14902.8	4446.32	No
	WT	marRABp	1	L12	Omeprazole	4	21.6	3.38979	14121.6	4165.91	No
	WT	marRABp	1	L13	Oxacillin	3	1.1	3.25025	18157.1	5586.35	No
	WT	marRABp	1	L14	Oxacillin	4	0.53	3.30596	17579.8	5317.61	No
	WT	marRABp	1	L15	Paraquat	3	1.3	3.05846	17172.5	5614.76	No
	WT	marRABp	1	L16	Paraquat	4	0.64	3.12762	17572.9	5618.62	No
	WT	marRABp	1	L17	Penicillin G	3	0.93	3.19972	16849.6	5265.97	No
	WT	marRABp	1	L18	Penicillin G	4	0.47	3.37599	17012.7	5039.31	No
	WT	marRABp	1	L19	Phleomycin	3	1.2	1.12403	9806.9	8724.8	No
	WT	marRABp	1	L20	Phleomycin	4	0.62	2.19656	13332.5	6069.69	No
	WT	marRABp	1	L21	Piperacillin	3	0.067	3.40832	16537	4851.94	No
	WT	marRABp	1	L22	Piperacillin	4	0.034	3.5273	15376.5	4359.29	No
	WT	marRABp	1	L23	Piperine	3	35.7	3.49562	14355.2	4106.64	No
	WT	marRABp	1	L24	Piperine	4	17.8	3.72461	17050.2	4577.73	No
	WT	marRABp	1	M1	PMS	1	9.2	0.938936	6133.52	6532.41	No
	WT	marRABp	1	M2	PMS	2	4.6	2.47293	9252.85	3741.66	No
	WT	marRABp	1	M3	Polymyxin B	1	0.28	3.19588	16384.9	5126.86	No
	WT	marRABp	1	M4	Polymyxin B	2	0.14	3.62178	18213.5	5028.86	No
	WT	marRABp	1	M5	Procaine	1	10634	1.50695	12359.2	8201.49	No
	WT	marRABp	1	M6	Procaine	2	5317	2.09331	14246.3	6805.61	No
	WT	marRABp	1	M7	Progesterone	1	157.2	3.28801	15360	4671.53	No
	WT	marRABp	1	M8	Progesterone	2	78.6	3.24169	15472.7	4773.05	No
	WT	marRABp	1	M9	Pseudomonic acid	1	2	2.84733	16627.4	5839.63	No
	WT	marRABp	1	M10	Pseudomonic acid	2	1	3.5347	17795.8	5034.58	No
	WT	marRABp	1	M11	Puromycin	1	24.5	1.79831	11802.7	6563.21	No
	WT	marRABp	1	M12	Puromycin	2	12.2	3.12388	17583.7	5628.82	No
	WT	marRABp	1	M13	Quercetin	1	151.1	2.14107	17859	8341.19	No
	WT	marRABp	1	M14	Quercetin	2	75.6	3.13342	17652.4	5633.59	No
	WT	marRABp	1	M15	Quinine	1	324.4	3.00542	21069	7010.33	No
	WT	marRABp	1	M16	Quinine	2	162.2	3.28853	17241.1	5242.8	No
	WT	marRABp	1	M17	Rifampicin	1	8.2	0.289477	618.179	2135.51	Yes
	WT	marRABp	1	M18	Rifampicin	2	4.1	2.39701	5338.17	2227.01	No
	WT	marRABp	1	M19	Salicylate	1	138.1	2.76549	49117.2	17760.7	No
	WT	marRABp	1	M20	Salicylate	2	69.1	3.45177	23098.2	6691.7	No
	WT	marRABp	1	M21	Serotonine	1	106.3	3.41068	12508.4	3667.42	No
	WT	marRABp	1	M22	Serotonine	2	53.2	3.5971	13777.9	3830.28	No
	WT	marRABp	1	M23	Sodium urate	1	227.3	3.27282	15350.9	4690.42	No
	WT	marRABp	1	M24	Sodium urate	2	113.7	3.49299	16773.4	4802.01	No
	WT	marRABp	1	N1	PMS	3	2.3	2.71304	11173.1	4118.28	No
	WT	marRABp	1	N2	PMS	4	1.1	2.90614	14032.1	4828.43	No
	WT	marRABp	1	N3	Polymyxin B	3	0.069	3.38444	18573.4	5487.88	No
	WT	marRABp	1	N4	Polymyxin B	4	0.035	3.39557	17939.9	5283.33	No
	WT	marRABp	1	N5	Procaine	3	2658.5	2.57009	14415	5608.76	No
	WT	marRABp	1	N6	Procaine	4	1329.2	2.63565	14550.1	5520.5	No
	WT	marRABp	1	N7	Progesterone	3	39.3	3.46102	15836.3	4575.61	No
	WT	marRABp	1	N8	Progesterone	4	19.7	2.98321	16311.9	5467.9	No
	WT	marRABp	1	N9	Pseudomonic acid	3	0.5	3.17587	16421.4	5170.67	No
	WT	marRABp	1	N10	Pseudomonic acid	4	0.25	3.00465	17155.5	5709.65	No
	WT	marRABp	1	N11	Puromycin	3	6.1	3.14859	18495	5874.07	No
	WT	marRABp	1	N12	Puromycin	4	3.1	3.27953	17945.7	5472.02	No
	WT	marRABp	1	N13	Quercetin	3	37.8	3.37863	15642.8	4629.92	No
	WT	marRABp	1	N14	Quercetin	4	18.9	3.31798	17276	5206.77	No
	WT	marRABp	1	N15	Quinine	3	81.1	3.36781	17642.8	5238.64	No
	WT	marRABp	1	N16	Quinine	4	40.6	3.04611	17520.3	5751.7	No
	WT	marRABp	1	N17	Rifampicin	3	2.1	2.75289	8904.24	3234.51	No
	WT	marRABp	1	N18	Rifampicin	4	1	3.24211	12767	3937.86	No
	WT	marRABp	1	N19	Salicylate	3	34.5	3.41563	19072.8	5583.99	No
	WT	marRABp	1	N20	Salicylate	4	17.3	3.39851	17509.6	5152.14	No
	WT	marRABp	1	N21	Serotonine	3	26.6	3.45458	15118.9	4376.47	No
	WT	marRABp	1	N22	Serotonine	4	13.3	3.58388	15354.1	4284.21	No
	WT	marRABp	1	N23	Sodium urate	3	56.8	3.4206	16035.8	4688	No
	WT	marRABp	1	N24	Sodium urate	4	28.4	3.43093	16661.2	4856.18	No
	WT	marRABp	1	O1	Spectinomycin	1	5	3.18867	15829.7	4964.36	No
	WT	marRABp	1	O2	Spectinomycin	2	2.5	3.4358	17490.5	5090.65	No
	WT	marRABp	1	O3	Spiramycin	1	21.1	1.59197	9545.54	5996.04	No
	WT	marRABp	1	O4	Spiramycin	2	10.5	3.06631	14064.1	4586.65	No
	WT	marRABp	1	O5	Sulfamethoxazole	1	25.3	2.88824	22081.8	7645.44	No
	WT	marRABp	1	O6	Sulfamethoxazole	2	12.7	3.00478	20344.9	6770.84	No
	WT	marRABp	1	O7	Sulfamonomethoxine	1	56.1	2.61333	22523.1	8618.54	No
	WT	marRABp	1	O8	Sulfamonomethoxine	2	28	2.74019	18031.1	6580.24	No
	WT	marRABp	1	O9	Testosterone	1	144.2	3.26136	14526.6	4454.15	No
	WT	marRABp	1	O10	Testosterone	2	72.1	3.54537	14704	4147.38	No
	WT	marRABp	1	O11	Tetracycline	1	0.44	2.14501	22325.8	10408.2	No
	WT	marRABp	1	O12	Tetracycline	2	0.22	3.08676	34082.5	11041.5	No
	WT	marRABp	1	O13	Thiourea	1	38.1	3.42719	14544.6	4243.87	No
	WT	marRABp	1	O14	Thiourea	2	19	3.29785	16961.2	5143.1	No
	WT	marRABp	1	O15	Tobramycin	1	0.94	0.117882	398.748	3382.61	Yes
	WT	marRABp	1	O16	Tobramycin	2	0.47	2.95541	13683.3	4629.93	No
	WT	marRABp	1	O17	Trimethoprim	1	0.58	3.092	20392.4	6595.22	No
	WT	marRABp	1	O18	Trimethoprim	2	0.29	3.30336	28165.2	8526.23	No
	WT	marRABp	1	O19	Tunicamycin	1	21.1	2.73038	9183.74	3363.54	No
	WT	marRABp	1	O20	Tunicamycin	2	10.6	3.22236	14555	4516.88	No
	WT	marRABp	1	O21	Vanillin	1	152.1	2.96641	22076.2	7442.04	No
	WT	marRABp	1	O22	Vanillin	2	76.1	3.02734	19419.9	6414.82	No
	WT	marRABp	1	O23	Verapamil	1	227.3	2.04843	13963.7	6816.77	No
	WT	marRABp	1	O24	Verapamil	2	113.7	2.37554	15523.7	6534.79	No
	WT	marRABp	1	P1	Spectinomycin	3	1.2	2.86488	17337.9	6051.89	No
	WT	marRABp	1	P2	Spectinomycin	4	0.62	2.94486	16295.5	5533.56	No
	WT	marRABp	1	P3	Spiramycin	3	5.3	3.07172	14728.9	4794.98	No
	WT	marRABp	1	P4	Spiramycin	4	2.6	3.11976	14995.2	4806.52	No
	WT	marRABp	1	P5	Sulfamethoxazole	3	6.3	3.03522	17715.1	5836.53	No
	WT	marRABp	1	P6	Sulfamethoxazole	4	3.2	2.89924	16392.2	5653.98	No
	WT	marRABp	1	P7	Sulfamonomethoxine	3	14	2.78214	17076.7	6137.97	No
	WT	marRABp	1	P8	Sulfamonomethoxine	4	7	2.79228	16125.3	5774.97	No
	WT	marRABp	1	P9	Testosterone	3	36.1	3.19655	14320.2	4479.89	No
	WT	marRABp	1	P10	Testosterone	4	18	2.95298	15237.3	5159.97	No
	WT	marRABp	1	P11	Tetracycline	3	0.11	2.93802	30179.7	10272.1	No
	WT	marRABp	1	P12	Tetracycline	4	0.056	2.94825	22402.4	7598.54	No
	WT	marRABp	1	P13	Thiourea	3	9.5	2.83026	14186.1	5012.31	No
	WT	marRABp	1	P14	Thiourea	4	4.8	2.83897	15747.2	5546.8	No
	WT	marRABp	1	P15	Tobramycin	3	0.23	3.14542	14078.6	4475.92	No
	WT	marRABp	1	P16	Tobramycin	4	0.12	2.80153	14024.4	5005.97	No
	WT	marRABp	1	P17	Trimethoprim	3	0.15	2.9697	24404.4	8217.8	No
	WT	marRABp	1	P18	Trimethoprim	4	0.073	3.2935	18224.2	5533.38	No
	WT	marRABp	1	P19	Tunicamycin	3	5.3	3.12127	12884.8	4128.05	No
	WT	marRABp	1	P20	Tunicamycin	4	2.6	3.21738	13910.6	4323.58	No
	WT	marRABp	1	P21	Vanillin	3	38	2.80522	15905.9	5670.12	No
	WT	marRABp	1	P22	Vanillin	4	19	3.19221	15948	4995.92	No
	WT	marRABp	1	P23	Verapamil	3	56.8	2.43778	14782.6	6063.97	No
	WT	marRABp	1	P24	Verapamil	4	28.4	2.72904	17071.1	6255.37	No
	WT	marRABp	2	A1	Water_1	1	0	2.1826	14354.9	6576.97	No
	WT	marRABp	2	A2	Water_1	2	0	2.79979	15313	5469.34	No
	WT	marRABp	2	A3	1-Methyluric acid	1	91.1	3.19317	15723.1	4923.96	No
	WT	marRABp	2	A4	1-Methyluric acid	2	45.5	2.82691	17969.8	6356.69	No
	WT	marRABp	2	A5	2,3-DHBA	1	154.1	3.14726	20122.3	6393.57	No
	WT	marRABp	2	A6	2,3-DHBA	2	77.1	3.24317	19800.4	6105.24	No
	WT	marRABp	2	A7	2-2-Bipyridyl	1	78.1	0.941946	16659	17685.8	No
	WT	marRABp	2	A8	2-2-Bipyridyl	2	39	1.53321	20861.1	13606.1	No
	WT	marRABp	2	A9	4-Aminobenzoic acid	1	68.6	3.11568	25084.3	8050.98	No
	WT	marRABp	2	A10	4-Aminobenzoic acid	2	34.3	3.10639	22930.1	7381.6	No
	WT	marRABp	2	A11	4-Aminosalicylic acid	1	153.1	3.01719	22914.8	7594.75	No
	WT	marRABp	2	A12	4-Aminosalicylic acid	2	76.6	3.56694	21120	5921.03	No
	WT	marRABp	2	A13	A22	1	1.4	0.0839494	1386.99	16521.7	Yes
	WT	marRABp	2	A14	A22	2	0.68	2.63425	13061.3	4958.25	No
	WT	marRABp	2	A15	Acetylsalicylic acid	1	180.2	2.80196	28111.1	10032.7	No
	WT	marRABp	2	A16	Acetylsalicylic acid	2	90.1	3.11845	20327.3	6518.41	No
	WT	marRABp	2	A17	Adrenalin	1	109.8	2.56966	15307.5	5957	No
	WT	marRABp	2	A18	Adrenalin	2	54.9	3.33996	17860.2	5347.42	No
	WT	marRABp	2	A19	Amikacin	1	0.59	0.0118935	414.221	34827.6	Yes
	WT	marRABp	2	A20	Amikacin	2	0.29	3.15609	18450	5845.85	No
	WT	marRABp	2	A21	Amoxicillin	1	2	1.04516	12697.9	12149.2	No
	WT	marRABp	2	A22	Amoxicillin	2	1	3.6669	18354.7	5005.52	No
	WT	marRABp	2	A23	Azithromycin	1	2.2	0.274186	7786.63	28399	Yes
	WT	marRABp	2	A24	Azithromycin	2	1.1	1.60313	25683.6	16021	No
	WT	marRABp	2	B1	Water_1	3	0	3.05277	17434.6	5711.09	No
	WT	marRABp	2	B2	Water_1	4	0	3.36361	16862.7	5013.27	No
	WT	marRABp	2	B3	1-Methyluric acid	3	22.8	2.87902	14560.9	5057.57	No
	WT	marRABp	2	B4	1-Methyluric acid	4	11.4	3.07281	18719.3	6091.91	No
	WT	marRABp	2	B5	2,3-DHBA	3	38.5	3.31038	19451.1	5875.8	No
	WT	marRABp	2	B6	2,3-DHBA	4	19.3	3.27294	18472.8	5644.11	No
	WT	marRABp	2	B7	2-2-Bipyridyl	3	19.5	2.43417	16282.7	6689.2	No
	WT	marRABp	2	B8	2-2-Bipyridyl	4	9.8	2.69344	15545.3	5771.53	No
	WT	marRABp	2	B9	4-Aminobenzoic acid	3	17.1	2.86337	19502.9	6811.19	No
	WT	marRABp	2	B10	4-Aminobenzoic acid	4	8.6	2.78599	19714.1	7076.14	No
	WT	marRABp	2	B11	4-Aminosalicylic acid	3	38.3	3.16554	19805.5	6256.61	No
	WT	marRABp	2	B12	4-Aminosalicylic acid	4	19.1	3.13541	17903	5709.92	No
	WT	marRABp	2	B13	A22	3	0.34	2.65949	14272.1	5366.48	No
	WT	marRABp	2	B14	A22	4	0.17	3.14586	15831.1	5032.37	No
	WT	marRABp	2	B15	Acetylsalicylic acid	3	45	2.80987	21724.6	7731.52	No
	WT	marRABp	2	B16	Acetylsalicylic acid	4	22.5	2.81189	20060.1	7134.03	No
	WT	marRABp	2	B17	Adrenalin	3	27.5	2.60008	17580.9	6761.66	No
	WT	marRABp	2	B18	Adrenalin	4	13.7	2.87476	17677.6	6149.24	No
	WT	marRABp	2	B19	Amikacin	3	0.15	3.26469	16782.8	5140.68	No
	WT	marRABp	2	B20	Amikacin	4	0.07	3.38557	18267.8	5395.78	No
	WT	marRABp	2	B21	Amoxicillin	3	0.5	3.43017	17671.2	5151.7	No
	WT	marRABp	2	B22	Amoxicillin	4	0.25	3.44738	18732.7	5433.89	No
	WT	marRABp	2	B23	Azithromycin	3	0.56	2.18546	24403.2	11166.2	No
	WT	marRABp	2	B24	Azithromycin	4	0.28	3.12565	24734.6	7913.43	No
	WT	marRABp	2	C1	Aztreonam	1	0.044	0.0395479	1774.6	44872.1	Yes
	WT	marRABp	2	C2	Aztreonam	2	0.022	2.41252	15624.6	6476.44	No
	WT	marRABp	2	C3	Bacitracin	1	284.5	2.10538	10942.3	5197.32	No
	WT	marRABp	2	C4	Bacitracin	2	142.3	3.03391	12694.2	4184.11	No
	WT	marRABp	2	C5	Benzalkonium	1	14.9	0.0531729	594.517	11180.8	Yes
	WT	marRABp	2	C6	Benzalkonium	2	7.4	2.68273	17121.5	6382.12	No
	WT	marRABp	2	C7	Berberine	1	168.2	2.88097	13008.9	4515.46	No
	WT	marRABp	2	C8	Berberine	2	84.1	2.73247	14831.5	5427.89	No
	WT	marRABp	2	C9	Bleomycin	1	0.3	0.580475	6986.79	12036.3	No
	WT	marRABp	2	C10	Bleomycin	2	0.15	2.25833	15416.4	6826.44	No
	WT	marRABp	2	C11	Butyrate	1	55	3.33924	16072.7	4813.29	No
	WT	marRABp	2	C12	Butyrate	2	27.5	3.3643	17643.1	5244.2	No
	WT	marRABp	2	C13	Caffeine	1	194.2	2.85016	35275	12376.5	No
	WT	marRABp	2	C14	Caffeine	2	97.1	3.18274	30701.4	9646.23	No
	WT	marRABp	2	C15	Catechin	1	145.1	2.60975	14652	5614.34	No
	WT	marRABp	2	C16	Catechin	2	72.6	2.77871	16294.8	5864.18	No
	WT	marRABp	2	C17	CCCP	1	5.1	3.11998	14939.9	4788.45	No
	WT	marRABp	2	C18	CCCP	2	2.6	3.01807	16709.3	5536.42	No
	WT	marRABp	2	C19	Cefaclor	1	0.92	0.0504904	881.773	17464.2	Yes
	WT	marRABp	2	C20	Cefaclor	2	0.46	3.27759	17468.1	5329.54	No
	WT	marRABp	2	C21	Cefotaxime	1	0.01	2.16403	13451.8	6216.1	No
	WT	marRABp	2	C22	Cefotaxime	2	0.0048	3.26873	16851.3	5155.31	No
	WT	marRABp	2	C23	Cefsulodin	1	13.9	2.55517	13716.9	5368.29	No
	WT	marRABp	2	C24	Cefsulodin	2	6.9	3.24772	15866.4	4885.39	No
	WT	marRABp	2	D1	Aztreonam	3	0.011	3.09679	17593.2	5681.09	No
	WT	marRABp	2	D2	Aztreonam	4	0.0054	3.25091	16667.7	5127.07	No
	WT	marRABp	2	D3	Bacitracin	3	71.1	2.83821	15707.6	5534.32	No
	WT	marRABp	2	D4	Bacitracin	4	35.6	2.8767	18628.8	6475.76	No
	WT	marRABp	2	D5	Benzalkonium	3	3.7	3.09014	17469.3	5653.25	No
	WT	marRABp	2	D6	Benzalkonium	4	1.9	3.00392	16994.5	5657.44	No
	WT	marRABp	2	D7	Berberine	3	42	3.2834	16462	5013.72	No
[truncated: 22,577 more rows]
