# Supplementary material for: Systematic screen uncovers regulator contributions to chemical cues in Escherichia coli
Source: PLoS Biol. 2025 Jul 22;23(7):e3003260. doi: 10.1371/journal.pbio.3003260 (PMC12282887; doi:10.1371/journal.pbio.3003260)
Supplement: S4 Table — (XLSX) [file pbio.3003260.s010.xlsx]

## Sheet: Supp. Tab. 4 - Scores, Z-scores
	Well	Drug	Conc	Strain	Variable	EVC_1	EVC_2	acrABp_1	acrABp_2	marRABp_1	marRABp_2	micFp_1	micFp_2	ompFp_1	ompFp_2	robp_1	robp_2	soxSp_1	soxSp_2	tolCp_1	tolCp_2		Coefficient of determination, R2, of the line-of-best fit (Huber robust linear regression) of normalized luminescence of a given promoter versus the EVC (average of 2 replicates)
	A1	Water_1	0	WT	Z_scores	0.936279	-0.936279	0.0126411	0.196713	-0.302785	0.32479	0.200086	-0.197002	0.593429	-0.108174	-0.0763036	0.0310499	0.0732339	0.0963526	3.04505	-0.682194
	A2	Water_1	0	WT	Z_scores	0.259405	-0.259405	-0.193065	0.0329485	-0.270074	0.0201472	0.0625068	0.119853	-0.238578	-0.0180179	-0.219179	0.326517	0.250715	0.313971	-0.0145546	1.3286
	A3	1-Methyluric acid	91.1	WT	Z_scores	0	0	-0.199629	-0.00812165	-0.330083	-0.403714	-0.150273	-0.231434	0.142033	0.127546	-0.267237	0.381192	-0.109296	0.316835	0.113312	1.42453
	A4	1-Methyluric acid	45.5	WT	Z_scores	1.09352	-1.09352	-0.45865	-0.0345919	-0.623765	0.21187	-0.0755107	-0.0838315	-0.271471	-0.369263	-0.378734	-0.192881	0.19457	0.246396	0.147184	0.501586		Strain	Reporter	Replicate 1	Replicate 2
	A5	2,3-DHBA	154.1	WT	Z_scores	-0.533979	0.533979	-0.136654	-0.141943	0.695273	0.155559	1.40408	0.559738	-0.186915	0.0990175	-0.434084	-0.278442	0.00094839	0.0415985	-0.519552	0.590952		WT	EVC	0.948144	0.946872
	A6	2,3-DHBA	77.1	WT	Z_scores	-0.711984	0.711984	-0.188992	-0.179956	-0.173037	0.0286393	0.277406	0.0887469	-0.870128	-0.576317	-1.36838	-0.894498	0.0647297	0.115081	1.10535	0.959135		WT	acrABp	0.941423	0.966326
	A7	2-2-Bipyridyl	78.1	WT	Z_scores	NA	NA	NA	NA	NA	NA	NA	NA	NA	NA	NA	NA	NA	NA	NA	NA		WT	marRABp	0.909642	0.935921
	A8	2-2-Bipyridyl	39	WT	Z_scores	-1.8384	1.8384	-0.761201	-0.131281	2.23022	2.41839	5.11238	5.93369	-2.10546	-0.886168	-1.38739	0.0616428	-1.87345	-1.80049	-0.970266	-0.691768		WT	micFp	0.938805	0.934705
	A9	4-Aminobenzoic acid	68.6	WT	Z_scores	3.0599	-3.0599	0.395589	-0.15805	0.15743	0.191394	1.52717	0.793763	-0.364102	-0.597023	0.907765	0.288437	-0.577369	-0.616844	0.625994	-0.0664525		WT	ompFp	0.838962	0.889197
	A10	4-Aminobenzoic acid	34.3	WT	Z_scores	3.22653	-3.22653	-0.144415	-0.0799522	0.0612869	0.51816	0.500164	1.30283	-0.939375	-0.50416	-0.0693285	0.306325	0.247032	0.2705	0.0580577	0.637016		WT	robp	0.866711	0.829426
	A11	4-Aminosalicylic acid	153.1	WT	Z_scores	2.25557	-2.25557	-0.348273	-0.0754612	0.681239	0.6035	1.1982	0.712572	-0.883336	-0.148264	-0.184264	-0.527413	-0.0916973	-0.255309	0.830823	0.381302		WT	soxSp	0.97571	0.969594
	A12	4-Aminosalicylic acid	76.6	WT	Z_scores	1.88049	-1.88049	-0.251037	-0.30049	-0.0392896	-0.0752938	0.47957	0.317771	-1.02581	-0.475733	-0.495765	0.390136	0.0824747	0.122328	-0.106161	-0.131707		WT	tolCp	0.842435	0.839445
	A13	A22	1.4	WT	Z_scores	NA	NA	NA	NA	NA	NA	NA	NA	NA	NA	NA	NA	NA	NA	NA	NA		DmarA	EVC	0.960202	0.918632
	A14	A22	0.68	WT	Z_scores	2.01906	-2.01906	-0.926964	-0.516749	-0.545604	-0.294368	0.402828	0.192347	-1.75821	-1.06084	-1.7593	-2.29852	-0.0800861	-0.0742418	-1.5228	-0.921629		DmarA	acrABp	0.81889	0.836126
	A15	Acetylsalicylic acid	180.2	WT	Z_scores	-0.727547	0.727547	0.145082	0.0389362	2.00569	1.61377	1.44653	1.31041	-0.846175	-0.341025	-0.638598	-0.956381	0.140167	-0.0321829	-0.559961	-0.352833		DmarA	marRABp	0.916558	0.889547
	A16	Acetylsalicylic acid	90.1	WT	Z_scores	0.231144	-0.231144	-0.649484	0.0794243	-0.152137	0.310427	0.293719	0.180978	-1.08251	-0.110747	-0.444661	-0.0250386	0.148925	0.0895151	0.750076	-0.345833		DmarA	micFp	0.986496	0.992015
	A17	Adrenalin	109.8	WT	Z_scores	1.88803	-1.88803	-0.65471	-0.28992	-0.427177	0.143459	-0.657468	-0.194423	-0.192906	0.163429	-0.96109	-0.0987585	-0.207326	-0.0788256	-0.392955	-0.434059		DmarA	ompFp	0.855329	0.827484
	A18	Adrenalin	54.9	WT	Z_scores	-0.0259517	0.0259517	-0.577179	-0.168391	-0.582379	-0.148159	0.0115648	-0.256428	-0.72454	-0.469073	-0.521375	-0.306586	-0.104535	0.134846	-0.277988	-1.2205		DmarA	robp	0.890369	0.871401
	A19	Amikacin	0.59	WT	Z_scores	NA	NA	NA	NA	NA	NA	NA	NA	NA	NA	NA	NA	NA	NA	NA	NA		DmarA	soxSp	0.968556	0.961518
	A20	Amikacin	0.29	WT	Z_scores	1.13733	-1.13733	-0.0165794	0.246389	0.00177617	0.193693	0.0768951	-0.17	-0.231414	0.235941	-0.0787578	-0.150267	0.0814594	0.357332	2.39887	-0.0700473		DmarA	tolCp	0.802318	0.820429
	A21	Amoxicillin	2	WT	Z_scores	0.804551	-0.804551	NA	2.14576	NA	2.9679	3.70358	-0.194921	NA	NA	NA	-1.64255	0.725012	-0.0754936	1.01193	0.822389		DsoxS	EVC	0.93228	0.912272
	A22	Amoxicillin	1	WT	Z_scores	0.695561	-0.695561	0.13918	0.00877974	-0.0698291	-0.20629	0.145692	0.0120073	-0.671602	-0.374298	0.0591564	-0.146569	0.0898818	0.0655221	-0.168663	0.465274		DsoxS	acrABp	0.877686	0.953927
	A23	Azithromycin	2.2	WT	Z_scores	4.26264	-4.26264	7.93607	6.33452	NA	NA	NA	-1.39057	NA	NA	NA	-3.02786	3.82649	1.34478	7.19887	3.20048		DsoxS	marRABp	0.958126	0.94466
	A24	Azithromycin	1.1	WT	Z_scores	-0.775228	0.775228	3.34634	4.81543	4.62238	3.96915	-0.224198	-1.45335	0.450053	-0.422184	-2.48042	-3.93808	2.50507	2.03334	3.10575	3.76743		DsoxS	micFp	0.946881	0.948652
	B1	Water_1	0	WT	Z_scores	1.85529	-1.85529	-0.483254	0.00337239	-0.515651	-0.137622	-0.0435371	-0.0459457	-0.319207	0.0380151	-0.35659	-0.528235	0.224996	0.224696	-0.248586	1.55235		DsoxS	ompFp	0.867563	0.853961
	B2	Water_1	0	WT	Z_scores	-0.837134	0.837134	-0.348701	-0.242243	0.0789249	-0.505729	-0.379686	-0.560055	0.175755	-0.30406	0.748111	-1.07684	0.233084	0.0966362	0.213775	0.35287		DsoxS	robp	0.731919	0.839825
	B3	1-Methyluric acid	22.8	WT	Z_scores	1.16312	-1.16312	0.00396786	0.00770653	0.222066	-0.359817	0.330668	-0.146449	0.609957	0.032872	0.218727	0.103634	0.258541	0.25322	0.848823	0.0711022		DsoxS	soxSp	0.960043	0.896349
	B4	1-Methyluric acid	11.4	WT	Z_scores	0.393135	-0.393135	-0.0488293	-0.158658	0.122853	0.0469022	-0.29823	0.250939	0.547411	0.105562	0.160139	-0.697726	0.334758	0.186624	0.480264	-0.682667		DsoxS	tolCp	0.828056	0.806052
	B5	2,3-DHBA	38.5	WT	Z_scores	1.43476	-1.43476	-0.530289	-0.179013	0.235866	-0.127808	0.133139	0.114367	0	-0.277926	0.730406	0.203647	-0.0504239	0.396272	-0.409681	-0.750995		Drob	EVC	0.911935	0.953507
	B6	2,3-DHBA	19.3	WT	Z_scores	-0.358976	0.358976	-0.749293	-0.126863	0.485449	-0.212768	-0.00458094	0.193533	0.444583	-0.121126	-0.221664	-0.423936	0.125471	-0.0173585	0.385278	-1.4999		Drob	acrABp	0.94771	0.943888
	B7	2-2-Bipyridyl	19.5	WT	Z_scores	-1.31772	1.31772	-0.841881	-0.513978	0.205834	0.370087	0.869388	1.43466	-1.12495	-0.36418	-1.39363	-0.150448	-0.815009	-0.596478	-1.06359	-1.57124		Drob	marRABp	0.940151	0.950789
	B8	2-2-Bipyridyl	9.8	WT	Z_scores	0.0242781	-0.0242781	-0.459256	-0.300195	1.35295	0.244407	0.182315	0.641424	-0.119	-0.0708493	0.279464	-0.382909	0.0756865	0.0968696	-0.489599	-0.376772		Drob	micFp	0.975262	0.98898
	B9	4-Aminobenzoic acid	17.1	WT	Z_scores	0.667657	-0.667657	0.222329	-0.120247	0.345878	0.209037	0.480385	0.336094	-0.183826	0.244473	0.363743	1.12628	0.340013	0.0200958	-1.09091	0.378713		Drob	ompFp	0.796568	0.832036
	B10	4-Aminobenzoic acid	8.6	WT	Z_scores	-0.702102	0.702102	-0.402212	-0.252381	-0.16254	0.339424	0.0821264	-0.0754302	-0.600852	-0.0337629	0.34533	-0.0768691	0.140638	0.167978	0.221243	-1.4054		Drob	robp	0.812981	0.848453
	B11	4-Aminosalicylic acid	38.3	WT	Z_scores	-0.0197654	0.0197654	-0.143955	-0.244717	0.0625735	0.0406528	0.321689	-0.116064	-0.769863	-0.305182	-0.0491527	-0.266564	0.00191501	-0.102809	0.764008	-1.07267		Drob	soxSp	0.963284	0.972157
	B12	4-Aminosalicylic acid	19.1	WT	Z_scores	0.75963	-0.75963	-0.109361	-0.189417	0.391092	-0.172804	0.0779272	0.175102	0.0053581	-0.387189	-0.212006	-0.231421	0.295739	-0.124089	0.883598	-1.85762		Drob	tolCp	0.762944	0.82784
	B13	A22	0.34	WT	Z_scores	-0.966039	0.966039	-0.497487	-0.446902	-0.697986	-0.387238	-0.159625	-0.245241	-1.32262	-0.258342	-1.79834	-0.373811	0.0453285	-0.0379946	-0.481307	-1.46618
	B14	A22	0.17	WT	Z_scores	-0.15554	0.15554	-0.424843	-0.00499352	-0.0893258	-0.409613	0.0185562	0.0475347	-0.386504	0.165388	-0.257355	0.916129	0.205102	0.33152	-0.341981	-1.43813
	B15	Acetylsalicylic acid	45	WT	Z_scores	-1.06684	1.06684	-0.301176	0.153119	0.127573	0.896043	0.159822	0.428642	-0.370081	0.512234	-0.200368	1.01278	0.358731	0.069729	-0.0243104	0.211622
	B16	Acetylsalicylic acid	22.5	WT	Z_scores	1.49571	-1.49571	-0.383423	0.186493	-0.335314	0.658013	0.11897	0.280169	-0.217586	0.518017	-0.0878661	0.427205	0.224292	0.266443	0.883923	0.0310697
	B17	Adrenalin	27.5	WT	Z_scores	0.356753	-0.356753	-0.164819	-0.0213846	0.198377	0.562432	-0.194743	-0.324159	0.350194	0.373947	0.475946	1.18336	0.0948703	0.365605	-0.471234	0.394286
	B18	Adrenalin	13.7	WT	Z_scores	0.0243798	-0.0243798	-0.300129	0.0648469	-0.017575	0.258991	-0.116325	-0.104349	0.366306	0.392409	-0.373515	-0.00513262	0.0753177	0.685769	-0.135601	-1.05346
	B19	Amikacin	0.15	WT	Z_scores	0.82278	-0.82278	-0.2488	-0.11961	-0.0591272	-0.186394	0.581196	0.443471	0.486861	-0.156178	0.481768	-0.345892	0.241667	0.43132	0.659368	-0.465103
	B20	Amikacin	0.07	WT	Z_scores	1.15174	-1.15174	0.0392056	-0.228352	-0.00245673	-0.0898127	0.274344	0.280891	0.086898	0.0509334	0.334803	0.0453424	0.273794	0.434283	-0.457597	-0.107002
	B21	Amoxicillin	0.5	WT	Z_scores	1.0533	-1.0533	0.151675	-0.10528	-0.175891	-0.138166	0.482366	0.073151	0.226822	0.0388446	0.677278	0.720353	0.423881	0.214471	0.495122	0.566548
	B22	Amoxicillin	0.25	WT	Z_scores	1.54254	-1.54254	-0.104458	-0.17597	0.0121414	-0.0233907	0.567732	-0.0554273	0.243841	0.0487991	0.664196	0.254458	0.499524	-0.151168	0.0760277	0.54746
	B23	Azithromycin	0.56	WT	Z_scores	0.545294	-0.545294	1.21817	1.0509	1.50047	2.09829	0.881426	-0.33481	2.31496	1.58419	-1.38485	-2.55452	0.355185	0.328768	0.256138	2.15727
	B24	Azithromycin	0.28	WT	Z_scores	0.201567	-0.201567	0.416002	0.808006	0.386989	0.903852	0.83368	0.562205	0.433264	0.443708	-0.282351	-0.929073	0.133064	0.158339	0.657456	1.79762
	C1	Aztreonam	0.044	WT	Z_scores	0.385809	-0.385809	NA	NA	NA	NA	NA	NA	NA	NA	NA	NA	0.137639	-0.276148	-1.03885	NA
	C2	Aztreonam	0.022	WT	Z_scores	1.01847	-1.01847	-0.497325	-0.165751	-0.184446	0.281827	-0.417242	-0.317808	-0.595281	0.214928	-0.740832	-0.639437	0.12125	-0.057611	0.595504	-0.386368
	C3	Bacitracin	284.5	WT	Z_scores	1.49899	-1.49899	-0.562952	-0.268611	0.32593	-0.0101262	0.187632	0.059446	NA	1.52485	-0.589029	-0.8398	-0.276663	-0.25301	-0.0194462	-0.526023
	C4	Bacitracin	142.3	WT	Z_scores	-0.153224	0.153224	-0.751822	-0.374323	-0.733048	-0.443829	-0.44787	-0.564566	-0.726552	-0.199666	-0.937729	0.0794703	-0.405932	-0.24413	-0.749573	-1.41681
	C5	Benzalkonium	14.9	WT	Z_scores	NA	NA	NA	NA	NA	NA	NA	NA	NA	NA	NA	NA	NA	NA	NA	NA
	C6	Benzalkonium	7.4	WT	Z_scores	1.65937	-1.65937	-0.588162	-0.264425	-0.667453	0.196533	0.0206618	-0.0648618	-1.18849	-0.274447	-0.232119	-0.495894	-0.269401	-0.0420551	1.27987	-1.18893
	C7	Berberine	168.2	WT	Z_scores	1.1625	-1.1625	-0.160587	0.0171981	-0.490746	-0.254743	0.481446	0.408821	-0.336459	-0.193427	-0.758557	-1.05381	-0.151344	-0.197326	0.945335	-0.545876
	C8	Berberine	84.1	WT	Z_scores	0.729533	-0.729533	-0.267369	-0.0827751	-0.535083	-0.0373942	0.278155	0.441791	-0.681651	-0.502213	-0.470671	-1.39966	-0.146156	-0.150182	1.26395	0.205794
	C9	Bleomycin	0.3	WT	Z_scores	1.40498	-1.40498	NA	2.43313	2.4726	2.88561	-0.971324	-0.716186	NA	1.05479	1.87658	-0.791183	0.150272	0.509804	0.410775	0.73122
	C10	Bleomycin	0.15	WT	Z_scores	-0.679067	0.679067	0.329798	0.322152	0.092535	0.387754	-0.880935	-0.635797	-0.177339	0.199556	-0.831891	-0.455303	0.0327035	-0.0880681	-1.17096	-0.531506
	C11	Butyrate	55	WT	Z_scores	-1.41281	1.41281	0.0317677	0.0131042	-0.333514	-0.432693	-0.407778	-0.0629368	0.150591	-0.0251319	-0.368328	0.441915	-0.0279764	-0.17951	0.0962958	-0.0132379
	C12	Butyrate	27.5	WT	Z_scores	0.45352	-0.45352	-0.428531	-0.211212	-0.437665	-0.420154	-0.257569	-0.376059	-0.686295	-0.374405	-0.821189	-0.5939	-0.0226931	0.0389677	-0.959664	-1.05284
	C13	Caffeine	194.2	WT	Z_scores	0.176434	-0.176434	0.134275	0.471144	4.33623	2.96025	9.30699	10.3813	0.293362	1.0092	-0.63416	0.393058	0.243123	0.180307	1.08569	1.66087
	C14	Caffeine	97.1	WT	Z_scores	2.41024	-2.41024	-0.200624	0.235359	1.62002	1.64623	3.72386	4.13279	-0.698556	-0.00316444	-0.32824	0.0450804	0.118414	0.06937	1.28143	0.560634
	C15	Catechin	145.1	WT	Z_scores	0.0728822	-0.0728822	-0.394551	-0.0157288	-0.54352	-0.0284542	-0.675809	-0.461401	-0.684683	0.625961	-0.323965	0.330839	-0.362005	-0.32249	-0.640963	-1.15349
	C16	Catechin	72.6	WT	Z_scores	0.599534	-0.599534	-0.404654	-0.0817061	-0.226426	0.245484	-0.276438	-0.141551	-0.0600017	0.712453	-0.214161	0.462935	0.038288	-0.141246	-0.736668	0.0911518
	C17	CCCP	5.1	WT	Z_scores	0.658504	-0.658504	-0.197382	0.402219	-0.403584	-0.215988	-0.21461	-0.09969	0.386146	0.749853	-0.072509	-0.0789333	0.372411	0.518832	1.15453	-1.05484
	C18	CCCP	2.6	WT	Z_scores	1.70852	-1.70852	-0.37266	-0.0616043	-0.406781	-0.0492811	-0.376303	-0.210158	-0.479353	0.345318	0.141656	-0.19848	0.184485	0.0497368	0.588465	-0.205728
	C19	Cefaclor	0.92	WT	Z_scores	NA	NA	NA	NA	NA	NA	NA	NA	NA	NA	NA	NA	NA	NA	NA	NA
	C20	Cefaclor	0.46	WT	Z_scores	0.69468	-0.69468	-0.163641	-0.491313	-0.349269	-0.141094	-0.0370021	-0.0676169	-0.337379	-0.338468	0	-0.624163	-0.232279	-0.0590907	-0.344863	0.115416
	C21	Cefotaxime	0.01	WT	Z_scores	1.06197	-1.06197	-0.291563	-0.255749	-0.0928725	0.179666	-0.129518	-0.869752	-0.362448	-1.14447	-1.37112	-1.46496	-0.179674	-0.239152	0.545173	-1.39523
	C22	Cefotaxime	0.0048	WT	Z_scores	1.72662	-1.72662	-0.336096	-0.123351	-0.216451	-0.183543	0.200357	-0.315639	0.0874764	-0.567195	0.0226125	0.432047	0.065019	-0.15452	0.339812	-0.0758651
	C23	Cefsulodin	13.9	WT	Z_scores	2.08251	-2.08251	0.579483	0.178342	2.37978	0.0989199	0.400982	0.138657	2.86722	1.92872	-0.296201	0.195577	0.0534392	0.279556	-0.018584	-0.500021
	C24	Cefsulodin	6.9	WT	Z_scores	0.604821	-0.604821	0.399311	0.21294	-0.305958	-0.0929094	0.232201	0.51405	0.257294	0.250899	0.798891	0.751957	0.18933	0.200219	0.732423	1.21996
	D1	Aztreonam	0.011	WT	Z_scores	0.0686652	-0.0686652	-0.029384	0.122579	0.116786	-0.015555	-0.0351673	0.177436	0.241012	0.0402188	0.358861	0.410876	0.396987	0.21312	0.228938	1.06544
	D2	Aztreonam	0.0054	WT	Z_scores	-1.85566	1.85566	-0.312765	-0.193861	0.148598	-0.36384	-0.209393	-0.11005	0.806726	-0.198614	-0.217373	-0.86894	0.232943	0.323461	-0.0898962	-0.258071
	D3	Bacitracin	71.1	WT	Z_scores	0.361599	-0.361599	-0.36528	-0.0129839	-0.155164	0.111903	-0.290264	-0.245496	0.0941457	0.683017	-0.512085	0.883538	-0.181154	-0.165618	-1.44402	-0.364679
	D4	Bacitracin	35.6	WT	Z_scores	-0.334016	0.334016	0.245887	0.230436	0.138567	0.418016	-0.0741345	-0.123754	0.470216	0.803246	0.756693	0.961048	0.0358501	0.0086077	0.0790185	0.270868
	D5	Benzalkonium	3.7	WT	Z_scores	-0.0778552	0.0778552	-0.202087	-0.117681	-0.171137	-0.165771	0.195292	-0.243132	-0.471174	-0.555163	-0.730702	-0.604469	-0.0704167	0.0525565	0.54312	-0.755861
	D6	Benzalkonium	1.9	WT	Z_scores	-2.3145	2.3145	-0.560507	-0.464629	-0.624609	-0.528704	-0.743975	-0.775906	-1.06926	-0.746195	-1.62409	-1.43849	-0.395042	-0.226006	0.169009	-0.584109
	D7	Berberine	42	WT	Z_scores	0.963717	-0.963717	-0.0558021	0.0175258	-0.148611	-0.217641	0.186422	-0.0254433	-0.216174	-0.187933	-0.474844	-0.281608	0.0078102	0.021613	0.246011	0.223205
	D8	Berberine	21	WT	Z_scores	1.90723	-1.90723	0.0743675	-0.027247	-0.026065	-0.258398	-0.196215	-0.287259	-0.296	-0.366001	-0.192532	-0.575927	-0.0156229	0.0397705	1.07186	-0.617261
	D9	Bleomycin	0.076	WT	Z_scores	-0.5864	0.5864	0.329797	0.203011	0.243222	-0.0460459	-0.314303	-0.454207	0.494582	0.334121	0.346814	0.593593	0.151666	0.125184	0.33835	0.234089
	D10	Bleomycin	0.038	WT	Z_scores	-2.10078	2.10078	-0.280578	-0.0408436	-0.576654	-0.256503	-0.587655	-0.496418	-0.604273	-0.134974	-0.562991	0.109954	-0.198965	0.110681	-0.366555	-0.783354
	D11	Butyrate	13.8	WT	Z_scores	-0.497147	0.497147	0.096095	-0.0554677	-0.129741	-0.142797	-0.121194	0.226116	-0.246441	-0.214809	0.353087	-0.340729	0.232759	-0.130334	0.14512	-1.18101
	D12	Butyrate	6.9	WT	Z_scores	0.248081	-0.248081	-0.121865	-0.250821	-0.214	-0.195913	-0.436261	0.330223	-0.277642	-0.343958	0.397019	0.413982	0.0739481	-0.0470395	0.491161	-1.13
	D13	Caffeine	48.5	WT	Z_scores	-0.642652	0.642652	0.0129271	0.0973311	1.47546	1.68907	2.60398	2.81842	0.213063	1.08297	0.657404	1.40873	0.112637	0.184903	-0.189008	1.4725
	D14	Caffeine	24.3	WT	Z_scores	-0.673845	0.673845	-0.209267	0.0280728	0.78733	1.0622	1.00563	1.56222	-0.315785	0.658669	-0.200624	0.374411	0.0699942	-0.125203	0.00154537	-0.597646
	D15	Catechin	36.3	WT	Z_scores	-0.685562	0.685562	0.0894983	0.208563	-0.530455	-0.0852928	-0.521473	-0.223057	-0.0833325	0.830694	-0.643617	0.686476	0.000294167	-0.028976	-0.668952	0.371245
	D16	Catechin	18.1	WT	Z_scores	-0.482874	0.482874	0.237122	-0.000304929	-0.129031	0.480469	-0.528814	-0.370675	0.0754172	0.655157	0.502521	1.61673	-0.0146288	-0.14243	1.09925	-0.399047
	D17	CCCP	1.3	WT	Z_scores	0.140428	-0.140428	-0.344712	0.0234632	-0.571809	0.205072	0.134611	-0.379997	-0.304005	0.0923093	-0.11044	-0.216074	0.132435	0.1036	0.366748	-0.463559
	D18	CCCP	0.64	WT	Z_scores	0.408558	-0.408558	-0.466702	0.00219006	-0.653799	-0.194868	-0.256857	-0.596034	-0.783857	0.241042	-0.514616	-0.594276	0.124996	-0.0743247	0.24194	-0.253617
	D19	Cefaclor	0.23	WT	Z_scores	0.688127	-0.688127	-0.111165	0.275629	0.144821	0.056981	0.414728	0.157023	0.429545	-0.0192098	0.937805	-0.132683	0.309577	0.134696	1.10093	0.246528
	D20	Cefaclor	0.11	WT	Z_scores	-0.769571	0.769571	-0.0704399	-0.0639521	-0.253168	-0.187365	-0.282442	-0.0904222	-0.0720436	-0.0251004	0.394173	-0.107611	0.0911832	0.071269	-0.762505	-0.36485
	D21	Cefotaxime	0.0024	WT	Z_scores	1.46186	-1.46186	0.0589962	-0.231569	-0.00177617	0.0423153	-0.181766	0.0285276	0.28073	-0.173095	-0.135253	-0.033627	0.150955	0.213668	1.25078	-0.504692
	D22	Cefotaxime	0.0012	WT	Z_scores	0.446164	-0.446164	-0.301543	-0.265668	-0.131399	-0.0858187	0.00145823	0.0110852	-0.128464	-0.0938028	-0.379743	-0.0592152	0.293626	0.20803	-0.426152	0.477975
	D23	Cefsulodin	3.5	WT	Z_scores	1.23038	-1.23038	-0.0273806	0.0807125	-0.0062254	0.0582813	0.11088	0.0367944	0.167838	0.0348795	0.420811	0.0183117	0.232139	0.21418	-0.698623	0.308889
	D24	Cefsulodin	1.7	WT	Z_scores	1.40218	-1.40218	0.378512	0.158833	0.0395093	0.137997	0.130512	0.150106	0.116526	0.0678185	0.567853	0.138828	0.339991	0.14522	1.37696	0.0524561
	E1	Cerulenin	10	WT	Z_scores	-0.228233	0.228233	-1.17043	-0.575384	-1.20988	-0.68577	-0.939287	-0.666109	-0.597213	-0.371677	-0.712039	-0.892254	0.0580846	-0.272378	-0.773426	-0.700572
	E2	Cerulenin	5	WT	Z_scores	-0.231229	0.231229	-0.731231	-0.156356	-1.0272	-0.756701	-0.871068	-0.588252	0.528667	-0.329194	-0.608006	-0.877589	0.0920847	0.131782	-0.53608	-0.58246
	E3	Cetirizine dihydrochloride	230.9	WT	Z_scores	0.511342	-0.511342	-0.0164342	-0.0866083	-0.361165	-0.409486	0.0514354	-0.333037	0.459416	-0.187333	-0.218978	-0.49875	0.305375	-0.257708	-0.365765	0.483767
	E4	Cetirizine dihydrochloride	115.5	WT	Z_scores	0.944236	-0.944236	-0.297494	-0.496331	-0.290754	-0.310933	-0.167174	-0.487182	-0.418475	-0.508418	-0.833924	-0.350852	0.138522	-0.0488526	0.206641	0.287565
	E5	Chloramphenicol	1	WT	Z_scores	0.0239887	-0.0239887	1.44849	1.47818	0.421277	0.684545	-1.18505	-1.16266	-1.67665	-1.16277	-2.03916	-2.33652	1.60687	1.73499	0.194403	-0.300251
	E6	Chloramphenicol	0.48	WT	Z_scores	-0.49188	0.49188	1.13922	1.06033	1.20893	1.65311	-0.468728	-0.627876	0.185259	0.183549	-1.12859	-1.69624	0.855223	0.435467	1.17728	-0.46457
	E7	Chlorhexidine	0.51	WT	Z_scores	1.7484	-1.7484	-0.288288	0.179996	-0.357156	-0.209134	-0.420701	-0.424829	0.455135	0.648795	0.0186548	-0.446228	-0.109587	-0.223069	-0.824047	-0.25338
	E8	Chlorhexidine	0.25	WT	Z_scores	1.03872	-1.03872	0.0843783	0.456484	-0.0402903	0.12519	0.180545	0.042554	0.25773	0.0941794	0.583963	0.248508	0.0520572	-0.00361375	0.0111116	-1.13835
	E9	Cidofovir	139.6	WT	Z_scores	1.33351	-1.33351	0.32732	0.113058	0.123344	0.00241443	-0.410251	-0.183734	0.035106	0.527514	-0.0631485	0.198135	-0.0747001	0.116751	-0.45691	-0.707138
	E10	Cidofovir	69.8	WT	Z_scores	0.400184	-0.400184	0.162474	0.274813	-0.400908	-0.0689597	-0.233644	-0.00859513	0.21322	-0.193871	0.307256	-0.424084	-0.10196	-0.0098982	-0.336803	-0.530615
	E11	Ciprofloxacin	0.0099	WT	Z_scores	-0.869482	0.869482	3.90244	2.5059	2.72823	2.27837	-0.709791	-0.326206	-1.09615	-0.0771885	-1.15788	-0.0897121	0.0819262	0.171597	-0.830447	0.353811
	E12	Ciprofloxacin	0.005	WT	Z_scores	0.572855	-0.572855	0.000110093	-0.120549	-0.467937	-0.475078	0.0958336	0.101812	-0.530479	-0.4908	0.574361	-0.0801374	0.277141	0.00369507	0.197044	0.251231
	E13	Clarithromycin	29.9	WT	Z_scores	NA	NA	NA	NA	NA	NA	NA	NA	NA	NA	NA	NA	NA	NA	NA	NA
	E14	Clarithromycin	15	WT	Z_scores	6.52285	-6.52285	4.20071	7.8271	0.443219	4.74757	-2.40771	-1.93857	-2.81438	2.76185	-4.5864	-4.91095	0.306216	1.02121	-0.500232	0.594696
	E15	Clindamycin	2.1	WT	Z_scores	0.162571	-0.162571	0.337126	0.744753	0.0541451	0.20578	-0.210575	0.791768	1.06707	1.76282	-0.170664	-0.289549	-0.0915154	-0.0499148	-0.662162	-0.106926
	E16	Clindamycin	1	WT	Z_scores	0.300297	-0.300297	-0.295756	0.400127	-0.029403	0.755627	-0.443013	0.228808	-0.0759885	1.33467	-0.263136	1.36976	0.00117769	0.0769356	-0.0687526	-1.11828
	E17	Colistin	0.38	WT	Z_scores	0.292088	-0.292088	0.681717	0.532738	1.11799	1.30491	-0.746651	-0.466438	-0.538997	0.629547	-1.27417	-1.03491	-0.823376	-0.0114248	-0.554075	0.0433643
	E18	Colistin	0.19	WT	Z_scores	-0.247847	0.247847	0.131868	0.359504	-0.303745	-0.0041511	-0.437505	-0.68585	0.0860015	0.0600495	-0.348736	1.63106	-0.0392065	-0.140739	-0.0654898	-0.245278
	E19	Curcumin	184.2	WT	Z_scores	-0.314855	0.314855	0.366755	0.293075	1.11156	-0.308236	-0.540161	-0.675379	-0.44582	-0.289261	-0.50753	0.185224	-0.445969	-0.394493	-0.122469	-0.97536
	E20	Curcumin	92.1	WT	Z_scores	-0.364315	0.364315	0.389804	0.667365	0.819642	0.805093	0.101681	-0.417628	0.302075	-0.703377	0.858052	0.967975	-0.123639	-0.284529	-0.929972	-0.00852167
	E21	Cycloserine D	7.7	WT	Z_scores	0.65743	-0.65743	-0.727543	-0.449163	-0.284577	-0.262381	-0.377229	-0.38308	-0.777186	-0.357433	-1.08016	-0.965585	-0.388541	-0.00820156	-0.54266	-1.58184
	E22	Cycloserine D	3.8	WT	Z_scores	1.79001	-1.79001	-0.108024	-0.163722	-0.151129	-0.0666381	0.0478072	-0.657969	-0.231907	-0.1715	-0.514161	-0.418414	-0.0548174	-0.128733	0.108704	0.469067
	E23	Deoxycholic acid	196.3	WT	Z_scores	0.773855	-0.773855	-0.511827	-0.308067	-0.495094	0.0456826	0.121964	0.00527663	-0.482687	0.248741	-0.113611	1.11771	-0.0835524	-0.0303449	0.676051	-1.23619
	E24	Deoxycholic acid	98.1	WT	Z_scores	0.507272	-0.507272	0.300581	-0.0879568	-0.141673	-0.0496057	0.200379	0.0267588	0.247945	0.135962	0.933087	0.173831	0.249251	-0.00169281	1.08505	0.546012
	F1	Cerulenin	2.5	WT	Z_scores	-0.282526	0.282526	-0.682671	-0.250778	-0.448955	-0.859281	-0.48349	-0.606071	0.694477	-0.131949	-0.187127	-0.542654	0.17616	0.195201	-0.34242	-0.584688
	F2	Cerulenin	1.3	WT	Z_scores	-0.5342	0.5342	-0.183495	-0.0656928	-0.114364	-0.743055	-0.706121	-0.241191	1.13794	-0.241823	-0.230262	-1.19568	0.0222531	0.202929	-1.4925	-0.796696
	F3	Cetirizine dihydrochloride	57.7	WT	Z_scores	-0.62426	0.62426	0.493288	-0.0897725	0.378262	-0.0766546	0.302767	0.417162	0.834234	0.211486	0.649104	0.568233	0.440386	0.809115	1.40923	1.56197
	F4	Cetirizine dihydrochloride	28.9	WT	Z_scores	-1.05106	1.05106	0.306191	0.000304929	-0.0924007	-0.0510403	0.0343113	-0.00837787	0.246051	0.209262	0.0294045	-0.08514	0.201679	0.251695	-0.347508	0.291477
	F5	Chloramphenicol	0.24	WT	Z_scores	0.646911	-0.646911	0.924332	0.347901	0.601378	0.868283	0.182487	-0.015047	2.42281	1.20458	-0.449326	-0.934776	0.311928	0.285829	0.23554	0.442927
	F6	Chloramphenicol	0.12	WT	Z_scores	1.97607	-1.97607	0.151349	0.28936	0.388746	-0.125885	-0.160271	-0.0839993	1.2147	0.402773	-0.215914	0.204459	-0.0768574	-0.0215647	0.931308	-0.646615
	F7	Chlorhexidine	0.13	WT	Z_scores	0.107156	-0.107156	0.104356	0.353548	-0.241902	-0.144114	-0.164257	-0.25007	0.546442	0.509519	1.06282	0.285538	0.0687505	-0.0190911	0.166085	0.0580963
	F8	Chlorhexidine	0.063	WT	Z_scores	-0.811256	0.811256	0.632264	0.42388	-0.110479	-0.000452189	-0.113414	-0.163154	0.263724	0.431864	0.32048	0.430328	-0.147779	0.0469126	0	0.625055
	F9	Cidofovir	34.9	WT	Z_scores	0.607568	-0.607568	0.290381	0.101188	0.602996	-0.0779588	-0.148597	0.0810477	0.260078	0.33897	0.879295	0.885039	-0.153833	0.0734645	-0.513027	0.0766626
	F10	Cidofovir	17.4	WT	Z_scores	-0.12361	0.12361	-0.320729	-0.244947	-0.158647	0.0754343	-0.114459	0.15925	0.0482279	-0.250209	0.361971	-0.266112	0.00829503	0.0268056	0.111911	0.156142
	F11	Ciprofloxacin	0.0025	WT	Z_scores	1.2435	-1.2435	0.0558668	0.116046	-0.0300148	-0.425047	-0.330343	-0.0246544	-0.402891	-0.538376	0.482634	0.116445	-0.136476	-0.204447	0.401325	0.21222
	F12	Ciprofloxacin	0.0012	WT	Z_scores	-0.583068	0.583068	-0.0531641	-0.0484161	-0.362643	-0.390182	-0.369995	-0.0983772	-0.350051	-0.5262	0.148839	-0.0133093	0.072058	-0.138965	0.600476	0
	F13	Clarithromycin	7.5	WT	Z_scores	1.5544	-1.5544	3.467	6.25037	3.71338	3.9654	-0.479609	0.317762	2.42492	6.45731	-2.12436	-2.29666	1.02129	1.68481	2.86957	4.7263
	F14	Clarithromycin	3.7	WT	Z_scores	2.63084	-2.63084	2.20185	3.30157	3.06339	2.72677	-0.250302	0.941151	2.77828	5.25722	-1.99464	-1.80897	0.251639	0.150999	1.10276	1.22571
	F15	Clindamycin	0.52	WT	Z_scores	0.601859	-0.601859	-0.155048	0.242885	-0.653914	-0.083672	-0.635954	0.0193328	-0.437825	0.606603	-0.0300397	0.131751	-0.292842	-0.181863	-0.51257	0.958818
	F16	Clindamycin	0.26	WT	Z_scores	-0.478814	0.478814	0.553398	0.369772	0.353439	0.312934	0.124568	0.892962	0.517812	1.20294	0.838935	0.78189	0.0732656	0.221896	-0.416667	0.07891
	F17	Colistin	0.1	WT	Z_scores	0.363886	-0.363886	0.151536	0.464085	-0.405341	-0.0596549	-0.755126	-0.204335	-0.573529	0.0404069	-0.291453	0.602561	-0.460943	0.0231918	-0.449759	-0.901168
	F18	Colistin	0.048	WT	Z_scores	0.476547	-0.476547	0.0893219	-0.0700909	-0.39507	-0.111711	-0.393908	-0.324739	-0.533078	-0.159845	-0.192014	0.514414	-0.196195	0.0917253	-0.474739	-0.541954
	F19	Curcumin	46	WT	Z_scores	0.385781	-0.385781	-0.248559	0.931529	-0.320223	-0.152873	-0.810959	-1.15668	-0.652462	-0.483344	0.148914	0.610728	-0.573394	-0.544658	-1.1303	-0.500204
	F20	Curcumin	23	WT	Z_scores	1.8594	-1.8594	-0.361153	-0.0677344	-0.667076	0.78439	-0.380949	-0.702778	-0.453039	-0.823463	1.29194	0.28459	-0.143176	-0.169712	-1.10215	-0.359936
	F21	Cycloserine D	1.9	WT	Z_scores	1.18152	-1.18152	-0.428263	-0.349039	-0.230922	-0.0112793	-0.273441	-0.559959	0.0336689	-0.3133	-0.092532	-0.460585	-0.201183	-0.185491	-0.087496	-0.998135
	F22	Cycloserine D	1	WT	Z_scores	-0.699976	0.699976	0.181471	-0.126092	-0.165351	0.00868752	0.124467	-0.0493595	0.460128	0.168731	0.230453	1.22928	0.247566	0.187221	0.389249	0.270791
	F23	Deoxycholic acid	49.1	WT	Z_scores	0.740288	-0.740288	-0.232319	-0.219735	-0.215733	0.0918486	-0.308494	-0.400847	-0.502684	0.0197681	-0.129138	0.194557	-0.00551197	0.0363583	-0.187179	0.60793
	F24	Deoxycholic acid	24.5	WT	Z_scores	-0.442909	0.442909	-0.0271152	0.0162076	-0.436813	-0.182314	-0.176933	-0.509953	-0.719703	-0.387267	0.186031	0.506598	0.0686626	0.024365	0.433048	1.40338
	G1	Dopamine	94.8	WT	Z_scores	0.479828	-0.479828	-0.586614	-0.0204087	-0.0423818	-0.568235	-0.328023	-0.326739	-0.684163	-0.937037	-0.834695	-0.821167	-0.320633	-0.102369	-0.926248	-0.582319
	G2	Dopamine	47.4	WT	Z_scores	-0.622593	0.622593	0.120929	0.239976	0.197791	0.0276499	-0.297207	0.143209	0.279427	-0.0546387	0.83903	0.635827	0.120781	0.280817	-0.254132	-0.0729896
	G3	Doxorubicin	2.3	WT	Z_scores	1.06745	-1.06745	0.501847	0.589174	0.00522072	-0.144215	-0.253037	0.0251362	1.26253	0.227342	1.07333	0.81318	0.101389	0.749726	-0.50187	-0.551912
	G4	Doxorubicin	1.2	WT	Z_scores	1.70891	-1.70891	0.276927	0.245799	0.248432	-0.183805	-0.0662444	0.0052459	0.20969	0.0887469	0.625574	0.803228	0.062007	0.428246	-0.748501	1.12084
	G5	Doxycycline	0.51	WT	Z_scores	-0.311258	0.311258	NA	NA	0.832967	NA	-1.07774	-0.233578	NA	NA	-1.21387	-0.5684	1.21675	0.990553	1.33982	-0.217977
	G6	Doxycycline	0.26	WT	Z_scores	0.232988	-0.232988	3.68515	3.11355	3.46205	3.55388	2.0183	1.14789	1.60398	0.224623	-1.3216	-1.27862	1.1704	1.86906	0.147699	0.186794
	G7	EDTA	146.1	WT	Z_scores	0.120155	-0.120155	-0.51071	-0.210222	0.429964	0.656775	1.49701	2.01362	-1.63489	-0.495491	-1.36987	-1.2698	1.21498	1.30874	1.30446	2.1927
	G8	EDTA	73.1	WT	Z_scores	-0.083378	0.083378	-0.292238	-0.0550366	-0.330973	-0.333852	0.263321	0.243168	-1.39588	-1.05261	-0.6276	-0.942789	-0.518377	-0.455084	0.441159	-0.770827
	G9	EGCG	22.9	WT	Z_scores	0.17466	-0.17466	-0.239833	0.0853463	0.0232609	-0.0399215	-0.0161114	0.250656	-0.365826	0.664235	-0.433237	0.294501	-0.666154	2.03254	-0.483955	1.08168
	G10	EGCG	11.5	WT	Z_scores	-0.141064	0.141064	-0.462795	0.042041	-0.267529	-0.103501	-0.237525	0.124867	-0.651045	0.201602	-0.880615	-0.233749	-0.643731	-0.423043	0.440847	1.15038
	G11	Erythromycin	14.7	WT	Z_scores	-0.0149575	0.0149575	7.2839	7.65277	2.07487	2.32008	-1.6762	-0.590876	-0.143238	-1.17755	-2.57101	-2.28434	0.797806	1.11412	0.301583	3.01361
	G12	Erythromycin	7.3	WT	Z_scores	-0.195552	0.195552	1.57307	1.74011	2.01909	1.72319	0.0477769	1.44795	2.37419	1.18735	-1.79256	-2.2303	0.0802553	0.0183153	-0.784	1.13707
	G13	Estradiol	136.2	WT	Z_scores	0.191269	-0.191269	0.254025	0.196293	-0.589122	-0.36686	-0.329716	0.38576	-0.997556	0.202735	0.36649	-0.157552	-0.446668	-0.397832	-0.0518112	1.06441
	G14	Estradiol	68.1	WT	Z_scores	-0.482123	0.482123	-0.295894	0.257172	-0.350775	-0.158138	0.0139594	0.341221	-0.640821	-0.0161697	0.700409	-0.43943	-0.2056	-0.186647	-0.662775	0.0768995
	G15	Ethidiumbromide	197.1	WT	Z_scores	-0.540193	0.540193	NA	NA	NA	NA	NA	1.2374	NA	NA	NA	NA	0.101423	0.15199	-0.641611	0.336209
	G16	Ethidiumbromide	98.6	WT	Z_scores	0.371241	-0.371241	1.57152	0.82155	1.30006	1.90978	-0.179049	1.70443	-0.462788	1.1175	-0.854712	0.142925	1.7855	1.81249	-0.737294	0.787269
	G17	Fosfomycin	0.091	WT	Z_scores	1.88524	-1.88524	2.32161	1.19317	1.66263	1.57597	0.343345	0.811876	3.35952	2.7812	-0.267574	-0.335149	-0.108105	0.0824989	-0.316408	-0.0916684
	G18	Fosfomycin	0.046	WT	Z_scores	-0.325046	0.325046	-0.0541708	-0.230178	-0.834713	-0.087876	-0.29184	-0.65006	-0.746723	-0.666576	0.189958	-0.866651	-0.370338	-0.242901	-1.56351	-2.02228
	G19	Fusidic acid	107.7	WT	Z_scores	-0.132126	0.132126	0.18135	0.714424	0.0898084	0.988443	-0.726258	-0.635191	-2.54185	-1.26027	-2.11424	-2.42205	0.0676276	0.198935	-1.51795	-1.35717
	G20	Fusidic acid	53.9	WT	Z_scores	1.73423	-1.73423	0.0348144	0.395171	0.437856	0.32928	0.310428	-0.133977	-0.196608	-0.276743	-1.3481	-0.856929	-0.0362083	0.0986121	0.213632	0.56329
	G21	Gentamicin	1	WT	Z_scores	NA	NA	NA	NA	NA	NA	NA	NA	NA	NA	NA	NA	NA	NA	NA	NA
	G22	Gentamicin	0.52	WT	Z_scores	-0.460356	0.460356	0.326896	0.294832	0.112869	1.03636	-0.624885	-0.602105	NA	-0.826199	-1.11544	-1.5056	-0.35449	0.0336205	-0.149634	-1.10178
	G23	Hydrocortisone	181.2	WT	Z_scores	-0.973704	0.973704	0.070672	-0.276578	-0.61201	-0.317093	0.125255	-0.449793	-0.464021	-0.550187	0.0117096	-0.887086	-0.190895	0.0345852	-0.528117	-0.197187
	G24	Hydrocortisone	90.6	WT	Z_scores	-0.259228	0.259228	0.145939	-0.211243	-0.352733	-0.0963718	0.182259	-0.279474	-0.541372	-0.632092	0.449175	-0.578086	0.0483478	-0.141033	0.765226	-0.458586
	H1	Dopamine	23.7	WT	Z_scores	1.39867	-1.39867	0.129767	-0.266401	-0.155958	-0.374347	-0.125696	0.423276	0.0543008	-0.414629	-0.0796399	0.65058	0.383417	0.404438	0.255207	1.06985
	H2	Dopamine	11.9	WT	Z_scores	-0.740512	0.740512	0.366173	-0.0177233	0.327256	-0.128544	-0.379702	0.188398	0.807316	-0.00524661	0.275322	0.884152	0.294811	0.653561	0.112574	0.672804
	H3	Doxorubicin	0.58	WT	Z_scores	-0.198484	0.198484	0.148993	-0.159383	0.0732964	-0.225956	-0.297641	0.215618	0.502265	0.497019	0.408771	0.782951	0.0437735	0.402806	0.330363	0.852311
	H4	Doxorubicin	0.29	WT	Z_scores	-0.149425	0.149425	0.483932	0.0437389	0.478107	-0.00325263	-0.104732	0.620131	0.832216	0.63069	0.598275	1.76102	0.224536	0.313279	0.574584	0.244054
	H5	Doxycycline	0.13	WT	Z_scores	-1.84068	1.84068	1.43473	1.28435	3.04556	2.38466	2.42076	2.75846	3.13187	1.9426	0.168697	-0.833037	0.480294	0.895447	0.305889	0.573362
	H6	Doxycycline	0.064	WT	Z_scores	0.854802	-0.854802	0.305299	0.630519	1.09605	0.849752	0.879291	2.05219	2.42347	1.90899	0.275973	0.805266	0.295316	0.317075	0.627309	-0.0862494
	H7	EDTA	36.5	WT	Z_scores	-1.43602	1.43602	-0.669063	-0.125399	-0.0644201	-0.411996	-0.119296	0.493688	-0.868428	-0.591979	-0.767049	-0.54423	-0.644749	-0.312109	0.581219	0.513862
	H8	EDTA	18.3	WT	Z_scores	-0.689415	0.689415	-0.250941	0.0642057	-0.100555	-0.252419	-0.237337	0.299528	-0.643797	-0.155089	-0.165583	-0.258964	-0.553554	-0.464307	-0.00230823	0.444401
	H9	EGCG	5.7	WT	Z_scores	-0.908841	0.908841	-0.00472087	-0.140919	0.151041	0.0408411	-0.230348	0.447206	-0.0799397	0.312572	-0.179467	0.529541	-0.307283	-0.454532	0.355448	1.79311
	H10	EGCG	2.9	WT	Z_scores	-0.908385	0.908385	0.436712	0.00586077	0.604568	0.0869957	-0.221104	0.572992	0.547457	0.458412	1.19595	0.653473	0.0538215	-0.117401	0.273815	0.607529
	H11	Erythromycin	3.7	WT	Z_scores	-1.08005	1.08005	0.884701	0.639446	0.529548	0.388698	0.497278	0.98657	1.30684	0.480268	-0.72532	-0.550628	-0.0483066	0.0125216	-0.159218	0.184555
	H12	Erythromycin	1.8	WT	Z_scores	-0.664063	0.664063	0.553902	0.351321	0.361506	0.270386	0.594344	1.2309	0.890037	0.255958	0.282139	-0.559531	0.121719	0.100769	0.516679	0.262682
	H13	Estradiol	34	WT	Z_scores	-0.189796	0.189796	0.108503	0.0940996	-0.357985	-0.346526	-0.458157	0.016334	-0.90705	-0.2999	-0.644096	0.61177	-0.1421	-0.158877	-0.51368	0.48891
	H14	Estradiol	17	WT	Z_scores	-1.04344	1.04344	0.291438	0.303843	0.202562	-0.0789041	-0.111807	0.322012	0.42493	0.576163	0.719294	0.723661	0.180925	0.351422	0.747614	1.04176
	H15	Ethidiumbromide	49.3	WT	Z_scores	0.348433	-0.348433	0.888047	0.727881	1.37	1.2626	0.479907	1.70323	0.422743	1.15687	-0.452745	0.148254	1.37403	1.25567	-0.261161	0.379174
	H16	Ethidiumbromide	24.6	WT	Z_scores	-0.262069	0.262069	0.483697	0.168386	1.10883	0.807846	0.712159	1.06839	0.0188337	0.56368	-0.196302	0.750396	0.535045	0.57523	0.479351	-0.560681
	H17	Fosfomycin	0.023	WT	Z_scores	-0.560049	0.560049	0.311811	-0.0441315	0.0469625	0.0260999	-0.195882	0.0593484	0.385116	-0.0605264	0.705207	-0.580744	-0.256705	-0.0928089	-0.710689	-0.0047221
	H18	Fosfomycin	0.011	WT	Z_scores	-0.719355	0.719355	-0.169348	0.0666278	0.305949	-0.0819415	-0.404068	-0.0498341	0.244761	0.293174	0.535495	0.474342	-0.0290915	0.484204	-0.151103	-0.315789
	H19	Fusidic acid	26.9	WT	Z_scores	-0.671811	0.671811	0.113651	-0.0714464	0.311215	-0.234839	-0.090334	0.0271656	0.279221	-0.536332	-0.37606	-0.810517	0.00393606	-0.0668268	-0.366208	0.109105
	H20	Fusidic acid	13.5	WT	Z_scores	-0.109132	0.109132	-0.244744	-0.24544	-0.41743	-0.458861	-0.247659	-0.180346	-0.0192746	-0.604682	-0.700643	-1.256	-0.176638	-0.200769	0.459175	-0.34867
	H21	Gentamicin	0.26	WT	Z_scores	0.923449	-0.923449	0.0111036	-0.244165	-0.20218	-0.238426	-0.122079	-0.482564	-1.05185	-1.12573	-0.088907	-1.63553	-0.241417	-0.393575	-0.159027	-0.879351
	H22	Gentamicin	0.13	WT	Z_scores	-0.0518664	0.0518664	-0.327394	-0.188838	-0.0611921	-0.396489	-0.261462	-0.25031	-0.315902	-0.691893	-0.757603	-0.851669	-0.149903	-0.201783	-0.875531	-0.77867
	H23	Hydrocortisone	45.3	WT	Z_scores	0.247685	-0.247685	-0.0265409	-0.210033	-0.181703	-0.333393	-0.183229	-0.214366	-0.223087	-0.797518	0.32713	-0.992597	0.12605	0.033749	-0.197415	-0.318052
	H24	Hydrocortisone	22.7	WT	Z_scores	0.0404932	-0.0404932	0.239536	-0.0872076	-0.205241	-0.214974	-0.00312511	-0.239813	-0.08571	-0.550331	0.942188	-0.787684	0.343153	0.204277	0.237693	0.130805
	I1	Ibuprofen	103.1	WT	Z_scores	0.0869596	-0.0869596	0.0577265	0.161386	-0.172945	-0.304277	0.0197168	0.45796	0.674699	0.022966	0.60788	0.0662201	-0.127937	0.100224	-0.611052	1.00996
	I2	Ibuprofen	51.6	WT	Z_scores	-0.0252997	0.0252997	0.532736	0.199536	0.0937608	0.144746	-0.0730503	0.0420647	0.592062	0.113221	0.402665	0.0966352	-0.116373	0.153178	-0.516835	-0.385365
	I3	Imipenem	0.16	WT	Z_scores	-0.314715	0.314715	-0.414563	0.559437	0.329265	-0.0722124	-0.367838	0.226554	1.08362	0.618402	0.495345	0.668012	-0.109594	0.274377	-0.834231	-0.771704
	I4	Imipenem	0.079	WT	Z_scores	-0.216461	0.216461	-0.000110093	0.564007	-0.017267	0.191329	-0.203641	-0.0872481	0.566286	0.177965	0.72525	0.072318	0.0379983	0.253762	-0.0871743	0.0979614
	I5	Indole	117.2	WT	Z_scores	0.409866	-0.409866	-0.201516	0.534655	1.20403	0.726836	0.239945	0.791947	0.66895	0.591564	0.157045	0.0296015	-0.165078	-0.102529	-0.450661	0.381609
	I6	Indole	58.6	WT	Z_scores	0.44847	-0.44847	-0.317354	0.0937825	0.119794	0.0502866	-0.0321396	0.157651	0.22992	-0.0682438	0.0599505	-0.176068	-0.0907144	-0.101866	-0.879185	0.386556
	I7	Levofloxacin	0.036	WT	Z_scores	NA	NA	NA	NA	NA	NA	NA	NA	NA	NA	NA	NA	NA	NA	NA	NA
	I8	Levofloxacin	0.018	WT	Z_scores	NA	NA	NA	NA	NA	NA	NA	NA	NA	NA	NA	NA	NA	NA	NA	NA
	I9	Lithocholic acid	188.3	WT	Z_scores	0.800844	-0.800844	0.010868	-0.250102	-0.171937	-0.205145	-0.749299	0.320147	-0.696804	-1.0736	0.287268	-1.27204	-0.57096	-0.585898	0.703434	1.28556
	I10	Lithocholic acid	94.1	WT	Z_scores	2.66809	-2.66809	0.240759	-0.244737	-0.137056	-0.142866	0.150525	0.39897	-0.774339	-1.27284	0.300459	-0.333715	0.094359	-0.368385	-0.183678	1.04073
	I11	Loperamide	256.8	WT	Z_scores	-0.771474	0.771474	0.216529	0.209931	-0.161473	0.106486	-0.552566	0.179666	0.339598	0.0642648	-0.795719	-1.50209	-0.332812	-0.140026	0.259302	0.520832
	I12	Loperamide	128.4	WT	Z_scores	-0.297402	0.297402	-0.0773981	-0.397192	-0.156716	-0.470924	0.213279	-0.0558384	-0.396207	-0.788956	-0.203194	-0.84403	-0.0457447	0.0803569	0.244241	-1.09665
	I13	Water_2	0	WT	Z_scores	0.411307	-0.411307	-0.0377596	-0.0876472	-0.232454	-0.438021	-0.601186	-0.263232	0.519993	0.108443	-0.0569837	-0.0352352	-0.315397	-0.246793	0.657861	-0.672163
	I14	Water_2	0	WT	Z_scores	0.813166	-0.813166	0.177682	0.371646	0.0785063	0.0526449	-0.0437379	0.0190953	0.240246	0.420306	0.780444	0.776953	-0.131187	0.109371	0.0542498	-0.290725
	I15	Mecillinam	0.065	WT	Z_scores	NA	NA	NA	NA	NA	NA	NA	NA	NA	NA	NA	NA	NA	NA	NA	NA
	I16	Mecillinam	0.033	WT	Z_scores	0.381391	-0.381391	0.0444641	0.0569059	0.179644	0.227041	1.0984	0.550369	-1.84546	-0.724233	-1.45824	-1.28338	0.223279	0.136909	0.933102	-2.49082
	I17	Meropenem	0.088	WT	Z_scores	NA	NA	NA	NA	NA	NA	NA	NA	NA	NA	NA	NA	NA	NA	NA	NA
	I18	Meropenem	0.044	WT	Z_scores	0.879952	-0.879952	-0.491995	-0.0518818	0.785112	NA	-0.860917	-0.479719	-2.91906	-1.91772	-1.90029	NA	NA	NA	-1.14294	NA
	I19	Metformin	165.6	WT	Z_scores	-0.158277	0.158277	-0.15617	-0.341073	-0.504707	-0.596853	-0.283606	-0.804503	-0.228696	-0.0773931	-0.0276489	-0.581424	-0.225891	-0.171313	0.37785	-0.666049
	I20	Metformin	82.8	WT	Z_scores	-0.182478	0.182478	-0.240797	-0.0486766	-0.1486	-0.0590234	-0.0485829	-0.273733	0.075699	-0.00364307	0.289754	0.381526	-0.12086	0.148466	-0.109901	0.268582
	I21	Metronidazole	0.86	WT	Z_scores	0.330678	-0.330678	0.208211	0.173539	0.277812	-0.22085	-0.138929	-0.0276722	0.898542	0.194979	0.965824	-0.209139	0.0176451	0.0544243	-0.213256	0.451556
	I22	Metronidazole	0.43	WT	Z_scores	-0.504047	0.504047	-0.346903	-0.0974327	0.0648394	-0.290609	0.0295568	-0.33266	0.344083	-0.421141	0.876857	-0.522403	0.128957	0.0364024	-0.835881	-1.0698
	I23	Minocycline	0.49	WT	Z_scores	-1.23072	1.23072	2.07411	2.86891	3.95573	3.20547	0.407136	3.13547	2.14048	1.16141	0.242144	1.18756	0.0294918	1.04737	-0.291293	0.0627196
	I24	Minocycline	0.25	WT	Z_scores	-1.60354	1.60354	0.093883	0.352991	0.0601019	0.837777	0.355362	1.51103	0.209187	0.812023	1.52517	-0.0526239	0.186323	0.812398	0.470497	-0.91057
	J1	Ibuprofen	25.8	WT	Z_scores	-1.00363	1.00363	0.422522	0.547544	0.299712	0.124113	0.198058	0.570899	1.07358	0.37776	1.40329	0.96813	0.163346	0.843586	0.597389	0.529519
	J2	Ibuprofen	12.9	WT	Z_scores	0.771106	-0.771106	0.646306	0.222554	0.392819	0	0.0147505	0.275478	0.55462	0.115792	1.47532	0.203563	-0.0414752	0.508349	-1.42884	-0.198148
	J3	Imipenem	0.04	WT	Z_scores	-1.88688	1.88688	0.100129	0.491481	0.690972	0.071754	0.253455	-0.16873	0.833161	0.524572	2.05897	0.790397	0.177553	0.0696152	1.05993	-0.768836
	J4	Imipenem	0.02	WT	Z_scores	-0.417987	0.417987	0.398955	0.226201	0.46358	0.167982	-0.0284264	-0.255798	0.576264	0.6073	0.792588	0.93344	0.0839366	0.0972193	0.399769	0.682673
	J5	Indole	29.3	WT	Z_scores	-0.341422	0.341422	0.114378	0.214687	0.170994	0.148295	0	-0.0292557	0.130671	0.258582	0.733741	0.8119	0.0450513	-0.113135	-0.60644	-0.113043
	J6	Indole	14.6	WT	Z_scores	0.535054	-0.535054	0.467528	0.08154	0.507083	0.101752	-0.13718	0.0339712	0.37071	0.272682	0.978422	0.157195	0.0430718	-0.0206068	-0.236084	1.83725
	J7	Levofloxacin	0.009	WT	Z_scores	-0.814041	0.814041	1.8246	1.16326	1.50277	2.11736	0.0865698	0.448498	0.496069	0.962627	-0.238073	-0.12597	0.151743	0.218063	0.998853	-0.425673
	J8	Levofloxacin	0.0045	WT	Z_scores	-1.19615	1.19615	0.0457267	0.276719	0.141511	0.0138756	-0.482439	-0.0510366	0.153317	0.0351431	0.602826	1.11536	-0.0978066	-0.131006	-1.05583	0.599822
	J9	Lithocholic acid	47.1	WT	Z_scores	-0.77818	0.77818	0.290783	0.0519564	-0.0208909	0.174256	-0.153954	0.782714	-0.0654968	-0.656333	-0.108496	-0.0506465	-0.0551929	-0.196349	0.00397089	-0.051559
	J10	Lithocholic acid	23.5	WT	Z_scores	-0.909471	0.909471	0.187214	0.0696779	0.047075	-0.0221727	-0.299009	0.0723981	-0.526295	-0.135599	0.527567	0.60534	0.10263	0.523021	0.818768	-0.34331
	J11	Loperamide	64.2	WT	Z_scores	1.22731	-1.22731	-0.324862	0.00513264	-0.349805	-0.116485	0.113178	0.257975	0.0321887	0.0370132	-0.0425108	0.0659605	0.04863	-0.17372	0.448386	-0.399645
	J12	Loperamide	32.1	WT	Z_scores	-0.134235	0.134235	0.163975	-0.0798662	-0.223324	-0.180212	0.0914054	0.198931	0.222886	-0.23313	-0.354551	-0.0364214	0.0442441	0.263686	0.00979883	-0.397705
	J13	Water_2	0	WT	Z_scores	-0.761139	0.761139	0.5452	0.43738	0.194239	0.0442454	0.305712	0.336032	0.569977	0.494308	0.0561308	0.495123	0.083305	0.184893	-0.251432	-0.455922
	J14	Water_2	0	WT	Z_scores	0.00997393	-0.00997393	0.0340761	0.299366	-0.129209	0.0600919	-0.0402218	-0.146818	0.441115	0.239804	0.489518	0.289339	0.0731566	0.0211805	0.879873	0.411999
	J15	Mecillinam	0.016	WT	Z_scores	-1.89595	1.89595	-0.492987	-0.260896	-0.27157	-0.0449237	0.280639	0.10696	-1.38332	-0.863801	-0.811873	-1.10005	-0.0834534	0.215106	-0.611795	-1.32272
	J16	Mecillinam	0.0081	WT	Z_scores	0.618652	-0.618652	0.328717	-0.236991	0.0844979	-0.0511452	0.102348	0.449941	0.124566	-0.119197	0.440505	0.213892	0.0829166	0.197999	-0.450195	0.460285
	J17	Meropenem	0.022	WT	Z_scores	-0.249724	0.249724	-0.585805	-0.301019	-0.0839973	-0.176413	0.526397	0.302783	-0.712015	-0.464169	-0.487808	-1.44169	0.0227866	-0.690805	-0.774534	-0.972113
	J18	Meropenem	0.011	WT	Z_scores	-0.678604	0.678604	-0.414384	-0.23624	-0.636283	-0.264771	-0.119212	-0.104539	-0.741132	-0.338561	-0.0880045	0.289089	-0.124377	-0.018877	-0.978023	-0.690326
	J19	Metformin	41.4	WT	Z_scores	0.284337	-0.284337	-0.0606598	-0.120864	-0.048878	-0.151254	-0.0141484	-0.339934	-0.0468211	-0.02712	0.0607701	-0.279187	0.0208801	-0.112843	-0.794564	0.764149
	J20	Metformin	20.7	WT	Z_scores	-0.124414	0.124414	-0.427891	-0.224391	-0.300338	-0.187164	-0.381279	-0.354986	-0.165054	-0.217724	0.412186	0.152456	-0.135272	-0.32821	-0.452302	-0.735281
	J21	Metronidazole	0.21	WT	Z_scores	0.66284	-0.66284	-0.19046	-0.203989	0.318065	-0.144265	-0.374855	-0.278178	0.0177441	-0.293638	-0.082851	0.41193	-0.13531	0.0214727	-0.654235	-1.22261
	J22	Metronidazole	0.11	WT	Z_scores	-0.415616	0.415616	-0.021502	0.0511127	0.33407	0.0260195	0.0250026	-0.13689	0.431074	0.00316444	0.225411	-0.103379	0.148905	-0.0515582	0.123804	-0.598446
	J23	Minocycline	0.12	WT	Z_scores	-0.622484	0.622484	0.027491	0.08718	0.284004	0.397948	-0.175753	0.836252	-0.180469	1.00084	0.180667	0.209214	-0.105563	0.687758	-0.192485	0.194132
	J24	Minocycline	0.062	WT	Z_scores	-1.17461	1.17461	0.0205744	-0.123859	-0.235008	0.0661498	0.152131	0.191179	-0.241045	0.368525	-0.623884	-0.133143	0.156665	0.381856	-0.671325	-0.740536
	K1	Mitomycin C	0.5	WT	Z_scores	1.48893	-1.48893	0.261917	0.402152	-0.228485	0.0153574	-0.292855	-0.304635	0.743976	0.51635	1.12727	0.978613	0.0775364	0.249327	0.141993	0.937581
	K2	Mitomycin C	0.25	WT	Z_scores	-1.10357	1.10357	0.322066	0.215118	0.412743	0.0718287	0.150826	0.227693	0.595853	0.281234	0.729853	1.58416	0.17898	0.191689	-0.0284284	0.0346728
	K3	Moxifloxacin	0.088	WT	Z_scores	NA	NA	NA	NA	NA	NA	NA	NA	NA	NA	NA	NA	NA	NA	NA	NA
	K4	Moxifloxacin	0.044	WT	Z_scores	-0.607302	0.607302	NA	3.93986	3.13294	5.54479	-0.966827	-0.329821	-2.07134	1.98761	-1.75944	-0.703173	0.216232	0.191785	0.160005	0.0613381
	K5	Nitrofurantoin	3.6	WT	Z_scores	0.372089	-0.372089	6.88632	4.36695	6.908	7.81148	-0.40634	0.272898	-2.49761	NA	0.0325493	-0.281834	0.184925	0.549053	1.35785	1.12114
	K6	Nitrofurantoin	1.8	WT	Z_scores	-0.292285	0.292285	0.0421277	0.438791	1.31256	0.777403	-0.032327	0.00986466	-0.295763	-0.156228	-0.303928	0.0855591	-0.0655455	0.103424	-0.617159	-0.803914
	K7	Noradrenalin	159.6	WT	Z_scores	-0.440981	0.440981	0.0267792	0.390203	0.0883896	0.250665	-0.231035	-0.0277102	0.830983	1.17985	-0.118158	0.56368	-0.159486	-0.149039	-1.91967	0.00633563
	K8	Noradrenalin	79.8	WT	Z_scores	0.140979	-0.140979	0.318354	0.351322	0.360164	0.145601	0.132531	-0.129631	1.12532	0.664801	0.229128	0.430082	-0.0384347	-0.0882576	-0.381871	0.410195
	K9	Novobiocin	19	WT	Z_scores	-0.585765	0.585765	4.14107	1.84512	1.89309	0.511583	1.54009	1.54112	-1.76681	-1.48986	2.61721	2.36663	0.0803231	-0.09766	0.740225	2.71666
	K10	Novobiocin	9.5	WT	Z_scores	0.537279	-0.537279	1.0465	0.807878	-0.387936	-0.205581	0.630313	-0.0631305	-0.826201	-0.0666654	1.00714	0.832211	-0.0781636	-0.308529	0.852724	0.572499
	K11	Omeprazole	172.7	WT	Z_scores	-1.22856	1.22856	-0.781214	-0.177538	-0.515249	-0.519665	-0.583485	-0.690956	-0.919143	-1.07317	-0.455553	-0.857136	-0.350489	-0.316135	-0.241702	0.579617
	K12	Omeprazole	86.4	WT	Z_scores	0.590408	-0.590408	-0.626177	-0.097315	-0.69147	-0.471618	-0.232278	-0.389189	-1.02752	-1.00814	-0.755042	-0.689323	-0.35856	-0.244103	-0.713233	0.0541564
	K13	Oxacillin	4.2	WT	Z_scores	-1.73911	1.73911	0.116425	0.429097	0.109168	0.066649	-0.162865	-0.221392	1.52597	1.3226	0.147887	0.621612	-0.115479	0.0233572	-0.481637	-0.634271
	K14	Oxacillin	2.1	WT	Z_scores	-0.455076	0.455076	-0.177694	0.291956	-0.0649602	-0.237994	-0.0940177	-0.35002	0.654629	0.267076	0.483269	0.450591	-0.0741376	0.0972137	-1.49317	-0.102176
	K15	Paraquat	5.1	WT	Z_scores	1.19776	-1.19776	1.05242	0.879035	2.22502	0.821428	3.95579	3.81638	0.974524	1.70829	-1.51183	-1.46851	13.6222	13.0245	3.87572	3.5845
	K16	Paraquat	2.6	WT	Z_scores	0.610584	-0.610584	0.394954	0.417159	0.429024	0.58654	1.30974	1.15363	1.06006	0.667513	0.310701	0.499829	6.85054	6.76783	2.37616	2.94848
	K17	Penicillin G	3.7	WT	Z_scores	-0.0549146	0.0549146	0.037887	0.0962768	-0.0412176	-0.348744	-0.325714	-0.340052	0.526347	0.911383	0.0949337	-0.114974	-0.285977	-0.115547	-0.390187	0.142246
	K18	Penicillin G	1.9	WT	Z_scores	0.327244	-0.327244	-0.116752	-0.0703838	-0.37716	-0.343077	-0.132989	-0.322084	-0.45755	-0.326421	-0.247802	0.577902	-0.0370558	-0.227132	-1.02674	0.407897
	K19	Phleomycin	5	WT	Z_scores	NA	NA	NA	NA	NA	NA	NA	NA	NA	NA	NA	NA	NA	NA	NA	NA
	K20	Phleomycin	2.5	WT	Z_scores	-1.15355	1.15355	NA	NA	NA	NA	-1.20126	-0.760849	NA	NA	NA	NA	-0.881845	-0.44966	-0.511758	-2.15537
	K21	Piperacillin	0.27	WT	Z_scores	0.140341	-0.140341	0.00228623	-0.312184	-0.160506	-0.0794174	-0.156745	-0.386892	0.804786	0.173503	-0.18408	0.542867	-0.181599	-0.063174	-0.7643	-0.340008
	K22	Piperacillin	0.13	WT	Z_scores	-0.973832	0.973832	0.0194089	-0.268174	-0.0597098	0.0239255	0.0784986	-0.3018	0.234914	-0.175368	0.106831	0.0101192	-0.00407721	-0.0232515	-1.02446	0.142818
	K23	Piperine	142.7	WT	Z_scores	0.48259	-0.48259	0.135402	-0.181475	-0.625629	-0.223685	-0.24013	0.277752	-0.349281	-0.33426	0.544067	3.11793	-0.213317	0.120266	0.429856	0.118928
	K24	Piperine	71.3	WT	Z_scores	-0.648708	0.648708	0.361905	-0.13433	-0.361497	-0.309018	0.112078	-0.0173604	-0.355725	-0.596214	-0.429935	-0.0516881	0.219953	-0.0265268	0.864773	0.166155
	L1	Mitomycin C	0.13	WT	Z_scores	-0.863798	0.863798	-0.157006	-0.165305	-0.0944189	0.22399	-0.149862	0.0277277	0.328036	-0.248417	0.229068	0.794463	-0.188772	0.0338525	-0.341203	0.418031
	L2	Mitomycin C	0.063	WT	Z_scores	-1.56982	1.56982	0.384882	0.0204186	0.0647448	-0.0657858	-0.00974252	0.332321	0.658866	0.277776	0.610004	-0.125433	-0.000294167	0.156298	-0.158289	0.707177
	L3	Moxifloxacin	0.022	WT	Z_scores	0.603557	-0.603557	1.08853	0.498359	0.103996	0.896277	-0.220575	-0.118883	0.611135	-0.0692333	0.409326	0.212345	-0.0170538	0.0936935	-0.457503	-0.254025
	L4	Moxifloxacin	0.011	WT	Z_scores	-0.919564	0.919564	0.0575921	0.0922158	0.107176	-0.0191041	-0.186148	-0.213036	0.122546	0.154351	0.845632	1.31272	0.0495263	-0.00343767	0.596987	0.500452
	L5	Nitrofurantoin	0.89	WT	Z_scores	-0.425215	0.425215	-0.153753	-0.093406	0.53643	0.469434	-0.0784579	0.022296	-0.256912	0.0875759	0.118816	-0.0127742	0.0960522	0.108054	0.689444	0.200718
	L6	Nitrofurantoin	0.45	WT	Z_scores	-1.14867	1.14867	0.134896	-0.112193	0.409237	-0.0439868	0.0456693	-0.448209	-0.241609	-0.0587932	0.138402	0.0899201	-0.0737114	0.0949262	-0.808663	-0.695713
	L7	Noradrenalin	39.9	WT	Z_scores	-0.447959	0.447959	-0.137043	0.26431	0.00613954	0.126707	0.0390785	-0.24097	0.836988	0.871598	0.721726	0.801421	-0.0709748	0.104288	-0.676296	-0.279518
	L8	Noradrenalin	20	WT	Z_scores	-1.06503	1.06503	0.2212	0.160951	0.2996	0.0781955	0.0141992	-0.0497082	0.46386	0.549533	0.0920039	1.00272	-0.111868	-0.0579796	0.237487	-0.0803178
	L9	Novobiocin	4.8	WT	Z_scores	-0.823349	0.823349	0.748174	0.135007	0.184645	-0.140652	0.232815	0.0359074	0.520038	0.116242	1.07269	1.29785	0.106074	-0.0102513	1.4769	0.278654
	L10	Novobiocin	2.4	WT	Z_scores	0.131396	-0.131396	0.251107	0.236126	-0.163357	-0.27812	-0.344963	-0.471657	0.215741	-0.0811422	0.263721	0.755319	-0.118091	-0.153273	-0.123651	0.490336
	L11	Omeprazole	43.2	WT	Z_scores	-0.395946	0.395946	-0.411749	-0.295197	-0.370198	-0.231829	-0.121299	-0.334237	-0.542981	-0.29755	-0.0893671	0.370727	-0.262672	-0.248763	-0.511762	0.75552
	L12	Omeprazole	21.6	WT	Z_scores	-0.591067	0.591067	-0.327443	-0.346895	-0.639301	-0.504606	-0.395672	-0.537936	-0.688985	-0.275964	-0.664618	-0.215707	-0.154414	-0.307003	0.387459	-0.499882
	L13	Oxacillin	1.1	WT	Z_scores	-0.134877	0.134877	0.109325	0.283103	0.216542	0.224731	0.174063	0	0.634798	0.721008	0.429388	0.794628	0.128599	-0.0434818	0.231952	0.673418
	L14	Oxacillin	0.53	WT	Z_scores	-0.0804233	0.0804233	-0.0722245	0.178189	-0.143364	0.0601578	-0.176434	0.036853	-0.0975499	0.557066	-0.319685	0.495748	-0.20233	0.134729	-0.198179	-0.536273
	L15	Paraquat	1.3	WT	Z_scores	-0.309143	0.309143	0.102847	-0.188066	0.114975	0.131881	0.666391	0.466434	0.245448	0.723231	0.400408	0.387902	4.41522	4.49912	0.174473	-0.39461
	L16	Paraquat	0.64	WT	Z_scores	0.293877	-0.293877	0.0818153	-0.0168321	0.0812649	-0.00269076	0.317523	-0.0188584	0.586836	0.469982	-0.117295	-0.245965	2.90595	2.75162	-0.385336	0.953102
	L17	Penicillin G	0.93	WT	Z_scores	0.165951	-0.165951	-0.232271	-0.0474928	-0.0552655	0.303548	-0.147395	-0.346352	-0.163835	0.575495	0.585569	0.271069	-0.0563978	-0.278208	0.0302787	-0.730839
	L18	Penicillin G	0.47	WT	Z_scores	0.17023	-0.17023	-0.0552894	-0.182499	-0.0521781	-0.0667427	-0.267645	-0.103278	0.213844	0.176288	0.297075	0.400543	-0.0258956	-0.0391906	-0.12629	-1.56902
	L19	Phleomycin	1.2	WT	Z_scores	0.296178	-0.296178	2.12175	NA	2.53236	2.89178	-1.23566	-1.03607	NA	-0.554392	-0.740212	-1.14041	-0.472391	-0.48963	-0.871586	0.00631069
	L20	Phleomycin	0.62	WT	Z_scores	-0.295779	0.295779	1.23915	0.908236	0.89656	1.20877	-0.462546	-0.489882	2.11208	1.53937	-0.527112	-0.53406	0.263332	0.308902	0.171762	-1.02112
	L21	Piperacillin	0.067	WT	Z_scores	-0.592869	0.592869	-0.125447	0.106426	0.0119522	0.0445454	0.094797	0.164837	0.534308	0.113115	0.348001	0.779278	-0.0207407	0.0548364	0.426976	0.241247
	L22	Piperacillin	0.034	WT	Z_scores	-0.172224	0.172224	-0.238983	-0.225058	-0.414028	-0.104079	0.0679471	-0.0568988	-0.0173227	-0.153293	-0.110605	0.211891	-0.0173787	-0.0719003	0.644676	-0.587676
	L23	Piperine	35.7	WT	Z_scores	-0.398203	0.398203	-0.45527	-0.0792296	-0.59714	-0.355747	-0.34346	-0.321017	-0.369862	-0.460088	-0.197856	0.391839	-0.143522	-0.191905	-0.0294355	0.502198
	L24	Piperine	17.8	WT	Z_scores	-0.201013	0.201013	0.416387	0.0751892	-0.261139	-0.287379	0.25586	-0.182731	0.29868	-0.464507	0.700652	-0.356488	0.218701	0	0.93129	0.173949
	M1	PMS	9.2	WT	Z_scores	0.221098	-0.221098	0.587073	0.209314	1.4813	1.76119	1.51236	5.09726	-0.935028	-0.658129	-1.34649	-1.99059	4.20025	6.02843	7.3971	6.81751
	M2	PMS	4.6	WT	Z_scores	0.990639	-0.990639	-0.521152	0.132975	-0.294798	-0.0747311	1.5578	2.06868	-1.0806	-0.930201	-1.70259	-2.00926	3.29449	3.78986	2.46325	2.20732
	M3	Polymyxin B	0.28	WT	Z_scores	-0.488286	0.488286	-0.426859	0.0718895	-0.161034	0.154247	-0.3139	-0.379069	1.06344	0.988135	-0.202802	0.287608	-0.0756617	-0.153946	-0.0297493	0.582122
	M4	Polymyxin B	0.14	WT	Z_scores	-0.166386	0.166386	-0.415552	0.148416	-0.155065	-0.063286	0.0835657	0.100854	0.401216	0.554153	0.621003	0.51116	0.130712	-0.16423	0.530233	0.659366
	M5	Procaine	10634	WT	Z_scores	0.446915	-0.446915	-0.934425	-0.536133	1.73563	1.52915	5.76214	4.16127	-3.74615	-2.38025	-1.26271	-0.153674	1.28809	0.467581	3.995	0.838456
	M6	Procaine	5317	WT	Z_scores	0.979855	-0.979855	-1.15311	-0.443625	1.00589	0.873481	3.7308	2.25835	-3.4212	-2.15937	-0.845015	-1.09235	1.0944	0.343623	-0.92404	-1.34752
	M7	Progesterone	157.2	WT	Z_scores	0.905252	-0.905252	-0.458621	0.0297406	-0.369962	0.272869	-0.0131946	-0.174185	-0.901158	-0.443729	-0.37019	-0.149281	-0.170004	-0.282294	-0.39328	-0.0604859
	M8	Progesterone	78.6	WT	Z_scores	0.25539	-0.25539	-0.166606	0.175572	-0.259044	0.0547596	0.114828	-0.353525	-0.463032	-0.744862	0.18637	-0.0165861	-0.155427	-0.296261	-0.571445	-0.0442678
	M9	Pseudomonic acid	2	WT	Z_scores	-1.09267	1.09267	-0.116688	-0.0227956	0.622653	0.221041	0.0418394	-0.144936	1.49766	1.41547	-0.544501	-1.13978	0.203965	0.294042	0.377996	0.176678
	M10	Pseudomonic acid	1	WT	Z_scores	-0.955268	0.955268	-0.385066	-0.0225507	-0.103531	-0.235221	-0.0212498	-0.106728	0.271655	0.223854	0.118343	0.408031	-0.0427126	-0.237811	0.578617	-0.693811
	M11	Puromycin	24.5	WT	Z_scores	-0.320047	0.320047	4.4283	2.27768	1.21562	1.54437	1.92477	1.48527	-0.41817	1.61527	NA	-0.191306	-0.0157447	-0.104522	1.49161	0.583003
	M12	Puromycin	12.2	WT	Z_scores	-0.155136	0.155136	0.20608	-0.257902	0.467222	0.257761	0.847525	0.551159	0.568375	0.133154	-0.116578	-0.344637	0.108755	-0.0935621	-0.774264	0.203735
	M13	Quercetin	151.1	WT	Z_scores	0.0655981	-0.0655981	-0.415553	-0.289746	1.77924	0.489021	-0.228096	0.367855	-0.638978	0.643998	0.115044	0.983725	-0.809112	-0.621447	-0.695578	0.71487
	M14	Quercetin	75.6	WT	Z_scores	0.672422	-0.672422	0.425654	-0.186632	0.36602	1.27427	-0.0524403	-0.139729	-0.375027	1.30915	1.47313	0.340544	-0.605834	-0.583613	1.1282	-0.143284
	M15	Quinine	324.4	WT	Z_scores	1.5383	-1.5383	-0.583052	0.0445254	1.18058	1.01533	0.748782	0.746049	-0.218309	-0.0815559	-0.0601706	-0.411547	-0.256115	-0.225932	-0.810739	-1.01591
	M16	Quinine	162.2	WT	Z_scores	0.780182	-0.780182	-0.454946	-0.187669	-0.195801	-0.124602	0.278363	-0.134602	-0.682511	-0.186817	-0.10915	-0.613737	-0.274886	-0.318857	0.116866	-0.430999
	M17	Rifampicin	8.2	WT	Z_scores	0.465418	-0.465418	NA	NA	NA	NA	-0.723624	-0.286138	NA	NA	NA	NA	-0.77443	-0.847321	0.475849	-0.363597
	M18	Rifampicin	4.1	WT	Z_scores	0.905674	-0.905674	-1.00708	-0.615296	-1.31428	-0.879586	-0.283318	-0.581653	-2.61816	-1.40359	-0.910238	-0.925105	-0.919387	-0.812303	-0.0428258	-1.06792
	M19	Salicylate	138.1	WT	Z_scores	2.31822	-2.31822	1.69639	0.628995	7.3244	7.4851	3.36244	2.67218	0.955966	0.0449111	0.0334134	-0.146085	0.0663044	0.0714512	2.76362	1.33011
	M20	Salicylate	69.1	WT	Z_scores	-0.1414	0.1414	-0.198522	-0.138146	0.914442	0.628248	1.17991	0.536902	-0.478962	-0.0651158	0.156747	-0.184414	-0.0741767	-0.0106314	-0.0910489	-0.460763
	M21	Serotonine	106.3	WT	Z_scores	0.491798	-0.491798	0.228359	-0.215855	-0.624391	-0.411085	-0.453749	-0.123838	-0.887796	-0.577337	0.125515	0.227408	-0.315121	-0.0834496	0.1589	-0.627913
	M22	Serotonine	53.2	WT	Z_scores	1.51252	-1.51252	-0.282165	-0.367077	-0.766565	-0.46639	-0.612395	-0.810689	-1.10283	-0.889891	-0.859423	-0.479491	-0.524468	-0.386994	-1.18204	-0.316935
	M23	Sodium urate	227.3	WT	Z_scores	1.06828	-1.06828	0.147019	0.0244386	-0.215888	0.00207602	0.0263028	0.149448	1.01526	0.436081	-0.0527207	1.27897	-0.242473	0.149885	-0.0567782	-0.00458192
	M24	Sodium urate	113.7	WT	Z_scores	2.00137	-2.00137	0.209756	0.0327823	-0.0616979	0.0909467	0.17806	0.0504534	0.551555	0.0680484	-0.0156271	0.507152	0.199263	0.00049168	-0.109416	-0.0473518
	N1	PMS	2.3	WT	Z_scores	0.00492444	-0.00492444	-0.365314	-0.0231099	-0.110258	0.265442	0.950368	1.60371	-0.764517	-0.755386	-1.17698	-1.67129	2.90626	3.07032	1.88964	2.95944
	N2	PMS	1.1	WT	Z_scores	0.309196	-0.309196	-0.582823	-0.00835834	0.192979	-0.173285	0.544192	1.05945	-1.07703	-0.810654	-1.26003	-1.60157	2.2067	2.81802	2.37771	0.897259
	N3	Polymyxin B	0.069	WT	Z_scores	-1.13832	1.13832	-0.286945	0.175589	0.0324711	0.123394	0.15024	0.327946	0.511412	0.57524	0.859709	0.397235	-0.0954382	-0.0247098	-1.02297	-0.284427
	N4	Polymyxin B	0.035	WT	Z_scores	-1.50135	1.50135	0.0560172	0.0370974	0.00763071	0.137267	0.0035078	0.174836	0.575075	1.1778	1.37125	1.2326	-0.105886	-0.027474	0.968456	-0.443795
	N5	Procaine	2658.5	WT	Z_scores	0.457532	-0.457532	-0.867242	-0.483303	0.474842	0.649941	2.66796	1.18338	-2.31307	-1.58889	-0.491312	-0.936078	0.445626	0.116196	0.0982848	0.416448
	N6	Procaine	1329.2	WT	Z_scores	-0.459354	0.459354	-0.856562	-0.467452	0.339873	0.608501	0.922263	0.847244	-1.89185	-1.1548	-0.694685	-1.23541	0.333305	0.473229	-0.0202957	1.10328
	N7	Progesterone	39.3	WT	Z_scores	0.59291	-0.59291	-0.359078	-0.164289	-0.472478	-0.0775316	0.151761	-0.34697	-0.454693	-0.308203	-0.448099	-0.3195	-0.319777	-0.179464	-0.122597	1.33552
	N8	Progesterone	19.7	WT	Z_scores	-0.519636	0.519636	-0.155401	-0.337921	-0.0154068	-0.121139	-0.282369	0.0772777	-0.557119	-0.510352	0.536922	-0.106967	-0.407365	0.00990506	0.513239	-1.43761
	N9	Pseudomonic acid	0.5	WT	Z_scores	0.692612	-0.692612	-0.277372	-0.267594	0.0323713	-0.295902	-0.0253524	-0.190862	0.478295	0.392187	0.807229	-0.0222757	-0.2325	-0.281161	0.452389	-0.70515
	N10	Pseudomonic acid	0.25	WT	Z_scores	-1.15766	1.15766	-0.110882	-0.113227	0.404201	-0.184839	0.00745838	-0.0124784	0.459676	0.402402	0.624507	0.682157	-0.0398123	-0.0852497	-0.449704	-1.33298
	N11	Puromycin	6.1	WT	Z_scores	-0.571837	0.571837	-0.141078	-0.0671481	0.435178	-0.00927507	0.385356	0.327906	1.10185	0.607642	0.917004	0.275897	0.0896239	-0.210451	0.106525	-0.609744
	N12	Puromycin	3.1	WT	Z_scores	-1.34641	1.34641	-0.0145783	-0.32269	0.0921886	-0.086325	0.137874	-0.0327495	0.38217	0.261698	0.0722715	0.0481581	-0.196969	-0.25915	-0.00791663	-1.44421
	N13	Quercetin	37.8	WT	Z_scores	0.0679724	-0.0679724	-0.283645	-0.181645	-0.21893	0.901555	-0.103353	-0.271828	0.15351	10.0992	0.943156	0.948738	-0.276987	-0.459525	0.139855	0.0705536
	N14	Quercetin	18.9	WT	Z_scores	-0.346493	0.346493	0.0643771	0.0170922	0.158988	-0.0832356	-0.255928	-0.320227	0.444137	0.0122809	0.67433	0.93014	-0.320013	-0.506119	0.422524	-0.498604
	N15	Quinine	81.1	WT	Z_scores	0.571121	-0.571121	-0.225068	0.10168	-0.0988915	-0.139398	0.134485	0.0779307	-0.0847637	0.0203414	-0.183963	-0.0227836	-0.255679	-0.316643	0.017017	-0.376264
	N16	Quinine	40.6	WT	Z_scores	-0.301199	0.301199	0.0678344	-0.122982	0.361477	-0.180644	0.075028	0.568662	-0.100959	0.210369	0.367725	0.0975189	-0.21077	-0.209571	-0.185128	-1.6262
	N17	Rifampicin	2.1	WT	Z_scores	-0.85256	0.85256	-0.768066	-0.621405	-0.743505	-0.179022	-0.552627	-0.227622	-1.41572	-0.708346	0.0132326	0.457875	-0.558686	-0.544121	-0.478458	-0.928368
	N18	Rifampicin	1	WT	Z_scores	0.5988	-0.5988	-0.930156	-0.652796	-0.632671	-0.4609	-0.12239	-0.325848	-1.21695	-0.715423	0.0668486	-0.435735	-0.475003	-0.46523	-0.910986	-0.560354
	N19	Salicylate	34.5	WT	Z_scores	-0.279198	0.279198	-0.201684	-0.282253	0.304867	0.124097	0.808467	0.260432	-0.551804	0.0346124	-0.306191	-0.279515	-0.133463	-0.0256798	-0.326766	-0.973529
	N20	Salicylate	17.3	WT	Z_scores	-0.638304	0.638304	-0.0926035	-0.112554	0.142163	0.127751	0.540569	0.324248	-0.283979	-0.231858	-0.0129443	0.283183	-0.0360712	0.163007	-0.523826	0.411422
	N21	Serotonine	26.6	WT	Z_scores	-0.286143	0.286143	0.0661105	-0.0227932	-0.123638	-0.305364	-0.12433	0.141394	-0.170611	-0.254345	0.29251	0.122207	-0.057604	-0.144558	0.54537	0.581776
	N22	Serotonine	13.3	WT	Z_scores	2.00405	-2.00405	0.0724521	-0.0777591	-0.42122	-0.404949	-0.286879	-0.194399	-0.659603	-0.451633	-0.190435	-0.524107	-0.174042	-0.18601	-0.968322	-0.312186
	N23	Sodium urate	56.8	WT	Z_scores	0.4884	-0.4884	0.118369	-0.0966967	-0.2015	-0.228349	0.0584458	0.0866188	0.220092	0.104557	0.118301	0.262321	-0.0168862	-0.0445317	-0.203705	-0.526867
	N24	Sodium urate	28.4	WT	Z_scores	0.0238638	-0.0238638	0.108739	0.0127562	-0.0878711	-0.10821	-0.108295	0.224439	-0.0374517	-0.0195912	0.169837	0.208366	0.280823	-0.0885376	0.100324	1.17748
	O1	Spectinomycin	5	WT	Z_scores	-0.843881	0.843881	-0.206612	0.275663	-0.10456	0.514224	0.197371	0.462398	2.03693	1.47636	0.839274	1.55247	0.0574269	0.287092	0.108129	0.430292
	O2	Spectinomycin	2.5	WT	Z_scores	-0.190927	0.190927	-0.12572	0.0967461	-0.11276	0.243141	0.180869	0.000360412	0.796974	0.470365	1.36572	0.733082	-0.0188776	-0.0252426	-0.0245097	-0.389806
	O3	Spiramycin	21.1	WT	Z_scores	-0.0266802	0.0266802	1.66284	5.07453	0.930326	2.00369	-0.449919	0.0605765	2.1211	4.03633	-0.371283	-1.01512	0.151887	0.369548	-1.73088	-0.0248537
	O4	Spiramycin	10.5	WT	Z_scores	0.198731	-0.198731	0.145357	0.59744	-0.194351	0.129325	0.247494	0.38596	1.18103	0.521338	0.685918	0.689959	-0.005833	-0.0651618	-0.269657	0.598607
	O5	Sulfamethoxazole	25.3	WT	Z_scores	-1.85906	1.85906	0.529448	0.862824	0.851425	0.712369	1.0013	0.721517	2.55161	1.56617	3.30671	3.17294	-0.395555	-0.239843	1.97096	1.93865
	O6	Sulfamethoxazole	12.7	WT	Z_scores	-0.169128	0.169128	-0.0247237	0.0704358	0.600893	0.220227	0.599603	-0.18026	2.32443	0.68607	1.79656	1.19696	-0.373377	-0.397493	0.554524	-0.577799
	O7	Sulfamonomethoxine	56.1	WT	Z_scores	-0.134562	0.134562	0.635829	0.552984	1.65654	0.529374	0.537243	0.153281	2.7427	1.33577	1.7098	2.29404	-0.180076	-0.380618	1.45065	0.000932387
	O8	Sulfamonomethoxine	28	WT	Z_scores	0.504373	-0.504373	0.267769	0.310857	0.745896	0.293247	0.0858838	-0.311259	1.74204	0.361336	0.824163	0.99876	-0.506345	-0.299979	-0.204952	0.129498
	O9	Testosterone	144.2	WT	Z_scores	-1.0478	1.0478	-0.424464	-0.397299	-0.372733	-0.426191	0.202915	0.159872	-0.701064	-0.695229	0.313512	-0.516661	-0.345021	-0.451455	-0.103517	0.374123
	O10	Testosterone	72.1	WT	Z_scores	0.625737	-0.625737	-0.547877	-0.345796	-0.81004	-0.498813	0.324465	-0.0395205	-1.01932	-0.795512	-0.0228175	-0.77251	-0.452327	-0.466453	-0.497128	0.504325
	O11	Tetracycline	0.44	WT	Z_scores	-1.01709	1.01709	2.28829	2.0665	2.96799	1.51995	0.528294	0.0968931	-0.601912	-0.857675	-0.965094	-2.20847	1.6915	1.43759	-0.0742899	-0.0104496
	O12	Tetracycline	0.22	WT	Z_scores	-1.33431	1.33431	1.24042	0.904014	3.11045	2.54206	3.80933	2.93741	2.36363	1.59877	-0.297867	-0.223357	1.39557	0.974004	2.24267	0.139
	O13	Thiourea	38.1	WT	Z_scores	-1.13815	1.13815	-0.269249	0.0430233	-0.688451	-0.212274	-0.207256	-0.677148	0.563643	0.405174	-0.0604382	0.359908	-0.486624	-0.497829	-0.0533531	0.318801
	O14	Thiourea	19	WT	Z_scores	0.680668	-0.680668	0.0188013	-0.0962383	-0.127236	-0.291424	-0.235096	-0.351831	0.215807	0.397541	0.0950808	-0.0445812	-0.360083	-0.049893	-0.134079	-0.0313133
	O15	Tobramycin	0.94	WT	Z_scores	1.05878	-1.05878	NA	NA	NA	NA	NA	NA	NA	NA	NA	NA	-0.762142	NA	-0.577608	-1.22384
	O16	Tobramycin	0.47	WT	Z_scores	0.329009	-0.329009	0.491431	0.0446456	-0.0296185	0.252648	0.728048	0.0623971	-0.748807	-0.232658	-0.142161	0.36582	-0.447632	-0.226037	-1.01347	-0.00460773
	O17	Trimethoprim	0.58	WT	Z_scores	-0.698768	0.698768	0.904907	0.248749	0.0985079	0.193194	1.66626	0.32858	-0.668361	-1.12301	3.93804	3.84866	1.24496	1.44056	1.78596	1.91917
	O18	Trimethoprim	0.29	WT	Z_scores	-1.33712	1.33712	1.11968	0.0810977	1.36627	0.47606	3.4281	2.06592	0.557493	-0.391198	9.06136	5.79103	0.543617	0.499022	1.97024	1.70054
	O19	Tunicamycin	21.1	WT	Z_scores	-0.0808518	0.0808518	-0.195399	-0.284454	-0.583642	-0.358992	-0.671595	-0.654654	-0.912595	-0.437937	-0.170417	0.0505117	-0.687015	-0.614064	0.212659	-0.10713
	O20	Tunicamycin	10.6	WT	Z_scores	-0.0331264	0.0331264	0.0727951	-0.00126813	-0.225437	-0.427401	0.0714592	-0.278891	-0.293573	-0.316219	-0.0743016	-0.259748	-0.253326	-0.470126	0.346011	-0.0551993
	O21	Vanillin	152.1	WT	Z_scores	0.238723	-0.238723	0.36101	-0.197284	1.57404	0.995588	1.88036	1.45034	-0.695736	-0.311408	-0.253325	1.93625	-0.216928	-0.174327	-0.0716556	-0.326958
	O22	Vanillin	76.1	WT	Z_scores	0.363594	-0.363594	-0.122006	-0.0933953	0.962666	0.863229	1.94768	1.14519	-0.7957	-0.30683	-0.134935	-0.395198	-0.160965	-0.0734467	1.02617	0.960023
	O23	Verapamil	227.3	WT	Z_scores	-0.0427104	0.0427104	0.601306	0.402791	1.06852	0.844709	0.362936	0.456812	1.5478	0.871899	1.22643	0.975164	-0.0757601	-0.014354	0.487983	-0.450526
	O24	Verapamil	113.7	WT	Z_scores	0.441305	-0.441305	1.18363	0.0628133	0.941576	0.763424	0.786886	0.512805	0.769325	0.116845	1.70981	1.08395	0.300749	0.039707	1.51428	1.35641
	P1	Spectinomycin	1.2	WT	Z_scores	-0.810362	0.810362	0.0690402	0.0471666	0.469677	0.396594	0.16718	0.0359549	1.05605	-0.136502	1.18928	1.26707	-0.175198	0.0526655	-0.012641	-0.751421
	P2	Spectinomycin	0.62	WT	Z_scores	-0.494891	0.494891	-0.134059	-0.0593122	0.156247	0.192723	-0.106643	0.185867	0.911098	0.174514	0.561653	0.579332	-0.223008	0.0217975	-0.0103936	0.731735
	P3	Spiramycin	5.3	WT	Z_scores	0.141766	-0.141766	-0.153469	0.222508	-0.281274	-0.176849	-0.0630184	-0.141464	0.780499	-0.0795264	0.589555	-0.0411833	-0.195865	0.144875	-0.388993	1.17071
	P4	Spiramycin	2.6	WT	Z_scores	-0.111889	0.111889	-0.192727	-0.00329799	-0.257421	-0.0599748	-0.165252	0.164818	0.245069	0.367628	0.0105754	-0.475382	0.00324828	-0.0427751	-0.386833	-0.0265849
	P5	Sulfamethoxazole	6.3	WT	Z_scores	-0.160301	0.160301	-0.0695916	-0.0836229	0.137244	0.0187495	0.422224	-0.216243	1.11999	0.376192	1.04875	0.480191	-0.210085	-0.184394	-1.31697	-0.0351606
	P6	Sulfamethoxazole	3.2	WT	Z_scores	-0.285951	0.285951	-0.270312	0.117303	0.246386	-0.232898	0.566173	-0.0793637	1.85266	0.490183	1.04338	0.823884	-0.103875	-0.145513	1.60647	0.817521
	P7	Sulfamonomethoxine	14	WT	Z_scores	-0.0392387	0.0392387	-0.131211	-0.0596014	0.571038	0.26725	0.111334	0.145692	1.39269	0.421652	1.52531	0.876754	-0.0323455	-0.219415	1.46454	0.766308
	P8	Sulfamonomethoxine	7	WT	Z_scores	-0.529612	0.529612	-0.145682	0.0198504	0.369539	-0.0400951	-0.0533187	-0.167285	1.60918	0.184303	1.43771	0.744384	-0.294178	-0.181658	-0.825491	0.36602
	P9	Testosterone	36.1	WT	Z_scores	0.0297782	-0.0297782	-0.524156	-0.464842	-0.731343	-0.692921	0.102682	-0.382991	-0.14151	-0.722704	-0.602798	-0.28638	-0.541255	-0.52717	0.255508	0.125496
	P10	Testosterone	18	WT	Z_scores	0.0366005	-0.0366005	-0.393117	-0.497392	-0.353567	-0.743614	-0.199732	-0.194361	-0.402625	-0.579296	-0.298479	-0.625074	-0.424553	-0.0831507	0.621549	-0.459026
	P11	Tetracycline	0.11	WT	Z_scores	-0.733852	0.733852	0.361155	0.517124	2.72567	1.53461	3.05712	2.15951	3.39108	1.95937	1.42773	0.828954	0.754841	0.70205	1.4897	0.583456
	P12	Tetracycline	0.056	WT	Z_scores	-1.09371	1.09371	0.569521	-0.0503248	1.28728	0.0423092	1.80947	1.1203	2.9205	0.781934	1.9558	0.0402689	0.284546	0.0183297	0.624485	0.266708
	P13	Thiourea	9.5	WT	Z_scores	-0.601471	0.601471	-0.0848313	-0.275541	-0.0694273	-0.25332	0.583321	-0.0607276	0.812326	-0.151096	1.15655	-0.123323	-0.150803	-0.26846	0.61737	-1.85263
	P14	Thiourea	4.8	WT	Z_scores	0.127027	-0.127027	-0.0600698	-0.313869	0.0650223	-0.524802	-0.0685074	-0.401547	0.486198	-0.40408	0.578285	-0.182481	-0.176415	-0.353614	-0.431016	-0.865276
	P15	Tobramycin	0.23	WT	Z_scores	1.05081	-1.05081	0.168797	-0.0517853	-0.477754	-0.27944	0.15249	-0.135099	-0.7381	-0.50549	0.102996	-0.488245	-0.372737	-0.438438	-0.20783	-0.703689
	P16	Tobramycin	0.12	WT	Z_scores	-0.400701	0.400701	0.824493	-0.275352	-0.157935	-0.263668	0.181046	0.0500934	-0.435053	-0.338318	0.0407351	0	-0.106682	-0.428588	0.353465	-0.836831
	P17	Trimethoprim	0.15	WT	Z_scores	-0.360712	0.360712	0.679818	-0.0853532	1.67882	0.532423	1.9605	1.76312	0.384281	-0.166038	4.22553	3.05954	0.33872	0.184043	0.879004	0.227886
	P18	Trimethoprim	0.073	WT	Z_scores	-0.640318	0.640318	0.252139	-0.225936	0.0891537	-0.103486	0.79615	0.625637	-0.107887	-0.536283	0.578301	1.00462	0.0702845	-0.239149	1.01078	0.328679
	P19	Tunicamycin	5.3	WT	Z_scores	0.677829	-0.677829	0.0869266	-0.199146	-0.558332	-0.351882	0.389521	-0.0754097	-0.252772	-0.556364	-0.0288227	0.223544	-0.121059	-0.293372	0.523932	0.059377
	P20	Tunicamycin	2.6	WT	Z_scores	-0.155942	0.155942	0.332842	-0.0734453	-0.470992	-0.403297	0.40366	0.386602	-0.478269	-0.417454	0.00296489	-0.551087	0.0173022	-0.322444	0.282053	-0.0470565
	P21	Vanillin	38	WT	Z_scores	-0.365555	0.365555	-0.421162	-0.178762	0.349697	0.258349	1.16276	0.490345	-1.0425	-0.737073	-0.400181	-0.307456	-0.252833	-0.305867	0.283278	1.03015
	P22	Vanillin	19	WT	Z_scores	1.35472	-1.35472	0.0636985	-0.248573	-0.143161	-0.168094	0.6243	0.202957	-1.16307	-0.824593	0.05537	-0.108806	-0.21898	-0.36024	-0.470724	0.566565
	P23	Verapamil	56.8	WT	Z_scores	-0.73758	0.73758	0.790421	-0.0239518	0.305746	0.134511	0.170155	-0.0445064	-0.24154	-0.350301	0.543298	1.83434	-0.0041246	-0.370344	0.281506	1.40309
	P24	Verapamil	28.4	WT	Z_scores	0.18006	-0.18006	-0.0151019	-0.00547855	0.346343	0.167592	0.560722	-0.21182	-0.284883	-0.445745	0.10557	0.211256	0.0430316	-0.40327	1.21896	-0.299043
	A1	Water_1	0	DmarA	Z_scores	1.66273	-1.66273	-0.1579	1.09086	0.924986	0.134116	-0.0704593	-0.142029	1.06526	2.13652	0.140764	2.1673	0.410765	0.265002	1.03461	0.612634
	A2	Water_1	0	DmarA	Z_scores	1.09081	-1.09081	0.156852	1.12128	-0.0136501	0.405537	0.200544	0.0649751	-0.179394	-0.0440763	-0.114071	-0.287291	0.255655	0.447126	3.34771	0.636155
	A3	1-Methyluric acid	91.1	DmarA	Z_scores	-0.405649	0.405649	0.53877	0.39002	0.0277055	0.293161	0.133252	-0.0740103	0.585269	0.652687	-0.0891927	0.267636	0.423595	0.308221	0.521324	-0.0576062
	A4	1-Methyluric acid	45.5	DmarA	Z_scores	0.228066	-0.228066	-0.626102	-0.0823699	-0.400487	-0.433106	-0.0272568	0.170334	0.307747	-0.278371	-0.635351	-0.21749	0.235972	0.431653	0.598527	-0.26076
	A5	2,3-DHBA	154.1	DmarA	Z_scores	0.252997	-0.252997	-0.359014	-0.142597	0.426468	0.978876	-0.0412254	-0.0473046	0.436342	0.237601	0.555173	0.269391	0.358744	0.527	0.825128	0.569053
	A6	2,3-DHBA	77.1	DmarA	Z_scores	-0.0320887	0.0320887	-0.372961	-0.538818	-0.097539	-0.187665	0.00211546	0.0351514	-0.246142	-0.364117	-0.0309157	-0.976845	0.241771	0.43442	0.596644	-0.236168
	A7	2-2-Bipyridyl	78.1	DmarA	Z_scores	NA	NA	NA	NA	NA	NA	NA	NA	NA	NA	NA	NA	NA	NA	NA	NA
	A8	2-2-Bipyridyl	39	DmarA	Z_scores	1.87883	-1.87883	0.97486	1.82455	2.08255	2.36534	0.860749	1.02498	-1.20009	-1.83479	0.309088	0.0762193	-1.23164	-0.921	-1.35814	-0.789862
	A9	4-Aminobenzoic acid	68.6	DmarA	Z_scores	0.779139	-0.779139	2.01271	1.06819	1.08333	1.1258	0.62723	0.253587	1.18473	1.29848	1.10378	2.74053	0.508803	0.876902	1.87115	2.66329
	A10	4-Aminobenzoic acid	34.3	DmarA	Z_scores	0.478364	-0.478364	0.362089	-1.25622	-0.219137	-0.232482	0.376766	0.049048	0.185904	-0.262878	0.597855	0.111899	0.33295	0.538308	1.81294	-0.897102
	A11	4-Aminosalicylic acid	153.1	DmarA	Z_scores	-0.669317	0.669317	0.146532	0.181268	0.683041	0.712182	0.324644	0.232016	0.293361	-0.206095	0.793882	0.0836266	0.317126	0.380392	0.211202	-0.0438323
	A12	4-Aminosalicylic acid	76.6	DmarA	Z_scores	1.46353	-1.46353	0.199251	-0.237685	-0.322906	-0.160135	0.30203	0.32129	-0.138482	-0.689833	-0.767061	-0.922556	0.145419	0.252388	0.303768	-0.784858
	A13	A22	1.4	DmarA	Z_scores	NA	NA	NA	NA	NA	NA	NA	NA	NA	NA	NA	NA	NA	NA	NA	NA
	A14	A22	0.68	DmarA	Z_scores	0.651936	-0.651936	-0.576696	-0.643002	-0.635967	-0.838315	-0.194673	-0.179186	-0.56616	-1.57996	-1.51589	-1.74105	-0.158888	-0.002315	-0.560771	-0.557992
	A15	Acetylsalicylic acid	180.2	DmarA	Z_scores	-0.576237	0.576237	-0.66189	-0.348346	1.79893	1.49257	0.276875	0.101386	-0.670919	-0.871742	-0.415612	-0.775345	0.274831	0.378711	-0.701259	-0.616435
	A16	Acetylsalicylic acid	90.1	DmarA	Z_scores	0.422951	-0.422951	0.442269	-1.10795	0.00711532	-0.0862739	0.106818	0.0116446	-0.309321	-0.513622	0.467275	0.19637	0.0575063	0.378084	1.48224	0.934302
	A17	Adrenalin	109.8	DmarA	Z_scores	0.895935	-0.895935	0.208515	0.47519	-0.536099	-0.324902	-0.188264	-0.0829771	-0.0688218	-0.685553	-0.16174	-1.03409	-0.216012	-0.27963	-0.308264	-0.307834
	A18	Adrenalin	54.9	DmarA	Z_scores	0.242832	-0.242832	1.06781	0.307887	-0.332283	-0.515244	-0.00238982	0.129319	-0.0133558	0.362837	-0.328532	0.134584	-0.202387	0.111808	0.14346	0.209075
	A19	Amikacin	0.59	DmarA	Z_scores	NA	NA	NA	NA	NA	NA	NA	NA	NA	NA	NA	NA	NA	NA	NA	NA
	A20	Amikacin	0.29	DmarA	Z_scores	1.06009	-1.06009	-0.500414	0.0745983	0.788421	0.343573	0.0395201	-0.210091	0.0930426	-0.822716	0.744091	0.451569	0.196819	-0.258912	-0.96878	0.517333
	A21	Amoxicillin	2	DmarA	Z_scores	-1.33721	1.33721	NA	0.387498	NA	2.06844	-0.283077	-0.287324	NA	-1.91671	0.169523	NA	-0.77738	-0.000328165	-0.697483	-0.642954
	A22	Amoxicillin	1	DmarA	Z_scores	-1.27105	1.27105	0.931179	-1.60007	-0.35491	-0.610658	-0.0499752	-0.0506307	-0.660136	-0.84677	0.521787	-0.689624	-0.343121	-0.175213	-0.558028	-0.24949
	A23	Azithromycin	2.2	DmarA	Z_scores	NA	NA	NA	NA	NA	NA	NA	NA	NA	NA	NA	NA	NA	NA	NA	NA
	A24	Azithromycin	1.1	DmarA	Z_scores	1.26194	-1.26194	1.94578	10.7552	5.91533	3.07398	-0.478845	-0.399384	3.08092	-1.60332	-3.02256	-3.96717	1.23572	1.09412	0.273638	2.87812
	B1	Water_1	0	DmarA	Z_scores	2.34098	-2.34098	-0.35366	-0.232382	-0.189398	-0.130579	0.0371211	-0.0141989	-0.264341	1.29919	0.230963	0.96167	0.312873	0.307428	1.72036	0.537656
	B2	Water_1	0	DmarA	Z_scores	0.0875317	-0.0875317	-0.412026	1.67988	0.0783454	0.768676	0.218754	-0.0656275	-0.0480696	1.24402	0.504663	0.48546	0.364087	0.441972	0.123833	0.389412
	B3	1-Methyluric acid	22.8	DmarA	Z_scores	-0.666125	0.666125	0.272935	1.60212	-0.251694	0.148789	-0.0148953	0.170318	0.209265	0.907038	0.772187	0.213251	0.667713	0.528459	-0.289687	0.474658
	B4	1-Methyluric acid	11.4	DmarA	Z_scores	-0.602554	0.602554	0.0974888	1.03067	-0.173606	-0.0255831	0.132987	0.103883	0.775994	0.6103	0.520289	0.182595	0.548049	0.496221	-0.215927	0.68867
	B5	2,3-DHBA	38.5	DmarA	Z_scores	-1.34084	1.34084	0.135761	0.883678	-0.0747052	0.647098	-0.13105	0.0326767	0.217515	0.0398699	-0.68848	-0.867393	0.602252	0.510389	0.052001	0.81477
	B6	2,3-DHBA	19.3	DmarA	Z_scores	1.31913	-1.31913	-1.38248	-0.306782	-0.0738854	0.783439	0.0769683	0.0188346	-0.0763095	0.358419	0.0100829	-0.231027	0.419631	0.608535	-0.340283	0.0395563
	B7	2-2-Bipyridyl	19.5	DmarA	Z_scores	0.484071	-0.484071	-0.971145	1.16387	0.539306	0.734065	0.827516	0.416045	-1.35491	-0.540229	0.407477	0.235849	-0.419607	-0.393914	-0.389328	-1.5366
	B8	2-2-Bipyridyl	9.8	DmarA	Z_scores	0.499372	-0.499372	-0.607636	0.0842002	0.0593412	0.740618	0.342262	0.143273	-0.967365	-0.142777	0.89435	-0.189343	0.114932	0.0926327	-1.07033	-0.103753
	B9	4-Aminobenzoic acid	17.1	DmarA	Z_scores	0.220163	-0.220163	-0.43888	-0.520645	0.34417	0.543249	0.319689	0.0975471	0.41148	0.15629	0.759508	1.31707	0.696478	0.539489	1.86561	-1.12319
	B10	4-Aminobenzoic acid	8.6	DmarA	Z_scores	-0.559275	0.559275	-0.73864	-0.317735	0.209983	0.716239	0.143628	-0.00651057	0.343271	0.22298	0.0276954	0.314879	0.460916	0.462059	0.44673	1.40216
	B11	4-Aminosalicylic acid	38.3	DmarA	Z_scores	-0.237582	0.237582	-0.212112	-0.240812	0.108076	0.235892	-0.028103	0.142219	0.0898103	0.769802	0.25806	0.356963	0.484427	0.608698	-0.0028079	-0.146696
	B12	4-Aminosalicylic acid	19.1	DmarA	Z_scores	-0.907212	0.907212	-1.12882	0.203035	0.302251	0.311778	0.0750015	0.238671	-0.0631382	-0.00425017	0.289261	-0.687051	0.494763	0.632054	-0.861324	-1.23454
	B13	A22	0.34	DmarA	Z_scores	-0.462888	0.462888	0.5624	0.510465	-0.22537	0.246525	0.0139072	0.219076	0.0093604	0.209204	0.714642	-0.291068	0.426566	0.422444	-0.801118	-0.414957
	B14	A22	0.17	DmarA	Z_scores	-0.514171	0.514171	-0.386885	-0.631197	0.0311057	0.17381	0.00140298	0.255027	0.133833	-0.0913555	0.201676	-0.424986	0.336961	0.665338	0.659991	2.24188
	B15	Acetylsalicylic acid	45	DmarA	Z_scores	-0.832993	0.832993	-0.344425	0.437881	0.0550639	0.249865	0.0285017	0.12847	0.207908	-0.320084	0.275376	0.380602	0.351443	0.459231	1.12448	0.442514
	B16	Acetylsalicylic acid	22.5	DmarA	Z_scores	0.577587	-0.577587	-0.447535	-0.586647	0.0167385	0.198638	-0.144885	0.220637	-0.0402679	-0.0265172	-0.465817	-0.803935	0.387487	0.404371	-2.42482	-0.0867283
	B17	Adrenalin	27.5	DmarA	Z_scores	-0.0138567	0.0138567	0.519182	0.542315	-0.249439	0.596027	-0.172675	0.0255816	-0.36849	0.371322	-0.180168	-0.175143	0.0159153	0.245776	-0.977048	0.189164
	B18	Adrenalin	13.7	DmarA	Z_scores	-1.0001	1.0001	-0.00634266	-0.794446	-0.443456	-0.134382	0.00212458	-0.0228829	-0.153155	-0.4651	-0.827378	-0.647656	-0.0108195	0.160474	-0.0600585	-0.605731
	B19	Amikacin	0.15	DmarA	Z_scores	-0.117553	0.117553	0.774646	0.568178	-0.165342	-0.103297	0.0334227	-0.0470984	-0.219159	0.125019	-0.780111	-0.142274	0.0642966	0.209745	0.897326	0.687702
	B20	Amikacin	0.07	DmarA	Z_scores	-1.12755	1.12755	-0.494101	-0.398816	-0.326532	-0.219785	-0.0261022	-0.019032	0.0121399	-0.106583	-0.271179	-0.391452	-0.086879	0.118917	-0.557122	-0.152533
	B21	Amoxicillin	0.5	DmarA	Z_scores	1.83859	-1.83859	0.208029	0.34081	-0.1412	-0.452278	-0.146139	0.0385186	-0.026085	-0.503861	-0.514013	-0.193507	-0.0841444	0.0650172	-0.192441	0.207124
	B22	Amoxicillin	0.25	DmarA	Z_scores	-1.16262	1.16262	0.161544	-0.667379	-0.189058	-0.50548	-0.131919	-0.0402524	-0.429893	-0.961251	-0.0559774	0	-0.259078	-0.0714297	-0.123169	-0.0772317
	B23	Azithromycin	0.56	DmarA	Z_scores	-0.440051	0.440051	0.516575	-0.420635	2.41008	1.09281	-0.153349	-0.127573	1.06188	1.19522	-2.22194	-2.61435	-0.170366	-0.0972428	0.242097	0.324157
	B24	Azithromycin	0.28	DmarA	Z_scores	0.0372756	-0.0372756	-0.329373	-1.00545	1.5765	-0.171241	-0.165241	-0.161343	0.374355	-0.824363	-2.11021	-2.4151	-0.151426	-0.113291	0.162006	0.114218
	C1	Aztreonam	0.044	DmarA	Z_scores	NA	NA	NA	NA	NA	NA	NA	NA	NA	NA	NA	NA	NA	NA	NA	NA
	C2	Aztreonam	0.022	DmarA	Z_scores	-0.888367	0.888367	-0.585733	1.90482	-0.259939	0.314375	0.0959288	-0.0395965	1.27214	1.59184	-0.430699	0.182484	0.190206	0.192254	-0.979676	0.538975
	C3	Bacitracin	284.5	DmarA	Z_scores	0.210565	-0.210565	-0.439219	-0.542477	0.0886822	0.0735532	-0.157289	-0.176514	0.462506	1.46078	-0.324971	-0.771337	-0.135083	-0.241168	-0.658358	0.061133
	C4	Bacitracin	142.3	DmarA	Z_scores	-0.788374	0.788374	-0.0800016	0.301569	-0.580412	-0.576913	-0.201752	-0.0754832	-0.442178	1.253	0.525796	0.126791	-0.314753	-0.321953	0.0585577	-0.424418
	C5	Benzalkonium	14.9	DmarA	Z_scores	NA	NA	NA	NA	NA	NA	NA	NA	NA	NA	NA	NA	NA	NA	NA	NA
	C6	Benzalkonium	7.4	DmarA	Z_scores	-0.191669	0.191669	-1.1097	-0.64729	-0.541297	-0.621486	0.0676628	0.15675	-0.736251	-1.3616	-0.521378	-0.342115	0.342214	0.170701	0.892631	0.11899
	C7	Berberine	168.2	DmarA	Z_scores	-0.727176	0.727176	-1.06378	-1.24662	-0.145808	-0.183896	0.385135	0.465467	-0.457935	-0.851572	-1.35304	-1.0111	0.0693103	0.00358516	0.653435	-1.19803
	C8	Berberine	84.1	DmarA	Z_scores	0.815838	-0.815838	0.068531	-0.603858	0.181528	-0.0695645	0.345397	0.506321	-0.00837577	0.369806	-0.516544	-0.710294	0.277397	0.186424	0.942043	0.126083
	C9	Bleomycin	0.3	DmarA	Z_scores	1.02381	-1.02381	NA	NA	NA	NA	-0.0348508	NA	NA	NA	0.142164	NA	0.151952	0.26643	NA	0.356032
	C10	Bleomycin	0.15	DmarA	Z_scores	-0.495373	0.495373	1.37057	0.849446	0.15448	0.336062	0.0621883	-0.00949795	1.77346	1.27644	0.452043	0.566781	0.314542	0.239033	1.01418	-0.588086
	C11	Butyrate	55	DmarA	Z_scores	-0.165191	0.165191	0.882341	-0.144327	0.138862	-0.196141	-0.12015	-0.116219	0.508821	0.521148	0.220221	-0.251139	0.31753	0.326045	0.91203	-0.475209
	C12	Butyrate	27.5	DmarA	Z_scores	0.292942	-0.292942	0.854607	0.59255	-0.0024686	-0.0646507	-0.0447226	0.137297	0.0562541	-0.215956	0.519616	-0.662398	0.158847	0.286604	0.479927	0.597853
	C13	Caffeine	194.2	DmarA	Z_scores	0.879614	-0.879614	-0.23184	0.181353	3.36576	4.68695	5.59526	8.33472	0.400254	0.136705	-0.318882	-0.194418	0.547966	0.510492	2.70563	0.521041
	C14	Caffeine	97.1	DmarA	Z_scores	-0.442628	0.442628	-0.0322246	0.37249	2.33645	3.3164	3.16834	3.0998	0.115002	-0.109156	0.0433904	-0.430497	0.374179	0.436205	0.145695	0.953558
	C15	Catechin	145.1	DmarA	Z_scores	-0.305804	0.305804	-0.317934	0.0479231	-0.514938	-0.203671	-0.150253	-0.00794414	-0.524164	-0.265923	0.0778996	0.390897	-0.136858	0.0605951	-0.014183	0.808732
	C16	Catechin	72.6	DmarA	Z_scores	-0.682823	0.682823	-0.344386	-0.354746	-0.298373	0.0903183	-0.069766	-0.0392842	-0.540422	0.137305	-0.500391	-0.0584008	-0.0988756	0.23932	0.502243	0.239458
	C17	CCCP	5.1	DmarA	Z_scores	-1.7212	1.7212	1.00674	-0.222496	-0.36166	-0.214151	0.0337398	0.163597	0.404213	0.416117	0.0620061	0.802801	0.276866	0.225988	0.920527	1.7101
	C18	CCCP	2.6	DmarA	Z_scores	-0.810959	0.810959	-0.259207	-0.998387	-0.591436	-0.0458472	-0.0607779	-0.143411	-0.303421	-1.02595	-0.570538	-0.959514	-0.0441169	0.157223	-1.01428	-0.511947
	C19	Cefaclor	0.92	DmarA	Z_scores	NA	NA	NA	NA	NA	NA	NA	NA	NA	NA	NA	NA	NA	NA	NA	NA
	C20	Cefaclor	0.46	DmarA	Z_scores	-0.220836	0.220836	0.907332	-0.373421	0.596122	0.000175895	-0.125282	0.0156749	0.0399783	0.445694	0.413387	-0.463404	-0.096874	-0.0338699	-1.62893	0.17588
	C21	Cefotaxime	0.01	DmarA	Z_scores	-1.18641	1.18641	-1.62468	-1.56596	-0.121946	-0.129179	-0.285771	-0.270503	-1.62427	-2.74521	-0.944967	-3.17069	-0.361728	-0.261727	-0.567728	-0.304825
	C22	Cefotaxime	0.0048	DmarA	Z_scores	-0.26884	0.26884	1.05787	-0.218526	-0.205257	-0.582279	-0.354732	-0.092254	-0.44139	-0.632812	-0.533139	-0.398228	-0.151991	-0.297328	-0.686832	-0.0425854
	C23	Cefsulodin	13.9	DmarA	Z_scores	-1.9692	1.9692	0.0432965	-1.1083	0.907586	0.550824	-0.242102	-0.232144	1.86879	0.989122	0.0381203	-0.678768	-0.222898	-0.380136	-0.481468	-0.0850273
	C24	Cefsulodin	6.9	DmarA	Z_scores	-1.48678	1.48678	0.0136747	-0.391411	0.087456	-0.601803	-0.282551	-0.0385025	-0.314675	-0.525311	-1.52304	-0.596807	0.0889079	-0.155896	-0.242725	-0.880495
	D1	Aztreonam	0.011	DmarA	Z_scores	-0.294797	0.294797	2.35042	0.226784	-0.322623	0.045151	0.11583	-0.025798	0.457393	1.58772	-0.119186	2.77757	0.177009	0.166927	-0.304008	-0.689924
	D2	Aztreonam	0.0054	DmarA	Z_scores	0.431974	-0.431974	-1.5459	1.12836	-0.0890264	1.25592	0.103529	0.0764992	0.664126	1.34764	0.507623	1.75179	0.413389	0.252543	-0.302586	0.447842
	D3	Bacitracin	71.1	DmarA	Z_scores	-0.0263788	0.0263788	-0.468294	0.163338	-0.14574	-0.377925	-0.0739517	-0.0051759	-0.170832	0.377427	0.340386	0.564056	-0.174003	-0.243282	-0.526078	0.0250826
	D4	Bacitracin	35.6	DmarA	Z_scores	0.0951694	-0.0951694	-0.394355	0.587811	-0.0001386	0.306836	0.0186842	-0.0514409	0.432787	0.282969	-0.39652	-0.271982	-0.114987	-0.0353746	-0.23608	0.836298
	D5	Benzalkonium	3.7	DmarA	Z_scores	-1.36368	1.36368	-0.689725	-0.899961	-0.0290073	-0.358514	0.0361532	0.00127768	-0.677822	-0.626358	-0.441739	-0.464997	0.529054	0.505387	2.70993	1.07846
	D6	Benzalkonium	1.9	DmarA	Z_scores	1.08433	-1.08433	-0.47567	0.000813155	0.138707	0.0727625	0.0660705	0.064257	-0.0583865	-0.653147	-0.40853	-0.058111	0.352028	0.517625	1.16539	0.991143
	D7	Berberine	42	DmarA	Z_scores	0.406541	-0.406541	-0.538122	-0.00119384	-0.014302	-0.176385	0.215775	0.23612	-0.20478	-0.159116	-0.946347	-0.228555	0.192744	0.478379	1.27072	0.925356
	D8	Berberine	21	DmarA	Z_scores	1.21675	-1.21675	-0.403201	-0.547402	0.0833437	-0.257224	0.0465577	0.245696	-0.113212	-0.265557	-0.710611	-0.624569	0.119525	0.233461	0.895078	0.646439
	D9	Bleomycin	0.076	DmarA	Z_scores	-0.651561	0.651561	0.904788	0.412616	0.552373	0.00282139	-0.154745	-0.0425252	0.746711	0.643563	0.694668	0.440346	0.155648	0.272647	0.00151639	-0.424419
	D10	Bleomycin	0.038	DmarA	Z_scores	-1.09971	1.09971	-0.770048	0.154376	-0.061344	-0.017442	-0.147057	0.111072	0.148196	-0.477879	-0.303228	-0.184448	0.105046	-0.0198169	-1.45735	0.175207
	D11	Butyrate	13.8	DmarA	Z_scores	-1.05011	1.05011	0.487782	-0.318283	-0.0592162	0.433535	0.110885	0.0965125	0.210522	0.30689	0.33678	0.198417	0.225761	0.51759	-0.917472	0.0641654
	D12	Butyrate	6.9	DmarA	Z_scores	-0.400547	0.400547	-0.0419576	-0.168584	-0.248144	-0.0711168	0.0391791	-0.0791798	0.129149	-0.281123	-0.798169	-0.497317	0.112913	0.317303	-0.4753	0.452417
	D13	Caffeine	48.5	DmarA	Z_scores	-0.449464	0.449464	-0.546156	1.03479	1.23868	1.6916	1.60419	1.83722	0.48124	-0.23896	-0.679079	-0.295934	0.105579	0.557297	0.782508	0.665731
	D14	Caffeine	24.3	DmarA	Z_scores	-0.228626	0.228626	3.05147	-0.555069	1.30575	1.73261	0.91336	1.10295	0.0742514	0.00826155	2.00448	0.261712	0.0756663	0.504162	1.50961	0.334328
	D15	Catechin	36.3	DmarA	Z_scores	-0.439583	0.439583	-1.33471	-0.943479	-0.335416	-0.286655	-0.18565	-0.0442201	-0.479594	-0.696892	-0.597824	-0.917965	0.0584727	0.195739	-0.168212	0.00609029
	D16	Catechin	18.1	DmarA	Z_scores	-0.868389	0.868389	-0.248595	-0.455981	-0.190366	0.138837	-0.110367	-0.0792901	-0.429187	-0.752369	-0.485422	-0.426919	0.166407	0.20773	-0.144515	0.561654
	D17	CCCP	1.3	DmarA	Z_scores	0.970121	-0.970121	1.80945	-0.707262	0.0818387	-0.308379	-0.157498	0.089289	-0.23616	0.140446	1.40265	1.50428	0.357661	0.371566	1.03998	0.591608
	D18	CCCP	0.64	DmarA	Z_scores	0.674606	-0.674606	0.981218	-0.365661	-0.141285	-0.0426105	-0.0122484	0.108292	0.0570914	-0.374155	-0.321722	0.236134	0.200199	0.310058	0.879852	-0.149734
	D19	Cefaclor	0.23	DmarA	Z_scores	-0.801594	0.801594	-0.408224	-0.0443947	-0.204174	-0.226564	-0.0605637	0.107971	-0.0617723	-0.254732	-0.445289	-0.620619	-0.0141508	0.300352	0.786658	-1.08503
	D20	Cefaclor	0.11	DmarA	Z_scores	-0.75998	0.75998	0.512698	-0.379248	-0.353918	-0.329878	-0.0954633	-0.0202514	-0.050296	0.054332	-0.199262	-0.896719	0.121234	0.106341	0.605833	-0.33769
	D21	Cefotaxime	0.0024	DmarA	Z_scores	0.15363	-0.15363	-0.718311	0.600268	-0.183788	-0.0528559	-0.0356461	0.125543	0.0636061	0.318761	0.109893	0.0304461	0.0782932	0.163304	0.763269	-0.281428
	D22	Cefotaxime	0.0012	DmarA	Z_scores	-1.069	1.069	0.720415	-0.546718	-0.130511	-0.188967	-0.114292	-0.00137911	-0.358562	-0.519205	-0.617879	-0.894556	-0.103344	0.0963896	0.564785	0.0211112
	D23	Cefsulodin	3.5	DmarA	Z_scores	2.54912	-2.54912	0.541689	0.143761	-0.0481396	-0.260458	-0.15214	0.0468688	-0.18366	0.341445	-0.481159	-0.43723	0.0640183	-0.0335305	0.0650416	-0.0933889
	D24	Cefsulodin	1.7	DmarA	Z_scores	0.441596	-0.441596	0.767336	0.433947	0.0697605	-0.381665	-0.19542	0.102827	-0.363644	-0.511346	-1.00127	-0.365998	0.000909818	0.0313711	-0.292095	-0.218921
	E1	Cerulenin	10	DmarA	Z_scores	0.254664	-0.254664	-0.743634	-0.512878	-0.921283	0.167519	-0.13197	-0.0923964	-1.05174	0.694128	-0.791096	0.221522	-0.0653975	-0.11402	-1.96146	-1.44561
	E2	Cerulenin	5	DmarA	Z_scores	0.566032	-0.566032	-1.75291	0.090392	-1.07263	-0.485238	-0.0200041	-0.176965	-0.332104	-0.700391	-0.804242	-1.14097	0.0167376	0.259607	-0.459378	-1.34064
	E3	Cetirizine dihydrochloride	230.9	DmarA	Z_scores	1.46222	-1.46222	-1.38736	-0.438538	-0.281289	-0.276529	-0.0846214	-0.00377468	0.131906	0.273585	-0.730289	-0.119008	0.367934	0.210477	-0.479855	-1.04878
	E4	Cetirizine dihydrochloride	115.5	DmarA	Z_scores	0.452554	-0.452554	-0.325019	-0.736524	-0.14908	0.0132956	0.237142	0.0532542	0.0307005	-0.104207	-0.0743516	0.0903997	0.385131	0.236729	0.211261	-0.362689
	E5	Chloramphenicol	1	DmarA	Z_scores	0.369163	-0.369163	-0.515592	-1.6689	-0.428153	-0.790052	-0.323139	0.0854436	-1.29577	-1.44636	-1.81257	-0.48202	2.40787	2.36014	-0.835019	0.323078
	E6	Chloramphenicol	0.48	DmarA	Z_scores	1.48391	-1.48391	-0.122554	-0.960358	1.57667	0.935474	-0.17522	-0.156815	1.92928	0.753075	-0.663948	-1.25038	0.895038	0.932463	-0.413908	0.749573
	E7	Chlorhexidine	0.51	DmarA	Z_scores	0.443327	-0.443327	-0.0908633	0.124693	0.391203	-0.138062	-0.259921	-0.0452494	0.441227	1.37618	0.245004	0.76265	0.242536	0.152864	0.385617	0.476
	E8	Chlorhexidine	0.25	DmarA	Z_scores	-0.286801	0.286801	-0.548804	0.25449	-0.268053	0.065649	-0.0898237	-0.0396234	0.290622	0.0308934	-0.221009	-0.839193	0.0426487	0.232604	-0.972404	0.242473
	E9	Cidofovir	139.6	DmarA	Z_scores	-0.267762	0.267762	-0.0142541	-0.249299	-0.334044	-0.220805	-0.288413	-0.0814739	0.372311	-0.236831	-0.399427	-0.714221	-0.0315356	0.00115899	-0.784501	0.538935
	E10	Cidofovir	69.8	DmarA	Z_scores	-0.178704	0.178704	-0.00844942	1.1141	-0.320628	0.00743263	-0.0406952	-0.105535	0.201729	-0.350315	-0.267275	0.0326328	0.0914224	0.242254	-0.909786	0.273278
	E11	Ciprofloxacin	0.0099	DmarA	Z_scores	0.364437	-0.364437	NA	NA	NA	NA	-0.11946	-0.132328	NA	NA	-0.611063	NA	-0.00323033	0.178124	0.0621594	0.351944
	E12	Ciprofloxacin	0.005	DmarA	Z_scores	0.551499	-0.551499	-0.126174	0.40597	-0.21826	-0.384916	0.283175	0.161369	0.0667629	-0.135235	0.558373	-0.0235893	0.0560112	0.194239	0.284181	0.619248
	E13	Clarithromycin	29.9	DmarA	Z_scores	NA	NA	NA	NA	NA	NA	NA	NA	NA	NA	NA	NA	NA	NA	NA	NA
	E14	Clarithromycin	15	DmarA	Z_scores	-0.153049	0.153049	NA	5.11083	3.83892	NA	-0.422055	-0.00397258	NA	NA	-1.05895	0.345566	1.83746	2.3044	-0.658879	2.40718
	E15	Clindamycin	2.1	DmarA	Z_scores	-0.793102	0.793102	-1.44913	-0.685966	0.123537	-0.340003	-0.271175	-0.267665	0.685271	0.282206	-0.664016	-0.906902	-0.027752	0.210983	-0.780827	0.165861
	E16	Clindamycin	1	DmarA	Z_scores	1.064	-1.064	-1.22867	-0.460502	-0.260516	-0.188876	-0.113133	-0.098359	0.509745	-0.000433724	-0.398043	0.503274	0.171482	0.31657	0.122105	0.00153421
	E17	Colistin	0.38	DmarA	Z_scores	NA	NA	NA	NA	NA	NA	NA	NA	NA	NA	NA	NA	NA	NA	NA	NA
	E18	Colistin	0.19	DmarA	Z_scores	0.918859	-0.918859	-0.687457	-0.276653	-0.037617	0.0312208	-0.0413925	-0.393101	0.789377	0.114492	-0.0633327	-0.0721283	0.131178	0.138036	-1.6914	-1.53585
	E19	Curcumin	184.2	DmarA	Z_scores	-1.64968	1.64968	1.85274	0.267919	-0.30808	-0.373066	0.190211	0.0539788	-0.0518684	-1.2979	-0.147376	0.150179	-0.314477	-0.482562	0.126388	-0.20038
	E20	Curcumin	92.1	DmarA	Z_scores	-1.31803	1.31803	1.05661	1.10074	0.757434	1.33972	0.188878	0.325123	-0.125758	-0.597661	0.41416	0.408126	-0.111889	-0.184032	0.704612	0.947147
	E21	Cycloserine D	7.7	DmarA	Z_scores	-0.313233	0.313233	-0.298632	0.042199	-0.368572	-0.228695	0.0484255	0.0881499	0.036455	0.142041	-0.323397	0.118411	-0.267647	-0.0752248	-1.31954	-0.325014
	E22	Cycloserine D	3.8	DmarA	Z_scores	0.141523	-0.141523	-0.147691	-0.43149	-0.09709	-0.141597	-0.00452767	-0.070593	0.171841	0.215803	0.36768	0.2526	-0.0995424	-0.126861	0.154717	0.239798
	E23	Deoxycholic acid	196.3	DmarA	Z_scores	1.09811	-1.09811	0.424491	-0.0622171	-0.224305	-0.0124383	0.12508	0.294799	-0.487198	-0.458731	0.221882	0.03771	-0.297185	-0.37275	-0.278959	-0.655617
	E24	Deoxycholic acid	98.1	DmarA	Z_scores	1.33814	-1.33814	0.290758	2.47507	-0.194952	-0.0268959	0.00847399	0.12649	-1.24122	-0.901367	0.838864	0.163739	-0.407689	-0.287676	0.880269	-0.272914
	F1	Cerulenin	2.5	DmarA	Z_scores	-0.189232	0.189232	0.431808	-0.503695	-0.349446	-0.457384	0.119261	-0.0887515	-0.387153	1.53794	1.44163	1.49943	0.236985	0.12978	0.745327	-1.15394
	F2	Cerulenin	1.3	DmarA	Z_scores	0.0735669	-0.0735669	-1.57992	1.89185	-0.659645	-0.277504	-0.123619	0.0191983	-0.151396	-0.19629	-0.405059	-0.643231	0.127656	0.255984	-0.439783	-1.5187
	F3	Cetirizine dihydrochloride	57.7	DmarA	Z_scores	1.24583	-1.24583	-0.74601	0.566266	-0.0325836	-0.00374833	0.247967	-0.149943	0.592218	0.708966	0.204328	0.727333	0.185828	0.280341	-0.206076	0.656624
	F4	Cetirizine dihydrochloride	28.9	DmarA	Z_scores	-0.61159	0.61159	-0.918187	0.365882	0.0878714	-0.000414687	-0.0288388	-0.174119	0.747332	0.299457	0.715416	0.527466	0.254556	0.184323	0.947344	1.04078
	F5	Chloramphenicol	0.24	DmarA	Z_scores	0.0541328	-0.0541328	-0.689552	0.228761	0.977925	0.412395	-0.0800534	-0.0339102	1.43416	2.12908	-0.122233	0.0955799	0.60656	0.452348	0.962011	-0.228791
	F6	Chloramphenicol	0.12	DmarA	Z_scores	-0.426298	0.426298	-0.828308	0.648994	0.215158	0.129452	5.0999e-05	-0.0997397	0.247842	0.698778	-0.917125	-0.334956	0.0670062	0.251837	-0.343198	0.278646
	F7	Chlorhexidine	0.13	DmarA	Z_scores	1.82394	-1.82394	-0.648763	0.025675	0.271223	-0.341781	-0.139588	0.0267668	-0.254546	-0.114979	0.284626	-0.483904	-0.0858398	0.166032	-1.2023	0.773395
	F8	Chlorhexidine	0.063	DmarA	Z_scores	0.27665	-0.27665	-0.335899	1.24709	0.0384429	0.0433777	0.106102	0.131558	0.329209	0.283982	0.46408	-0.0368392	0.0656406	0.105664	0.92782	-0.818568
	F9	Cidofovir	34.9	DmarA	Z_scores	0.617283	-0.617283	-1.10639	-0.206873	-0.402228	-0.270134	-0.00526101	-0.0111236	0.175774	-0.502387	-0.440334	-0.927554	-0.00904131	0.106488	-0.544383	-0.810392
	F10	Cidofovir	17.4	DmarA	Z_scores	0.597896	-0.597896	-0.0614904	0.358888	-0.0261312	-0.185711	0.0803129	-0.0496136	0.0925419	-0.172648	-0.388241	-0.262717	0.10976	-0.0107928	0.349545	0.166399
	F11	Ciprofloxacin	0.0025	DmarA	Z_scores	0.714977	-0.714977	-0.0269472	0.823778	-0.231295	-0.275211	0.0677178	0.0726417	0.36476	-0.366984	0.0881115	-0.143575	-0.0320937	0.221627	-0.592008	-0.673644
	F12	Ciprofloxacin	0.0012	DmarA	Z_scores	0.770608	-0.770608	0.447006	0.259828	-0.257587	0.0820768	0.0391077	0.0262356	0.185401	-0.27904	0.342369	0.163242	0.0861484	0.153068	-0.374923	0.804328
	F13	Clarithromycin	7.5	DmarA	Z_scores	0.309045	-0.309045	0.00261205	0.0221218	2.6219	2.54434	-0.473933	-0.216771	7.81996	0.926871	-1.91735	-2.25388	1.71457	1.51871	1.21656	2.61178
	F14	Clarithromycin	3.7	DmarA	Z_scores	-1.1694	1.1694	-0.701965	-0.630177	2.11644	1.9318	-0.39453	-0.132878	4.61248	1.04799	-2.60034	-2.93	0.515994	0.75771	-1.26467	1.49328
	F15	Clindamycin	0.52	DmarA	Z_scores	-2.0249	2.0249	-0.498006	0.545183	0.110335	-0.021513	-0.180919	-0.03629	0.533633	0.194618	0.457102	0.0837779	0.251731	0.22235	-0.684715	1.10904
	F16	Clindamycin	0.26	DmarA	Z_scores	0.415865	-0.415865	0.235536	1.14131	0.235337	-0.116297	0.0998487	0.0456045	0.578633	0.626124	0.502342	0.930319	0.320376	0.340747	0.590221	1.02402
	F17	Colistin	0.1	DmarA	Z_scores	-0.653486	0.653486	0.280963	0.76677	-0.03965	-0.176986	-0.0608927	-0.0409109	0.406753	0.491435	-0.286235	0.283	0.253782	0.358128	0.431218	0.324888
	F18	Colistin	0.048	DmarA	Z_scores	-0.836657	0.836657	-0.386837	0.0537483	-0.157299	-0.235147	0.102277	-0.0153849	0.314038	-0.497311	-0.87207	-0.623177	0.126387	0.237011	-0.624564	-0.447636
	F19	Curcumin	46	DmarA	Z_scores	-0.631941	0.631941	1.15	1.24355	0.582074	0.172454	0.305669	0.244174	0.711775	-0.0915985	1.74921	0.513457	0.196103	0.044443	0.646286	-0.285037
	F20	Curcumin	23	DmarA	Z_scores	0.744434	-0.744434	2.53523	1.11426	0.309026	0.166514	0.240271	0.192822	-0.0229042	0.687687	1.17266	0.967444	0.277743	0.13944	-0.421222	0.267455
	F21	Cycloserine D	1.9	DmarA	Z_scores	1.19823	-1.19823	0.486643	0.653056	0.104306	-0.0936159	-0.00859552	-0.00127768	0.292941	0.480468	0.660523	-0.0698132	0.0616625	0.0902772	0.107062	-0.766416
	F22	Cycloserine D	1	DmarA	Z_scores	-1.38403	1.38403	0.890616	0.422963	-0.176721	-0.0965852	0.0497982	-0.0686535	0.0737102	0.194801	-0.186404	0.339774	0.0988596	0.0859726	1.36634	0.999498
	F23	Deoxycholic acid	49.1	DmarA	Z_scores	-0.188224	0.188224	0.872309	0.13454	-0.101999	-0.419147	0.113757	0.237198	-0.524872	-0.611377	0.137141	0.896724	-0.00271782	-0.181348	0.125235	1.81886
	F24	Deoxycholic acid	24.5	DmarA	Z_scores	1.15222	-1.15222	1.36846	1.77879	-0.0919818	-0.0146562	-0.0577965	0.0976115	-1.13483	-0.93206	-0.888953	-0.164367	-0.0795712	-0.0175863	0.126318	0.309092
	G1	Dopamine	94.8	DmarA	Z_scores	2.17372	-2.17372	-1.15096	-0.356914	-0.543651	0.977562	0.107697	-0.0421828	-0.272345	-0.44376	-0.0558457	1.2213	-0.15218	-0.150222	-0.223465	-0.87631
	G2	Dopamine	47.4	DmarA	Z_scores	0.486534	-0.486534	-0.744916	-1.49475	-0.420139	-0.316893	0.0030311	-0.0315783	-0.295826	-0.804743	-0.728805	-0.561698	-0.144954	0.0215664	-1.11598	-0.00230564
	G3	Doxorubicin	2.3	DmarA	Z_scores	-1.41299	1.41299	-0.411449	-0.463107	-0.0449108	-0.270546	-0.0693137	-0.140516	0.973465	0.948514	0.190722	0.699857	0.0634216	-0.0192505	-0.255888	-0.266014
	G4	Doxorubicin	1.2	DmarA	Z_scores	0.307147	-0.307147	-0.747281	-0.181021	-0.0746097	-0.221013	-0.100523	0.00547281	0.158559	0.253022	-1.14415	0.250951	-0.131755	0.118394	-1.31324	-0.644065
	G5	Doxycycline	0.51	DmarA	Z_scores	NA	NA	NA	NA	NA	NA	NA	NA	NA	NA	NA	NA	NA	NA	NA	NA
	G6	Doxycycline	0.26	DmarA	Z_scores	1.63137	-1.63137	-0.745154	-0.376149	3.04091	1.4261	0.865135	1.17932	0.951536	-1.21135	-1.61895	-1.68344	2.09609	2.12646	0.700616	0.72708
	G7	EDTA	146.1	DmarA	Z_scores	-2.59235	2.59235	-1.45659	-1.05259	1.08039	1.05133	1.55853	3.50764	-1.0754	-1.37822	-1.1157	-1.95129	0.961256	2.45856	1.81301	1.28088
	G8	EDTA	73.1	DmarA	Z_scores	-0.651115	0.651115	-0.968906	-0.130377	-0.468409	-0.621866	0.172883	0.086093	-1.06824	-0.602951	0.190624	-0.47683	-0.678187	-0.181843	-0.385285	0.18095
	G9	EGCG	22.9	DmarA	Z_scores	-0.72281	0.72281	0.355856	0.236707	0.180541	-0.0602299	0.257714	-0.0781859	-0.503548	0.492059	-0.120577	-0.661732	-0.838134	-0.65484	1.61511	-0.602597
	G10	EGCG	11.5	DmarA	Z_scores	0.924587	-0.924587	0.384215	-0.423027	-0.121847	-0.226561	0.0310621	-0.139266	-1.13422	-0.301561	0.588002	0.563696	-0.650334	-0.652365	0.0422129	-1.15182
	G11	Erythromycin	14.7	DmarA	Z_scores	3.43039	-3.43039	NA	NA	NA	2.58552	-0.555868	-0.518477	NA	NA	-3.81308	-3.31283	0.848872	0.710783	-3.39624	1.11586
	G12	Erythromycin	7.3	DmarA	Z_scores	-0.87462	0.87462	-0.573407	-0.237679	1.15121	1.4594	-0.107257	-0.226841	1.53144	0.799123	-2.4248	-2.24005	0.485244	0.217281	-0.10419	-1.15519
	G13	Estradiol	136.2	DmarA	Z_scores	-2.29676	2.29676	-0.43635	-0.00320078	-0.545345	-0.430146	0.194968	0.0404316	-0.0745671	-0.598076	0.430394	0.134461	-0.330218	-0.221095	-0.0565636	-0.83626
	G14	Estradiol	68.1	DmarA	Z_scores	1.13183	-1.13183	1.71411	1.49287	-0.388452	-0.136666	0.167778	-0.0443109	1.41137	0.229744	2.29693	1.50883	0.0363675	0.0775646	0.424662	0.55901
	G15	Ethidiumbromide	197.1	DmarA	Z_scores	NA	NA	NA	NA	NA	NA	NA	NA	NA	NA	NA	NA	NA	NA	NA	NA
	G16	Ethidiumbromide	98.6	DmarA	Z_scores	0.0284679	-0.0284679	1.5047	-0.307437	1.75384	1.38225	-0.113823	-0.134808	1.17233	0.442757	-0.0670987	-0.340758	2.00772	2.12274	0.211739	-0.595829
	G17	Fosfomycin	0.091	DmarA	Z_scores	-0.131442	0.131442	3.04271	2.11349	1.73457	0.883869	-0.138703	-0.186908	5.36195	2.22964	0.335916	-0.0825994	0.104925	0.0798928	-0.455439	-0.239271
	G18	Fosfomycin	0.046	DmarA	Z_scores	-0.142832	0.142832	-0.387077	-0.181624	-0.19973	-0.21162	-0.162971	-0.0442031	0.350195	-0.322075	-0.500594	-0.213517	0.00588331	0.231297	-0.577934	-0.00634408
	G19	Fusidic acid	107.7	DmarA	Z_scores	0.642444	-0.642444	-0.142091	-1.37283	0.580699	-0.10908	-0.404261	-0.308292	-1.87516	-1.65705	-0.828159	-1.85538	0.312197	0.294309	-0.369476	-0.110921
	G20	Fusidic acid	53.9	DmarA	Z_scores	-1.82258	1.82258	-1.38484	-0.2041	0.556448	0.356741	-0.0861014	-0.205224	-0.0622613	-0.235864	0.0200207	-1.16307	0.150156	0.028646	-0.578957	-0.213949
	G21	Gentamicin	1	DmarA	Z_scores	NA	NA	NA	NA	NA	NA	NA	NA	NA	NA	NA	NA	NA	NA	NA	NA
	G22	Gentamicin	0.52	DmarA	Z_scores	1.07676	-1.07676	0.247274	0.544489	0.760134	0.326551	0.026263	0.0808076	-0.0296109	-0.223712	-0.205674	-0.0910134	-0.376503	-0.432037	-0.364556	-0.137891
	G23	Hydrocortisone	181.2	DmarA	Z_scores	0.412081	-0.412081	0.438928	0.20543	-0.482892	-0.450311	0.0083199	0.157566	-0.633739	-0.761619	0.0212959	-0.355522	-0.342944	-0.338709	0.74322	-0.55295
	G24	Hydrocortisone	90.6	DmarA	Z_scores	-0.203444	0.203444	1.5209	0.367755	-0.387501	-0.403228	-0.0360133	0.0664653	-0.878162	-1.10977	-0.295848	-0.335092	-0.388387	-0.253576	1.3084	-0.0664974
	H1	Dopamine	23.7	DmarA	Z_scores	1.57156	-1.57156	0.439918	-0.480185	-0.207993	0.526486	0.0800816	-0.0458042	-0.336754	0.906642	0.59781	2.24357	0.0795795	0.0356004	0.528426	-0.295329
	H2	Dopamine	11.9	DmarA	Z_scores	-0.0742878	0.0742878	-1.29248	-0.448476	-0.463572	-0.213904	0.0566562	-0.0700321	-0.47562	-0.249792	-0.21613	0.18308	0.058826	-0.0953828	-0.535675	-0.455657
	H3	Doxorubicin	0.58	DmarA	Z_scores	0.409017	-0.409017	-0.134099	-0.833305	-0.171795	0.192215	0.0180675	0.0679253	0.680325	0.249862	0.0440836	0.275204	-0.0483969	0.139612	0.535297	-0.277709
	H4	Doxorubicin	0.29	DmarA	Z_scores	0.551589	-0.551589	-0.549517	-0.996882	-0.404129	-0.124467	0.037758	-0.018115	0.501489	-0.228223	-0.64684	0.167736	-0.00154289	0.0686832	0.30779	-0.257774
	H5	Doxycycline	0.13	DmarA	Z_scores	-1.07371	1.07371	-0.1259	0.23692	4.62766	3.96573	0.426806	0.917687	2.25133	1.59368	-0.653028	-1.18867	0.970161	0.827628	-0.054625	1.59941
	H6	Doxycycline	0.064	DmarA	Z_scores	-1.09177	1.09177	-0.467624	0.265216	2.35633	2.49536	0.498381	0.401191	2.4129	1.64926	0.319383	1.13326	0.634161	0.505926	1.67039	1.56264
	H7	EDTA	36.5	DmarA	Z_scores	1.18277	-1.18277	-0.09169	-0.999606	-0.26649	-0.387923	0.0528343	0.158359	-0.486922	-0.551026	-0.236193	-0.111879	-0.491055	-0.467123	-0.728465	0.688416
	H8	EDTA	18.3	DmarA	Z_scores	-1.79109	1.79109	-1.06266	-0.143677	-0.272611	-0.686815	0.0886997	-0.0381735	-0.210543	-0.951538	-1.0113	-1.08397	-0.2786	-0.352761	-0.884054	0.0611845
	H9	EGCG	5.7	DmarA	Z_scores	0.0451233	-0.0451233	0.521504	0.811178	-0.075464	-0.304938	-0.0984296	-0.0778429	-1.05976	-0.140579	1.40012	0.638493	-0.503303	-0.101544	0.54369	-0.763826
	H10	EGCG	2.9	DmarA	Z_scores	0.222958	-0.222958	1.05403	0.508996	-0.397399	-0.296413	-0.182253	-0.202392	-1.28049	-0.813932	-0.586382	-1.05629	-0.347862	-0.166176	-1.64664	-1.3087
	H11	Erythromycin	3.7	DmarA	Z_scores	-0.301218	0.301218	-1.04749	-1.13418	0.293336	0.787538	-0.197405	-0.199905	0.0655252	0.509614	-1.77516	-2.55187	0.020855	-0.117341	-2.06857	-0.690838
	H12	Erythromycin	1.8	DmarA	Z_scores	-0.712937	0.712937	0.520751	0.840792	0.0604236	0.128239	-0.141	-0.102579	0.307489	0.60911	-0.824333	-0.507279	0.246217	0.181674	-0.451284	-1.08541
	H13	Estradiol	34	DmarA	Z_scores	-1.50988	1.50988	-0.858728	1.06019	-0.373962	-0.249135	-0.0571576	-0.0712834	-0.323599	0.295493	0.640212	-0.660588	0.117535	0.0871871	-0.927102	-0.56208
	H14	Estradiol	17	DmarA	Z_scores	0.133752	-0.133752	-0.571064	0.136793	-0.298317	-0.327715	-0.0904837	-0.0802721	0.138692	-0.390155	-0.0632021	0.563655	-0.0724077	0.165301	-0.96342	0.276846
	H15	Ethidiumbromide	49.3	DmarA	Z_scores	-0.369369	0.369369	1.83351	0.531834	1.96521	1.15504	0.105147	-0.0799195	0.546058	1.0068	1.34659	1.3933	1.51677	1.51699	0.471382	1.20028
	H16	Ethidiumbromide	24.6	DmarA	Z_scores	-0.4773	0.4773	1.01602	0.031832	1.02837	0.950777	-0.0020499	0.0955117	0.158008	0.365886	0.851775	0.339096	0.788536	1.03317	0.672369	-0.388636
	H17	Fosfomycin	0.023	DmarA	Z_scores	-0.792389	0.792389	0.141361	0.749115	0.398591	-0.287205	0.093724	-0.01678	0.337883	0.73109	-0.0898047	1.05582	0.0869413	0.288668	1.0062	0.775725
	H18	Fosfomycin	0.011	DmarA	Z_scores	-2.02168	2.02168	-0.136859	0.222605	0.158869	-0.100414	0.00992956	0.0960424	0.328176	0.376223	0.423186	0.067223	0.122527	0.2772	-0.117278	-0.286171
	H19	Fusidic acid	26.9	DmarA	Z_scores	-0.13782	0.13782	0.788376	-0.311111	0.517722	0.0823949	-5.0999e-05	0.0615577	-0.196885	0.63497	-0.119593	-0.106338	0.393965	0.268677	1.19448	0.181201
	H20	Fusidic acid	13.5	DmarA	Z_scores	-0.921723	0.921723	0.681083	-0.0455756	-0.0186577	0.0495203	-0.0399906	0.0118746	-0.12792	0.290762	-0.485499	-0.116492	0.0465593	0.208388	1.09145	0.545298
	H21	Gentamicin	0.26	DmarA	Z_scores	-0.858859	0.858859	0.456956	0.242474	0.025686	-0.241439	0.0862066	-0.0163064	-0.440563	0.252845	0.67105	-0.181512	-0.103816	0.0270719	1.03205	0.76261
	H22	Gentamicin	0.13	DmarA	Z_scores	-0.9964	0.9964	0.953908	0.508157	-0.0576553	-0.329238	0.013413	-0.020683	-0.383527	0	0.0277839	-1.0544	0.0635616	0.0512408	1.09184	0.12864
	H23	Hydrocortisone	45.3	DmarA	Z_scores	-1.49461	1.49461	-0.0206695	-0.577759	-0.360483	-0.393804	-0.133886	0.114035	-0.891202	-0.899546	0.0807767	0.41269	-0.257708	-0.139129	1.35174	-0.333204
	H24	Hydrocortisone	22.7	DmarA	Z_scores	0.809959	-0.809959	1.20052	1.37424	-0.362684	-0.321599	-0.127673	0.00808695	-1.18333	-0.916223	-0.000572075	0.0932542	-0.259241	-0.153398	1.50499	-0.056678
	I1	Ibuprofen	103.1	DmarA	Z_scores	0.106132	-0.106132	2.40169	1.95334	-0.0229715	1.10566	0.0138677	-0.116762	1.20364	2.35459	0.999821	0.989406	-0.00383393	-0.117988	2.0127	-0.498753
	I2	Ibuprofen	51.6	DmarA	Z_scores	-1.35825	1.35825	-0.996312	-0.244471	-0.332963	-0.458553	0.156414	-0.0955718	0.670585	0.268143	-0.548132	-0.802718	-0.174554	-0.0241991	-0.283058	0.00545776
	I3	Imipenem	0.16	DmarA	Z_scores	-0.168105	0.168105	-0.549283	0.0963862	-0.261307	0.17614	-0.0798541	-0.181694	1.3027	1.08055	0.113877	-0.173369	-0.0419517	0.0049508	0.483119	-0.249339
	I4	Imipenem	0.079	DmarA	Z_scores	-0.165508	0.165508	-0.853935	-0.547866	-0.126061	-0.0600973	-0.0560422	-0.0839168	0.469551	0.044119	-0.382943	-0.551641	0	-0.159826	-0.61676	-0.121557
	I5	Indole	117.2	DmarA	Z_scores	-0.319276	0.319276	-0.357317	-0.392889	0.665304	0.450384	-0.0654288	-0.0622412	0.534079	0.129132	-0.0258003	0.10591	-0.200579	-0.19784	-0.935447	-0.747462
	I6	Indole	58.6	DmarA	Z_scores	-2.05899	2.05899	-0.538105	0.54417	-0.129438	-0.187435	0.00786933	-0.0141357	0.0823963	-0.224547	-0.207779	0.503458	0.0440373	-0.0513713	0.16368	-0.0785164
	I7	Levofloxacin	0.036	DmarA	Z_scores	NA	NA	NA	NA	NA	NA	NA	NA	NA	NA	NA	NA	NA	NA	NA	NA
	I8	Levofloxacin	0.018	DmarA	Z_scores	NA	NA	NA	NA	NA	NA	NA	NA	NA	NA	NA	NA	NA	NA	NA	NA
	I9	Lithocholic acid	188.3	DmarA	Z_scores	0.0737575	-0.0737575	2.4423	-0.649157	0.200353	-0.173469	0.714947	0.0433784	-1.31434	-0.570365	0.83159	0.347859	-0.221375	-0.34668	0.789012	0.318052
	I10	Lithocholic acid	94.1	DmarA	Z_scores	1.50723	-1.50723	1.19443	-0.0424717	0.0768849	-0.22404	0.422211	-0.0474143	-0.108655	0.0528375	1.39401	0.771413	-0.226591	-0.206894	1.39208	0.682881
	I11	Loperamide	256.8	DmarA	Z_scores	-0.56943	0.56943	-1.45645	-0.690204	0.256543	1.16496	0.106208	-0.24863	1.03206	0.606269	0.0896812	-1.89193	-0.391437	-0.0434103	-0.590437	1.13158
	I12	Loperamide	128.4	DmarA	Z_scores	-0.264114	0.264114	-0.0789927	0.652516	-0.0527794	0.242151	0.0399456	0.0748115	-0.998716	-0.0758224	-0.710536	0.0641522	0.16233	0.228697	-0.872519	0.476746
	I13	Water_2	0	DmarA	Z_scores	0.166238	-0.166238	1.07198	1.38301	0.487582	0.283082	-0.326373	-0.00957898	0.31342	1.88311	0.958627	1.20725	-0.0849919	0.0864414	-0.476209	0.428018
	I14	Water_2	0	DmarA	Z_scores	-0.755844	0.755844	3.40302	0.332838	0.286356	0.201886	-0.0974832	-0.0138496	-0.0167377	0.491526	2.52931	1.34863	0.0186091	-0.00929721	0.818056	-0.745182
	I15	Mecillinam	0.065	DmarA	Z_scores	NA	NA	NA	NA	NA	NA	NA	NA	NA	NA	NA	NA	NA	NA	NA	NA
	I16	Mecillinam	0.033	DmarA	Z_scores	-1.6806	1.6806	NA	-0.755129	NA	0.118836	-0.228993	-0.193569	-0.141128	-1.64709	-0.723921	-0.930645	0.064193	0.243662	NA	-0.938029
	I17	Meropenem	0.088	DmarA	Z_scores	NA	NA	NA	NA	NA	NA	NA	NA	NA	NA	NA	NA	NA	NA	NA	NA
	I18	Meropenem	0.044	DmarA	Z_scores	0.216386	-0.216386	-0.800239	-0.125294	NA	-0.754489	-0.0414261	-0.181467	-0.251552	-1.97464	-0.811335	-1.45637	-1.20796	NA	NA	-0.703288
	I19	Metformin	165.6	DmarA	Z_scores	-1.82832	1.82832	1.14554	0.00508325	-0.259422	-0.223689	-0.168	-0.133338	0.737167	0.795314	0.254921	0.304463	0.0343478	-0.0970004	1.06409	-0.495561
	I20	Metformin	82.8	DmarA	Z_scores	-0.174172	0.174172	0.9659	-0.96433	-0.355636	-0.0335484	-0.116118	-0.0144949	0.136405	-0.0585502	0.22764	-0.0709375	-0.0253767	-0.00157236	0.750244	-0.198029
	I21	Metronidazole	0.86	DmarA	Z_scores	0.562646	-0.562646	0.988877	0.301065	0.0468178	0.123707	-0.0681261	0.0789444	0.905078	1.33121	0.622099	0.929965	-0.0501568	-0.119866	0.662429	-0.0303038
	I22	Metronidazole	0.43	DmarA	Z_scores	-2.03498	2.03498	1.27172	0.139538	0.0620362	0.0779253	-0.0984661	0.0318083	-0.0578735	0.346288	0.754533	0.64609	-0.0391659	-0.124436	1.3006	-0.497962
	I23	Minocycline	0.49	DmarA	Z_scores	-0.115281	0.115281	0.965713	0.134056	2.26821	3.922	0.291106	0.0734626	1.16928	2.22879	0.625523	0.546097	1.26649	-0.0997646	0.458	-0.433387
	I24	Minocycline	0.25	DmarA	Z_scores	-1.68022	1.68022	-0.3519	0.896955	0.142926	0.385303	-0.155179	-0.0570747	-0.0595945	-0.713249	0.371958	0.325612	0.0232475	-0.120301	-0.401373	-0.00153421
	J1	Ibuprofen	25.8	DmarA	Z_scores	-0.403413	0.403413	0.594118	0.739843	-0.174205	0.51767	0.157121	0.00997746	0.328405	1.92569	2.4357	2.28527	0.145729	0.032714	1.61047	-0.0498283
	J2	Ibuprofen	12.9	DmarA	Z_scores	-0.244267	0.244267	-1.05708	-0.081388	-0.176652	0.640562	0.0373378	-0.040258	0.281487	0.387604	0.278002	0.149623	-0.108986	0.00626985	-1.10942	1.16706
	J3	Imipenem	0.04	DmarA	Z_scores	-1.0109	1.0109	0.621124	1.14096	-0.29062	0.828486	0.0185683	0.0123542	0.809514	0.51474	1.34687	0.581886	0.139564	0.182551	1.32774	0.505581
	J4	Imipenem	0.02	DmarA	Z_scores	0.666661	-0.666661	2.55848	-0.000291069	0.366799	0.816935	0.0659513	-0.00668374	0.817023	0.953559	0.992109	1.85349	0.00060248	-0.118758	0.668458	0.965198
	J5	Indole	29.3	DmarA	Z_scores	1.45244	-1.45244	-0.156052	0.237841	0.425872	0.394861	-0.0688236	0.0362326	0.529612	0.0892829	1.08599	1.10525	0.0705501	0.0452151	1.76533	-0.12362
	J6	Indole	14.6	DmarA	Z_scores	-0.609762	0.609762	0.429598	0.769133	0.377072	0.375902	0.02513	0.040172	0.50459	0.517705	0.911685	1.31637	-0.0320286	-0.139383	0.394968	1.09217
	J7	Levofloxacin	0.009	DmarA	Z_scores	0.11495	-0.11495	5.45219	1.85444	NA	NA	0.226847	0.0809899	2.07068	-0.0382302	1.43389	0.247258	0.0301545	0.142352	NA	0.606038
	J8	Levofloxacin	0.0045	DmarA	Z_scores	-1.10891	1.10891	1.59475	0.782826	1.45707	0.315508	0.504892	0.309761	0.005898	0.667314	0.661717	1.23918	0.142003	0.123779	0.865942	0.615211
	J9	Lithocholic acid	47.1	DmarA	Z_scores	0.726742	-0.726742	1.20197	0.118568	0.342776	0.0559029	0.516467	-0.0640189	-0.480099	-0.171718	0.292163	0.0872378	-0.242603	-0.14769	1.02232	0.882338
	J10	Lithocholic acid	23.5	DmarA	Z_scores	1.26716	-1.26716	2.96062	-0.275351	0.38508	0.0441074	0.408512	-0.0893079	0.639474	0.136736	1.89874	0.990034	0.011253	-0.11163	1.91237	1.12489
	J11	Loperamide	64.2	DmarA	Z_scores	-0.594386	0.594386	1.27012	-1.01807	0.275331	0.417285	0.0712706	0.069256	-0.0800948	-0.0731401	-0.651398	0.310136	-0.0273958	-0.0482893	0.211622	1.42985
	J12	Loperamide	32.1	DmarA	Z_scores	0.884642	-0.884642	0.419025	0.301684	0.189967	-0.274313	0.0143311	0.0644485	0.298741	0.224627	-1.03813	-0.306528	-0.0844345	-0.00155943	-0.293167	0.254919
	J13	Water_2	0	DmarA	Z_scores	1.24594	-1.24594	1.50126	0.00781106	0.548088	0.0561321	-0.12824	-0.138533	-0.194077	0.111279	0.456	0.88763	-0.108413	-0.0982787	-0.916334	0.207572
	J14	Water_2	0	DmarA	Z_scores	-0.249767	0.249767	1.13327	-0.00274916	0.383502	-0.105639	0.0577863	-0.0489882	-0.036542	0.403998	0.489045	0.0552849	0.0516217	0.0823204	0.175428	-1.01778
	J15	Mecillinam	0.016	DmarA	Z_scores	1.94217	-1.94217	0.718184	0.505392	-0.00385733	-0.17657	0.192939	0.117107	-0.24651	-0.235788	0.547681	0.209403	0.422937	0.31896	-1.33869	-0.20424
	J16	Mecillinam	0.0081	DmarA	Z_scores	-2.35052	2.35052	2.29945	0.209423	-0.0474192	0.00176893	0.251034	0.163096	-0.301527	0.266327	1.55653	1.31031	0.0382139	0.259003	-0.294973	0.192296
	J17	Meropenem	0.022	DmarA	Z_scores	-0.734345	0.734345	0.749047	-0.270377	-0.331504	-0.468412	-0.0684482	-0.0105716	0.193389	-0.371936	0.19442	0.00684066	-0.241726	-0.00710186	-0.78142	0.631381
	J18	Meropenem	0.011	DmarA	Z_scores	0.0491535	-0.0491535	0.593367	-1.09267	-0.503067	-0.560551	0.0381576	0.0122673	-0.518547	-0.648154	-0.531506	-0.63774	-0.121677	-0.0749567	-1.36499	-0.818887
	J19	Metformin	41.4	DmarA	Z_scores	0.878715	-0.878715	0.463584	-0.115283	-0.0616228	-0.203107	-0.18789	-0.0163871	0.0164651	-0.265549	0.39098	-0.0496824	0.0285679	0.105948	-0.895556	0.524059
	J20	Metformin	20.7	DmarA	Z_scores	0.184186	-0.184186	1.13127	0.497836	0.124992	-0.0340852	-0.0910727	-0.0347152	0.365481	0.299067	0.493081	0.500584	0.118228	0.146248	2.375	-0.0688002
	J21	Metronidazole	0.21	DmarA	Z_scores	-1.15839	1.15839	0.0247581	-0.101952	-0.0988083	-0.32749	-0.0947397	-0.0951764	0.0701682	-0.190912	-0.644434	0.422375	-0.121619	-0.054299	0.0962766	-0.274482
	J22	Metronidazole	0.11	DmarA	Z_scores	0.517567	-0.517567	1.12389	0.862805	0.0731484	-0.149835	-0.00995768	-0.0203605	0.182385	0.191038	0.230503	0.620107	0.0977901	0.0047713	0.920137	0.16706
	J23	Minocycline	0.12	DmarA	Z_scores	-0.284647	0.284647	1.12137	-0.409387	-0.00415407	0.134049	-0.0537196	-0.0425198	0.349724	-0.185594	0.446261	0.292135	-0.00727274	0.0130639	0.0429139	-0.229052
	J24	Minocycline	0.062	DmarA	Z_scores	-0.164154	0.164154	-0.600278	0.797716	-0.112173	0.184434	-0.285413	-0.0166619	-0.874728	-0.523702	0.454371	-0.624017	-0.216337	-0.273478	-0.110872	-0.847117
	K1	Mitomycin C	0.5	DmarA	Z_scores	0.18702	-0.18702	0.49056	1.66526	-0.484195	0.922627	0.133344	-0.191371	0.433404	2.25028	0.351073	1.46873	-0.00292199	-0.19754	-0.574908	-0.0160042
	K2	Mitomycin C	0.25	DmarA	Z_scores	0.69065	-0.69065	-0.0973881	0.971737	-0.249511	-0.000175895	0.153439	-0.0522899	0.118648	-0.121646	0.0658593	0.206233	-0.205346	-0.11103	-1.13094	0.0182551
	K3	Moxifloxacin	0.088	DmarA	Z_scores	NA	NA	NA	NA	NA	NA	NA	NA	NA	NA	NA	NA	NA	NA	NA	NA
	K4	Moxifloxacin	0.044	DmarA	Z_scores	NA	NA	NA	NA	NA	NA	NA	NA	NA	NA	NA	NA	NA	NA	NA	NA
	K5	Nitrofurantoin	3.6	DmarA	Z_scores	0.752997	-0.752997	0.554818	2.06954	3.27524	5.63184	-0.310215	-0.152902	1.78606	0.821179	-0.0150976	-0.833753	-0.043908	0.201632	-1.18416	-1.26398
	K6	Nitrofurantoin	1.8	DmarA	Z_scores	0.226551	-0.226551	0.340166	-0.532307	0.770307	0.54638	-0.256374	-0.07034	-0.155884	-0.263384	-0.58198	-0.264241	-0.194773	-0.0312418	-0.192238	-1.30784
	K7	Noradrenalin	159.6	DmarA	Z_scores	0.837181	-0.837181	0.143164	0.700401	-0.0577583	-0.041562	-0.19102	-0.148553	0.751197	0.949878	-0.445849	-0.105214	-0.288679	-0.425213	-0.609693	-0.708418
	K8	Noradrenalin	79.8	DmarA	Z_scores	-0.487015	0.487015	-1.17188	-0.784429	0.0001386	-0.0624618	-0.046375	-0.0841885	0.123877	-0.0493457	-0.0623126	-0.256547	-0.238226	-0.278239	-0.614865	0.0816856
	K9	Novobiocin	19	DmarA	Z_scores	-1.33744	1.33744	NA	0.0114542	7.10581	3.28992	0.242554	-0.0163837	-1.99496	-1.75135	3.79856	1.62963	0.223965	-0.22572	-0.891308	2.49208
	K10	Novobiocin	9.5	DmarA	Z_scores	0.405779	-0.405779	0.47783	-0.804959	0.550287	0.0851906	0.299525	0.543007	-1.44767	-1.61796	1.16912	1.65054	-0.253426	0.00325277	2.21309	1.6503
	K11	Omeprazole	172.7	DmarA	Z_scores	-0.298018	0.298018	0.268682	-0.654472	-0.431306	-0.768541	0.0596826	-0.0238411	-0.873996	-0.698736	0.0506123	-0.383857	-0.382766	-0.364972	0.995551	-1.16103
	K12	Omeprazole	86.4	DmarA	Z_scores	1.6731	-1.6731	-0.474656	-0.315353	-0.0774193	-0.533083	0.144079	0.138168	-0.810592	-0.309846	0.457094	0.139334	-0.230669	-0.379167	-0.0558906	0.27618
	K13	Oxacillin	4.2	DmarA	Z_scores	-0.849137	0.849137	0.439193	0.731485	0.248254	0.140328	-0.138572	-0.18731	0.70844	1.39435	1.07031	0.955389	-0.144744	-0.00959678	-0.311383	-0.865972
	K14	Oxacillin	2.1	DmarA	Z_scores	0.100945	-0.100945	-0.00895037	0.54556	0.0413665	-0.187063	-0.104145	-0.0208613	0.246248	-0.169695	-0.380896	-0.0319069	-0.241744	-0.0541549	-1.01906	-0.210509
	K15	Paraquat	5.1	DmarA	Z_scores	-0.219409	0.219409	0.0812526	0.0577858	0.937276	1.55451	5.03637	6.79242	0.378674	1.35515	-0.59731	-1.84441	14.3196	13.5142	6.15046	6.68842
	K16	Paraquat	2.6	DmarA	Z_scores	0.454868	-0.454868	1.40809	0.321259	0.599407	0.33513	3.6851	3.9035	0.151048	0.793747	0.0764958	-0.42871	6.24634	7.79556	3.16055	2.83447
	K17	Penicillin G	3.7	DmarA	Z_scores	0.464366	-0.464366	0.981183	-0.32457	-0.0843997	-0.158991	-0.149025	-0.0877885	1.02736	1.29151	-0.568857	0.359503	0.110353	-0.0792066	-0.471451	-0.12333
	K18	Penicillin G	1.9	DmarA	Z_scores	0.392126	-0.392126	-0.304262	0.560525	-0.262628	-0.225511	0.0101666	0.0635524	0.0384006	0.033235	0.5299	0.0958059	-0.17114	0.00629707	0.467188	-0.808384
	K19	Phleomycin	5	DmarA	Z_scores	NA	NA	NA	NA	NA	NA	NA	NA	NA	NA	NA	NA	NA	NA	NA	NA
	K20	Phleomycin	2.5	DmarA	Z_scores	NA	NA	NA	NA	NA	NA	NA	NA	NA	NA	NA	NA	NA	NA	NA	NA
	K21	Piperacillin	0.27	DmarA	Z_scores	-1.34673	1.34673	1.74007	0.421238	-0.223038	-0.00995689	-0.0972409	-0.18074	1.06636	0.691658	0.708587	0.563824	-0.176519	-0.191298	0.47587	0.520628
	K22	Piperacillin	0.13	DmarA	Z_scores	0.326649	-0.326649	1.90282	-0.171071	0.134904	-0.241954	-0.138486	-0.0299595	0.124224	0.0478021	0.392109	0.416547	-0.0402368	-0.0718274	-0.366379	-0.903735
	K23	Piperine	142.7	DmarA	Z_scores	-0.560215	0.560215	0.981976	-0.0137668	-0.280509	-0.46876	-0.0550573	0.146499	-1.03273	-0.900084	0.107461	-0.105871	-0.37945	-0.26799	1.93606	-1.27495
	K24	Piperine	71.3	DmarA	Z_scores	0.699844	-0.699844	1.39202	0.990155	-0.303372	-0.655777	-0.255978	-0.0466072	-1.59128	-1.8191	-0.137493	-1.03116	-0.308759	-0.18035	-0.0593361	-0.655232
	L1	Mitomycin C	0.13	DmarA	Z_scores	-0.599388	0.599388	1.75778	1.54052	-0.286166	1.3226	0.329548	0.216344	0.854147	2.30373	2.60089	3.2253	-0.0936879	0.0420621	0.622066	0.112238
	L2	Mitomycin C	0.063	DmarA	Z_scores	1.44486	-1.44486	-1.37101	0.207583	0.0459548	-0.123777	0.163247	-0.0157007	0.024608	-0.509878	-0.658396	-0.698113	-0.241721	-0.0162241	-0.547402	-0.873241
	L3	Moxifloxacin	0.022	DmarA	Z_scores	-0.873103	0.873103	1.3797	0.754709	2.23486	1.01392	0.345625	0.396959	0.520321	0.870525	0.34661	0.243866	-0.0924167	-4.25628e-05	-0.597447	0.0054912
	L4	Moxifloxacin	0.011	DmarA	Z_scores	0.4328	-0.4328	-1.11825	-0.0159401	0.24444	0.0348366	0.140323	0.16784	-0.198574	0.0550981	0.80571	0.625701	-0.0327702	-0.159155	-0.38689	-0.097375
	L5	Nitrofurantoin	0.89	DmarA	Z_scores	1.22571	-1.22571	1.35344	-0.386808	0.437881	0.0595686	0.0294561	0.00678395	-0.0497537	-0.128241	1.03331	1.21126	0.0259142	0.157135	1.07465	-0.501464
	L6	Nitrofurantoin	0.45	DmarA	Z_scores	-0.446168	0.446168	0.93824	-0.700101	0.266383	-0.0554659	-0.0884392	-0.0369383	-0.22985	-0.675957	0.402537	0.507735	-0.19812	-0.0768224	0.708925	-1.19261
	L7	Noradrenalin	39.9	DmarA	Z_scores	-0.931847	0.931847	0.55414	0.162954	0.199512	0.54181	-0.0550542	0.0374854	0.396978	0.563119	0.909355	1.37343	-0.0562557	-0.102899	0.288757	0.10798
	L8	Noradrenalin	20	DmarA	Z_scores	1.12524	-1.12524	0.777127	-0.0524742	0.406572	0.481885	0.0899016	0.0108755	0.409036	1.00742	0.312357	0.456529	-0.131447	-0.0287224	1.07611	-0.663597
	L9	Novobiocin	4.8	DmarA	Z_scores	0.430795	-0.430795	0.805716	-0.533114	0.668775	0.161919	0.200935	0.224268	-0.705155	0.0277363	1.44832	1.68311	-0.0508558	-0.048965	1.97916	0.959497
	L10	Novobiocin	2.4	DmarA	Z_scores	0.223078	-0.223078	0.543618	-1.23756	-0.0200826	-0.2008	-0.0931269	0.152254	-0.260957	-0.320922	0.845794	0.513107	-0.0294122	-0.049723	-0.330291	0.713787
	L11	Omeprazole	43.2	DmarA	Z_scores	0.29345	-0.29345	-0.306628	-0.409148	0.343478	-0.42696	0.0185507	-0.0222265	-0.907974	-0.125023	0.488751	0.160815	-0.190768	-0.221822	-1.06314	0.245869
	L12	Omeprazole	21.6	DmarA	Z_scores	1.40986	-1.40986	0.686623	0.00629794	-0.140688	-0.398905	-0.0105122	-0.145181	-0.622624	-0.456132	0.13719	-0.478686	-0.16662	-0.236983	-0.904772	-0.715534
	L13	Oxacillin	1.1	DmarA	Z_scores	1.02479	-1.02479	1.72665	0.507131	0.403392	-0.0244847	0.0666978	0.0277166	0.596362	0.997063	0.602797	1.24773	0.052888	0.0960201	0.694163	1.21726
	L14	Oxacillin	0.53	DmarA	Z_scores	-1.85363	1.85363	0.0413267	-0.577152	0.196793	-0.486577	-0.0300979	0.0179089	-0.352157	-0.05586	-0.575514	-0.063393	-0.1589	-0.120077	-0.962315	-0.617645
	L15	Paraquat	1.3	DmarA	Z_scores	-0.532047	0.532047	0.9792	-0.154907	0.448398	0.21636	2.43644	2.29013	0.31567	0.326707	0.140778	-0.209569	4.18777	4.38057	2.23892	0.643111
	L16	Paraquat	0.64	DmarA	Z_scores	0.0778507	-0.0778507	1.66731	0.0737835	0.299235	0.219651	1.49445	1.48273	0.300871	0.679987	0.221161	0.429404	2.83007	2.96707	0.954342	0.54404
	L17	Penicillin G	0.93	DmarA	Z_scores	0.487852	-0.487852	1.03748	0.145946	-0.0080635	-0.347466	-0.105506	0.0264329	0.116295	1.06238	0.446285	-0.0728028	0.154914	0.050866	0.141287	-1.11036
	L18	Penicillin G	0.47	DmarA	Z_scores	1.46638	-1.46638	0.238133	-0.499948	-0.00316176	-0.435267	-0.111508	-0.103433	0.00449656	-0.100239	-0.350529	-0.449035	-0.245213	4.25628e-05	-0.0253166	-0.00895161
	L19	Phleomycin	1.2	DmarA	Z_scores	NA	NA	NA	NA	NA	NA	NA	NA	NA	NA	NA	NA	NA	NA	NA	NA
	L20	Phleomycin	0.62	DmarA	Z_scores	2.83878	-2.83878	-0.0467068	-0.499232	NA	2.56814	-0.23738	-0.269755	2.18501	-0.587582	-0.266091	-0.360491	-0.101562	-0.0977477	-1.22335	-0.441556
	L21	Piperacillin	0.067	DmarA	Z_scores	0.0181981	-0.0181981	-1.06196	-0.887893	0.0849193	-0.378588	-0.0820546	0.115409	0.0434794	-0.411846	0.126488	0.398899	-0.0283497	0.0250733	1.39147	0.443198
	L22	Piperacillin	0.034	DmarA	Z_scores	-0.988431	0.988431	-0.0281006	-0.0442493	0.0296022	-0.258699	-0.253805	-0.0372515	-0.0390964	0.339317	-0.0431977	-0.0361878	-0.184347	-0.0985266	-0.187847	-0.153978
	L23	Piperine	35.7	DmarA	Z_scores	0.129851	-0.129851	0.192594	-0.62874	-0.457991	-1.04517	-0.181011	-0.00764402	-0.90775	-1.24776	-1.03795	-1.21003	-0.0413344	-0.145075	-0.640926	-0.263755
	L24	Piperine	17.8	DmarA	Z_scores	0.146441	-0.146441	2.71056	1.60861	-0.265036	-0.336413	-0.290841	-0.0920958	-1.10813	-1.58763	-0.293042	-0.426865	-0.27831	-0.106711	1.10773	-0.731945
	M1	PMS	9.2	DmarA	Z_scores	1.0603	-1.0603	-1.63657	-0.840923	0.0602819	4.57426	9.17693	8.04457	-0.497447	NA	-1.37264	-0.738302	3.15749	3.13338	3.43747	7.63266
	M2	PMS	4.6	DmarA	Z_scores	-0.31736	0.31736	-1.20918	-0.350783	0.040011	0.13239	7.5063	7.53782	-1.23597	-0.568415	-1.04338	-1.24737	2.19332	2.47355	2.13877	3.3605
	M3	Polymyxin B	0.28	DmarA	Z_scores	-0.487243	0.487243	1.06015	1.26786	0.617238	0.270272	0.0417173	NA	1.97881	NA	0.397768	0.331855	0.11863	-0.286555	-1.16193	0.578298
	M4	Polymyxin B	0.14	DmarA	Z_scores	0.773917	-0.773917	-0.156725	-0.392094	0.00571309	-0.320534	0.083227	0.0558245	0.580794	0.218315	-0.00309863	0.225861	-0.019945	-0.0626554	0.328562	0.00597875
	M5	Procaine	10634	DmarA	Z_scores	0.538734	-0.538734	0.114735	-1.20114	2.54071	1.75685	0.349984	0.516969	-3.10625	-3.41918	0.451994	-0.71002	1.88933	0.846703	0.0443747	3.41584
	M6	Procaine	5317	DmarA	Z_scores	0.768589	-0.768589	-0.000739319	0.706329	2.11702	2.13862	0.454831	0.61582	-2.62811	-2.50417	-0.0322171	-0.0507623	1.70433	1.65154	0.135553	-0.702751
	M7	Progesterone	157.2	DmarA	Z_scores	-0.138872	0.138872	0.191291	0.347584	0.164828	-0.0170447	0.310336	0.112482	-0.513281	-0.787939	-0.27633	-0.0938246	-0.167044	-0.205921	0.250731	0.0832027
	M8	Progesterone	78.6	DmarA	Z_scores	-0.440057	0.440057	-0.97839	-0.792851	-0.0248483	-0.0782769	0.216891	0.203817	-0.57079	-0.839515	-0.568802	-0.162485	-0.0958837	-0.197912	-0.496495	1.39898
	M9	Pseudomonic acid	2	DmarA	Z_scores	1.77501	-1.77501	-0.390776	0.215618	0.842322	0.179313	-0.388549	-0.312663	0.392219	2.28511	-0.861793	-1.42981	0.453448	0.0996778	-0.216393	-0.995204
	M10	Pseudomonic acid	1	DmarA	Z_scores	0.535904	-0.535904	0.6459	0.110771	0.33934	-0.650225	-0.0771895	0.0305871	0.129202	1.0093	0.13521	0.172465	-0.245639	-0.0396113	1.10302	-0.404366
	M11	Puromycin	24.5	DmarA	Z_scores	-0.760951	0.760951	NA	NA	NA	NA	-0.48353	NA	NA	NA	-0.498542	NA	-0.162545	-0.232073	NA	1.73807
	M12	Puromycin	12.2	DmarA	Z_scores	-0.295607	0.295607	0.0346562	-0.639605	0.9359	0.284225	0.0644603	-0.0719219	0.594674	1.28904	-0.0765075	0.151869	0.182563	-0.0253627	0.488776	0.335133
	M13	Quercetin	151.1	DmarA	Z_scores	-0.912124	0.912124	1.15239	0.0268122	0.476444	1.34372	0.340627	0.107794	-1.08331	1.83006	0.564862	0.268601	-0.479201	-0.547179	-0.146916	0.396169
	M14	Quercetin	75.6	DmarA	Z_scores	-1.31299	1.31299	-0.767975	0.730925	0.983987	0.815785	0.140068	0.0287913	-0.169256	0.541255	0.421046	1.16791	-0.567583	-0.487695	0.630612	-0.124992
	M15	Quinine	324.4	DmarA	Z_scores	-0.703236	0.703236	-0.239584	-0.106663	1.25805	1.09526	0.599848	0.564602	-0.00449656	0.7095	-0.223632	0.966161	-0.124479	-0.218112	-0.213679	1.38634
	M16	Quinine	162.2	DmarA	Z_scores	-0.8607	0.8607	0.6106	-0.853855	0.297579	0.209814	0.227036	0.231999	-0.315639	0.136446	-0.332684	0.825047	-0.181062	-0.172824	0.170581	-0.046699
	M17	Rifampicin	8.2	DmarA	Z_scores	NA	NA	NA	NA	NA	NA	NA	NA	NA	NA	NA	NA	NA	NA	NA	NA
	M18	Rifampicin	4.1	DmarA	Z_scores	-0.649516	0.649516	-0.0359915	-0.299661	-0.960355	-1.49567	-0.504666	-0.43791	-2.90218	-2.88833	-0.521009	-1.14402	-0.886464	-0.925156	-0.217699	-1.08168
	M19	Salicylate	138.1	DmarA	Z_scores	-0.392198	0.392198	0.210398	0.387808	8.52006	8.62109	0.251448	0.701955	-0.496975	-0.426953	-0.768385	-0.452957	0.519516	0.461634	-0.876766	-0.902984
	M20	Salicylate	69.1	DmarA	Z_scores	0.691442	-0.691442	-0.716482	-0.402304	0.736546	0.595679	0.00037671	0.107805	-0.208652	-0.0569104	0.261451	-0.779127	-0.179302	-0.0717634	-0.126727	-0.375665
	M21	Serotonine	106.3	DmarA	Z_scores	0.585064	-0.585064	-0.50349	-0.173183	-0.392107	-0.6694	0.0461044	0.0973438	-0.646411	-0.990095	0.247924	0.899813	-0.117198	-0.368577	0.619956	0.530663
	M22	Serotonine	53.2	DmarA	Z_scores	-1.24186	1.24186	-0.334668	-0.645681	-0.680983	-0.739455	0.0486214	0.161187	-0.841434	-0.745652	-0.598329	0.310434	-0.371006	-0.180532	0.538567	-0.657103
	M23	Sodium urate	227.3	DmarA	Z_scores	1.28541	-1.28541	0.0514366	-0.278494	0.461507	-0.140814	-0.126474	-0.0453546	0.535015	0.472289	0.165034	0.305641	0.211069	-0.261519	-0.579041	-0.821337
	M24	Sodium urate	113.7	DmarA	Z_scores	-0.75478	0.75478	-1.42369	-0.938544	0.0575233	-0.628065	-0.272471	-0.16259	-0.78702	-0.960385	-1.25701	-1.47566	0.0387296	-0.215553	-0.79537	-0.959181
	N1	PMS	2.3	DmarA	Z_scores	0.526215	-0.526215	-0.19532	-0.920833	0.732463	1.32569	7.78555	6.24932	-1.25814	0.368982	-1.43384	-1.28131	1.99257	1.80199	0.575805	1.26352
	N2	PMS	1.1	DmarA	Z_scores	0.673952	-0.673952	-1.02313	-1.05061	-0.270129	0.10602	7.35172	5.22956	-0.764683	-0.691682	-0.930328	-1.19955	1.75801	1.56391	1.25235	0.758336
	N3	Polymyxin B	0.069	DmarA	Z_scores	0.615773	-0.615773	0.000739319	0.520227	-0.135754	0.0530832	-0.0234318	0.033591	0.67246	0.703153	-0.138463	0.333656	-0.243921	-0.123181	-0.200866	0.210342
	N4	Polymyxin B	0.035	DmarA	Z_scores	0.21497	-0.21497	0.00462053	-0.302084	-0.0308922	-0.208649	0.183175	-0.028381	0.342044	0.563137	-0.335627	-0.0390751	-0.125079	-0.0965287	0.222445	-0.574456
	N5	Procaine	2658.5	DmarA	Z_scores	0.397467	-0.397467	-0.183133	-0.198619	1.24161	1.58833	0.719279	0.757666	-1.64721	-1.48902	-0.244952	-0.527498	0.940056	1.17611	-0.44039	0.040685
	N6	Procaine	1329.2	DmarA	Z_scores	-0.805829	0.805829	-0.40727	-0.79636	1.06283	1.20107	0.48692	0.523803	-1.2093	-1.24147	-0.687846	-0.0211659	0.656627	0.561314	-0.163539	0.0796125
	N7	Progesterone	39.3	DmarA	Z_scores	-1.23717	1.23717	-0.90877	-0.768058	-0.0777561	-0.0852476	0.0836926	0.163296	-0.63697	-0.58578	-0.367918	-0.627709	-0.204861	-0.179333	0.397528	-0.214735
	N8	Progesterone	19.7	DmarA	Z_scores	-0.244536	0.244536	-0.537414	-0.27171	0.136772	-0.0992843	0.138306	0.0987904	0.087157	-0.424251	-0.0527917	-0.214452	-0.212605	-0.227309	1.17985	0.302155
	N9	Pseudomonic acid	0.5	DmarA	Z_scores	1.33309	-1.33309	0.354435	0.558089	0.253101	-0.0617078	0.0570238	0.0499495	-0.143999	0.896892	0.8856	0.815016	-0.0590189	-0.0664264	0.644654	0.145506
	N10	Pseudomonic acid	0.25	DmarA	Z_scores	-0.250822	0.250822	-0.0267764	0.439559	-0.2263	-0.243695	-0.110788	-0.0421191	-0.296804	0.541462	0.704532	0.137945	-0.162139	-0.0340866	-0.176247	0.107417
	N11	Puromycin	6.1	DmarA	Z_scores	-1.51265	1.51265	0.586351	0.577598	0.859301	0.387223	-0.0360945	0.0786342	0.726886	1.93032	-0.0894386	0.120795	0.0370146	0.0068079	-0.756234	-0.4667
	N12	Puromycin	3.1	DmarA	Z_scores	0.2446	-0.2446	0.620438	0.85491	0.297969	0.0806995	0.054501	0.151668	0.702427	1.64477	0.548865	0.497659	0.0241181	-0.103523	-0.12798	-1.05203
	N13	Quercetin	37.8	DmarA	Z_scores	0.489091	-0.489091	0.445211	-0.531661	0.531182	-0.29897	0.13111	-0.0800827	-0.284438	2.04389	0.53063	1.09528	-0.574742	-0.477103	0.170821	0.371135
	N14	Quercetin	18.9	DmarA	Z_scores	0.676207	-0.676207	0.693686	-0.123004	-0.0151352	-0.369249	-0.0695679	-0.0227694	-0.188457	0.0896991	-0.107016	0.621421	-0.511213	-0.258076	-0.306798	0.151594
	N15	Quinine	81.1	DmarA	Z_scores	0.44723	-0.44723	0.254067	1.06555	0.331228	0.0636987	-0.00489913	0.241529	0.061586	0.739486	0.477823	0.38565	-0.155393	-0.112008	-0.00151639	0.56115
	N16	Quinine	40.6	DmarA	Z_scores	-0.32664	0.32664	1.57329	-0.814779	-0.13772	-0.475581	-0.0601099	0.083271	-0.401463	-0.258383	-0.753374	0.113984	-0.267436	-0.288862	-0.180091	-0.655961
	N17	Rifampicin	2.1	DmarA	Z_scores	1.15921	-1.15921	-0.307807	-0.725081	-1.02612	-1.33831	-0.591847	-0.418123	-2.19637	-2.02831	-0.347296	-0.930161	-0.65106	-0.662982	-1.31543	-1.0614
	N18	Rifampicin	1	DmarA	Z_scores	0.620718	-0.620718	-0.747161	-0.563812	-0.641457	-1.31408	-0.554684	-0.334292	-1.30044	-1.76367	-0.588507	-1.01571	-0.342646	-0.338712	-1.26733	-0.594805
	N19	Salicylate	34.5	DmarA	Z_scores	-0.174253	0.174253	-0.0472989	-0.208543	0.585939	0.215659	-0.194257	0.0574917	-0.669859	-0.208914	-0.0187917	0.122795	-0.253938	-0.184922	-0.358187	0.314986
	N20	Salicylate	17.3	DmarA	Z_scores	1.6671	-1.6671	-0.143046	-1.03492	-0.0979137	0.214061	-0.150533	0.0184888	-0.501255	-0.170795	-0.0163288	-0.479868	-0.167503	-0.175653	-0.557566	-1.33374
	N21	Serotonine	26.6	DmarA	Z_scores	0.273152	-0.273152	-0.437648	-1.26141	-0.423969	-0.685028	-0.106579	0.197244	-0.937016	-0.442911	-0.562008	-0.367342	-0.114902	-0.246884	0.255115	-0.273186
	N22	Serotonine	13.3	DmarA	Z_scores	0.793651	-0.793651	-0.581025	-0.995136	-0.579393	-0.791778	-0.0150288	-0.0607321	-0.946049	-0.816568	-0.931041	-0.641868	-0.194013	-0.186781	-0.3051	0.0351525
	N23	Sodium urate	56.8	DmarA	Z_scores	-0.601226	0.601226	-1.46732	-1.24295	0.138038	-0.504335	-0.343355	0.200782	-0.113842	-0.257425	0.000572075	-0.314243	-0.0119232	-0.147208	-0.143135	-0.377668
	N24	Sodium urate	28.4	DmarA	Z_scores	1.38351	-1.38351	-0.511515	-0.869832	-0.0442977	-0.689371	-0.281463	0.0444982	-0.460927	-0.0798321	-0.677129	-1.21101	0.0521265	-0.156518	0.753555	-0.326087
	O1	Spectinomycin	5	DmarA	Z_scores	0.735603	-0.735603	1.09269	1.68609	-0.0632963	1.43807	0.0505108	-0.0788173	1.79133	4.61539	0.591319	2.85583	-0.148749	-0.31285	0.0403066	-0.527493
	O2	Spectinomycin	2.5	DmarA	Z_scores	0.678977	-0.678977	0.0139956	1.47858	-0.27702	0.0730815	0.101585	-0.0767221	0.323342	-0.189995	-0.196283	-0.164473	-0.192475	-0.328106	0.721914	-0.919561
	O3	Spiramycin	21.1	DmarA	Z_scores	0.0822298	-0.0822298	NA	0.815466	-0.00876859	0.130931	-0.15985	0.0340163	NA	NA	-0.978702	-0.39729	0.242159	-0.221619	-1.16669	-1.08663
	O4	Spiramycin	10.5	DmarA	Z_scores	-0.414807	0.414807	0.143022	0.20701	0.117796	-0.0433448	0.10559	0.00503526	0.806188	0.718139	0.826528	0.757399	0.0668009	-0.152808	0.173338	1.07478
	O5	Sulfamethoxazole	25.3	DmarA	Z_scores	-2.76118	2.76118	3.72744	0.984621	1.11274	1.19702	-0.42963	-0.411874	2.20797	2.31532	0.572722	0.94806	-0.00740046	-0.219412	1.49735	-0.172302
	O6	Sulfamethoxazole	12.7	DmarA	Z_scores	-0.293852	0.293852	0.532821	0.18373	0.552018	0.531019	0.0510988	-0.030107	1.15129	1.49786	1.30979	1.62759	0.00828902	-0.213123	0.554498	-0.404283
	O7	Sulfamonomethoxine	56.1	DmarA	Z_scores	-0.713137	0.713137	1.03449	1.83185	1.02957	1.24997	-0.053095	-0.102748	1.54132	2.63934	2.22506	2.22249	-0.00619336	-0.154348	-0.593139	1.50628
	O8	Sulfamonomethoxine	28	DmarA	Z_scores	-0.954477	0.954477	0.411473	0.960839	0.408581	1.04845	0.131296	-0.055086	0.586206	1.63592	0.851828	1.46208	-0.268459	-0.310002	0.926933	2.33007
	O9	Testosterone	144.2	DmarA	Z_scores	0.0580414	-0.0580414	-0.379216	-0.959188	0.068392	-0.222797	0.259211	0.132904	-0.901137	-1.03774	-0.436187	0.134729	-0.420322	-0.358178	-1.13438	-0.333486
	O10	Testosterone	72.1	DmarA	Z_scores	0.376905	-0.376905	-0.352299	0.880715	0.202122	-0.263252	0.481886	0.571578	-0.30017	-0.701623	0.43997	-0.144192	-0.121094	-0.173925	-0.47307	0.370881
	O11	Tetracycline	0.44	DmarA	Z_scores	-1.6311	1.6311	-1.65083	-1.17942	0.376366	0.525106	0.500663	0.100157	-1.17253	-2.77001	-1.51962	-2.85978	1.2912	1.64587	-0.0967198	2.68347
	O12	Tetracycline	0.22	DmarA	Z_scores	0.431291	-0.431291	-0.546504	-0.153327	3.1816	2.93178	0.259679	0.546702	1.66091	2.0581	-0.733592	-1.23633	0.705709	0.511672	1.61226	0.571001
	O13	Thiourea	38.1	DmarA	Z_scores	-0.418899	0.418899	-0.272906	0.0323204	-0.0384176	-0.285477	-0.205603	-0.122728	0.826064	0.307083	-0.228492	-0.912616	-0.40269	-0.525466	-0.12691	-0.304175
	O14	Thiourea	19	DmarA	Z_scores	-1.53819	1.53819	-0.959626	0	-0.393244	-0.420979	-0.195973	-0.0924717	0.294284	0.0827824	-0.542347	-0.585214	-0.391947	-0.429029	-0.101939	-0.304
	O15	Tobramycin	0.94	DmarA	Z_scores	0.572276	-0.572276	NA	NA	NA	NA	-0.361944	NA	NA	NA	-0.438333	NA	NA	NA	NA	-0.45921
	O16	Tobramycin	0.47	DmarA	Z_scores	1.32443	-1.32443	0.646327	-0.477805	0.104047	0.112945	-0.0815614	-0.0441849	-0.236768	-0.0593953	0.226003	-0.180518	-0.412632	-0.548262	-0.121874	-0.431326
	O17	Trimethoprim	0.58	DmarA	Z_scores	-2.83723	2.83723	-0.44944	-0.502892	0.506277	0.339675	0.821009	-0.0445221	-1.22005	-0.573686	8.36971	0.827805	3.23426	2.69553	-0.647042	2.24213
	O18	Trimethoprim	0.29	DmarA	Z_scores	-0.175148	0.175148	-0.186628	-1.33857	1.5438	1.16835	1.95329	1.84794	-1.46416	-2.32757	5.04851	5.26958	0.780722	0.811466	3.30286	2.11053
	O19	Tunicamycin	21.1	DmarA	Z_scores	0.507469	-0.507469	0.436217	-0.471521	-0.459713	-0.808301	-0.108025	-0.0735943	-1.35007	-0.54406	0.0377102	0.397103	-0.78953	-0.820996	-0.66657	0.116664
	O20	Tunicamycin	10.6	DmarA	Z_scores	0.75807	-0.75807	0.770129	0.459299	-0.0811506	-0.847673	-0.0545163	0.185655	-0.596093	-0.607523	-0.454388	-0.349082	-0.371576	-0.462823	-0.204916	-0.51469
	O21	Vanillin	152.1	DmarA	Z_scores	-1.06126	1.06126	-0.802468	0.393571	1.69555	1.70946	0.385929	0.581935	-1.3112	-0.52214	0.160357	0.0607361	-0.1236	-0.285984	0.244186	-1.18156
	O22	Vanillin	76.1	DmarA	Z_scores	0.191592	-0.191592	-0.14247	-0.860353	0.817178	0.38033	0.0202051	0.103145	-1.52242	-0.873213	-0.385707	-0.22848	-0.277483	-0.362769	0.151061	-0.855635
	O23	Verapamil	227.3	DmarA	Z_scores	0.0138567	-0.0138567	1.72263	2.46378	0.86974	1.40704	-0.100525	-0.0156712	1.46249	1.65021	2.92767	1.64369	-0.304219	-0.414326	-0.79843	-0.740414
	O24	Verapamil	113.7	DmarA	Z_scores	0.27316	-0.27316	3.29154	1.23871	0.544894	1.30083	0.12701	0.0822261	0.541585	0.636191	1.74167	1.71008	0.0217563	-0.202624	-0.051311	0.442095
	P1	Spectinomycin	1.2	DmarA	Z_scores	0.54335	-0.54335	2.12284	1.37024	0.0447767	0.602218	-0.011782	-0.0845046	-0.445981	2.28532	0.403441	1.8415	-0.373322	-0.358486	-0.958821	-0.566383
	P2	Spectinomycin	0.62	DmarA	Z_scores	0.189104	-0.189104	-0.129482	1.38904	-0.359469	0.695853	0.115689	-0.0690905	0.354973	0.805066	0.858034	0.499918	-0.209433	-0.197496	0.950965	0.471008
	P3	Spiramycin	5.3	DmarA	Z_scores	-1.73117	1.73117	-0.764956	-0.0402967	-0.329385	0.0186496	0.0935354	-0.0797341	0.105551	0.542152	0.241868	0.177195	-0.242091	-0.261461	0.207622	1.08413
	P4	Spiramycin	2.6	DmarA	Z_scores	0.400138	-0.400138	-0.112321	-0.854863	-0.271084	0.108325	-0.0502478	-0.0368032	-0.107244	0.196373	-0.575413	-0.319141	-0.222967	-0.34324	-0.28199	0.376112
	P5	Sulfamethoxazole	6.3	DmarA	Z_scores	-1.4156	1.4156	-0.104065	0.395583	-0.105991	0.381859	-0.127011	-0.105479	0.264628	0.743856	0.352885	0.114291	0.0381508	-0.0562364	1.52066	0.810997
	P6	Sulfamethoxazole	3.2	DmarA	Z_scores	-1.17009	1.17009	0.147849	1.22944	-0.0250658	0.0893659	-0.116402	-0.00669661	0.221848	1.24715	0.398555	0.283116	-0.249921	-0.251151	0.193352	-0.513881
	P7	Sulfamonomethoxine	14	DmarA	Z_scores	-0.450774	0.450774	-0.0440362	0.931191	-0.164547	0.656228	-0.201729	-0.0217128	-0.00757705	0.727684	0.14965	-0.331043	-0.410919	-0.337227	-0.93739	0.174361
	P8	Sulfamonomethoxine	7	DmarA	Z_scores	-0.40149	0.40149	-0.213989	0.0485754	0.0442133	0.353005	-0.150953	-0.0580411	-0.109115	0.988872	-0.0451606	0.0718943	-0.161463	-0.297744	0.854925	0.361066
	P9	Testosterone	36.1	DmarA	Z_scores	-1.97178	1.97178	-0.279909	-1.78045	-0.205393	0.0862659	0.0245824	0.163422	-1.14663	-1.0601	-1.12916	-1.15547	-0.267147	-0.332247	-1.44937	-1.96487
	P10	Testosterone	18	DmarA	Z_scores	-1.27516	1.27516	-0.64566	-0.873455	-0.134054	-0.341715	0.0206664	0.0742141	-0.737779	-0.457855	-0.253357	-1.80279	0.0744432	-0.151213	-0.17706	0.344079
	P11	Tetracycline	0.11	DmarA	Z_scores	-1.04814	1.04814	-0.419538	1.14521	2.07363	1.45209	0.0875627	0.28774	1.97335	3.09303	0.38152	-0.495787	0.384573	0.306669	0.635261	-0.506706
	P12	Tetracycline	0.056	DmarA	Z_scores	-0.0846685	0.0846685	0.424803	1.56733	1.14035	0.996349	0.0418592	0.0625626	0.819104	2.62916	0.0370453	0.321525	0.109107	0.0204977	0.511546	-0.109566
	P13	Thiourea	9.5	DmarA	Z_scores	0.764712	-0.764712	0.00541126	0.477052	-0.0239235	0.133881	-0.139962	0.0463452	0.0646935	0.519096	0.154975	0.905885	-0.147211	-0.175233	-0.100695	0.901565
	P14	Thiourea	4.8	DmarA	Z_scores	-0.264231	0.264231	-0.582552	-0.215977	0.0641366	-0.283424	-0.117036	-0.0340797	0.257419	0.289336	-0.563629	0.00670838	-0.273654	-0.267137	0.106709	-0.822006
	P15	Tobramycin	0.23	DmarA	Z_scores	0.988096	-0.988096	-0.607432	-1.4418	-0.0863266	-0.450973	-0.180597	-0.185091	-0.868297	-0.650305	-1.07021	-0.103214	-0.33514	-0.461104	-1.25427	-1.0107
	P16	Tobramycin	0.12	DmarA	Z_scores	2.30894	-2.30894	0.376912	-0.549799	-0.20697	0.0245787	-0.282527	0.0771351	-0.598842	-0.00148351	-0.484824	-0.29262	-0.262935	-0.391413	-0.490771	0.34939
	P17	Trimethoprim	0.15	DmarA	Z_scores	0.447998	-0.447998	1.96603	0.888244	1.52483	1.89021	1.00402	1.19631	-1.02472	0.0712302	3.67927	3.05488	0.274765	0.133962	-0.135301	-0.537415
	P18	Trimethoprim	0.073	DmarA	Z_scores	3.17653	-3.17653	-0.301333	-0.312279	0.539636	0.168714	0.74775	0.709195	-1.52344	-0.813873	1.03472	0.715884	0.261003	-0.0241346	-0.374793	-0.889215
	P19	Tunicamycin	5.3	DmarA	Z_scores	0.632553	-0.632553	-1.05349	-0.774228	-0.340779	-0.926499	-0.121963	0.0124317	-1.41704	0.449718	-0.980756	-1.15264	-0.453771	-0.41107	1.05671	-0.601281
	P20	Tunicamycin	2.6	DmarA	Z_scores	0.204006	-0.204006	-0.169026	-0.00611624	-0.00705786	-0.772577	-0.0874587	0.152868	-0.819131	-0.210041	-0.0896439	-0.670723	-0.109478	-0.217202	-0.4216	0.793194
	P21	Vanillin	38	DmarA	Z_scores	-1.63155	1.63155	0.737385	-0.469056	0.153929	-0.129482	0.0286038	0.205966	-1.37171	-0.684439	-0.0523373	0.272851	-0.187574	-0.213438	0.630825	-0.131097
	P22	Vanillin	19	DmarA	Z_scores	0.600226	-0.600226	-0.758219	-1.26583	-0.212928	-0.688443	-0.0768768	0.218409	-1.77164	-0.887489	-0.896663	-0.600175	-0.144964	-0.224372	-0.341075	0.103317
	P23	Verapamil	56.8	DmarA	Z_scores	-1.69413	1.69413	0.856064	0.441932	0.203151	0.342531	-0.0427731	0.22979	-0.362285	-0.405291	0.0150676	-0.855491	0.0369392	-0.220339	0.113992	0.110362
	P24	Verapamil	28.4	DmarA	Z_scores	-1.82337	1.82337	0.752421	0.550239	0.333386	0.0869656	-0.113677	0.127906	-0.512685	-1.77362	0.409276	-0.35544	-0.118948	-0.210708	-0.621325	0.118084
	A1	Water_1	0	DsoxS	Z_scores	-1.1591	1.1591	-0.291752	0.0220688	-0.346967	-0.404994	0.181619	0.465842	0.573437	1.57222	-0.918496	0.816833	-0.462901	0.13495	1.3346	-0.870072
	A2	Water_1	0	DsoxS	Z_scores	1.57113	-1.57113	0.846616	-0.116525	-0.147307	-0.377895	0.407949	0.651682	0.740243	-0.284096	0.291771	-0.30107	-0.390998	0.832583	1.59302	1.38664
	A3	1-Methyluric acid	91.1	DsoxS	Z_scores	0.506357	-0.506357	0.711561	-0.33974	-0.0941703	-0.328647	0.0420626	0.775781	1.17931	-0.432207	-0.297289	-1.08427	-0.506804	0.67722	0.281474	0.823616
	A4	1-Methyluric acid	45.5	DsoxS	Z_scores	0.755998	-0.755998	0.831904	-0.418781	-0.445376	-0.384633	0.194874	0.451808	-0.0997359	-0.776976	-1.11112	-0.821616	-0.444141	0.281332	1.04533	-0.218561
	A5	2,3-DHBA	154.1	DsoxS	Z_scores	-1.35854	1.35854	0.530831	0.026325	0.367341	0.682792	2.76861	1.71847	1.90292	0.140936	-1.07259	-1.10181	-0.264863	1.11975	0.0720241	0.530457
	A6	2,3-DHBA	77.1	DsoxS	Z_scores	0.614558	-0.614558	0.559574	-0.38489	0.07558	-0.109184	0.916419	1.11684	0.610946	-0.626891	-1.38604	-0.43322	-0.329818	1.15411	1.20675	-0.158222
	A7	2-2-Bipyridyl	78.1	DsoxS	Z_scores	NA	NA	NA	NA	NA	NA	NA	NA	NA	NA	NA	NA	NA	NA	NA	NA
	A8	2-2-Bipyridyl	39	DsoxS	Z_scores	0.476589	-0.476589	-0.537908	-0.0720166	1.44362	1.90341	9.51161	9.51195	-0.4972	1.1477	-0.572905	3.83551	-0.625809	-1.65948	0.752003	2.85098
	A9	4-Aminobenzoic acid	68.6	DsoxS	Z_scores	-2.85226	2.85226	2.56054	0.754718	0.483191	1.0226	1.60859	1.80028	-0.0964488	1.07254	1.49081	3.86683	-0.204039	-0.539023	1.27475	1.17114
	A10	4-Aminobenzoic acid	34.3	DsoxS	Z_scores	-0.169773	0.169773	1.3965	-0.374649	0.123395	0.110458	1.76832	0.99648	1.01146	-0.613134	-0.928187	0.254776	-0.293658	1.01937	2.5402	1.18609
	A11	4-Aminosalicylic acid	153.1	DsoxS	Z_scores	-0.68421	0.68421	1.84228	0.0610317	0.87382	1.06183	2.20791	2.26442	1.4073	-0.156563	-0.256011	0.336135	-0.414429	0.933323	2.04347	1.4738
	A12	4-Aminosalicylic acid	76.6	DsoxS	Z_scores	-1.61845	1.61845	0.170581	-0.176966	0.101639	-0.200357	0.793878	0.339315	-0.0293203	-0.970219	-0.833493	0.0709897	-0.33327	0.913552	-0.527588	-0.317473
	A13	A22	1.4	DsoxS	Z_scores	NA	NA	NA	NA	NA	NA	NA	NA	NA	NA	NA	NA	NA	NA	NA	NA
	A14	A22	0.68	DsoxS	Z_scores	-2.5136	2.5136	-1.90492	-0.615378	-0.0598874	-0.719705	-0.0913776	-0.220457	-1.52878	-1.75545	-2.39779	-2.16596	-0.324976	-0.294293	-2.11033	-1.13953
	A15	Acetylsalicylic acid	180.2	DsoxS	Z_scores	0.489566	-0.489566	2.5433	0.872752	1.57926	2.19489	2.66385	2.63676	0.0904541	-0.420739	-0.100964	-0.912481	-0.247696	1.25235	1.72631	2.2935
	A16	Acetylsalicylic acid	90.1	DsoxS	Z_scores	-0.0114992	0.0114992	1.00405	-0.0691782	0.330415	0.606853	1.04637	0.662893	0.577997	-0.445615	-0.342482	0.742929	-0.293349	0.606727	1.31831	1.2714
	A17	Adrenalin	109.8	DsoxS	Z_scores	-0.0108238	0.0108238	0.621397	0.456344	0.0332558	0.403566	-0.043888	-0.239777	-0.086215	-0.392599	-2.08921	-1.80838	-0.231854	0.282732	-1.3477	0.567286
	A18	Adrenalin	54.9	DsoxS	Z_scores	0.104719	-0.104719	-0.556406	-0.574921	-0.369291	-0.200587	-0.562358	-0.452775	-1.11078	-0.811602	-0.659609	-0.630012	-0.468175	-0.197055	0.702374	-0.559616
	A19	Amikacin	0.59	DsoxS	Z_scores	NA	NA	NA	NA	NA	NA	NA	NA	NA	NA	NA	NA	NA	NA	NA	NA
	A20	Amikacin	0.29	DsoxS	Z_scores	0.00445235	-0.00445235	1.09271	0.357445	0.137105	0.249232	0.53771	0.616472	0.138587	-0.287063	0.288546	-0.460933	-0.308015	0.495323	1.21975	1.19261
	A21	Amoxicillin	2	DsoxS	Z_scores	-1.92813	1.92813	NA	NA	NA	1.66715	-0.359575	-0.00946892	NA	NA	NA	NA	1.14759	0.84968	-1.16478	-0.339928
	A22	Amoxicillin	1	DsoxS	Z_scores	1.53344	-1.53344	-0.0773365	-0.0758026	-0.186821	-0.31585	0.00531726	-0.105307	-0.839912	-0.897925	-1.39436	-0.707728	-0.520134	-0.201009	0.310944	-0.337485
	A23	Azithromycin	2.2	DsoxS	Z_scores	NA	NA	NA	NA	NA	NA	NA	NA	NA	NA	NA	NA	NA	NA	NA	NA
	A24	Azithromycin	1.1	DsoxS	Z_scores	-1.78443	1.78443	5.5608	3.00892	2.58217	6.28904	-1.05309	-0.796719	2.08741	4.26988	-2.58795	-2.88123	1.9036	2.21131	5.96823	3.10044
	B1	Water_1	0	DsoxS	Z_scores	1.80189	-1.80189	0.976117	-0.0687026	0.201223	-0.143362	0.649457	0.968156	0.98712	0.0534137	-0.676546	-0.488928	-0.225002	0.816554	1.07619	0.991466
	B2	Water_1	0	DsoxS	Z_scores	-0.283593	0.283593	0.581117	-0.271963	-0.164831	-0.175516	0.184957	0.227072	0.0760639	-0.00468798	-0.686818	-0.81849	-0.236149	0.629134	-1.48483	-0.118328
	B3	1-Methyluric acid	22.8	DsoxS	Z_scores	0.514466	-0.514466	0.345756	-0.23138	-0.168646	-0.315098	-0.046232	-0.0735869	0.151619	0.49981	-0.984498	-0.839113	-0.0307625	0.472023	-1.42185	0.0435758
	B4	1-Methyluric acid	11.4	DsoxS	Z_scores	-0.168163	0.168163	0.674037	-0.0795101	-0.0977736	-0.193166	0.0744557	0.230626	0.751335	0.110771	0.349154	-0.306893	-0.0440783	0.572712	-0.198153	0.744634
	B5	2,3-DHBA	38.5	DsoxS	Z_scores	2.00361	-2.00361	0.731401	-0.349654	-0.00496192	-0.0252272	0.35192	0.530551	0.664094	-0.53356	-0.991778	-0.632073	0.0961456	0.965778	-0.51876	-0.362672
	B6	2,3-DHBA	19.3	DsoxS	Z_scores	1.38654	-1.38654	1.5487	-0.0630815	0.260487	0.157209	0.467031	0.545801	1.51008	-0.255832	-0.642361	0.134852	0.308328	0.761547	-1.05637	1.29313
	B7	2-2-Bipyridyl	19.5	DsoxS	Z_scores	0.76122	-0.76122	-0.509285	-1.0163	-0.026433	-0.0350475	3.52576	2.48765	0.357536	-0.748098	-0.641191	-0.759476	-0.695206	-0.584396	-0.704618	-0.471088
	B8	2-2-Bipyridyl	9.8	DsoxS	Z_scores	2.61034	-2.61034	-0.000837931	-0.67742	-0.274188	-0.276943	0.722916	0.715324	-0.23148	-0.471176	-0.866984	0.215389	-0.399784	-0.0162058	0.584013	-0.0564383
	B9	4-Aminobenzoic acid	17.1	DsoxS	Z_scores	2.17835	-2.17835	0.482993	0.115601	-0.0241369	0.0102477	0.525187	0.631095	0.470398	-0.0735349	0.006417	0.599792	0.228163	0.345709	-0.531212	-0.395242
	B10	4-Aminobenzoic acid	8.6	DsoxS	Z_scores	0.868064	-0.868064	0.558388	0.156158	-0.00586133	0.168446	1.03979	0.309697	0.587066	0.0796452	0.0549447	1.08664	0.0248119	0.775899	0.730228	1.08916
	B11	4-Aminosalicylic acid	38.3	DsoxS	Z_scores	-0.397898	0.397898	0.418875	0.0226909	0.222036	0.100412	0.5668	0.129536	0.451066	-0.0443147	0.32716	-0.106677	-0.00716864	0.76204	-0.419415	1.79268
	B12	4-Aminosalicylic acid	19.1	DsoxS	Z_scores	0.676375	-0.676375	0.250995	-0.0697522	0.0222191	0.272588	0.16312	0.506466	0.942316	0.0545564	-0.739349	0.338063	-0.0446166	0.960839	-0.185832	0.0892607
	B13	A22	0.34	DsoxS	Z_scores	1.50263	-1.50263	-0.254797	-0.221653	-0.0747877	-0.0241145	0.10578	0.0638537	-0.779372	-0.428735	-1.41121	-0.0334146	-0.00204529	0.444845	-0.224627	-0.675782
	B14	A22	0.17	DsoxS	Z_scores	0.551766	-0.551766	0.0034376	0.0240058	-0.145405	-0.0340487	0.092225	0.131586	0.0728755	-0.756836	-0.599722	-0.292007	-0.0706519	1.20141	-1.82327	0.385511
	B15	Acetylsalicylic acid	45	DsoxS	Z_scores	0.888365	-0.888365	0.420196	0.0411899	0.15258	0.484097	0.371726	0.19864	-0.0459275	-0.278391	0.911779	-0.00457087	-0.100153	1.08901	0.440611	1.35465
	B16	Acetylsalicylic acid	22.5	DsoxS	Z_scores	0.575727	-0.575727	0.433385	-0.464182	0.267247	0.254502	0.056163	0.109391	-0.401906	-0.664548	-1.16592	0.377071	0.0158637	0.756087	0.157868	0.317478
	B17	Adrenalin	27.5	DsoxS	Z_scores	1.4869	-1.4869	-0.0796151	-0.00636485	-0.0855017	0.227908	0.272511	0.111201	0.223249	-0.28152	-0.0875795	0.0847985	-0.190356	0.718544	-0.107801	2.19418
	B18	Adrenalin	13.7	DsoxS	Z_scores	-0.805065	0.805065	-0.666025	-0.0971247	-0.262075	0.0408264	-0.299626	-0.401944	-0.503873	-0.854286	-0.690022	-0.443324	-0.249116	-0.113047	-0.333641	-0.808782
	B19	Amikacin	0.15	DsoxS	Z_scores	-0.0240854	0.0240854	0.170387	-0.0081135	-0.0816291	-0.179096	0.349073	-0.111951	-0.527117	-0.809686	-0.73926	-0.544715	-0.265011	-0.0469267	-0.430437	-0.906356
	B20	Amikacin	0.07	DsoxS	Z_scores	-0.746684	0.746684	0.965207	-0.151327	-0.014936	-0.0101663	0.183923	-0.0161841	0.938839	-0.544948	0.328808	-0.638023	-0.171492	0.248438	1.38608	0.910339
	B21	Amoxicillin	0.5	DsoxS	Z_scores	-0.0507357	0.0507357	-0.578969	-0.328884	-0.269847	-0.474445	0.060645	-0.582354	-0.496642	-1.17686	-0.611705	-0.783802	-0.318314	-0.530266	-1.31019	-0.000370835
	B22	Amoxicillin	0.25	DsoxS	Z_scores	-1.33445	1.33445	-0.215088	0.170438	-0.0634251	-0.351327	-0.131224	-0.291138	-0.765637	-0.856489	0.17934	-0.877918	-0.303982	-0.0931416	0.1092	-0.32006
	B23	Azithromycin	0.56	DsoxS	Z_scores	1.39186	-1.39186	4.78974	2.5376	1.8093	4.36096	-0.495581	-0.47058	2.67972	2.85188	-1.84876	-2.12125	1.90445	1.92932	1.66698	3.4657
	B24	Azithromycin	0.28	DsoxS	Z_scores	-0.804046	0.804046	-0.0765647	1.05517	-0.101267	0.156849	0.18273	0.31401	1.19425	-0.661653	-0.752289	-1.45974	-0.0661847	1.20514	1.66795	2.42591
	C1	Aztreonam	0.044	DsoxS	Z_scores	NA	NA	NA	NA	NA	NA	NA	NA	NA	NA	NA	NA	NA	NA	NA	NA
	C2	Aztreonam	0.022	DsoxS	Z_scores	0.753525	-0.753525	-0.710722	-0.137814	-0.275891	-0.151386	-0.471385	-0.190221	-0.819924	0.214144	-1.26141	-0.877811	-0.339039	0.126711	-0.0238801	-0.478002
	C3	Bacitracin	284.5	DsoxS	Z_scores	0.807864	-0.807864	0.835659	0.111947	0.412952	0.739491	0.32179	0.0784722	1.54443	2.26507	-0.978264	-0.881798	NA	0.196123	0.368578	-0.85905
	C4	Bacitracin	142.3	DsoxS	Z_scores	-0.512462	0.512462	-0.274952	-0.692156	-0.300052	-0.419587	0.0780365	-0.252812	0.334918	-0.307518	-1.44186	-0.395328	-0.532521	0.0612428	0.166611	-0.809222
	C5	Benzalkonium	14.9	DsoxS	Z_scores	-0.225283	0.225283	NA	NA	NA	NA	NA	NA	NA	NA	NA	NA	NA	NA	1.43281	0.724464
	C6	Benzalkonium	7.4	DsoxS	Z_scores	0.61026	-0.61026	0.54565	-0.459018	-0.08921	-0.421337	0.770813	0.39745	0.045992	-0.724204	-0.0656806	-0.02019	-0.0598149	0.519799	-0.0985384	2.74051
	C7	Berberine	168.2	DsoxS	Z_scores	0.390885	-0.390885	1.68569	-0.196043	0.0512082	-0.0811885	2.07084	2.07938	1.50153	-0.271934	0.0143026	-0.50812	-0.693081	-0.159859	1.44303	1.17691
	C8	Berberine	84.1	DsoxS	Z_scores	0.642282	-0.642282	1.05568	-0.549282	-0.145911	-0.124272	0.825429	0.574452	0.830918	-0.386206	-0.120941	-0.454787	-0.552038	-0.166706	-0.0879821	-0.229692
	C9	Bleomycin	0.3	DsoxS	Z_scores	1.36764	-1.36764	NA	NA	NA	NA	NA	-1.54663	NA	NA	NA	NA	NA	0.214776	1.91345	1.54401
	C10	Bleomycin	0.15	DsoxS	Z_scores	-0.250498	0.250498	1.57986	0.411209	0.491531	0.423087	-0.349877	-0.329562	0.424574	0.791815	-0.252318	0.052119	0.719194	0.591628	0.417607	-0.319298
	C11	Butyrate	55	DsoxS	Z_scores	0.832867	-0.832867	1.33187	-0.209661	0.00903659	0.218772	-0.137185	-0.0268887	1.05528	0.629268	1.40895	0.577742	-0.179825	0.848445	0.455629	0.963028
	C12	Butyrate	27.5	DsoxS	Z_scores	0.760236	-0.760236	0.760961	0.180597	-0.0110128	0.16766	0.398269	0.273739	0.874074	0.372027	0.326262	0.140754	0.00817151	0.652029	-0.168025	0.306585
	C13	Caffeine	194.2	DsoxS	Z_scores	2.39213	-2.39213	1.02619	0.497566	1.7647	4.05311	9.72825	10.006	0.391473	0.0976709	-0.911724	-1.47251	0.000863536	1.19962	1.31047	-0.151975
	C14	Caffeine	97.1	DsoxS	Z_scores	-0.404961	0.404961	1.59966	0.128682	1.09177	2.01725	3.86409	4.52691	0.588651	-0.00648513	-0.70171	0.595146	-0.143177	0.47723	1.37151	1.90595
	C15	Catechin	145.1	DsoxS	Z_scores	2.49803	-2.49803	-0.250824	-0.477893	-0.229975	-0.135676	-0.242924	-0.282142	-0.333958	0.053141	0.44294	-0.135681	-0.609774	-0.0816186	1.27432	0
	C16	Catechin	72.6	DsoxS	Z_scores	0.175227	-0.175227	0.0887833	-0.23927	-0.263906	-0.21762	-0.212137	-0.377261	-0.324581	-0.457764	-0.0289187	0.0081333	-0.450277	0.141147	-0.420114	-0.0774462
	C17	CCCP	5.1	DsoxS	Z_scores	1.71666	-1.71666	-0.386045	0.351235	-0.100056	-0.0499729	-0.104024	-0.227747	0.758698	0.266368	1.15876	0.507568	-0.274327	0.492757	0.388027	-0.942682
	C18	CCCP	2.6	DsoxS	Z_scores	1.13148	-1.13148	0.919352	-0.185251	-0.235058	-0.196741	0.0867431	-0.171386	0.0998477	-0.171982	0.474224	0.027072	-0.291629	0.647681	1.63067	0.499894
	C19	Cefaclor	0.92	DsoxS	Z_scores	NA	NA	NA	NA	NA	NA	NA	NA	NA	NA	NA	NA	NA	NA	NA	NA
	C20	Cefaclor	0.46	DsoxS	Z_scores	1.3011	-1.3011	0.274007	-0.180395	-0.310484	0.0199183	0.102129	0.097344	0.202537	-0.116058	0.780103	-0.926159	-0.300964	0.221545	0.346619	-0.594848
	C21	Cefotaxime	0.01	DsoxS	Z_scores	0.496573	-0.496573	0.166621	0.256746	0.495095	0.40143	-0.0784338	-0.186728	-2.5273	NA	-2.1465	-2.62575	0.309711	0.0764193	-0.215619	-0.2518
	C22	Cefotaxime	0.0048	DsoxS	Z_scores	0.207378	-0.207378	-0.215678	-0.0799489	-0.264621	-0.163004	-0.088741	-0.307414	-0.338558	0.0226239	-0.0858262	0.0510388	-0.316828	-0.0412546	0.752685	-0.413338
	C23	Cefsulodin	13.9	DsoxS	Z_scores	-0.247148	0.247148	0.177164	-0.0143651	0.332412	0.349332	-0.308701	-0.340172	-0.514389	1.17157	-1.73565	-1.43484	0.0950708	-0.118507	-0.328896	0.152976
	C24	Cefsulodin	6.9	DsoxS	Z_scores	-1.65127	1.65127	-0.36013	-0.438327	-0.30671	-0.342034	-0.421012	-0.218768	0.218278	-0.734382	-0.243056	-0.266818	-0.342784	0.15809	-0.3728	-0.515483
	D1	Aztreonam	0.011	DsoxS	Z_scores	1.07865	-1.07865	0.132685	-0.458423	-0.184314	-0.25087	0.294361	0.455965	0.270823	-0.0128689	-0.892124	-0.552515	-0.161101	0.490029	-0.228175	-0.164528
	D2	Aztreonam	0.0054	DsoxS	Z_scores	1.92701	-1.92701	-0.283369	-0.358259	-0.185187	-0.18991	-0.162869	-0.37893	-0.539077	-0.838714	-1.52623	-1.28792	-0.201101	-0.0509696	-1.98318	-1.89506
	D3	Bacitracin	71.1	DsoxS	Z_scores	-0.227427	0.227427	-0.752146	0.0439745	-0.148469	-0.188736	-0.218803	-0.336657	-0.264138	-0.248393	-0.421681	-0.478751	-0.386763	-0.189078	-1.2148	-0.327617
	D4	Bacitracin	35.6	DsoxS	Z_scores	-0.401181	0.401181	-0.680629	-0.292257	-0.254221	-0.131892	-0.350628	-0.604478	-0.961791	-0.51388	0.498818	-0.489699	-0.261575	-0.387539	-0.218432	-0.0346882
	D5	Benzalkonium	3.7	DsoxS	Z_scores	0.597491	-0.597491	0.893624	-0.432034	-0.189236	-0.239181	0.44607	0.177722	-0.12562	-0.869911	-1.04084	-0.21318	-0.0803535	0.856396	0.321476	0.169989
	D6	Benzalkonium	1.9	DsoxS	Z_scores	-0.586536	0.586536	0.925555	-0.337266	-0.162976	-0.152093	0.632296	0.485853	-0.0276315	-0.745015	-0.418486	-0.121592	0.111294	1.48933	1.3498	0.582758
	D7	Berberine	42	DsoxS	Z_scores	1.23473	-1.23473	0.519861	-0.262987	-0.0185502	-0.0548117	0.734807	0.625332	-0.00118776	-0.367363	0.201452	-0.352675	-0.260958	-0.193711	0.043745	1.23321
	D8	Berberine	21	DsoxS	Z_scores	0.462239	-0.462239	0.399643	-0.153311	0.0746967	0.0695333	-0.0196809	-0.230704	-0.132141	-0.124036	1.49276	0.549923	-0.0735509	0.0469353	0.84957	0.968228
	D9	Bleomycin	0.076	DsoxS	Z_scores	0.55868	-0.55868	0.74366	0.464086	0.283506	0.357963	0.115073	-0.177814	1.30903	1.01582	1.05314	0.939081	0.262209	0.708533	1.28004	0.376791
	D10	Bleomycin	0.038	DsoxS	Z_scores	1.35719	-1.35719	-0.206649	-0.0877176	-0.00479702	0.129147	-0.0241714	-0.453422	-0.180149	-0.150808	0.169619	0.207669	0.0738502	0.00662658	-0.391985	-1.13057
	D11	Butyrate	13.8	DsoxS	Z_scores	0.681526	-0.681526	0.00277808	-0.0116871	-0.0284025	0.0431531	0.466429	-0.258778	0.559892	0.12002	1.13339	0.546555	0.0248722	0.292878	0.0605788	0.561944
	D12	Butyrate	6.9	DsoxS	Z_scores	0.783085	-0.783085	0.674022	0.236154	0.134634	0.267442	0.163397	-0.22115	-0.163055	0.00578681	0.278941	-0.0459917	0.0807055	0.539658	-0.0529572	-0.698771
	D13	Caffeine	48.5	DsoxS	Z_scores	-0.567008	0.567008	0.430964	0.170038	1.09081	1.47012	2.19908	2.34163	-0.236997	0.181708	1.10206	1.26866	-0.0358382	0.118423	0.502583	1.29016
	D14	Caffeine	24.3	DsoxS	Z_scores	0.491288	-0.491288	0.395057	0.0729402	0.582707	1.16452	1.13901	2.15305	-0.0459991	0.161786	1.16018	1.53725	-0.0592228	0.0574722	0.14979	0.700465
	D15	Catechin	36.3	DsoxS	Z_scores	1.17359	-1.17359	-0.378714	-0.00397456	-0.221305	0.133038	-0.47244	-0.473423	-0.838632	-0.303983	1.57712	-0.0118131	-0.138566	0	-0.696079	-0.3659
	D16	Catechin	18.1	DsoxS	Z_scores	-0.251375	0.251375	-0.599934	-0.0120879	-0.123412	-0.146702	-0.455695	-0.405104	-1.00599	-0.508306	0.358112	0.528076	-0.131978	-0.217777	-0.499075	-0.00691025
	D17	CCCP	1.3	DsoxS	Z_scores	0.319841	-0.319841	0.599094	0.00603913	-0.106282	0.0792329	-0.372448	-0.147998	-0.423066	-0.213084	0.58124	0.765204	-0.0528761	0.225127	-0.0479443	0.0421942
	D18	CCCP	0.64	DsoxS	Z_scores	-0.904165	0.904165	0.0288485	-0.0942333	-0.129837	-0.0330331	-0.201378	-0.00033643	-0.0386186	-0.231611	0.942623	0.204705	-0.0140959	0.541933	-0.0453975	-0.792858
	D19	Cefaclor	0.23	DsoxS	Z_scores	0.673064	-0.673064	-0.0168018	0.232723	-0.0870808	-0.400842	-0.305152	-0.155804	-0.118982	-0.00181695	0.528909	-0.506038	-0.13277	0.139481	-0.163107	-0.0851561
	D20	Cefaclor	0.11	DsoxS	Z_scores	-0.658568	0.658568	0.437554	-0.0332328	0.0737473	0.0894345	-0.157706	-0.177476	0.285741	-0.278675	-0.0122993	-0.396256	-0.0601811	0.349944	-0.596788	-0.675989
	D21	Cefotaxime	0.0024	DsoxS	Z_scores	-0.352128	0.352128	0.231518	0.00363901	-0.162962	0.0447606	-0.249043	-0.111063	-0.206915	-0.25292	0.0842884	-0.183432	-0.148904	0.28089	0.739359	-1.31402
	D22	Cefotaxime	0.0012	DsoxS	Z_scores	0.0584997	-0.0584997	0.0280844	-0.224014	-0.162212	0.0235754	-0.102418	0.0478782	0.483457	-0.125585	0.138476	-0.305647	-0.152882	0.182509	0.454251	-0.619293
	D23	Cefsulodin	3.5	DsoxS	Z_scores	-1.47287	1.47287	-0.500391	-0.0603951	-0.164403	-0.075752	-0.204847	-0.243283	-0.225877	-0.362968	0.049005	-0.102204	0.101999	-0.017638	-0.225187	-0.23217
	D24	Cefsulodin	1.7	DsoxS	Z_scores	-0.0752957	0.0752957	-0.369083	-0.260373	-0.282416	-0.263409	-0.371783	-0.304804	-0.293874	-0.611964	-0.274223	-0.854038	-0.0282714	-0.260874	-1.55018	-0.655197
	E1	Cerulenin	10	DsoxS	Z_scores	-1.07903	1.07903	-1.67718	-1.36458	-0.914722	-1.07279	-0.0765584	-0.27822	0.676422	-0.744459	-1.52769	-0.868583	-0.26765	1.41154	-0.863463	0.0564025
	E2	Cerulenin	5	DsoxS	Z_scores	0.911429	-0.911429	-1.36057	-0.924413	-0.77253	-0.820169	-0.423432	-0.411513	0.448396	-0.967682	-0.948888	-1.54485	-0.22411	0.563634	-1.56936	-1.42347
	E3	Cetirizine dihydrochloride	230.9	DsoxS	Z_scores	0.462892	-0.462892	-0.299201	-0.477743	-0.255197	-0.523304	0.0551564	0.235656	-0.843697	-0.490507	-1.26745	-0.483922	-0.510798	0.454529	-0.0239737	0.888954
	E4	Cetirizine dihydrochloride	115.5	DsoxS	Z_scores	1.70403	-1.70403	0.243824	-0.721038	-0.256445	-0.511121	-0.207363	0.266029	-0.481199	-0.83057	-0.917437	-0.770554	-0.159899	0.449122	-0.714042	-0.681112
	E5	Chloramphenicol	1	DsoxS	Z_scores	0.0152329	-0.0152329	NA	0.0905425	0.95804	1.67146	-0.533989	NA	-0.525096	NA	NA	NA	0.513132	2.89996	2.31416	0.996038
	E6	Chloramphenicol	0.48	DsoxS	Z_scores	1.87152	-1.87152	1.47315	0.740159	0.945167	1.42991	0.286172	0.0800818	1.86451	1.32968	-0.551985	-1.7932	0.406538	2.49902	2.40451	1.65355
	E7	Chlorhexidine	0.51	DsoxS	Z_scores	0.942306	-0.942306	0.400226	0.0714725	0.0622257	-0.0574904	0.218221	0.173029	1.24031	0.792578	0.311714	0.0484022	-0.0884014	0.0132832	1.05669	-0.300658
	E8	Chlorhexidine	0.25	DsoxS	Z_scores	-0.19542	0.19542	0.241489	-0.0259405	-0.06837	0.398177	0.148065	-0.3095	0.239218	0.512178	1.05352	-0.210221	0.168434	0.161385	0.527384	0.619784
	E9	Cidofovir	139.6	DsoxS	Z_scores	-0.050014	0.050014	0.568795	0.201042	-0.0140963	0.375055	-0.318412	-0.241931	0.131573	0.577014	0.122732	0.746152	-0.0833919	-0.102015	0.192146	-1.0986
	E10	Cidofovir	69.8	DsoxS	Z_scores	1.12024	-1.12024	0.437777	-0.267449	-0.0551789	0.10868	0.0392367	-0.194821	0.879123	0.789945	0.820275	0.611807	0.178492	0.328873	0.547125	-0.882221
	E11	Ciprofloxacin	0.0099	DsoxS	Z_scores	0.882352	-0.882352	NA	NA	4.15836	NA	-0.36355	0.2423	NA	NA	NA	NA	5.48617	2.29638	1.98451	1.7151
	E12	Ciprofloxacin	0.005	DsoxS	Z_scores	0.0568057	-0.0568057	0.136319	0.35413	0.0950015	0.102403	0.0621062	0.0106443	0.0260201	-0.584645	0.284801	0.0563019	0.185139	1.17816	0.53608	1.3936
	E13	Clarithromycin	29.9	DsoxS	Z_scores	NA	NA	NA	NA	NA	NA	NA	NA	NA	NA	NA	NA	NA	NA	NA	NA
	E14	Clarithromycin	15	DsoxS	Z_scores	2.63828	-2.63828	2.95869	12.3814	7.66762	6.90415	NA	NA	-2.4389	NA	NA	NA	NA	1.96289	3.60452	3.60435
	E15	Clindamycin	2.1	DsoxS	Z_scores	-0.318587	0.318587	1.83195	0.0837917	0.752407	0.985689	0.568442	0.346249	2.52313	0.895809	-0.171739	-1.0056	0.0684862	0.0923239	-0.187834	0.274861
	E16	Clindamycin	1	DsoxS	Z_scores	-0.152742	0.152742	0.561073	0.287761	0.430117	0.397168	0.378038	0	0.33632	0.441056	0.225589	0.837191	-0.000503984	0.276228	0.861388	0.485812
	E17	Colistin	0.38	DsoxS	Z_scores	-0.178275	0.178275	0.50849	4.11695	1.2183	NA	NA	NA	1.10713	NA	-0.753079	-1.95668	NA	-0.517273	0.000289941	-0.938396
	E18	Colistin	0.19	DsoxS	Z_scores	0.528299	-0.528299	0.0125799	-0.159892	0.00561217	0.0403515	-0.5719	-0.456221	-0.140695	0.0521442	-0.0779066	-0.147838	-0.123386	0.339067	-0.144718	-1.25392
	E19	Curcumin	184.2	DsoxS	Z_scores	0.61512	-0.61512	-0.259006	0.318292	-0.0993818	-0.525575	0.180682	-0.121633	-0.929062	0.227278	0.158347	0.843788	-0.258836	-0.04761	0.329638	-0.328372
	E20	Curcumin	92.1	DsoxS	Z_scores	1.09151	-1.09151	-0.155422	0.326477	-0.0310882	-0.419512	-0.362376	-0.119919	-0.679162	0.139366	-0.659343	-0.934318	0.102711	-0.47476	-0.0438609	0.561071
	E21	Cycloserine D	7.7	DsoxS	Z_scores	-0.555413	0.555413	-0.149846	-0.488414	-0.19641	0.0914693	-0.181055	-0.406177	-0.471035	-0.498757	0.109958	-0.83176	-0.207114	-0.140855	-0.1564	-0.979329
	E22	Cycloserine D	3.8	DsoxS	Z_scores	0.773586	-0.773586	0.0505262	-0.123725	-0.162234	-0.143202	-0.264604	-0.238054	-0.030645	0.096436	-0.158801	-0.28991	-0.0673803	0.0375595	-0.280659	0.190659
	E23	Deoxycholic acid	196.3	DsoxS	Z_scores	-0.770892	0.770892	-0.917759	-0.0859587	-0.321633	-0.409582	-0.0298765	-0.0580906	-1.06056	-0.499061	0.536803	0.341234	-0.509766	-0.519442	0.0691778	-1.50434
	E24	Deoxycholic acid	98.1	DsoxS	Z_scores	0.81112	-0.81112	0.440946	0.06265	-0.220555	-0.450608	0.237573	0.204549	-0.210227	-0.42194	-0.0398677	0.0146071	-0.408695	0.00245049	0.401301	1.94866
	F1	Cerulenin	2.5	DsoxS	Z_scores	-1.38486	1.38486	-0.900623	-0.96374	-0.531621	-0.356282	0.00958715	-0.322716	0.687213	-0.470358	0.132307	-0.639814	-0.108347	0.423276	-1.07096	-0.206415
	F2	Cerulenin	1.3	DsoxS	Z_scores	-0.554215	0.554215	-0.180067	-0.397439	-0.4788	-0.352794	-0.302173	-0.236272	0.91595	-0.00475699	-0.690477	-0.105852	0.0592712	0.674494	-0.60468	-0.930671
	F3	Cetirizine dihydrochloride	57.7	DsoxS	Z_scores	0.452074	-0.452074	0.765921	0.0814296	0.00602718	-0.135655	0.0520492	0.0878092	-0.0902588	-0.32003	0.509928	-0.48603	0.0900519	0.731139	-0.72766	-0.487151
	F4	Cetirizine dihydrochloride	28.9	DsoxS	Z_scores	-1.02778	1.02778	0.502352	0.185154	-0.092266	-0.0889021	-0.440138	0.150635	0.0798294	0.0797382	-0.671881	0.035372	0.152842	0.567592	-0.606355	1.10925
	F5	Chloramphenicol	0.24	DsoxS	Z_scores	0.0410855	-0.0410855	0.603659	0.261538	0.40142	0.592634	-0.0853674	-0.0773789	2.19328	0.912525	0.00105789	-0.436647	0.213635	0.631276	0.790015	-0.663524
	F6	Chloramphenicol	0.12	DsoxS	Z_scores	0.0601955	-0.0601955	0.349341	0.195047	0.220923	0.209905	0.010605	0.100897	1.1646	1.03944	0.631884	0.832309	0.141193	0.335053	-1.22064	-0.440973
	F7	Chlorhexidine	0.13	DsoxS	Z_scores	-0.158925	0.158925	0.661413	0.0161694	-0.0926947	0.173778	0.0419579	-0.0693713	0.58615	0.8411	1.24282	0.385048	0.161008	0.391004	-1.21801	1.5782
	F8	Chlorhexidine	0.063	DsoxS	Z_scores	0.86252	-0.86252	-0.888996	0.0637263	-0.0166769	0.0605195	-0.572174	-0.274182	-0.315964	0.574323	0.365245	0.445778	0.234003	-0.12938	-0.43678	0.706119
	F9	Cidofovir	34.9	DsoxS	Z_scores	-0.398245	0.398245	0.49912	-0.0682053	0.131596	-0.209097	-0.177924	-0.0346552	0.625513	0.361368	1.30753	0.170064	0.269007	0.222081	2.23495	0.855301
	F10	Cidofovir	17.4	DsoxS	Z_scores	0.439365	-0.439365	-0.155471	0.0478395	0.0630234	0.131939	0.447993	-0.227286	0.00932615	0.57408	0.6235	0.887004	0.166931	0.077138	0.276503	-0.465738
	F11	Ciprofloxacin	0.0025	DsoxS	Z_scores	0.0069798	-0.0069798	0.602913	0.0863762	0.257844	0.118861	-0.0651501	0.537962	0.0412842	0.231573	1.98295	0.492123	0.315934	0.335552	0.0752149	1.12226
	F12	Ciprofloxacin	0.0012	DsoxS	Z_scores	0.464737	-0.464737	0.522961	0.316051	0.193209	0.307881	-0.0223279	0.047252	0.0843765	0.147181	1.76539	0.671185	0.284283	0.648484	0.0442787	0.681899
	F13	Clarithromycin	7.5	DsoxS	Z_scores	1.86879	-1.86879	4.59549	5.94107	3.05403	6.48225	-0.933572	0.390086	2.05962	4.79717	-1.02461	-2.29335	3.41567	4.55787	4.30335	2.30008
	F14	Clarithromycin	3.7	DsoxS	Z_scores	0.991924	-0.991924	6.02031	1.96172	1.71951	3.16979	0.12696	0.56495	5.16558	2.84627	-2.11445	-2.57697	2.33951	3.93483	0.697629	3.61446
	F15	Clindamycin	0.52	DsoxS	Z_scores	1.78231	-1.78231	0.479117	0.113393	0.314479	0.242544	-0.120538	-0.120422	0.160366	-0.0769152	1.03797	-0.0121605	0.176015	0.283245	0.783899	-0.219005
	F16	Clindamycin	0.26	DsoxS	Z_scores	0.68714	-0.68714	0.204232	0.204308	0.193567	0.097218	-0.450613	-0.139147	-0.328734	0.0713407	0.594046	0.567277	0.310147	0.321833	-0.473912	-0.53621
	F17	Colistin	0.1	DsoxS	Z_scores	1.14153	-1.14153	-0.17319	0.155976	-0.0101985	0.058991	-0.0705538	-0.155536	-0.0225299	0.323048	1.6487	0.619917	0.170269	0.566338	1.2836	0.298717
	F18	Colistin	0.048	DsoxS	Z_scores	1.45107	-1.45107	-0.0698921	0.127738	5.73858e-05	0.356713	-0.224144	-0.056564	0.290804	-0.104714	0.867059	0.336565	0.166171	0.303733	0.669496	1.29383
	F19	Curcumin	46	DsoxS	Z_scores	-1.56803	1.56803	-0.300581	0.381058	0.0445094	-0.219485	0.240457	-0.23724	-0.881655	0.75663	1.21244	0.504981	0.479423	0.00839798	-0.833804	-0.0994819
	F20	Curcumin	23	DsoxS	Z_scores	-0.892882	0.892882	0.00870166	0.270229	0.400756	-0.176757	0.28854	-0.458816	-1.02682	-0.621247	-0.0890005	0.753398	0.617819	-0.0893199	0.111356	0.601412
	F21	Cycloserine D	1.9	DsoxS	Z_scores	-0.869596	0.869596	-0.775716	0.0973196	0.0317041	0.0950987	-0.412378	-0.362715	-0.514375	-0.24824	1.17309	-0.231592	0.02623	0.30233	0.568721	0.720475
	F22	Cycloserine D	1	DsoxS	Z_scores	-1.08729	1.08729	0.158404	-0.151274	-0.213148	-0.102533	-0.026927	0.00401331	0.0791032	0.0287394	0.709333	0.271142	0.104346	0.0815676	-0.844316	0.326328
	F23	Deoxycholic acid	49.1	DsoxS	Z_scores	-0.213877	0.213877	-0.391154	0.277167	-0.0302052	-0.375102	-0.132065	-0.159793	-0.93926	-0.299493	1.03914	0.494204	-0.144387	-0.310773	-0.119841	-0.656239
	F24	Deoxycholic acid	24.5	DsoxS	Z_scores	0.113849	-0.113849	-0.57576	-0.197118	-0.219236	-0.465818	-0.322453	-0.205084	-0.764311	-0.778308	0.142227	-0.245315	-0.0893749	-0.140719	0.490317	1.27496
	G1	Dopamine	94.8	DsoxS	Z_scores	-0.236001	0.236001	-0.87344	-0.829635	-0.461828	-0.759049	-0.792575	-0.697701	-1.14167	-1.29588	-2.12951	-1.94341	-0.623483	-0.537797	-1.52651	-0.473067
	G2	Dopamine	47.4	DsoxS	Z_scores	0.899004	-0.899004	0.304434	-0.34499	-0.196721	-0.0560828	-0.231225	-0.211719	-0.749118	-0.937274	-0.982791	-1.21384	-0.390544	-0.209913	-0.614084	0.283475
	G3	Doxorubicin	2.3	DsoxS	Z_scores	0.897752	-0.897752	1.30453	0.349937	-0.151166	0.017041	0.537942	0.540728	1.83464	0.851607	0.456705	0.579516	-0.322548	0.892587	0.349196	1.05782
	G4	Doxorubicin	1.2	DsoxS	Z_scores	0.475784	-0.475784	-0.115289	0.214702	0.0902892	-0.0404953	0.0227677	-0.169473	-0.23508	0.282428	0.0589613	0.120196	-0.0610236	-0.0218933	-1.04628	-0.378342
	G5	Doxycycline	0.51	DsoxS	Z_scores	NA	NA	NA	NA	NA	NA	NA	NA	NA	NA	NA	NA	NA	NA	NA	NA
	G6	Doxycycline	0.26	DsoxS	Z_scores	-0.827151	0.827151	4.40977	3.48004	2.4515	3.74584	1.96093	3.71623	3.73323	2.19537	-1.98317	-1.35263	1.70072	3.17665	2.83628	1.40881
	G7	EDTA	146.1	DsoxS	Z_scores	NA	NA	NA	NA	NA	NA	NA	NA	NA	NA	NA	NA	NA	NA	NA	NA
	G8	EDTA	73.1	DsoxS	Z_scores	0.685997	-0.685997	-0.596361	-0.850797	-0.203472	-0.146269	0.86003	0.459445	0.616106	-0.591634	-0.221606	-0.885222	-0.159523	-0.313329	1.44458	0.225041
	G9	EGCG	22.9	DsoxS	Z_scores	-0.251056	0.251056	-0.80935	-0.418963	-0.026505	0.227112	0.196638	-0.142564	-0.709047	0.105335	0.438891	-0.106555	-0.451297	-0.928504	0.192397	-1.04061
	G10	EGCG	11.5	DsoxS	Z_scores	-5.25141	5.25141	-2.42041	-0.633846	-0.445126	-0.593678	-1.08564	-0.800333	-2.31689	-1.0162	0.734582	-1.08307	-0.410722	-1.47401	-2.03286	3.95696
	G11	Erythromycin	14.7	DsoxS	Z_scores	-0.517735	0.517735	NA	NA	NA	NA	-0.654142	-0.930801	-1.60247	NA	NA	NA	5.12086	0.984776	1.0115	0.0728357
	G12	Erythromycin	7.3	DsoxS	Z_scores	-1.25888	1.25888	2.9999	1.45223	1.08225	1.51186	-0.306381	-0.142413	2.01598	1.91441	-1.74523	-2.83006	1.28101	2.01352	1.03422	-0.166515
	G13	Estradiol	136.2	DsoxS	Z_scores	1.42114	-1.42114	0.966274	-0.0602816	0.312335	-0.00159208	0.583337	0.572173	-0.690146	-0.585336	1.22923	0.495991	-0.207395	-0.0669268	-0.339621	0.721943
	G14	Estradiol	68.1	DsoxS	Z_scores	-0.285957	0.285957	0.0198949	-0.073698	-0.146644	-0.178062	0.0429813	0.314901	-0.470489	-0.691143	0.66748	0.0785599	-0.1156	0.623647	0.121144	0.921282
	G15	Ethidiumbromide	197.1	DsoxS	Z_scores	-0.488948	0.488948	NA	NA	NA	NA	NA	NA	NA	NA	NA	NA	NA	NA	-1.19807	-1.76839
	G16	Ethidiumbromide	98.6	DsoxS	Z_scores	0.105612	-0.105612	0.510931	0.440053	1.21026	1.08113	-0.27488	-0.456827	-0.73213	0.21865	-0.198152	-1.72054	3.35085	4.17924	1.38439	0.245738
	G17	Fosfomycin	0.091	DsoxS	Z_scores	0.40306	-0.40306	-0.714685	1.11161	1.78722	1.71419	-0.404595	-0.123661	-1.48097	5.64195	-0.793566	0.477212	1.00244	0.312267	-0.172929	-0.358527
	G18	Fosfomycin	0.046	DsoxS	Z_scores	-0.989394	0.989394	-0.00581119	0.241834	0.0167556	0.254434	-0.00189632	0.0358952	0.262603	0.565568	2.03317	0.573554	0.000503984	0.275234	0.00881303	0.431878
	G19	Fusidic acid	107.7	DsoxS	Z_scores	-1.42667	1.42667	0.564272	0.755918	0.521973	1.82131	-0.308642	-0.0590966	-1.66477	-1.05642	-1.11647	-2.40071	0.891542	1.37772	-0.182865	0.448266
	G20	Fusidic acid	53.9	DsoxS	Z_scores	-1.62713	1.62713	0.562805	0.684353	0.513418	0.323307	0.608089	0.217867	0.273738	-0.291264	-0.431409	-0.0494095	0.24156	0.242075	0.106236	-0.854871
	G21	Gentamicin	1	DsoxS	Z_scores	NA	NA	NA	NA	NA	NA	NA	NA	NA	NA	NA	NA	NA	NA	NA	NA
	G22	Gentamicin	0.52	DsoxS	Z_scores	-0.081181	0.081181	1.01628	0.47177	NA	0.16575	0.48898	-0.0183821	-0.0376207	0.419136	-0.516775	0.133024	-0.18855	0.511903	0.218915	0.0480131
	G23	Hydrocortisone	181.2	DsoxS	Z_scores	-0.302326	0.302326	-0.90978	-0.349282	-0.200468	-0.541296	-0.408406	-0.566558	-1.2102	-0.645112	0.814596	-0.602959	-0.534278	-0.951964	-0.0571184	0.416414
	G24	Hydrocortisone	90.6	DsoxS	Z_scores	-0.00445235	0.00445235	-1.09844	-0.0267114	-0.415192	-0.686384	-0.451511	-0.43469	-1.12982	-0.926067	-0.53252	-1.02245	-0.509323	-0.650379	-0.621156	-0.204399
	H1	Dopamine	23.7	DsoxS	Z_scores	0.156701	-0.156701	0.0383204	-0.213528	-0.332551	-0.267344	0.00806241	-0.11492	-0.45895	-0.985549	1.69147	-0.50557	-0.297841	-0.255653	0.186166	-0.269102
	H2	Dopamine	11.9	DsoxS	Z_scores	-0.0257014	0.0257014	0.664454	-0.0326117	-0.0662078	0.0242882	-0.381121	-0.196785	-0.0915865	-0.627879	-0.0912221	-0.478334	-0.216768	0.128607	1.38378	0.394432
	H3	Doxorubicin	0.58	DsoxS	Z_scores	0.0931827	-0.0931827	0.720123	0.0223466	-0.0657434	0.263135	0.225262	0.281475	0.46521	0.486427	0.351908	0.730238	0.126465	0.531989	1.00173	0.113674
	H4	Doxorubicin	0.29	DsoxS	Z_scores	-0.408208	0.408208	-0.189273	-0.265087	-0.0507727	0.106086	-0.269984	-0.202339	0.287184	0.545654	0.395363	0.0830529	0.0548033	0.245664	-0.0101709	-1.00811
	H5	Doxycycline	0.13	DsoxS	Z_scores	-0.0556252	0.0556252	3.60467	1.7416	2.37308	2.18569	2.70026	2.36381	2.83348	3.82957	-0.572871	1.43281	1.52781	2.21904	1.61628	2.5658
	H6	Doxycycline	0.064	DsoxS	Z_scores	1.10742	-1.10742	0.773744	1.02966	0.915806	1.09544	0.749753	0.911289	3.31687	2.49448	1.26876	1.47493	0.893331	0.435595	0.388622	1.19755
	H7	EDTA	36.5	DsoxS	Z_scores	-0.450478	0.450478	-0.783007	-0.593825	-0.267243	-0.28472	0.67776	0.148039	0.660148	-0.547262	0.918628	-0.692899	-0.316604	-0.525714	-0.279476	-0.120906
	H8	EDTA	18.3	DsoxS	Z_scores	0.571038	-0.571038	-0.432966	-0.617854	-0.21992	-0.162745	0.543981	0.115997	0.511022	0.0100986	0.652786	-0.164892	-0.283789	-0.0789957	0.804889	0.0469675
	H9	EGCG	5.7	DsoxS	Z_scores	0.124975	-0.124975	-0.428457	-0.457997	-0.312618	-0.245426	-0.153107	-0.0450886	-0.225155	0.437793	-0.069889	1.14321	-0.243343	-0.330476	-0.0913989	0.980221
	H10	EGCG	2.9	DsoxS	Z_scores	-1.1822	1.1822	-0.785335	-0.228986	-0.246484	-0.0163689	-0.0389051	-0.215698	-0.249804	0.123069	1.27938	1.64197	-0.0399277	-0.251614	-0.563327	-0.887271
	H11	Erythromycin	3.7	DsoxS	Z_scores	0.884663	-0.884663	2.38788	0.320004	0.650974	0.961244	0.862978	0.526671	3.23305	1.7249	0.385681	-0.70474	0.771579	0.522105	0.284328	-0.37559
	H12	Erythromycin	1.8	DsoxS	Z_scores	0.157437	-0.157437	0.36432	0.0368061	0.364372	0.170867	-0.0282774	0.208795	1.18676	0.663143	0.0425597	-0.980615	0.249455	-0.170012	-0.228444	-0.408288
	H13	Estradiol	34	DsoxS	Z_scores	-0.857561	0.857561	-0.0554673	-0.0581564	0.0647054	0.0127783	0.380471	0.20259	0.0981231	-0.161371	1.48044	0.371697	0.0114131	0.0914289	0.628996	0.0130149
	H14	Estradiol	17	DsoxS	Z_scores	-0.722279	0.722279	-0.739715	0.0695733	-0.0831102	0.0512751	-0.297429	-0.21113	0.191432	-0.157678	0.513428	0.392643	0.178842	0.140003	-0.772704	-0.209678
	H15	Ethidiumbromide	49.3	DsoxS	Z_scores	0.175477	-0.175477	0.526829	0.53409	1.36553	1.3709	0.418776	0.258014	0.206965	1.33639	1.12095	0.487406	2.37178	2.56739	-0.245518	0.58044
	H16	Ethidiumbromide	24.6	DsoxS	Z_scores	-1.04215	1.04215	-0.294354	0.141626	0.550771	0.816864	-0.0136844	0.0402986	-0.44238	-0.329625	2.00834	0.486358	1.11971	1.63451	0.322032	1.17862
	H17	Fosfomycin	0.023	DsoxS	Z_scores	-0.0906454	0.0906454	-0.450468	-0.0333909	-0.0762609	-0.0749714	-0.313506	-0.307479	-0.447859	0.156207	2.08628	0.211162	0.118827	-0.0835312	0.844178	-0.143957
	H18	Fosfomycin	0.011	DsoxS	Z_scores	-0.195643	0.195643	-0.300618	0.131934	-0.114771	0.124596	-0.34605	-0.254501	-0.284263	0.592479	1.05881	0.0486272	0.214907	0.113109	0.115575	-0.4145
	H19	Fusidic acid	26.9	DsoxS	Z_scores	-0.956211	0.956211	0.372726	0.0819573	0.172854	0.0706801	0.0626229	-0.128542	-0.196457	-0.225014	1.59074	-0.742951	0.313242	-0.20464	0.964203	0.770913
	H20	Fusidic acid	13.5	DsoxS	Z_scores	-0.730916	0.730916	0.412381	-0.154263	0.14315	-0.0060111	-0.303238	-0.331669	-0.337209	-0.586782	0.200293	-0.66007	0.257081	-0.10875	0.946703	-0.408049
	H21	Gentamicin	0.26	DsoxS	Z_scores	-0.916421	0.916421	0.126763	0.0419078	0.109361	0.230998	0.343637	0.67347	0.902932	0.105884	1.32139	0.416012	0.2097	0.406143	-0.155253	0.298058
	H22	Gentamicin	0.13	DsoxS	Z_scores	-0.205491	0.205491	0.0619101	0.254552	-0.0533618	0.107294	0.0718216	0.392879	0.384128	0.175776	-0.317753	0.289805	0.153931	0.340031	0.894007	1.05369
	H23	Hydrocortisone	45.3	DsoxS	Z_scores	0.0872447	-0.0872447	-0.164426	-0.194859	-0.163476	-0.136995	-0.408494	-0.17509	-0.193731	-0.11105	0.560902	-0.212475	-0.208905	-0.285254	-0.78577	-1.81815
	H24	Hydrocortisone	22.7	DsoxS	Z_scores	-0.0209876	0.0209876	-0.499263	0.00568736	-0.223536	-0.316948	-0.464639	-0.211161	0.108224	-0.399857	-0.190588	-0.28078	-0.298342	-0.234367	-0.340196	0.251295
	I1	Ibuprofen	103.1	DsoxS	Z_scores	-0.259747	0.259747	-0.295652	-0.114204	-0.358325	0.256641	0.277775	0.108678	0.303751	-0.432251	0.984214	-0.617896	-0.138044	-0.35239	-0.785489	0.10256
	I2	Ibuprofen	51.6	DsoxS	Z_scores	0.471081	-0.471081	0.372511	-0.265847	-0.131437	-0.0281226	0.454564	0.0633745	0.159497	0.0394169	-0.116711	0.00905328	-0.0446762	-0.0245025	0	-0.440901
	I3	Imipenem	0.16	DsoxS	Z_scores	0.124197	-0.124197	1.03795	0.691545	0.0512078	0.382647	0.162598	0.862203	1.74784	1.03829	-0.003958	0.313767	-0.187102	0.540886	0.729044	-0.518905
	I4	Imipenem	0.079	DsoxS	Z_scores	-1.33887	1.33887	0.690507	-0.0414897	0.00293279	0.0719122	-0.00788643	0.418925	0.114535	0.168914	0.154322	0.143827	0.251438	-0.0102107	-0.441669	0.144921
	I5	Indole	117.2	DsoxS	Z_scores	-1.13171	1.13171	0.244152	-0.111857	0.293735	0.963466	0.683709	0.560732	0.473176	0.337952	0.268336	-0.247771	-0.0523605	-0.102237	0.0859833	-0.143788
	I6	Indole	58.6	DsoxS	Z_scores	-0.872553	0.872553	-0.272655	-0.350375	-0.0209122	-0.0443681	0.402854	0.00587003	-0.477812	0.0352606	0.491267	-0.324693	-0.00754966	-0.342454	1.48139	0.629658
	I7	Levofloxacin	0.036	DsoxS	Z_scores	NA	NA	NA	NA	NA	NA	NA	NA	NA	NA	NA	NA	NA	NA	NA	NA
	I8	Levofloxacin	0.018	DsoxS	Z_scores	NA	NA	NA	NA	NA	NA	NA	NA	NA	NA	NA	NA	NA	NA	NA	NA
	I9	Lithocholic acid	188.3	DsoxS	Z_scores	-0.0294185	0.0294185	-1.62883	0.496934	0.478088	-0.294418	-0.354222	-0.152078	-1.34131	-0.315391	0.271427	0.511285	0.265686	-1.10088	1.59645	-0.0478242
	I10	Lithocholic acid	94.1	DsoxS	Z_scores	0.523463	-0.523463	-1.04081	-0.262927	-0.0814772	-0.378455	-0.245544	-0.479845	-1.70445	-0.595957	0.346609	0.0430472	-0.102782	-0.959346	0.233245	0.334627
	I11	Loperamide	256.8	DsoxS	Z_scores	-0.408067	0.408067	-0.728007	0.0111543	0.282806	-0.374875	-0.617306	-0.321397	0.00264259	1.0766	-1.92631	-1.62553	-0.213578	-0.123734	0.840492	-0.138173
	I12	Loperamide	128.4	DsoxS	Z_scores	-1.5255	1.5255	0.190097	0.0309434	-0.0917478	-0.334928	-0.225236	-0.055202	-1.4249	-0.9937	-1.09024	-0.0526585	-0.1849	-0.215031	-0.224065	-0.967772
	I13	Water_2	0	DsoxS	Z_scores	-0.452523	0.452523	1.17093	0.519943	0.119646	0.652783	0.19777	-0.0666352	2.15478	1.51096	0.254693	1.22683	0.157026	0.524253	0.608065	1.04421
	I14	Water_2	0	DsoxS	Z_scores	-0.42339	0.42339	0.458485	0.220549	-0.0503988	0.132706	-0.187888	-0.115385	0.12135	0.461218	1.17422	-0.00732409	0.131559	0.0762582	0.458726	0.167508
	I15	Mecillinam	0.065	DsoxS	Z_scores	NA	NA	NA	NA	NA	NA	NA	NA	NA	NA	NA	NA	NA	NA	NA	NA
	I16	Mecillinam	0.033	DsoxS	Z_scores	-0.693584	0.693584	-0.597716	-0.400082	0.513871	-0.21115	0.441019	0.683233	0.275904	-0.100057	-0.836068	-1.22479	0.710658	1.01997	0.713308	1.61565
	I17	Meropenem	0.088	DsoxS	Z_scores	NA	NA	NA	NA	NA	NA	NA	NA	NA	NA	NA	NA	NA	NA	NA	NA
	I18	Meropenem	0.044	DsoxS	Z_scores	0.47273	-0.47273	-1.64018	-0.456943	NA	-0.0187072	0.242836	0.0555086	-0.556819	-0.538529	-1.45013	-1.62204	0.3432	0.430447	NA	0.705031
	I19	Metformin	165.6	DsoxS	Z_scores	-1.04332	1.04332	0.146267	0.0742873	-0.0126818	0.303146	-0.135216	0.13347	0.524522	1.10159	0.52188	0.775556	0.0796191	-0.0460387	-0.112249	0.71232
	I20	Metformin	82.8	DsoxS	Z_scores	0.198888	-0.198888	-0.29814	-0.0127299	-0.0285379	-0.102609	-0.019527	-0.116153	-0.00447903	0.119696	0.269366	0.54055	-0.0228427	-0.140823	-0.725366	0.879633
	I21	Metronidazole	0.86	DsoxS	Z_scores	0.710083	-0.710083	-0.167284	0.140182	-0.000475595	-0.0600927	-0.247961	-0.129618	0.574205	1.05554	0.714775	0.264057	0.139902	0.0549663	-0.158425	0.849382
	I22	Metronidazole	0.43	DsoxS	Z_scores	0.313303	-0.313303	0	0.163296	0.0557891	-0.203544	-0.221885	-0.137253	0.140201	0.0802764	-0.36211	0.219458	0.0349604	0.0512058	-0.396682	-0.37603
	I23	Minocycline	0.49	DsoxS	Z_scores	-0.635406	0.635406	2.0073	3.8836	2.3375	2.99712	0.167172	1.31839	3.05842	2.79367	1.82907	-0.549353	0.160489	0.511215	-0.0305243	1.08207
	I24	Minocycline	0.25	DsoxS	Z_scores	-0.793206	0.793206	-0.135491	0.527462	0.0840786	0.261654	-0.198486	0.042212	0.876752	0.0460844	-0.453989	0.169149	-0.123989	-0.103318	0.365025	-0.817623
	J1	Ibuprofen	25.8	DsoxS	Z_scores	0.065614	-0.065614	-0.0599287	-0.0284681	0.00883896	0.0514811	0.0948106	0.064027	0.134691	-0.502457	-0.894598	-0.260358	-0.068373	-0.150208	-0.527508	-0.193786
	J2	Ibuprofen	12.9	DsoxS	Z_scores	1.2556	-1.2556	0.901092	0.00972381	0.0929297	0.293081	0.328502	0.100192	0.824606	0.200531	0.508958	0.670758	0.205625	0.113296	-0.457312	0.162587
	J3	Imipenem	0.04	DsoxS	Z_scores	0.221112	-0.221112	-0.318263	0.11961	0.0943958	0.0358293	-0.336432	-0.144263	-0.326966	0.879668	-0.92264	-0.37346	0.0216155	-0.347811	-1.02877	-1.74105
	J4	Imipenem	0.02	DsoxS	Z_scores	1.90085	-1.90085	-0.0101526	0.143098	0.158928	0.0537183	0.00236397	-0.240986	0.0197847	0.522157	-0.721823	1.48211	-0.0932651	-0.265653	-0.602465	0.119806
	J5	Indole	29.3	DsoxS	Z_scores	-0.891872	0.891872	0.690082	0.235763	0.114948	0.40189	0.537357	0.634793	0.905562	0.561583	0.915696	0.63128	0.20065	0.274923	1.76714	2.26855
	J6	Indole	14.6	DsoxS	Z_scores	-0.173269	0.173269	-0.05558	0.0572325	0.276507	0.241552	0.0910696	-0.0415947	-0.120201	0.569515	0.561267	0.8275	0.312061	-0.231459	-0.635932	-0.31288
	J7	Levofloxacin	0.009	DsoxS	Z_scores	-0.314798	0.314798	0.995324	0.870991	1.7336	1.48251	0.648839	0.511574	0.675076	3.61714	-1.03164	0.722652	2.74674	1.89065	1.16877	3.93069
	J8	Levofloxacin	0.0045	DsoxS	Z_scores	0.789542	-0.789542	-0.17194	0.431312	0.169771	0.0880784	0.12019	0.0318822	-0.281683	0.301105	0.0462535	0.450318	0.497681	-0.104549	0.0562388	-1.35062
	J9	Lithocholic acid	47.1	DsoxS	Z_scores	-1.1831	1.1831	0.0281487	-0.0736291	0.579402	0.00159208	-0.0143489	0.500329	-0.661494	0.70477	1.36461	0.707225	0.178511	-0.331016	1.21025	1.3819
	J10	Lithocholic acid	23.5	DsoxS	Z_scores	0.481163	-0.481163	-0.164135	-0.120082	-0.0247855	0.0216062	-0.108629	-0.277216	-0.731923	0.199588	1.4281	0.552001	0.149946	-0.0359229	1.5034	-0.287071
	J11	Loperamide	64.2	DsoxS	Z_scores	-0.38882	0.38882	0.194717	0.0338224	-0.0403954	-0.302108	-0.0141456	-0.0784059	-0.461789	-0.097622	-0.025454	0.026696	0.0668353	-0.214103	1.06888	0.0322948
	J12	Loperamide	32.1	DsoxS	Z_scores	0.287965	-0.287965	0.608477	0.135269	-0.0772038	-0.363401	0.0252111	-0.194405	-0.167949	-0.252492	0.000153631	0.136983	0.292836	0.356466	-0.730956	0.146824
	J13	Water_2	0	DsoxS	Z_scores	0.0747444	-0.0747444	0.547298	0.353159	0.295478	0.182756	0.112595	-0.085742	0.470683	0.485739	1.72672	1.58429	0.223006	0.263323	0.165513	-0.252079
	J14	Water_2	0	DsoxS	Z_scores	-0.311919	0.311919	-0.58994	0.152965	0.00911127	0.119642	-0.115278	-0.232044	-0.188075	-0.125819	0.990689	0.735507	0.239075	-0.394148	-0.542949	0.0682787
	J15	Mecillinam	0.016	DsoxS	Z_scores	1.06215	-1.06215	-0.837455	-0.0254206	0.10421	-0.136087	0.282207	0.219565	-0.411235	0.163989	-0.602243	1.51628	0.528962	0.460929	-0.743293	0.640531
	J16	Mecillinam	0.0081	DsoxS	Z_scores	-0.579288	0.579288	-0.50851	-0.53611	-0.00814935	-0.229076	-0.394028	-0.181318	-0.411773	-0.34919	0.0864252	0.308748	0.181408	0.159925	-0.829099	-0.519655
	J17	Meropenem	0.022	DsoxS	Z_scores	-0.70912	0.70912	-1.10861	-0.320153	0.337845	0.0213905	-0.020547	0.16973	-0.084748	0.880865	0.196207	1.54765	0.407595	0.768419	0.0509879	-0.497428
	J18	Meropenem	0.011	DsoxS	Z_scores	-1.11794	1.11794	-0.712052	-0.173003	-0.107234	-0.249472	-0.329928	-0.128814	-0.428438	-0.407903	-0.865638	0.224327	0.107493	-0.0930487	-0.983897	-0.180002
	J19	Metformin	41.4	DsoxS	Z_scores	-0.591645	0.591645	-0.449526	0.407679	-0.147737	0.0998461	-0.222078	-0.24394	-0.226367	0.298816	1.37853	-0.102207	0.166145	-0.108659	0.085198	-0.724952
	J20	Metformin	20.7	DsoxS	Z_scores	-1.41885	1.41885	-0.221909	0.177749	-0.145707	-0.1436	-0.235076	-0.0432841	-0.144968	0.0373868	-0.348708	1.14296	0.299247	0.220757	0.215167	-0.828062
	J21	Metronidazole	0.21	DsoxS	Z_scores	-1.37104	1.37104	0.405349	-0.0307638	0.022923	0.00606468	-0.101469	-0.0488123	0.262338	0.264884	1.79071	0.16639	0.189462	-0.106498	0.179077	-0.4362
	J22	Metronidazole	0.11	DsoxS	Z_scores	0.584511	-0.584511	0.411494	-0.0226933	-0.152166	-0.264909	-0.343703	-0.184032	-0.159918	0.0133689	-0.324729	-0.146138	-0.0236424	-0.0476211	0.127563	0.239443
	J23	Minocycline	0.12	DsoxS	Z_scores	0.658034	-0.658034	0.147226	0.378306	0.0669379	0.375106	0.145314	0.108767	0.664463	0.315614	0.42169	0.29276	0.133695	0.272137	0.828955	0.284937
	J24	Minocycline	0.062	DsoxS	Z_scores	0.155991	-0.155991	-1.11154	-0.0426422	-0.0867153	-0.0759591	-0.442236	-0.41582	-0.539112	-0.375216	-0.618737	-0.62553	-0.13648	-0.233857	-0.462951	-1.51855
	K1	Mitomycin C	0.5	DsoxS	Z_scores	-0.778331	0.778331	0.673625	-0.440174	-0.256369	-0.0980806	0.454636	0.268972	1.10507	0.451211	-0.437112	0.264646	0.253765	-0.0468921	1.6364	1.28006
	K2	Mitomycin C	0.25	DsoxS	Z_scores	-1.29242	1.29242	0.189039	-0.378719	-0.254324	0.0124821	0.0395478	-0.150924	0.106138	-0.250353	-1.13748	-0.62933	-0.0244506	-0.12769	1.93012	0.619515
	K3	Moxifloxacin	0.088	DsoxS	Z_scores	NA	NA	NA	NA	NA	NA	NA	NA	NA	NA	NA	NA	NA	NA	NA	NA
	K4	Moxifloxacin	0.044	DsoxS	Z_scores	0.63047	-0.63047	1.37514	2.86489	3.29557	1.74717	-1.02021	-0.420945	NA	NA	1.75412	0.604862	3.29523	1.38602	-0.0886808	1.65346
	K5	Nitrofurantoin	3.6	DsoxS	Z_scores	-0.533939	0.533939	1.30875	NA	12.2374	NA	0.960471	NA	-0.533803	NA	-0.592979	1.49799	0.910316	1.06293	-0.30378	0.389983
	K6	Nitrofurantoin	1.8	DsoxS	Z_scores	1.79723	-1.79723	0.132567	0.3101	0.43579	0.458516	0.139465	0.382719	0.285547	-0.169022	-0.212578	0.381485	0.22816	0.359522	-0.763728	1.53468
	K7	Noradrenalin	159.6	DsoxS	Z_scores	0.168469	-0.168469	0.741439	0.511239	0.0586022	0.375222	-0.144253	-0.01186	0.992739	1.27102	-0.434736	0.0717244	-0.112209	0.0438237	-0.641347	-0.625596
	K8	Noradrenalin	79.8	DsoxS	Z_scores	0.239711	-0.239711	0.0333598	-0.0109093	0.547145	0.171886	0.0473301	0.0494268	0.065892	0.19385	0.564602	-0.480557	0.0699759	-0.085239	-0.0536302	-0.492295
	K9	Novobiocin	19	DsoxS	Z_scores	-0.113068	0.113068	3.47901	5.75297	0.852229	2.10401	1.83069	0.96022	-2.20589	-1.53879	1.51647	3.6082	0.553161	0.0545454	2.11645	1.8819
	K10	Novobiocin	9.5	DsoxS	Z_scores	0.896218	-0.896218	1.42578	0.889157	0.0129377	-0.240303	0.252739	0.0269658	-0.858395	0.0112715	2.21121	1.55167	0.242458	-0.0625859	0.778749	0.215852
	K11	Omeprazole	172.7	DsoxS	Z_scores	0.378249	-0.378249	-0.782319	-0.282164	-0.358011	-0.483501	-0.384715	-0.54961	-1.30313	-1.50771	-0.703236	-0.0553386	-0.707369	-0.905176	-0.523384	-1.41418
	K12	Omeprazole	86.4	DsoxS	Z_scores	1.22866	-1.22866	-0.165556	-0.440417	-0.0727235	-0.367945	0.170242	-0.03995	-0.640787	-0.905659	-0.968342	-0.0695404	-0.424908	-0.262648	0.715076	-0.566183
	K13	Oxacillin	4.2	DsoxS	Z_scores	1.16365	-1.16365	0.863837	0.421694	0.353842	0.0673042	-0.273465	-0.276302	0.981062	0.711458	0.639874	1.5155	0.389817	-0.333935	0.628036	-1.07644
	K14	Oxacillin	2.1	DsoxS	Z_scores	-0.0668159	0.0668159	0.078107	0.284728	0.175222	0.0909737	-0.299591	-0.190229	0.0146691	0.0800676	0.471779	1.04143	0.247249	-0.127622	-0.374683	0.177382
	K15	Paraquat	5.1	DsoxS	Z_scores	1.21593	-1.21593	0.142809	1.35054	0.377334	1.01859	-0.620027	-0.398925	-2.02644	NA	NA	-2.12523	7.86559	7.09283	-0.444903	-0.58457
	K16	Paraquat	2.6	DsoxS	Z_scores	0.400126	-0.400126	0.164501	0.132387	0.456675	-0.0273467	0.00189632	-0.314808	0.657898	0.370125	0.877558	1.00087	5.47752	5.90739	0.631887	-1.12092
	K17	Penicillin G	3.7	DsoxS	Z_scores	1.31015	-1.31015	0.0476945	0.232781	-0.011553	-0.0871579	-0.289427	-0.0233414	1.20222	2.18983	0.277129	0.872336	0.147784	-0.400061	-0.320585	0.538424
	K18	Penicillin G	1.9	DsoxS	Z_scores	-0.0560211	0.0560211	0.42339	0.0348642	0.182063	-0.0439378	0.212883	0.206158	0.586398	0.693895	1.23028	1.18648	-0.0135388	0.181581	0.452643	0.115024
	K19	Phleomycin	5	DsoxS	Z_scores	NA	NA	NA	NA	NA	NA	NA	NA	NA	NA	NA	NA	NA	NA	NA	NA
	K20	Phleomycin	2.5	DsoxS	Z_scores	NA	NA	NA	NA	NA	NA	NA	NA	NA	NA	NA	NA	NA	NA	NA	NA
	K21	Piperacillin	0.27	DsoxS	Z_scores	-1.05669	1.05669	-1.23181	-0.175148	0.16728	-0.457859	-0.677267	-0.600717	-0.885498	1.05037	-0.018026	-1.78972	0.26575	-0.731867	-0.454451	-1.33503
	K22	Piperacillin	0.13	DsoxS	Z_scores	-0.320598	0.320598	-0.569528	-0.0203306	-0.209234	-0.107947	-0.395175	-0.135899	-0.351874	0.186131	-0.000153631	0.0058461	0.0661246	-0.167945	0.0179643	-1.16513
	K23	Piperine	142.7	DsoxS	Z_scores	-1.02618	1.02618	-0.0893152	0.158294	0.256371	-0.430193	-0.233558	-0.0362644	-0.908052	-0.187143	-0.104995	0.506134	-0.316616	-0.488792	-1.1309	0.0837349
	K24	Piperine	71.3	DsoxS	Z_scores	-2.4749	2.4749	-0.667342	0.175227	-0.137181	-0.788892	-0.528227	-0.306317	-0.896518	-1.29012	-0.441131	-0.183862	-0.328165	-0.513731	-0.634102	0.84988
	L1	Mitomycin C	0.13	DsoxS	Z_scores	-0.639738	0.639738	0.136876	0.0755558	-0.0585409	0.14294	0.463417	0.383555	0.802931	0.91143	-0.29333	1.81021	0.0750852	-0.233403	0.441918	0.0869064
	L2	Mitomycin C	0.063	DsoxS	Z_scores	-0.0155605	0.0155605	0.374628	-0.0752076	-0.193097	0.111866	0.239665	0.106339	0.916014	0.32267	-0.540509	0.264089	0.0682513	-0.066121	-0.290231	0.794464
	L3	Moxifloxacin	0.022	DsoxS	Z_scores	-1.50873	1.50873	0.434435	0.271526	-0.00311917	0.0622676	-0.0103467	0.113416	-0.0601975	0.428476	0.103139	1.27133	0.631662	0.599414	-0.107959	3.61708
	L4	Moxifloxacin	0.011	DsoxS	Z_scores	-0.397565	0.397565	0.420765	0.0728043	-0.105261	0.108721	0.0153929	-0.0881628	0.00100108	0.246002	-0.19091	0.351994	0.116334	0.154474	0.122152	0.132503
	L5	Nitrofurantoin	0.89	DsoxS	Z_scores	0.145116	-0.145116	-0.338557	-0.178232	0.15577	0.00258827	-0.0675446	-0.268582	-0.500222	-0.611273	0.944005	-0.291826	0.0764284	0.0859075	-0.0868472	-0.547337
	L6	Nitrofurantoin	0.45	DsoxS	Z_scores	-0.358382	0.358382	0.36192	-0.324998	0.0251279	0.371103	0.104454	0.0181402	0.106749	0.0375895	1.42959	0.0439319	0.146216	-0.0659025	-0.54485	-0.552239
	L7	Noradrenalin	39.9	DsoxS	Z_scores	0.417074	-0.417074	-0.0295608	0.489047	0.104409	0.0516669	-0.116693	-0.111419	0.561632	0.244624	0.790046	0	0.215611	-0.164032	-0.0486093	-0.81406
	L8	Noradrenalin	20	DsoxS	Z_scores	-0.697117	0.697117	-0.157827	0.402559	0.14762	0.33067	0.157527	-0.0779974	0.212365	0.0632602	1.73298	0.515188	0.251627	-0.213451	-0.264065	-0.706938
	L9	Novobiocin	4.8	DsoxS	Z_scores	1.09213	-1.09213	0.501708	0.278467	-0.190703	-0.0240707	-0.0364879	-0.201716	-0.28453	0.459756	2.55182	0.959536	0.219551	-0.0590007	0.908949	-0.00344399
	L10	Novobiocin	2.4	DsoxS	Z_scores	0.933507	-0.933507	0.520418	0.571436	-0.0455794	-0.0500713	-0.186932	-0.108005	-0.361657	-0.0908764	1.95363	0.0160024	0.254341	-0.323834	-1.31494	-0.271989
	L11	Omeprazole	43.2	DsoxS	Z_scores	0.144685	-0.144685	-0.0850821	0.048836	0.00751726	-0.109831	-0.0339341	0.0131651	-0.376179	-0.734539	0.468565	-0.178554	-0.242943	-0.318977	0.21932	0.445398
	L12	Omeprazole	21.6	DsoxS	Z_scores	0.20818	-0.20818	-0.511119	0.250388	-0.0618265	-0.389795	-0.182752	-0.219727	-0.162369	-0.435323	0.633902	0.154868	0.0452426	-0.402028	-1.26008	-0.0626284
	L13	Oxacillin	1.1	DsoxS	Z_scores	0.175598	-0.175598	-0.227064	-0.116358	0.332856	0.0957424	-0.423773	-0.496071	-0.4828	0.268045	1.16446	0.391684	0.475974	-0.550539	-0.179817	-0.168272
	L14	Oxacillin	0.53	DsoxS	Z_scores	0.507207	-0.507207	-0.74558	0.0853666	0.120579	0.16546	-0.383116	-0.239513	-0.286065	0.464539	0.439386	-0.227254	0.373806	-0.280042	-0.563537	-1.16444
	L15	Paraquat	1.3	DsoxS	Z_scores	0.076973	-0.076973	0.301281	0.0525206	0.73595	0.0781339	0.0552718	-0.101076	0.286536	0.32957	1.73377	1.47452	4.34515	4.31515	0.219238	-0.187772
	L16	Paraquat	0.64	DsoxS	Z_scores	1.68954	-1.68954	-0.423227	0.11305	0.70655	0.086892	-0.131188	-0.127589	0.0148621	0.529904	0.842846	0.729051	3.56996	2.94878	-0.28937	-1.38619
	L17	Penicillin G	0.93	DsoxS	Z_scores	0.502284	-0.502284	0.687577	0.462127	0.18022	0.0265407	0.114528	0.0235487	0.167759	0.595083	1.30025	0.992371	0.184172	-0.083349	0.510536	0.193007
	L18	Penicillin G	0.47	DsoxS	Z_scores	-0.156789	0.156789	0.183286	0.237875	0.109703	-0.0249289	-0.102194	-0.0357507	0.526872	0.368034	0.0287407	0.524714	0.0875867	0.0542779	0.764835	-0.0151726
	L19	Phleomycin	1.2	DsoxS	Z_scores	NA	NA	NA	NA	NA	NA	NA	NA	NA	NA	NA	NA	NA	NA	NA	NA
	L20	Phleomycin	0.62	DsoxS	Z_scores	-1.52806	1.52806	-0.628594	1.22395	NA	1.56948	-0.764159	-0.53846	-0.490534	3.41768	-0.806181	-0.231474	4.87443	1.34382	0.0357713	0.927231
	L21	Piperacillin	0.067	DsoxS	Z_scores	-0.880735	0.880735	-0.331158	0.44705	-0.0221006	-0.428016	-0.335821	0.0404725	-0.130242	0.257906	-0.0107672	0.318178	0.179992	0.00142189	0.251879	-0.915836
	L22	Piperacillin	0.034	DsoxS	Z_scores	-0.497634	0.497634	-0.420063	0.0781369	-0.111447	-0.457973	-0.371271	-0.15745	-0.181993	-0.122178	-0.00872382	-0.039013	0.00843153	-0.183156	-1.04426	1.06327
	L23	Piperine	35.7	DsoxS	Z_scores	-1.55104	1.55104	-0.521106	-0.15769	-0.209904	-0.546146	-0.23059	-0.177415	-0.669082	-0.464852	0.247622	-0.472948	-0.0952134	-0.0436181	-0.507896	-0.53369
	L24	Piperine	17.8	DsoxS	Z_scores	-1.48665	1.48665	-0.209881	-0.245801	-0.112014	-0.521861	-0.425569	-0.337129	-0.477052	-0.388465	-0.600588	-0.0317491	-0.19001	-0.253655	-0.27814	-1.61579
	M1	PMS	9.2	DsoxS	Z_scores	NA	NA	NA	NA	NA	NA	NA	NA	NA	NA	NA	NA	NA	NA	NA	NA
	M2	PMS	4.6	DsoxS	Z_scores	-0.404904	0.404904	1.01394	-0.116259	-0.525094	1.65149	0.134763	-0.0767671	-1.08546	-1.09271	-0.728964	-1.45319	NA	3.43401	-0.547908	1.65042
	M3	Polymyxin B	0.28	DsoxS	Z_scores	-0.351466	0.351466	0.454188	0.0816535	-0.0561398	0.182922	-0.0863703	0.0152825	1.71309	1.96596	0.53585	0.331893	-0.173951	0.167203	0.964954	-0.471249
	M4	Polymyxin B	0.14	DsoxS	Z_scores	0.623099	-0.623099	-0.147595	-0.19777	-0.119977	0.0431728	-0.239734	0.00648187	-0.0303521	0.322412	-0.0609791	-0.531263	-0.00933866	-0.224454	0.32234	-1.28513
	M5	Procaine	10634	DsoxS	Z_scores	-0.891332	0.891332	-1.30952	-1.12934	1.86071	2.2182	1.71684	2.26185	-2.79941	-2.61593	-1.81592	0.0541928	0.225035	-1.3028	0.69555	NA
	M6	Procaine	5317	DsoxS	Z_scores	-2.4277	2.4277	-2.43745	-1.32917	0.605538	0.282825	3.77384	4.13067	-3.64904	-3.20842	-2.03591	-1.9451	0.620738	-0.393056	0.0618229	1.51047
	M7	Progesterone	157.2	DsoxS	Z_scores	-1.82582	1.82582	-1.04729	0.416958	-0.0692837	-0.286096	-0.181166	0.267335	-1.78999	-1.2224	-0.970912	-1.13229	-0.447226	-1.10424	0.0572687	1.47106
	M8	Progesterone	78.6	DsoxS	Z_scores	0.858063	-0.858063	-0.0786351	0	-0.234286	-0.365624	0.132857	0.731798	-0.358897	-1.00225	0.0696832	-0.410739	-0.414286	-0.0585119	-0.820885	0.958537
	M9	Pseudomonic acid	2	DsoxS	Z_scores	1.19572	-1.19572	-0.355633	-0.168555	0.280186	0.401521	-0.49096	-0.371022	1.09375	1.58156	-0.89692	-1.91986	0.754625	0.742072	-1.12583	-1.02754
	M10	Pseudomonic acid	1	DsoxS	Z_scores	0.312261	-0.312261	0.748949	0.217911	0.0158126	-0.150378	0.338734	0.203754	1.17052	0.705406	1.15954	0.525465	0.0590854	0.214129	0.635818	-0.523605
	M11	Puromycin	24.5	DsoxS	Z_scores	0.452014	-0.452014	0.855422	NA	NA	NA	1.14367	1.64486	NA	NA	NA	NA	0.811051	0.23975	-0.328378	0.781521
	M12	Puromycin	12.2	DsoxS	Z_scores	-0.151675	0.151675	0.831468	0.466841	0.575958	0.468314	0.714468	0.762399	1.26714	0.788715	0.361443	-0.252724	0.329582	0.299574	-0.041256	-0.329935
	M13	Quercetin	151.1	DsoxS	Z_scores	0.0617905	-0.0617905	-1.46693	-0.333035	0.054203	-0.0100354	0.0153701	-0.0436959	-0.992274	0.202604	1.47718	-0.053076	0.143289	-1.27756	-0.744412	-0.179777
	M14	Quercetin	75.6	DsoxS	Z_scores	1.9257	-1.9257	-1.04268	-0.166036	0.443224	-0.185496	-0.0406011	-0.160414	-0.761048	-0.00411118	-0.069936	-0.158379	0.470472	-0.793219	-0.393891	-0.644164
	M15	Quinine	324.4	DsoxS	Z_scores	0.152156	-0.152156	-0.042708	-0.318363	0.218914	0.939225	1.16301	1.09707	-0.156366	0.0139431	0.487244	-1.04077	-0.0221424	-0.52093	0.115654	0.138348
	M16	Quinine	162.2	DsoxS	Z_scores	0.386413	-0.386413	-0.447841	-0.323927	0.0381188	-0.0998345	0.29527	0.417203	-0.128741	-0.258844	-0.0538224	0.758784	0.111674	-0.410889	-1.52324	0.301942
	M17	Rifampicin	8.2	DsoxS	Z_scores	NA	NA	NA	NA	NA	NA	NA	NA	NA	NA	NA	NA	NA	NA	NA	NA
	M18	Rifampicin	4.1	DsoxS	Z_scores	0.850228	-0.850228	-1.52927	-1.09854	-0.751461	-0.759994	-0.519565	-0.494799	-1.28831	-1.89123	-1.91106	-1.50039	-1.39185	-1.63038	-1.11819	-0.316317
	M19	Salicylate	138.1	DsoxS	Z_scores	-0.436679	0.436679	1.06018	1.6143	4.94399	7.23651	3.61192	2.68798	-0.763636	1.4779	-0.469619	-0.763088	0.460362	-0.106642	0.581826	1.02939
	M20	Salicylate	69.1	DsoxS	Z_scores	-0.0557029	0.0557029	-0.35082	-0.0374697	0.424105	0.279084	0.618559	0.677481	0.119827	0.580261	-0.56661	-0.457905	0.0517111	0.361697	-0.404709	1.7415
	M21	Serotonine	106.3	DsoxS	Z_scores	-0.22938	0.22938	-0.475016	-0.31844	-0.432397	-0.564061	-0.34664	-0.330578	-0.801983	-0.575053	-0.942191	-0.484889	-0.625127	-0.72607	-0.682447	-0.879706
	M22	Serotonine	53.2	DsoxS	Z_scores	-1.05869	1.05869	-0.757602	-0.333172	-0.345312	-0.700698	-0.352514	-0.440056	-0.862559	-0.741808	-0.269702	-0.837633	-0.512156	-0.550261	-0.98438	0.525702
	M23	Sodium urate	227.3	DsoxS	Z_scores	-0.361537	0.361537	-0.519542	0.265281	0.169666	-0.231171	-0.495231	0.0494188	0.335347	0.973199	1.23609	0.776327	-0.0254704	-0.162443	-0.175304	0.0923084
	M24	Sodium urate	113.7	DsoxS	Z_scores	-1.49771	1.49771	0.0309479	-0.234579	0.0405468	-0.420588	-0.114621	0.292913	0.307042	0.175093	0.115561	-0.44219	-0.0734917	0.155863	0.0994862	0.165385
	N1	PMS	2.3	DsoxS	Z_scores	-0.45619	0.45619	0.451962	0.30882	-0.166665	1.65056	1.93034	1.42756	0.988442	3.1986	-0.673647	-0.839405	6.86707	4.18634	0.656279	0.509908
	N2	PMS	1.1	DsoxS	Z_scores	-0.0626745	0.0626745	-0.468031	-0.67418	-0.14666	-0.397327	0.487863	0.464515	0.175006	-0.359608	-1.09906	-1.87152	2.94785	3.8021	0.615833	-0.207058
	N3	Polymyxin B	0.069	DsoxS	Z_scores	-0.777038	0.777038	0.567404	-0.111636	-0.0876943	0.01606	-0.106387	0.333034	0.32427	1.15068	-0.119892	-0.349057	-0.0254691	-0.261436	-1.17158	-0.150926
	N4	Polymyxin B	0.035	DsoxS	Z_scores	-0.196239	0.196239	-0.675978	-0.312209	-0.0360039	0.0643442	-0.269984	-0.27055	-0.508787	0.301709	-0.117777	0.191221	0.0122055	-0.558965	-1.24264	-1.49906
	N5	Procaine	2658.5	DsoxS	Z_scores	-1.82945	1.82945	-0.76584	-0.847938	0.474801	0.635149	3.52172	3.32137	-2.17914	-2.02356	-1.62563	-2.05034	0.274998	0.173935	-0.209629	-0.0642373
	N6	Procaine	1329.2	DsoxS	Z_scores	-2.27813	2.27813	-0.612015	-0.9982	0.618729	0.497528	1.85887	1.90253	-0.933508	-1.191	-1.08648	0.185295	0.160484	0.486741	-1.28797	0.64849
	N7	Progesterone	39.3	DsoxS	Z_scores	-0.507373	0.507373	-0.619171	-0.141576	-0.0800135	-0.230883	-0.0280851	0.38097	-1.06319	-0.747667	0.461284	-1.27813	-0.150487	-0.480173	-2.39618	-0.897247
	N8	Progesterone	19.7	DsoxS	Z_scores	-0.635466	0.635466	-0.460669	-0.103468	-0.0131276	0.11736	0.0795885	0.789225	0.106418	-0.487006	0.322844	-0.166135	-0.0532702	0.0363637	-0.0822442	-0.671117
	N9	Pseudomonic acid	0.5	DsoxS	Z_scores	-0.294874	0.294874	-0.0687569	-0.128264	-0.0901974	0.0418688	0.109339	0.11063	-0.0212471	0.798008	0.400294	0.113566	0.0684958	-0.273369	-0.215092	-0.397661
	N10	Pseudomonic acid	0.25	DsoxS	Z_scores	1.44881	-1.44881	-0.68513	0.021882	0.0983109	0.0705665	-0.36459	-0.141485	-0.299694	0.366155	0.654755	-0.021945	0.101533	-0.554389	-1.24523	-1.49735
	N11	Puromycin	6.1	DsoxS	Z_scores	0.342663	-0.342663	-0.207448	0.604987	0.641163	0.427529	0.120215	0.169897	0.748253	0.932174	0.0431447	0.514587	0.623089	-0.0271599	-0.404434	0.0735395
	N12	Puromycin	3.1	DsoxS	Z_scores	1.11489	-1.11489	0.26404	0.260433	0.133551	-0.00200578	0.0893586	0.078418	0.601059	1.03172	-0.659949	0.312407	0.888877	-0.142152	-0.321493	0.573213
	N13	Quercetin	37.8	DsoxS	Z_scores	0.958168	-0.958168	-0.403471	0.0363198	0.48572	-0.126736	0.140894	0.0618589	-0.109884	1.17145	1.08036	2.28614	0.340172	-0.381569	0.891564	-0.80136
	N14	Quercetin	18.9	DsoxS	Z_scores	1.05448	-1.05448	-0.61089	-0.0691528	0.56412	-0.15881	-0.246766	-0.401109	-0.618203	-0.0982362	-0.338229	0.597366	0.120074	-0.681072	-0.468496	-0.833042
	N15	Quinine	81.1	DsoxS	Z_scores	-0.227471	0.227471	0.19772	0.0935006	0.20845	-0.045008	0.197535	0.307846	0.418367	0.319592	1.1539	0.711989	0.102004	-0.184011	-0.67412	-0.348907
	N16	Quinine	40.6	DsoxS	Z_scores	1.01046	-1.01046	-0.461531	0.0476986	-0.0547275	-0.157661	-0.189418	0.0400373	0.357148	0.423561	-0.241178	0.483873	-0.0016562	-0.240188	-1.07016	-0.331969
	N17	Rifampicin	2.1	DsoxS	Z_scores	-0.450445	0.450445	-0.940274	-0.521341	-0.444986	-0.400455	-0.339162	-0.280627	-0.620974	-0.94777	-0.451027	-0.17117	-0.990731	-1.22543	-1.11806	-0.229407
	N18	Rifampicin	1	DsoxS	Z_scores	0.999109	-0.999109	-1.07639	-0.787287	-0.359674	-0.470704	-0.459692	-0.493171	-1.03741	-1.09373	-0.923462	-0.151467	-0.719468	-1.36488	-1.4678	-1.04979
	N19	Salicylate	34.5	DsoxS	Z_scores	0.587301	-0.587301	-0.780295	-0.00461199	0.486308	0.320945	0.0188536	0.333758	0.132162	0.556667	0.300199	0.428886	-0.110588	0.085806	-0.103377	0.557799
	N20	Salicylate	17.3	DsoxS	Z_scores	0.405672	-0.405672	-0.22707	-0.0768441	0.0421679	-0.0633916	-0.0750741	0.100344	-0.399055	-0.141517	-0.588969	-0.363634	-0.225264	-0.249661	0.181272	0.563133
	N21	Serotonine	26.6	DsoxS	Z_scores	-0.471365	0.471365	0.228618	-0.285114	-0.240522	-0.601859	-0.246396	0.136018	-0.123414	-0.191679	0.819988	-0.269448	-0.447909	-0.214989	0.527197	0.94669
	N22	Serotonine	13.3	DsoxS	Z_scores	0.221504	-0.221504	-0.127685	-0.370034	-0.2808	-0.539942	-0.346667	0.0348619	-0.419281	-0.199043	0.156047	0.219857	-0.316293	-0.163832	-0.290106	-0.351221
	N23	Sodium urate	56.8	DsoxS	Z_scores	-0.60991	0.60991	-0.3644	0.128784	-0.0122798	-0.382887	-0.0502439	0.187872	-0.0424072	0.54798	0.391312	-0.307487	-0.171103	-0.0983538	-0.266967	0.0712694
	N24	Sodium urate	28.4	DsoxS	Z_scores	-0.896596	0.896596	-0.371911	0.133026	0.13478	-0.406961	-0.100774	0.20597	0.0672983	-0.00954384	-0.0402232	0.436932	-0.0300299	-0.032872	-0.0753681	0.142085
	O1	Spectinomycin	5	DsoxS	Z_scores	-1.43419	1.43419	1.47739	0.501953	-0.152719	0.169744	0.232164	0.702037	1.66258	1.37856	0.524598	0.403201	-0.111342	-0.313837	0.260702	0.336744
	O2	Spectinomycin	2.5	DsoxS	Z_scores	-0.721061	0.721061	-0.198112	-0.246239	-0.155841	-0.100006	0.0732194	0.187977	0.0169549	0.0432724	-0.636911	-0.401188	-0.101309	-0.465474	0.338949	0.10786
	O3	Spiramycin	21.1	DsoxS	Z_scores	-0.984382	0.984382	NA	NA	1.82087	2.86586	-0.166381	-0.101503	-0.952243	NA	NA	NA	0.569535	0.0522297	-0.0530781	0.392964
	O4	Spiramycin	10.5	DsoxS	Z_scores	-0.0680337	0.0680337	1.2901	0.0102175	-0.00760817	-0.132858	-0.0881486	0.0191814	0.619602	-0.122829	-0.618418	-0.587101	-0.320414	-0.491371	-0.613347	-0.697523
	O5	Sulfamethoxazole	25.3	DsoxS	Z_scores	-0.785039	0.785039	0.651366	1.49618	0.871823	1.73907	0.722826	0.573192	0.705035	3.23403	2.07003	4.22482	0.0767326	-1.06681	1.79131	1.48983
	O6	Sulfamethoxazole	12.7	DsoxS	Z_scores	-1.45792	1.45792	-0.038656	0.122192	0.376424	0.173335	0.448753	0.109949	1.44463	0.89047	1.16048	-0.346096	0.260924	-0.437826	1.17117	-0.239737
	O7	Sulfamonomethoxine	56.1	DsoxS	Z_scores	-0.667113	0.667113	0.209452	1.09921	0.719455	1.37028	0.0373832	0.252533	1.63225	2.24062	1.86875	2.1194	0.139683	-0.365029	0.673111	-0.107212
	O8	Sulfamonomethoxine	28	DsoxS	Z_scores	0.820618	-0.820618	-0.238312	0.137629	-5.73858e-05	0.202375	0.0141185	-0.0280275	0.431626	0.249635	0.312068	0.141904	0.0730779	-0.520144	0.299224	0.606328
	O9	Testosterone	144.2	DsoxS	Z_scores	0.117212	-0.117212	-0.0857093	-0.503475	-0.254828	-0.261744	0.31041	0.939708	-0.112716	-0.56584	0.617274	-0.496343	-0.501687	-0.393625	0.531889	0.155802
	O10	Testosterone	72.1	DsoxS	Z_scores	0.258828	-0.258828	-0.545982	-0.432999	-0.301377	-0.494963	-0.0336479	0.547974	-0.683336	-0.746456	-0.343791	-0.203392	-0.29026	-0.506959	0.517617	0.270923
	O11	Tetracycline	0.44	DsoxS	Z_scores	-1.55591	1.55591	-1.21808	NA	2.5565	NA	-0.0844306	-0.613533	-3.23655	NA	-2.35477	-2.96933	1.53457	0.397552	1.62577	-0.361512
	O12	Tetracycline	0.22	DsoxS	Z_scores	0.856938	-0.856938	1.82919	1.34423	2.1949	2.07173	2.00298	1.71359	2.57682	2.85029	0.150425	1.73864	1.13716	1.3782	1.41341	-0.711924
	O13	Thiourea	38.1	DsoxS	Z_scores	0.649295	-0.649295	-0.225652	0.047155	-0.0706999	-0.116217	-0.427426	-0.254441	0.175132	0.528127	-0.149158	-0.868521	-0.118796	-0.832217	-0.119583	-1.81895
	O14	Thiourea	19	DsoxS	Z_scores	0.532091	-0.532091	-0.295506	-0.407083	-0.122368	-0.176639	-0.0745095	-0.331895	-0.00100108	-0.0963476	-0.911121	-0.355545	-0.16107	-0.632463	0.606827	-0.325969
	O15	Tobramycin	0.94	DsoxS	Z_scores	2.66735	-2.66735	NA	NA	NA	NA	NA	NA	NA	NA	NA	NA	NA	NA	0.587767	-0.843091
	O16	Tobramycin	0.47	DsoxS	Z_scores	0.593349	-0.593349	-0.374959	0.374536	0.257626	-0.215541	-0.0897745	-0.106717	-0.370843	-0.174341	-0.729055	0.402138	-0.192337	-0.755948	0.499507	-0.317755
	O17	Trimethoprim	0.58	DsoxS	Z_scores	-0.543703	0.543703	-0.103068	0.998339	0.435846	0.531954	0.714026	0.936655	-1.42249	-0.872854	3.12602	0.890118	0.48553	-0.567397	-0.00838795	0.996262
	O18	Trimethoprim	0.29	DsoxS	Z_scores	2.03324	-2.03324	1.27161	0.130946	0.864874	0.592641	1.62693	1.04191	1.29982	-0.510265	5.86186	5.24132	0.826518	0.499226	3.52643	1.28045
	O19	Tunicamycin	21.1	DsoxS	Z_scores	0.18454	-0.18454	-0.816075	-0.722672	-0.321835	-0.967656	-0.588865	-0.549769	-0.584045	-1.58627	-1.42357	-1.21619	-1.19306	-1.60249	-1.40001	-0.398194
	O20	Tunicamycin	10.6	DsoxS	Z_scores	0.568102	-0.568102	-0.672737	-0.178443	-0.241133	-0.729621	-0.360997	-0.190211	-1.2176	-0.421301	-0.938537	-0.753224	-0.428927	-0.891219	-0.230672	-0.658346
	O21	Vanillin	152.1	DsoxS	Z_scores	-0.629735	0.629735	-0.511988	-0.16624	0.871179	0.752692	1.28458	1.44408	-0.356762	0.378198	-0.000181149	0.446395	-0.493064	-0.241222	2.33501	-0.1868
	O22	Vanillin	76.1	DsoxS	Z_scores	0.305854	-0.305854	-0.331407	-0.485647	0.31217	0.135643	0.719489	0.924948	-0.412504	-0.332066	-0.350797	0.1535	-0.401439	-0.241097	-0.378122	0.987472
	O23	Verapamil	227.3	DsoxS	Z_scores	-0.7327	0.7327	-0.253788	0.526558	0.72669	0.0427683	-0.0376335	-0.110992	0.847239	1.34019	0.389164	1.71523	0.199878	-0.304657	-0.704701	0.426085
	O24	Verapamil	113.7	DsoxS	Z_scores	-0.953982	0.953982	-0.600546	0.428338	0.690245	-0.304993	-0.538483	0.0632948	-0.734859	-0.462189	-0.433695	0.420391	0.135345	-0.259122	-0.551502	1.55368
	P1	Spectinomycin	1.2	DsoxS	Z_scores	-1.00179	1.00179	0.68963	0.247305	0.0480871	-0.0120827	0.169841	0.245285	0.756055	0.136112	0.207573	0.709488	0.0394424	-0.320533	0.74328	-0.0299455
	P2	Spectinomycin	0.62	DsoxS	Z_scores	-0.52515	0.52515	0.029018	-0.486904	-0.205875	-0.0443807	-0.051964	-0.0551152	0.349883	-0.261135	-0.0260126	0.0738653	-0.286026	-0.564342	-0.0290342	-0.722919
	P3	Spiramycin	5.3	DsoxS	Z_scores	-0.0679253	0.0679253	0.926269	-0.245738	0.0398035	-0.117121	0.346692	0.436978	0.718423	0.288931	0.0561192	-0.181944	-0.186958	-0.468564	0.205934	-0.0266408
	P4	Spiramycin	2.6	DsoxS	Z_scores	1.61465	-1.61465	-0.34194	-0.390532	0.0401514	-0.271673	-0.219551	-0.190215	-0.175155	-0.556233	-0.525285	-0.0649731	-0.302444	-0.673565	-0.894763	-1.10267
	P5	Sulfamethoxazole	6.3	DsoxS	Z_scores	-0.879893	0.879893	-0.12592	-0.246534	0.31692	-0.170232	0.318629	-0.187214	0.882926	0	0.153657	0.33228	-0.197738	-0.766722	-0.0556902	-0.102774
	P6	Sulfamethoxazole	3.2	DsoxS	Z_scores	0.259065	-0.259065	-0.0840841	-0.257446	-0.00402481	-0.265657	0.180242	-0.249789	0.53281	-0.12788	-0.239772	-0.0190756	-0.264937	-0.717917	-0.327357	-1.082
	P7	Sulfamonomethoxine	14	DsoxS	Z_scores	-0.698547	0.698547	-0.382585	0.177606	0.0813964	-0.12485	0.0340272	0.0351019	0.0467698	0.156824	-0.65076	-0.000513712	0.0394638	-0.683383	-0.597264	0.963558
	P8	Sulfamonomethoxine	7	DsoxS	Z_scores	0.350247	-0.350247	-0.449186	0.186219	0.148335	-0.239777	0.0515161	-0.0763854	0.0301358	0.274764	0.0380728	-0.266376	0.0520153	-0.706844	-1.05812	0.612738
	P9	Testosterone	36.1	DsoxS	Z_scores	0.978004	-0.978004	-0.600556	-0.511805	-0.269686	-0.465418	-0.133638	0.0763043	-0.728071	-0.696994	-0.047852	-0.948324	-0.216502	-0.708499	-0.593522	-0.581389
	P10	Testosterone	18	DsoxS	Z_scores	1.41425	-1.41425	-0.108036	-0.435718	-0.197092	-0.279735	0.193183	0.445526	0.44478	-0.0556687	-0.473885	0.0837296	-0.285706	0.0906814	1.13559	0.426833
	P11	Tetracycline	0.11	DsoxS	Z_scores	-0.255353	0.255353	0.661428	0.623921	1.71741	0.721247	1.59725	1.27532	2.86115	1.44305	1.10806	-0.0873045	0.474968	0.511377	-0.25323	-0.905457
	P12	Tetracycline	0.056	DsoxS	Z_scores	-0.109076	0.109076	-0.196627	-0.116173	0.179246	0.0926495	0.415939	0.330549	0.706605	0.555525	-0.222925	0.195096	0.101916	-0.425975	-0.461057	-0.847052
	P13	Thiourea	9.5	DsoxS	Z_scores	-0.733442	0.733442	-0.520507	0.0420614	-0.0545989	-0.260351	-0.110339	0.157865	-0.244833	0.105747	-0.265418	-0.147307	-0.0643859	-0.572542	0.0162723	-0.752316
	P14	Thiourea	4.8	DsoxS	Z_scores	-1.18706	1.18706	-0.815222	-0.32206	-0.0605556	-0.40136	-0.293734	-0.0851424	0.0704041	-0.489332	-0.873587	0.138301	-0.208953	-0.510128	-1.14805	-0.736949
	P15	Tobramycin	0.23	DsoxS	Z_scores	0.73166	-0.73166	-0.290635	-0.19546	0.257007	-0.371454	0.440425	0.454424	0.0723835	-0.170554	-0.316235	-0.237315	-0.00487052	-0.442293	1.16405	0.379749
	P16	Tobramycin	0.12	DsoxS	Z_scores	0.0649129	-0.0649129	-1.04615	0.0476657	-0.011198	-0.589023	-0.271225	-0.236367	-0.610721	-0.362774	-0.801871	-0.574559	-0.0180087	-1.08648	-1.62397	-0.663737
	P17	Trimethoprim	0.15	DsoxS	Z_scores	0.383284	-0.383284	0.0999879	-0.100634	1.12865	0.492655	1.09671	0.58757	1.08594	-0.0666561	2.35886	1.97071	0.375459	-0.0367672	3.77568	0.819973
	P18	Trimethoprim	0.073	DsoxS	Z_scores	0.930252	-0.930252	-0.43454	-0.424246	0.565366	0.0335109	0.691996	0.373466	0.331978	-0.589214	-0.522055	0.998259	0.05702	-0.288089	-0.406673	-0.710929
	P19	Tunicamycin	5.3	DsoxS	Z_scores	-0.785005	0.785005	-0.326016	-0.0327345	-0.156514	-0.40741	-0.0753887	-0.196235	0.654413	-0.0398054	0.207101	0.439303	-0.477651	-0.468967	-0.313728	0.215591
	P20	Tunicamycin	2.6	DsoxS	Z_scores	-1.31088	1.31088	0.0401007	-0.474694	-0.111864	-0.646199	0.185478	0.142106	0.347322	-0.362972	-0.48572	-0.0505335	-0.402526	-0.159402	0.462139	-1.30213
	P21	Vanillin	38	DsoxS	Z_scores	-1.37362	1.37362	-1.0403	-0.539018	-0.00946711	-0.0888989	-0.15147	0.66087	-0.78125	-0.718769	-0.43594	0.160532	-0.371312	-0.255795	-0.316192	-0.937469
	P22	Vanillin	19	DsoxS	Z_scores	0.289384	-0.289384	-0.351899	-0.407924	-0.0639543	-0.355291	0.0547834	0.466215	-0.671183	-0.708174	-0.840008	0.471187	-0.485712	-0.332474	0.0432646	1.15143
	P23	Verapamil	56.8	DsoxS	Z_scores	-2.15596	2.15596	-1.00097	0.270731	0.424401	-0.341237	-0.442297	0.069213	-0.788548	-0.194363	-0.30391	0.919194	0.156392	-0.44057	0.275135	1.27029
	P24	Verapamil	28.4	DsoxS	Z_scores	-1.4091	1.4091	-0.583131	0.413501	0.141708	-0.622869	-0.299859	0.0715238	-0.38549	-0.171996	-0.788542	0.792618	-0.096695	-0.448433	0.982418	-0.175779
	A1	Water_1	0	Drob	Z_scores	0.410202	-0.410202	-0.30994	-0.356553	-0.288409	-0.530171	-0.138221	-0.00228105	-0.777627	-0.724871	-0.614365	-0.441439	-0.241272	0.101051	0.355171	0.642279
	A2	Water_1	0	Drob	Z_scores	0.605819	-0.605819	-0.107507	-0.485407	-0.442988	-0.29782	0.164715	0.205249	-0.568551	-0.28063	-0.572958	-0.176703	0.287111	0.390105	1.37192	1.6583
	A3	1-Methyluric acid	91.1	Drob	Z_scores	0.299686	-0.299686	-0.213347	-0.278084	-0.381662	-0.463649	-0.0040415	-0.129305	0.102537	-0.303864	-0.338479	-0.466527	0.0535357	0.190197	0.617574	0.710734
	A4	1-Methyluric acid	45.5	Drob	Z_scores	2.07508	-2.07508	-0.719719	-0.345725	-0.626013	-0.212577	-0.0825876	-0.155336	-1.67556	-0.794171	-1.49585	-0.873788	0.0827912	0.180597	-0.534112	-1.45036
	A5	2,3-DHBA	154.1	Drob	Z_scores	0.327849	-0.327849	-0.0528529	-0.248823	0.651477	1.49666	1.75731	1.39016	-0.51781	0.809655	-0.732554	-0.609936	0.215115	0.20506	0.422703	-0.0898171
	A6	2,3-DHBA	77.1	Drob	Z_scores	-0.427618	0.427618	-0.374925	-0.436207	0.645991	0.25375	0.7284	0.637697	-0.20855	-0.150836	-0.403919	0.117943	0.508699	0.305644	1.29452	1.53021
	A7	2-2-Bipyridyl	78.1	Drob	Z_scores	NA	NA	NA	NA	NA	NA	NA	NA	NA	NA	NA	NA	NA	NA	NA	NA
	A8	2-2-Bipyridyl	39	Drob	Z_scores	-2.7036	2.7036	-0.786013	0.233131	1.75934	1.42563	8.28291	6.13006	-0.917806	-0.635237	0.120717	0.101918	-1.48999	-1.49961	0.130525	1.29989
	A9	4-Aminobenzoic acid	68.6	Drob	Z_scores	2.54294	-2.54294	0.991661	1.63428	0.600326	1.23851	1.48047	1.35175	1.23108	0.942353	0.777604	4.27809	0.812268	0.251966	0.969875	0.0252013
	A10	4-Aminobenzoic acid	34.3	Drob	Z_scores	2.28808	-2.28808	-0.41643	-0.340664	-0.419816	0.0420214	0.514511	0.267758	-1.74173	-0.36971	-0.874998	0.372166	0.555462	0.405084	-0.279692	0.517128
	A11	4-Aminosalicylic acid	153.1	Drob	Z_scores	0.0200095	-0.0200095	-0.255841	0.293633	0.740877	1.1716	1.99872	1.77404	-0.624319	0.819657	-0.955049	0.451209	0.291208	0.514983	-0.334907	0.749871
	A12	4-Aminosalicylic acid	76.6	Drob	Z_scores	0.535701	-0.535701	-0.345977	-0.089553	0.162748	0.604865	0.925331	0.759216	-0.95046	-0.028933	-0.632951	0.0539366	0.68313	0.478047	1.93813	1.35154
	A13	A22	1.4	Drob	Z_scores	NA	NA	NA	NA	NA	NA	NA	NA	NA	NA	NA	NA	NA	NA	NA	NA
	A14	A22	0.68	Drob	Z_scores	2.1451	-2.1451	-0.683101	-0.566135	-0.692164	0.679166	0.555968	NA	-2.78118	NA	-2.25698	-1.19856	0.221883	-0.154312	-0.664637	-1.43
	A15	Acetylsalicylic acid	180.2	Drob	Z_scores	1.30483	-1.30483	0.407813	0.346029	2.003	2.14298	2.68347	2.75073	-0.998355	-0.257424	-1.00443	-0.265763	0.593865	0.456171	1.35398	2.46074
	A16	Acetylsalicylic acid	90.1	Drob	Z_scores	0.180852	-0.180852	-0.0872614	-0.185738	0.353823	0.454788	1.6731	0.716633	-1.22648	-0.684825	-0.601746	0.317133	0.545253	0.265968	1.4383	0.717773
	A17	Adrenalin	109.8	Drob	Z_scores	-0.492904	0.492904	0.0273629	0.083618	-0.0766454	0.151682	0.0332185	0.137435	-2.03506	0.283519	-2.03688	-0.931492	0.126057	-0.0212573	-0.241312	0.14394
	A18	Adrenalin	54.9	Drob	Z_scores	1.06154	-1.06154	-0.430793	-0.260137	-0.642392	-0.0351432	0.3373	0.0402075	-1.45635	-0.675461	-1.7432	0.732823	0.115988	0.126306	-0.280502	0.139261
	A19	Amikacin	0.59	Drob	Z_scores	NA	NA	NA	NA	NA	NA	NA	NA	NA	NA	NA	NA	NA	NA	NA	NA
	A20	Amikacin	0.29	Drob	Z_scores	2.22263	-2.22263	0.328976	0.0186664	-0.00360615	0.112949	0.327962	0.0248788	-0.26903	-0.586138	-1.41793	-0.973648	0.0731998	-0.334823	2.69064	0.375566
	A21	Amoxicillin	2	Drob	Z_scores	0.781073	-0.781073	0.13437	NA	3.20514	NA	-0.0986736	0.0482527	NA	NA	NA	NA	0.0852108	-0.0628922	-0.281377	0.846811
	A22	Amoxicillin	1	Drob	Z_scores	0.833013	-0.833013	-0.40521	-0.358218	-0.189047	-0.232723	0.0418528	0.14276	-0.552683	-0.896348	-0.476922	1.26849	0.060753	0.251425	0.853042	1.04494
	A23	Azithromycin	2.2	Drob	Z_scores	NA	NA	NA	NA	NA	NA	NA	NA	NA	NA	NA	NA	NA	NA	NA	NA
	A24	Azithromycin	1.1	Drob	Z_scores	1.58436	-1.58436	2.80633	4.48918	2.98093	2.98583	0.624825	0.155053	-0.602655	-0.909039	-2.20098	-1.98145	1.54241	1.843	4.57656	5.3987
	B1	Water_1	0	Drob	Z_scores	-0.866878	0.866878	-0.650093	-0.60261	-0.0445207	-0.404285	0.10745	-0.174585	0.0882476	-0.661145	-0.59304	-1.02683	0.179245	0.121627	-0.181368	-0.544625
	B2	Water_1	0	Drob	Z_scores	0.612841	-0.612841	-0.272818	0.367251	-0.0901616	-0.148694	0.293776	0.0790074	1.0756	-0.0465302	0.78834	-0.595527	0.493005	0.635931	1.82066	-0.393662
	B3	1-Methyluric acid	22.8	Drob	Z_scores	0.676336	-0.676336	-0.531941	-0.0392777	-0.0845598	-0.348806	0.236495	0.0881942	1.11973	0.359095	0.304017	-0.161839	0.60924	0.341409	2.3055	0.382462
	B4	1-Methyluric acid	11.4	Drob	Z_scores	1.18947	-1.18947	-0.298726	-0.125412	0.00102075	-0.0484078	0.179607	-0.0794558	0.800516	0.120374	0.139154	0.0839222	0.4784	0.215559	0.225287	0.0212017
	B5	2,3-DHBA	38.5	Drob	Z_scores	-0.564132	0.564132	-0.186577	-0.509661	0.577463	0.0872191	0.311843	0.282629	0.29543	-0.123943	0.0350868	0.336136	0.734668	0.122353	0.557087	-0.33158
	B6	2,3-DHBA	19.3	Drob	Z_scores	0.195606	-0.195606	-0.253853	-0.0435019	1.05046	0.154732	0.577617	0.194736	0.966066	0.159938	0.383195	-0.349273	0.415919	0.313648	-0.537808	1.81138
	B7	2-2-Bipyridyl	19.5	Drob	Z_scores	-1.08986	1.08986	-0.729328	-0.661822	-0.415869	-0.223859	0.502525	0.493956	-0.571216	-0.791967	-0.731812	-0.0423824	-0.71322	-0.546457	-0.612121	-0.986955
	B8	2-2-Bipyridyl	9.8	Drob	Z_scores	0.695757	-0.695757	-0.838572	-0.494082	0.0237226	-0.107747	0.0223134	0.0493967	-0.110892	-0.667363	-0.416192	-0.333385	0.0425626	-0.0666862	-0.817436	-0.032433
	B9	4-Aminobenzoic acid	17.1	Drob	Z_scores	0.783013	-0.783013	0.069322	0.301601	0.255007	0.632491	0.395996	0.182009	0.998114	0.418885	0.369491	0.750623	0.624454	0.485473	1.7973	-0.23579
	B10	4-Aminobenzoic acid	8.6	Drob	Z_scores	-0.287623	0.287623	0.189933	-0.0608117	0.380899	-0.0113256	0.135553	-0.0567904	-0.199147	0.322028	0.266094	0.416249	0.574593	0.310834	-0.830767	0.310105
	B11	4-Aminosalicylic acid	38.3	Drob	Z_scores	0.671436	-0.671436	0.351711	0.00563788	0.769294	0.216247	0.458877	0.233922	1.42477	0.414302	0.0824498	0.58356	0.796237	0.580496	0.0264863	0.271504
	B12	4-Aminosalicylic acid	19.1	Drob	Z_scores	-0.147134	0.147134	-0.135948	0.00642296	0.270866	0.108401	0.271527	0.175395	0.403689	0.565986	-0.509688	-0.119097	0.729132	0.617905	3.12779	0.295778
	B13	A22	0.34	Drob	Z_scores	0.439059	-0.439059	0.0516604	-0.322175	0.301402	-0.0804546	0.532988	0.0182198	-0.209377	-0.844271	-1.24364	0.328926	0.290186	0.0377516	-0.701046	0.800572
	B14	A22	0.17	Drob	Z_scores	0.142114	-0.142114	-0.10723	0.129577	0.139493	-0.0600336	0.176136	0.186792	-0.529164	-0.348741	-0.620196	0.0608941	0.664357	0.210758	1.25267	-0.578131
	B15	Acetylsalicylic acid	45	Drob	Z_scores	0.482173	-0.482173	0.23805	0.0945666	0.5199	0.725595	0.737421	0.297748	-0.574952	0.117416	-0.65082	0.868794	0.519514	0.25712	0.528599	0.67456
	B16	Acetylsalicylic acid	22.5	Drob	Z_scores	-0.223248	0.223248	0.0548297	-0.0702366	0.838983	0.11869	0.600772	0.206644	-0.411364	-0.25343	0.116943	0.481341	0.35759	0.315202	-0.718788	-0.565551
	B17	Adrenalin	27.5	Drob	Z_scores	0.731642	-0.731642	-0.180837	-0.0265698	0.4057	0.012709	0.393913	-0.048373	0.345275	-0.426825	-0.914241	-0.0628083	0.409536	0.00613081	-0.984474	-0.171837
	B18	Adrenalin	13.7	Drob	Z_scores	-0.485335	0.485335	-0.0940763	0.177733	-0.0551142	0.0475061	0.346745	0.1789	0.0908512	-0.431873	-0.706394	-0.018216	0.627685	0.221999	0.446116	0.239208
	B19	Amikacin	0.15	Drob	Z_scores	-0.494757	0.494757	0.118316	-0.0115744	-0.0431749	0.0273164	0.352835	-0.112405	-0.695945	-0.247746	-0.478138	-0.018202	0.706684	-0.014625	1.23008	0.043681
	B20	Amikacin	0.07	Drob	Z_scores	-1.39746	1.39746	-0.169173	0.0416602	-0.325549	-0.183939	0.370805	0.0623544	-0.811233	-0.195419	-0.554854	0.625401	0.206657	0.145313	0.325681	2.58229
	B21	Amoxicillin	0.5	Drob	Z_scores	1.12877	-1.12877	-0.22163	-0.210943	-0.288931	-0.355879	0.188995	-0.0523407	-0.620073	-0.654647	-0.199857	0.536618	0.12506	0.0179054	0.947835	0.890108
	B22	Amoxicillin	0.25	Drob	Z_scores	0.448634	-0.448634	-0.137572	-0.453336	-0.157226	-0.27376	0.0837541	-0.0332979	-0.229636	-0.135458	-0.202453	-0.249806	0.404423	0.0667801	1.10762	-0.356822
	B23	Azithromycin	0.56	Drob	Z_scores	1.02187	-1.02187	2.17686	2.29016	1.03185	2.28073	0.802954	0.312503	1.87377	4.62437	-1.57919	-1.21809	0.414661	0.386989	1.79723	1.98992
	B24	Azithromycin	0.28	Drob	Z_scores	1.80873	-1.80873	0.522814	0.126029	-0.0554831	1.11121	0.18611	0.0635898	0.46081	0.865177	-1.38531	-1.45865	-0.132984	0.333988	0.175777	1.14445
	C1	Aztreonam	0.044	Drob	Z_scores	NA	NA	NA	NA	NA	NA	NA	NA	NA	NA	NA	NA	NA	NA	NA	NA
	C2	Aztreonam	0.022	Drob	Z_scores	0.517565	-0.517565	-0.34971	-0.719442	0.0670376	-0.192366	0.0478479	-0.415429	0.638889	-1.76862	-0.343926	-1.98282	-0.0614865	-0.325975	2.32314	0.906377
	C3	Bacitracin	284.5	Drob	Z_scores	0.0129026	-0.0129026	-0.553086	-0.0388164	-0.363477	0.0460491	-0.120569	-0.254663	0.278318	1.82969	-1.58533	-0.13113	-0.621017	-0.491641	-1.20071	-1.2749
	C4	Bacitracin	142.3	Drob	Z_scores	0.549465	-0.549465	-0.702588	-0.577253	-0.576293	-0.508157	-0.115611	-0.238036	-0.88502	-0.761554	-0.65029	-0.470725	-0.274072	-0.234769	-0.525377	-0.31704
	C5	Benzalkonium	14.9	Drob	Z_scores	NA	NA	NA	NA	NA	NA	NA	NA	NA	NA	NA	NA	NA	NA	NA	NA
	C6	Benzalkonium	7.4	Drob	Z_scores	-1.38317	1.38317	-0.558782	-0.894408	-0.574891	-0.483253	-0.169027	-0.187769	-1.89785	-1.60524	-0.53156	-1.02301	-0.236762	-0.284951	-0.255391	0.0561244
	C7	Berberine	168.2	Drob	Z_scores	-0.289687	0.289687	-0.289095	-0.0249358	-0.254403	-0.318699	0.211662	-0.0215733	0.126115	-0.322815	-0.801501	-0.958113	-0.103699	-0.0265812	0.533787	0.0234257
	C8	Berberine	84.1	Drob	Z_scores	-0.263729	0.263729	-0.04652	-0.479454	-0.331162	-0.316947	0.222191	0.0580939	-0.153486	-0.450312	-1.02972	-0.871589	0.00331787	0.0555836	0.697698	0.294093
	C9	Bleomycin	0.3	Drob	Z_scores	-2.24452	2.24452	NA	NA	NA	NA	-0.64566	0.191772	NA	NA	NA	NA	0.0918494	0.245143	-0.45714	-1.2442
	C10	Bleomycin	0.15	Drob	Z_scores	-0.309156	0.309156	0.305675	0.396184	0.326893	0.977529	0.333246	0.301221	0.297542	1.96594	-1.2392	-0.217514	0.254203	0.431727	-0.18689	1.74067
	C11	Butyrate	55	Drob	Z_scores	0.145684	-0.145684	0.360888	0.239315	-0.0573417	0.189481	-0.18855	0.0630331	0.344273	0.983571	-0.189168	0.971118	0.0485512	0.00103511	0.249576	-0.753304
	C12	Butyrate	27.5	Drob	Z_scores	-0.885456	0.885456	0.147444	-0.227362	0.0370822	0.0379333	-0.139309	-0.0505735	-0.200055	0.235781	-0.321251	-0.00216163	0.19045	0.0540143	0.194747	0.164863
	C13	Caffeine	194.2	Drob	Z_scores	-0.455945	0.455945	0.230994	-0.0803094	0.00758434	0.197493	0.231909	0.200466	-0.222097	0.675789	-0.907723	1.13039	0.14417	0.369463	1.36381	0.420168
	C14	Caffeine	97.1	Drob	Z_scores	-0.343791	0.343791	0.142621	0.122312	0.00439328	0.0607331	-0.0707894	0.045046	-0.621544	0.355855	-0.390093	0.199136	0.481809	0.308384	-0.447317	-0.288251
	C15	Catechin	145.1	Drob	Z_scores	-0.187825	0.187825	-0.0309806	0.08628	-0.384352	0.128236	-0.0935649	-0.0826081	0.407522	-0.249588	-0.270409	-0.235142	-0.209807	-0.0344937	-0.377318	0.584595
	C16	Catechin	72.6	Drob	Z_scores	0.300826	-0.300826	0.167581	-0.0919913	-0.13632	-0.0728334	-0.207994	0.063343	-0.117079	-0.665407	-0.22163	-0.0287364	-0.0632368	0.0872606	-0.285011	0.0714212
	C17	CCCP	5.1	Drob	Z_scores	-0.380839	0.380839	0.344949	0.00950431	-0.12741	0.0936081	0.251439	0.0269865	0.424374	0.27875	-0.0187259	0.528899	0.223272	0.256054	-1.04158	1.57155
	C18	CCCP	2.6	Drob	Z_scores	-0.417768	0.417768	0	0.00124562	0.0183588	-0.20206	0.30738	-0.0853699	-0.224216	-0.314126	-0.112095	-0.21723	0.626536	0.315393	0.250727	-0.0857441
	C19	Cefaclor	0.92	Drob	Z_scores	NA	NA	NA	NA	NA	NA	NA	NA	NA	NA	NA	NA	NA	NA	NA	NA
	C20	Cefaclor	0.46	Drob	Z_scores	-0.412809	0.412809	-0.10594	0.170308	0.0195635	0.0100323	0.322043	-0.177965	0.367246	0.154614	-0.951405	0.00216163	0.334886	0.175795	-0.767139	0.020041
	C21	Cefotaxime	0.01	Drob	Z_scores	1.10593	-1.10593	-0.387298	0.078714	0.218102	0.677675	0.0419244	-0.063255	-0.235611	-0.961204	-1.8931	-1.62192	-0.0850482	-0.360026	1.67296	-0.428761
	C22	Cefotaxime	0.0048	Drob	Z_scores	0.365084	-0.365084	-0.361686	-0.259853	-0.34856	0.00658298	0.157725	-0.0919301	-0.536727	-0.281895	-0.0881854	0.188683	0.0881653	-0.145017	0.314208	-0.936875
	C23	Cefsulodin	13.9	Drob	Z_scores	0.0241439	-0.0241439	0.0782951	0.318579	0.220898	0.262043	0.0556275	-0.0839543	1.25382	1.31756	-1.11156	-0.76042	-0.109303	-0.124197	-0.248337	0.153846
	C24	Cefsulodin	6.9	Drob	Z_scores	-0.205011	0.205011	-0.418945	-0.491916	-0.305717	-0.236696	0.228757	-0.136685	-0.439819	-0.682583	0.0222123	-0.864739	0.360897	-0.265519	0.399054	-0.556194
	D1	Aztreonam	0.011	Drob	Z_scores	1.65066	-1.65066	-0.461115	-0.557358	0.308096	-0.429661	-0.189032	-0.158483	0.251676	-0.979708	0.0843974	-0.894551	-0.035738	-0.384953	0.489965	-0.971208
	D2	Aztreonam	0.0054	Drob	Z_scores	-1.18629	1.18629	-0.348534	-0.317687	-0.0647788	-0.338656	-0.0175835	-0.143207	1.1751	0.28486	0.123956	-0.530681	0.0485119	-0.0587935	0.57553	-1.91503
	D3	Bacitracin	71.1	Drob	Z_scores	-0.861601	0.861601	-0.445511	-0.153996	-0.295334	-0.207538	-0.258711	-0.219041	0.0756426	-0.382205	0.22293	0.308078	-0.300504	-0.16416	-0.50101	-1.03895
	D4	Bacitracin	35.6	Drob	Z_scores	0.0420863	-0.0420863	0.0260578	0.179436	0.0450557	-0.242185	0.151597	-0.0566198	0.871591	-0.364634	1.19976	-0.0629905	0.189784	0.100915	-0.727635	-0.54019
	D5	Benzalkonium	3.7	Drob	Z_scores	-0.000468381	0.000468381	-0.428452	-0.680293	-0.483257	-0.68874	0.00732036	-0.116653	-1.01178	-1.73926	-0.172463	-1.12375	0.0275842	-0.187726	-0.014974	-0.56309
	D6	Benzalkonium	1.9	Drob	Z_scores	-0.00259642	0.00259642	-0.108114	-0.668654	-0.383384	-0.543072	0.170985	0.00128546	-0.84454	-1.66157	0.581203	-1.02522	0.0953279	0.210291	1.75036	0.365841
	D7	Berberine	42	Drob	Z_scores	0.0144016	-0.0144016	-0.122659	-0.268822	-0.349048	-0.207411	0.113181	0.0481399	0.498878	-0.181315	-0.678594	-1.03074	0.0631917	0.0611236	0.729181	-0.118791
	D8	Berberine	21	Drob	Z_scores	-1.59112	1.59112	-0.299608	-0.312298	0.104631	-0.110624	0.0419397	-0.176215	-0.129815	-0.654935	-0.25313	-0.204304	0.0927568	0.21148	-0.0440304	-0.678228
	D9	Bleomycin	0.076	Drob	Z_scores	-1.06099	1.06099	0.202172	0.280312	0.13087	0.531903	-0.110609	0.0389935	-0.0678493	1.35159	-0.467765	0.19932	-0.018921	0.00879677	-0.350483	-1.22951
	D10	Bleomycin	0.038	Drob	Z_scores	-0.425763	0.425763	0.123143	0.184207	-0.242529	-0.0206275	-0.131272	0.102237	-0.117291	0.201471	-0.0569042	0.141406	-0.12457	0.163519	-0.367902	-0.335368
	D11	Butyrate	13.8	Drob	Z_scores	-0.91779	0.91779	0.400015	0.287417	0.209904	-0.0167956	-0.148359	-0.114317	0.274075	0.3321	-0.273831	1.028	0.249731	0.0938883	0.915675	-0.501801
	D12	Butyrate	6.9	Drob	Z_scores	0.6573	-0.6573	-0.00125179	-0.0829943	0.325793	0.0868649	-0.0497195	0.0665156	-0.147	0.195808	0.6742	0.294528	0.333932	0.267123	-0.372373	-0.514984
	D13	Caffeine	48.5	Drob	Z_scores	-1.36155	1.36155	0.503613	0.00430936	-0.116104	0.0575535	-0.13306	-0.00327989	-0.431487	0.220008	-0.0815001	1.17177	0.0292702	0.044481	-0.723737	-0.644892
	D14	Caffeine	24.3	Drob	Z_scores	0.220531	-0.220531	0.147767	0.310162	0.153997	0.020744	0.117623	0.0359403	0.562018	0.710615	0.043135	0.841278	0.617431	0.406895	0.505332	-0.695541
	D15	Catechin	36.3	Drob	Z_scores	0.265039	-0.265039	0.292679	0.495372	-0.284877	0.109578	-0.0191448	-0.0990556	0.0962637	-0.0399207	-0.134557	0.321409	-0.0123438	0.1224	-0.501013	0.620466
	D16	Catechin	18.1	Drob	Z_scores	0.461173	-0.461173	0.327784	0.332001	0.128124	-0.0241938	-0.00293964	-0.0457207	0.0783025	-0.159647	0.475583	0.589919	-0.0716978	0.17374	0.920092	-0.770438
	D17	CCCP	1.3	Drob	Z_scores	-0.702847	0.702847	-0.0853715	-0.0655605	-0.255807	-0.135834	-0.126468	-0.0673117	-0.600496	-0.0351436	-0.445194	0.0989706	0.227208	0.13659	0.612962	-0.38054
	D18	CCCP	0.64	Drob	Z_scores	-0.049478	0.049478	0.102487	0.030279	-0.103681	-0.178473	0.293019	0.00526327	-0.227694	-0.106256	0.25233	0.182701	0.533997	0.125923	-0.0847723	-0.13555
	D19	Cefaclor	0.23	Drob	Z_scores	0.104792	-0.104792	-0.169703	0.118808	-0.108507	-0.0252061	-0.162485	-0.112296	0.195209	-0.0104708	-0.142551	-0.196646	0.313071	0.00550317	0.101516	0.0485888
	D20	Cefaclor	0.11	Drob	Z_scores	0.465813	-0.465813	-0.0977735	-0.0672764	0.221465	-0.21019	0.109051	-0.122861	-0.105618	0.0315401	0.273347	-0.421453	0.206306	0.126004	0.797706	0.428943
	D21	Cefotaxime	0.0024	Drob	Z_scores	0.14538	-0.14538	0.136153	-0.123363	0.10895	-0.0668921	0.136024	-0.0770524	-0.19933	-0.373812	0.11855	0.0150553	0.40058	0.0491296	0.615859	-0.879695
	D22	Cefotaxime	0.0012	Drob	Z_scores	-0.611314	0.611314	0.0890636	-0.295059	-0.229672	-0.223585	0.113885	-0.0403052	-0.421519	-0.562582	-0.402972	-0.0146953	0.280507	0.0600184	-0.0404827	-0.582793
	D23	Cefsulodin	3.5	Drob	Z_scores	0.770324	-0.770324	0.377628	-0.037258	-0.134662	-0.24081	-0.0579274	-0.0517777	-0.260195	-0.120448	0.0462439	-0.351376	0.452348	-0.08009	-0.456558	0.466758
	D24	Cefsulodin	1.7	Drob	Z_scores	0.168682	-0.168682	-0.0506467	-0.265066	-0.116035	-0.186087	0.341854	-0.151267	0.452603	-0.438252	0.0612472	-0.864629	0.648576	0.0244214	0.291153	0.0912308
	E1	Cerulenin	10	Drob	Z_scores	1.16151	-1.16151	-1.2451	-0.916585	-1.02855	-0.988714	-0.467971	-0.38819	-0.298238	-1.18086	0.425022	-0.909379	-0.265863	0.000330937	-0.85144	-1.14033
	E2	Cerulenin	5	Drob	Z_scores	-0.167339	0.167339	-0.816892	-0.716378	-0.825519	-0.809781	-0.382404	-0.24918	0.417964	-0.703958	-0.59116	-0.579752	0.213382	0.146643	-0.74466	-1.74969
	E3	Cetirizine dihydrochloride	230.9	Drob	Z_scores	-2.04358	2.04358	-0.286204	-0.583686	-0.468539	-0.660812	0.32304	0.0666747	-0.196015	-1.1807	-0.574639	-1.77557	0.0847958	0.169168	-0.302918	-0.0498583
	E4	Cetirizine dihydrochloride	115.5	Drob	Z_scores	0.468931	-0.468931	-0.531439	-0.451544	-0.287148	-0.494816	0.152212	0.00302292	-0.228464	-0.668594	-0.256827	-0.422028	0.137241	0.0792177	0.499499	0.0914181
	E5	Chloramphenicol	1	Drob	Z_scores	NA	NA	NA	NA	NA	NA	NA	NA	NA	NA	NA	NA	NA	NA	NA	NA
	E6	Chloramphenicol	0.48	Drob	Z_scores	-1.91427	1.91427	0.787284	0.796069	1.26253	0.483956	0.230652	-0.0245253	0.863356	0.730014	-1.35149	-1.52587	0.709193	0.732715	-0.188043	0.0790675
	E7	Chlorhexidine	0.51	Drob	Z_scores	-0.946914	0.946914	0.10649	-0.0466222	-0.133042	0.0163618	-0.22526	-0.183362	0.892334	0.840587	-0.163117	0.679524	-0.0582508	0.0302226	-0.17734	-1.04873
	E8	Chlorhexidine	0.25	Drob	Z_scores	-2.11454	2.11454	0.239286	0.0299513	0.266179	-0.0237261	-0.144773	-0.198733	0.228848	0.435339	0.261401	0.699195	0.390181	0.0810897	0.818124	0.318101
	E9	Cidofovir	139.6	Drob	Z_scores	-0.165888	0.165888	0.253983	0.211218	0.179252	0.377094	-0.210361	0.195676	0.655177	1.45258	0.989459	0.688522	-0.00917929	0.0677259	-0.148899	0.609095
	E10	Cidofovir	69.8	Drob	Z_scores	-0.0185152	0.0185152	0.0528904	-0.0657306	-0.148043	-0.0244584	-0.221072	0.0718534	-0.381299	0.344665	-0.349785	1.40489	-0.0115386	-0.100059	0.020925	-1.41369
	E11	Ciprofloxacin	0.0099	Drob	Z_scores	-5.45856	5.45856	NA	NA	NA	NA	-0.163399	NA	NA	NA	NA	NA	-0.497892	-0.2576	-2.90961	-1.53532
	E12	Ciprofloxacin	0.005	Drob	Z_scores	-1.38728	1.38728	-0.245693	-0.27917	-0.189018	-0.0876296	0.205024	0.0922688	-0.892125	-0.0982638	-0.619775	0.501062	-0.136861	0.241703	-1.23542	0.700833
	E13	Clarithromycin	29.9	Drob	Z_scores	NA	NA	NA	NA	NA	NA	NA	NA	NA	NA	NA	NA	NA	NA	NA	NA
	E14	Clarithromycin	15	Drob	Z_scores	-0.801868	0.801868	8.98533	8.25026	3.30123	5.98928	-0.0678877	-0.0880722	-0.772243	NA	-1.39964	NA	1.67543	1.21093	1.72114	0.798913
	E15	Clindamycin	2.1	Drob	Z_scores	-0.686334	0.686334	0.48854	0.284315	0.426544	0.471495	-0.0607766	0.173845	0.400826	1.35263	-1.0974	-0.0661919	-0.140235	0.310134	-0.579596	0.766028
	E16	Clindamycin	1	Drob	Z_scores	0.653294	-0.653294	0.534959	0.573236	0.0547088	0.503655	-0.214346	0.0667271	-0.200842	0.528598	-0.643696	0.759163	0.026347	0.0744801	-0.639458	0.130305
	E17	Colistin	0.38	Drob	Z_scores	NA	NA	NA	NA	NA	NA	NA	NA	NA	NA	NA	NA	NA	NA	NA	NA
	E18	Colistin	0.19	Drob	Z_scores	-0.882555	0.882555	0.155361	0.228132	0.194294	-0.015983	-0.398307	-0.0595072	-0.815991	0.22442	-1.40533	-0.332592	-0.797931	-0.140846	-1.37269	-0.476738
	E19	Curcumin	184.2	Drob	Z_scores	-0.614392	0.614392	2.52721	0.189143	0.306925	0.0889349	-0.326045	-0.175028	-0.975153	-0.319764	1.89296	0.0249722	-0.439547	-0.242999	-0.300048	-0.452254
	E20	Curcumin	92.1	Drob	Z_scores	1.06827	-1.06827	1.39932	0.338283	0.37193	-0.353513	-0.0560429	-0.188707	1.47565	0.196779	1.86955	-0.211227	-0.21667	-0.195146	-0.782923	-0.694335
	E21	Cycloserine D	7.7	Drob	Z_scores	0.147399	-0.147399	-0.167251	-0.00923269	-0.0310648	0.357025	0.16984	0.0397075	0.103444	0.201619	-0.104054	-0.459016	-0.197284	-0.0364375	-0.192298	-0.602329
	E22	Cycloserine D	3.8	Drob	Z_scores	-0.407393	0.407393	0.0243463	-0.0186633	-0.0664365	-0.154241	-0.0556349	0.010835	-0.0596238	0.171232	0.15925	-0.131392	0.0923927	-0.0253753	0.156051	0.32721
	E23	Deoxycholic acid	196.3	Drob	Z_scores	0.318	-0.318	-0.0705812	-0.254061	-0.24355	-0.151417	-0.141387	-0.125948	-0.623249	-0.541637	-0.444866	-0.352272	-0.296123	-0.223315	-0.0971842	-0.199495
	E24	Deoxycholic acid	98.1	Drob	Z_scores	0.578037	-0.578037	-0.00554937	-0.30168	-0.229258	-0.337555	-0.0211222	-0.0898352	-0.522029	-0.71484	1.65228	-0.193849	0.0264402	-0.127471	0.263451	-0.259535
	F1	Cerulenin	2.5	Drob	Z_scores	0.259516	-0.259516	-1.10982	-0.841821	-0.597167	-0.72604	-0.309401	-0.124222	1.41426	-0.843043	-0.475058	-1.20366	0.134295	0.0924703	-1.52577	-1.236
	F2	Cerulenin	1.3	Drob	Z_scores	0.294724	-0.294724	-0.546929	-0.351756	-0.3644	-0.546725	-0.108949	-0.11479	1.28734	0.329929	0.123866	-0.308527	0.227826	0.266536	-0.519374	-0.973139
	F3	Cetirizine dihydrochloride	57.7	Drob	Z_scores	-0.933775	0.933775	-0.531794	-0.0623438	-0.0419205	-0.297383	-0.13637	0.0777084	0.2679	0.46782	-0.110205	-0.543574	0.0697482	0.155871	-0.534994	1.2739
	F4	Cetirizine dihydrochloride	28.9	Drob	Z_scores	-0.600092	0.600092	0.0222555	0.132522	0.206953	-0.206276	-0.0798335	0.141329	1.01399	0.565136	-0.126448	0.275368	0.164088	0.121356	-0.259688	0.425683
	F5	Chloramphenicol	0.24	Drob	Z_scores	0.249007	-0.249007	0.362692	0.262087	0.19518	0.48944	-0.103052	-0.153654	0.877921	1.52655	-0.466699	-0.753543	0.121354	0.256825	0.771047	-1.17513
	F6	Chloramphenicol	0.12	Drob	Z_scores	-1.01409	1.01409	0.414374	0.321306	0.346977	0.272345	-0.24668	-0.228966	0.244626	0.906929	-0.581551	-0.0736049	0.185202	0.249562	0.694236	-0.39704
	F7	Chlorhexidine	0.13	Drob	Z_scores	-0.723254	0.723254	0.0286624	-0.175374	0.0997749	-0.022891	-0.0572199	-0.0191013	0.299633	0.29855	0.0985718	0.648897	-0.0533752	0.00585472	-0.604351	0.294059
	F8	Chlorhexidine	0.063	Drob	Z_scores	0.311986	-0.311986	0.195654	-0.289158	0.316048	0.0303877	-0.0376947	-0.0396544	0.434233	0.57	0.228628	0.616543	0.282612	0.136436	0.90295	-0.479751
	F9	Cidofovir	34.9	Drob	Z_scores	-0.412897	0.412897	0.186904	-0.0976139	0.0441293	0.0509211	-0.23808	0.0320199	-0.115816	0.360347	-0.0677715	0.700106	0.0727461	0.0377301	0.038296	0.0940122
	F10	Cidofovir	17.4	Drob	Z_scores	-2.09496	2.09496	0.00638409	-0.137095	-0.00631736	-0.0418193	-0.192704	0.0500448	-0.609246	0.0447807	-0.448516	-0.118334	-0.13644	-0.0792874	-1.6401	0.169489
	F11	Ciprofloxacin	0.0025	Drob	Z_scores	-1.91272	1.91272	0.0494474	0.0951648	-0.337902	0.246025	-0.0393113	0.118486	-1.09886	-0.28308	-0.493179	0.602821	-0.272397	0.0776041	-0.744934	-0.159891
	F12	Ciprofloxacin	0.0012	Drob	Z_scores	0.0202919	-0.0202919	0.204026	0.142751	-0.12433	-0.0178497	-0.0658568	0.0354881	-0.655634	0.345798	-0.371965	0.563394	-0.142224	0.174758	-1.28281	0.157025
	F13	Clarithromycin	7.5	Drob	Z_scores	-0.573484	0.573484	4.65933	3.09589	1.44464	3.6857	0.0668232	0.0980244	0.828552	6.71701	-2.05499	-2.17164	1.19768	1.19715	1.16788	2.08081
	F14	Clarithromycin	3.7	Drob	Z_scores	0.53403	-0.53403	2.33139	2.71961	1.3381	1.74399	-0.126315	0.38634	2.17097	4.2761	-1.63014	-1.69846	0.177406	0.33915	0.336639	0.598926
	F15	Clindamycin	0.52	Drob	Z_scores	-1.09268	1.09268	0.499842	0.277956	-0.0276162	0.107935	0.0499989	-0.0345011	0.909329	1.03761	-0.397523	0.324252	0.186561	0.247025	0.104108	0.354542
	F16	Clindamycin	0.26	Drob	Z_scores	0.539676	-0.539676	0.526338	0.358983	0.137325	0.198228	-0.259349	0.0355639	0.121562	0.245707	-0.245204	0.653293	0.239561	0.164365	-0.0731975	0.86241
	F17	Colistin	0.1	Drob	Z_scores	0.714298	-0.714298	0.0360822	0.00661684	-0.016183	-0.153963	-0.000651967	0.0884365	-0.0699893	0.450682	-0.685072	0.0270604	0.186697	0.101282	-1.33146	-0.539529
	F18	Colistin	0.048	Drob	Z_scores	-1.28284	1.28284	0.207265	0.071299	-0.0350122	0.037185	0.105097	-0.00385652	-0.343046	0.269531	0.255395	0.360568	0.302365	0.234506	0.213556	0.207964
	F19	Curcumin	46	Drob	Z_scores	0.200227	-0.200227	0.379458	-0.0990021	-0.186062	0.182483	-0.0939296	-0.0828645	-0.437355	0.853204	0.0475409	1.16508	-0.0731764	-0.0657672	-0.635675	0.496545
	F20	Curcumin	23	Drob	Z_scores	0.965258	-0.965258	0.508355	-0.184628	0.296632	-0.0987182	-0.256149	-0.224729	1.03868	-0.764207	-0.275122	0.370564	-0.0646845	-0.119575	-1.15224	-0.484992
	F21	Cycloserine D	1.9	Drob	Z_scores	-0.96331	0.96331	0.200644	-0.160834	0.0635148	-0.240643	-0.0803491	-0.0660173	-0.475798	-0.369002	-0.284151	0.656293	-0.187969	-0.222288	0.261858	-0.710622
	F22	Cycloserine D	1	Drob	Z_scores	-0.237629	0.237629	-0.112038	-0.0337545	-0.349829	0.00508795	-0.0660286	-0.170631	-0.719071	-0.068533	0.271833	0.659653	-0.0655341	0.158325	-0.505191	-0.29667
	F23	Deoxycholic acid	49.1	Drob	Z_scores	1.85022	-1.85022	0.0683978	-0.161892	-0.218845	-0.0366735	0	-0.0869244	-0.748934	-0.0931385	-0.00382093	0.624188	-6.02765e-05	-0.042843	0.289356	0.288177
	F24	Deoxycholic acid	24.5	Drob	Z_scores	0.404808	-0.404808	-0.0295737	-0.234933	-0.0467928	-0.249902	0.0314221	0.0251331	-0.912599	-0.865514	0.77797	-0.410032	0.0838379	-0.000330937	2.17934	-0.0223535
	G1	Dopamine	94.8	Drob	Z_scores	0.14759	-0.14759	-0.55588	-0.689423	-0.705988	-0.577857	-0.215243	-0.0832094	-0.0176208	-0.927571	-1.45533	-1.17569	-0.309372	-0.0429728	0.32527	-0.708699
	G2	Dopamine	47.4	Drob	Z_scores	0.167571	-0.167571	-0.432517	-0.564959	0.0583271	-0.367365	-0.139096	-0.100479	-0.379211	-0.660375	-0.922433	-0.687456	-0.145832	0.131593	-0.647894	0.19543
	G3	Doxorubicin	2.3	Drob	Z_scores	0.0862798	-0.0862798	-0.285501	0.285628	-0.255293	-0.225547	-0.349311	-0.00942256	1.36108	-0.0138671	-0.518782	0.102232	-0.349861	-0.090804	-1.39466	-1.44401
	G4	Doxorubicin	1.2	Drob	Z_scores	0.582576	-0.582576	-0.239086	-0.0300458	-0.190582	-0.281189	-0.05309	-0.0389657	0.189441	-0.157973	-0.196362	0.853599	-0.142449	-0.018174	-0.836207	-0.827036
	G5	Doxycycline	0.51	Drob	Z_scores	NA	NA	NA	NA	NA	NA	NA	NA	NA	NA	NA	NA	NA	NA	NA	NA
	G6	Doxycycline	0.26	Drob	Z_scores	-7.01258	7.01258	2.9692	3.39052	0.0918714	0.864797	-0.0140371	-0.3406	-1.86765	-1.22393	-2.05094	-2.65493	1.03909	0.346081	-0.158583	4.87605
	G7	EDTA	146.1	Drob	Z_scores	1.02391	-1.02391	1.21888	0.144528	2.06622	1.2519	2.18914	3.71161	-1.61541	-0.468275	NA	NA	1.34544	1.46196	2.30075	1.28431
	G8	EDTA	73.1	Drob	Z_scores	-0.967343	0.967343	-0.763245	-0.966958	-0.425076	-0.331642	0.0559933	0.128891	-0.851245	-1.13636	-0.834234	-0.756797	-0.789407	-0.607405	-0.164561	0.0268464
	G9	EGCG	22.9	Drob	Z_scores	-2.75442	2.75442	0.566783	-0.188675	1.96331	0.736217	0.00264588	10.1875	0.77469	0.350587	-0.733254	1.09011	-0.951063	-0.641851	-0.41001	-1.40508
	G10	EGCG	11.5	Drob	Z_scores	-0.148103	0.148103	-0.38811	-0.498878	3.63934	-0.170329	-0.0614646	NA	-0.479307	NA	-0.473625	0.054672	-0.653695	-0.400715	-0.881479	-0.922942
	G11	Erythromycin	14.7	Drob	Z_scores	NA	NA	NA	NA	NA	NA	NA	NA	NA	NA	NA	NA	NA	NA	NA	NA
	G12	Erythromycin	7.3	Drob	Z_scores	-1.97434	1.97434	2.03706	1.35618	1.12784	1.55452	-0.0965471	-0.199797	0.567271	3.35997	-2.01092	-2.34352	0.101875	0.329101	-1.18896	2.08739
	G13	Estradiol	136.2	Drob	Z_scores	-0.945086	0.945086	0.000705364	-0.561267	-0.646878	-0.136752	-0.190046	0.0320196	-1.18979	0.121183	-0.69114	-0.264551	-0.413383	-0.136906	-0.470281	-0.970953
	G14	Estradiol	68.1	Drob	Z_scores	-0.947531	0.947531	0.00229015	-0.49547	0.00156399	-0.318031	-0.380015	0.0473608	-0.766775	-0.20451	-0.863917	-0.153204	-0.246451	0.0392082	0.355008	-0.0683821
	G15	Ethidiumbromide	197.1	Drob	Z_scores	NA	NA	NA	NA	NA	NA	NA	NA	NA	NA	NA	NA	NA	NA	NA	NA
	G16	Ethidiumbromide	98.6	Drob	Z_scores	-0.889535	0.889535	1.02698	0.610325	1.01933	1.12248	0.402574	0.35112	-0.965104	-0.195338	-1.52129	-1.39469	2.30025	1.98531	-0.0970006	-0.690734
	G17	Fosfomycin	0.091	Drob	Z_scores	-0.0741449	0.0741449	1.01667	1.27736	0.537302	0.61389	0.0250966	-0.145322	1.50791	3.59944	-1.00021	-0.504431	-0.16558	-0.104305	0.138859	-0.870988
	G18	Fosfomycin	0.046	Drob	Z_scores	0.224385	-0.224385	0.488204	-0.0294652	-0.156952	-0.0133856	-0.136562	-0.104618	-0.299241	0.621481	0.285314	0.546626	0.00716773	0.0398177	-0.700323	-0.189171
	G19	Fusidic acid	107.7	Drob	Z_scores	-0.926987	0.926987	0.376296	0.0655011	-0.160705	1.20686	-0.301882	-0.283406	-2.81606	-1.95532	-1.47986	-1.45003	0.692854	0.672635	-1.00168	-0.310172
	G20	Fusidic acid	53.9	Drob	Z_scores	1.81835	-1.81835	0.274779	0.309753	0.149361	0.46524	0.147852	-0.100833	-0.854403	-0.349073	-1.15399	-0.485781	0.114558	0.0502298	-1.27414	0.972114
	G21	Gentamicin	1	Drob	Z_scores	NA	NA	NA	NA	NA	NA	NA	NA	NA	NA	NA	NA	NA	NA	NA	NA
	G22	Gentamicin	0.52	Drob	Z_scores	0.390609	-0.390609	0.479717	1.12154	-0.0408823	1.39779	0.123482	0.104973	-0.414204	NA	-1.47373	-0.809593	-0.508816	-0.414361	-0.78341	-0.798411
	G23	Hydrocortisone	181.2	Drob	Z_scores	-0.0224073	0.0224073	-0.000224871	-0.0889004	-0.453379	-0.225879	-0.0151685	0.046021	-0.747283	-0.266811	0.810094	0.305873	-0.315224	-0.252353	1.37998	-0.858383
	G24	Hydrocortisone	90.6	Drob	Z_scores	1.00469	-1.00469	-0.128947	-0.277852	-0.105115	-0.355139	-0.137012	-0.0347706	-0.485813	-0.82724	0.930579	-0.730065	-0.190834	-0.179685	-0.05854	0.145233
	H1	Dopamine	23.7	Drob	Z_scores	0.530842	-0.530842	-0.432568	-0.423869	0.274331	-0.0317635	0.0252496	-0.154827	0.349662	-0.611909	0.444999	-0.519909	-0.147172	0.0673525	-0.558366	-0.268461
	H2	Dopamine	11.9	Drob	Z_scores	-0.577944	0.577944	-0.0841366	-0.434792	-0.249454	-0.320051	-0.0375186	-0.10529	0.158838	-0.523286	0.0104037	-0.579691	-0.0196442	-0.0557815	-1.0288	0.232983
	H3	Doxorubicin	0.58	Drob	Z_scores	0.356808	-0.356808	0.215402	0.0144139	-0.210715	-0.164971	-0.078001	-0.0906672	0.439465	1.2669	0.692771	0.077468	0.00318239	0.272509	-0.222401	-0.614223
	H4	Doxorubicin	0.29	Drob	Z_scores	0.730444	-0.730444	0.106332	-0.307732	-0.183416	-0.32554	-0.306776	-0.159757	-0.194861	0.220684	0.36817	0.0431397	-0.385743	-0.258613	-1.28119	-1.38004
	H5	Doxycycline	0.13	Drob	Z_scores	-2.84368	2.84368	1.73561	2.60233	0.922983	1.27605	0.180033	0.271241	1.94479	2.15297	0.793954	-1.32064	0.30874	1.00697	0.023069	0.59459
	H6	Doxycycline	0.064	Drob	Z_scores	-1.09398	1.09398	0.537143	0.796569	0.478823	0.873383	-0.117283	-0.0782824	1.88274	2.83948	0.821502	-0.171579	0.207831	0.448866	0.5608	-0.80341
	H7	EDTA	36.5	Drob	Z_scores	-1.29948	1.29948	-0.743866	-0.857047	-0.333089	-0.108357	-0.115284	-0.0117552	-0.690488	-0.805844	0.189198	-1.09639	-0.501327	-0.486431	-0.338896	0.0477185
	H8	EDTA	18.3	Drob	Z_scores	-0.792547	0.792547	-0.148857	-0.571915	-0.273869	-0.174624	-0.0863732	-0.0458356	-0.531122	-0.512645	0.647384	-0.298793	-0.281277	-0.349403	-0.476697	-0.382631
	H9	EGCG	5.7	Drob	Z_scores	-0.921331	0.921331	-0.209298	-0.29889	-0.268198	0.0168986	-0.0654086	-0.156414	-0.19053	-0.280192	1.03604	1.21071	-0.444425	-0.366127	0.323294	0.346089
	H10	EGCG	2.9	Drob	Z_scores	-0.712241	0.712241	-0.00342037	0.284441	-0.207412	0.0597484	-0.0927524	-0.0659363	0.480465	-0.0232098	0.853671	0.932563	-0.181449	-0.221383	-0.913952	0.844928
	H11	Erythromycin	3.7	Drob	Z_scores	-2.34124	2.34124	0.461353	0.37247	0.346344	0.887314	-0.270616	-0.0810188	0.826569	2.32826	-1.45493	-1.17715	0.423385	0.0328418	0.692397	-1.35875
	H12	Erythromycin	1.8	Drob	Z_scores	-1.5032	1.5032	0.554416	-0.236037	0.0933598	0.124307	-0.226233	-0.319136	0.218663	0.216727	-0.888323	-0.74335	-0.0480217	-0.173587	-0.757492	-0.561907
	H13	Estradiol	34	Drob	Z_scores	0.551213	-0.551213	0.0123373	-0.0766162	-0.37997	-0.316995	-0.30864	-0.0797	-0.893702	-0.214756	-0.218601	0.176053	-0.327809	-0.340901	0.810095	-1.06262
	H14	Estradiol	17	Drob	Z_scores	-0.0243748	0.0243748	-0.0288919	-0.248043	-0.228967	-0.28767	-0.130425	-0.133615	-0.0698305	-0.222003	0.0377642	-0.147253	-0.0303616	-0.0684618	0.61048	-0.816877
	H15	Ethidiumbromide	49.3	Drob	Z_scores	-0.966561	0.966561	0.776227	0.73533	1.19163	1.01085	0.447574	0.42505	0.477354	0.746626	-0.636712	-0.188882	1.54459	1.20828	-1.67746	-0.269478
	H16	Ethidiumbromide	24.6	Drob	Z_scores	0.155265	-0.155265	0.284603	0.422542	0.920854	0.687504	0.274861	0.598928	0.83181	0.0234047	1.30472	0.211957	0.891905	0.542553	-0.604195	-0.817593
	H17	Fosfomycin	0.023	Drob	Z_scores	0.789728	-0.789728	0.0770711	0.270851	0.050369	-0.187665	0.00987982	-0.0556123	0.237642	0.356275	0.468737	0.31016	-0.118596	-0.189547	0.308922	-0.654059
	H18	Fosfomycin	0.011	Drob	Z_scores	-0.0753976	0.0753976	0.03093	0.371769	0.0538478	-0.119277	-0.0265604	-0.0775761	-0.329525	-0.0315585	0.385252	-0.119237	-0.133701	0.0390538	-0.218679	-0.605174
	H19	Fusidic acid	26.9	Drob	Z_scores	1.02946	-1.02946	0.334257	0.0782852	-0.0306388	0.0948516	0.00923881	0.0127893	0.0820715	0.364607	0.0747983	0.525644	0.317921	0.124069	0.177423	-0.551252
	H20	Fusidic acid	13.5	Drob	Z_scores	0.207934	-0.207934	0.246845	0.258106	0.00641623	-0.0966122	-0.037062	0.0250527	0.485715	-0.271086	-0.0488667	0.532604	0.0620037	0.213314	0.156916	0.175823
	H21	Gentamicin	0.26	Drob	Z_scores	0.0561139	-0.0561139	0.612609	0.354255	-0.13837	-0.0146728	0.00923313	0.221107	0.156265	-0.161447	-0.778437	0.282032	0.0651442	0.0957739	-0.182286	0.685918
	H22	Gentamicin	0.13	Drob	Z_scores	-0.262799	0.262799	0.0877173	0.165167	-0.0547077	0.0325202	-0.115063	0.0326853	0.386053	0.183381	0.240549	-0.107982	0.0878286	0.167191	-0.164304	-0.282245
	H23	Hydrocortisone	45.3	Drob	Z_scores	0.544318	-0.544318	-0.152449	-0.0466122	-0.151203	-0.0891705	-0.0614233	-0.162478	-0.187775	-0.113085	0.215103	0.408484	-0.0565875	0.0848107	1.2552	0.0447822
	H24	Hydrocortisone	22.7	Drob	Z_scores	-0.0216238	0.0216238	0.185405	0.124553	-0.00468188	-0.180553	0.164442	-0.109725	0.0556598	-0.432487	1.49556	-0.107327	-0.0196987	0.131542	1.02408	-0.562343
	I1	Ibuprofen	103.1	Drob	Z_scores	0.0540862	-0.0540862	-0.458445	-0.326634	0.0249119	0.0104905	-0.186131	0.037978	1.84406	0.0646861	0.874676	-0.18185	-0.325187	-0.0019481	-0.300203	-0.45288
	I2	Ibuprofen	51.6	Drob	Z_scores	-0.89628	0.89628	0.145186	0.3271	0.281394	0.0368471	-0.049274	0.0296934	0.587707	0.248615	0.164613	0.316072	-0.0250008	0.247895	-0.591037	1.47565
	I3	Imipenem	0.16	Drob	Z_scores	-0.76669	0.76669	0.173567	0.040731	-0.207257	0.0276479	-0.0749831	0.0427976	1.30424	1.38552	0.633486	1.05563	-0.14072	0.106592	0.449214	0.195913
	I4	Imipenem	0.079	Drob	Z_scores	0.29337	-0.29337	0.148333	0.270225	0.0188048	0.0606633	-0.0603196	-0.0511285	0.321942	1.25609	0.0207651	-0.147654	-0.0225409	0.0180236	0.22887	0.361353
	I5	Indole	117.2	Drob	Z_scores	-0.0780834	0.0780834	-0.269941	-0.286439	-0.103251	0.292831	-0.0783272	0.189108	0.136817	0.545983	0.0540017	-0.724197	-0.323817	-0.115545	-1.8083	-0.42939
	I6	Indole	58.6	Drob	Z_scores	0.720556	-0.720556	-0.0457325	-0.373467	-0.0521616	-0.101685	-0.265811	-0.00952254	-0.550318	0.309097	0.474398	0.662973	-0.227447	-0.111372	-0.557218	0.0687245
	I7	Levofloxacin	0.036	Drob	Z_scores	NA	NA	NA	NA	NA	NA	NA	NA	NA	NA	NA	NA	NA	NA	NA	NA
	I8	Levofloxacin	0.018	Drob	Z_scores	NA	NA	NA	NA	NA	NA	NA	NA	NA	NA	NA	NA	NA	NA	NA	NA
	I9	Lithocholic acid	188.3	Drob	Z_scores	1.15838	-1.15838	-0.273991	-0.140138	0.0625849	0.183788	0.05689	-0.115667	-0.81358	-0.32812	-0.0242904	0.213466	-0.174187	-0.640849	1.06123	0.0185268
	I10	Lithocholic acid	94.1	Drob	Z_scores	0.230222	-0.230222	-0.436522	-0.170706	0.030889	0.0195675	0.279741	-0.102295	0.216013	-0.615691	-0.0855026	0.530605	0.0575676	-0.387591	1.10611	-0.0019563
	I11	Loperamide	256.8	Drob	Z_scores	-1.21655	1.21655	-0.206906	0.391493	0.0363005	-0.114018	-0.134911	-0.104188	-0.925201	-0.256851	-1.89166	-2.30414	0.0104838	-0.171771	1.49842	0.0290204
	I12	Loperamide	128.4	Drob	Z_scores	-0.384433	0.384433	-0.268515	-0.0239316	-0.2172	-0.166593	0.264534	-0.0773649	-1.41488	-1.17169	-0.855033	-1.13698	0.131708	-0.317334	-0.679462	-1.02986
	I13	Water_2	0	Drob	Z_scores	-1.14051	1.14051	-0.170147	0.428254	-0.188425	-0.135279	-0.251134	-0.0708875	0.633644	1.07098	-0.332695	0.961964	-0.471739	-0.422052	-0.940757	1.80383
	I14	Water_2	0	Drob	Z_scores	-0.411449	0.411449	0.179706	0.0935466	-0.235056	-0.188317	-0.16188	0.0346821	-0.210249	0.284494	0.176558	0.668861	-0.00500303	-0.189688	-0.00846012	-1.31892
	I15	Mecillinam	0.065	Drob	Z_scores	NA	NA	NA	NA	NA	NA	NA	NA	NA	NA	NA	NA	NA	NA	NA	NA
	I16	Mecillinam	0.033	Drob	Z_scores	-0.36278	0.36278	0.0242444	0.201118	1.32932	NA	-0.247232	0.218831	NA	-1.44289	-1.65066	NA	0.102209	-0.427584	-1.38088	1.56008
	I17	Meropenem	0.088	Drob	Z_scores	NA	NA	NA	NA	NA	NA	NA	NA	NA	NA	NA	NA	NA	NA	NA	NA
	I18	Meropenem	0.044	Drob	Z_scores	-0.283741	0.283741	NA	-0.0657018	1.00472	NA	-0.318865	0.0135146	-3.32585	NA	-2.13271	-2.02191	-1.14147	-0.821635	-1.20098	-1.68582
	I19	Metformin	165.6	Drob	Z_scores	-0.491855	0.491855	0.531857	0.288308	-0.163312	0.115062	-0.119529	-0.00619143	0.00409444	0.876775	0.442771	0.595316	-0.36469	-0.0178036	-0.679806	-0.716898
	I20	Metformin	82.8	Drob	Z_scores	0.0357877	-0.0357877	0.301529	0.240079	-0.143406	-0.0818221	-0.0180127	-0.113561	0.0589783	0.584847	0.676546	0.103405	-0.126415	0.178824	-0.799119	-0.292825
	I21	Metronidazole	0.86	Drob	Z_scores	-0.662747	0.662747	0.387048	-0.100511	0.0128519	0.0557845	-0.0957186	-0.0765218	0.727174	0.996058	0.530659	0.189295	-0.172673	-0.0909664	-1.19919	0.657204
	I22	Metronidazole	0.43	Drob	Z_scores	0.373479	-0.373479	0.090189	-0.157439	0.282526	-0.0439773	0.0138852	-0.015004	0.621272	0.597696	0.489469	0.413644	-0.0451593	0.215649	-0.300367	0.0598362
	I23	Minocycline	0.49	Drob	Z_scores	1.2729	-1.2729	2.32569	2.90894	1.50804	0.625214	0.0725644	0.0738256	2.77036	0.652081	1.83377	-0.463218	-0.104853	1.18792	0.777252	1.15531
	I24	Minocycline	0.25	Drob	Z_scores	0.266556	-0.266556	-0.0225778	0.796195	0.302474	0.570171	0.0881415	0.187391	0.478446	1.47714	1.22032	1.01009	-0.101626	0.259794	0.584069	0.707132
	J1	Ibuprofen	25.8	Drob	Z_scores	0.322039	-0.322039	-0.159197	-0.153404	0.287366	-0.171067	-0.130976	0.0207747	1.23148	0.175888	0.874805	0.238335	0.0136738	-0.0512718	0.864381	-1.43302
	J2	Ibuprofen	12.9	Drob	Z_scores	1.15246	-1.15246	-0.0492406	0.109861	0.166766	0.081928	-0.207191	-0.211785	0.262353	-0.527107	1.06593	0.134022	-0.138642	-0.263707	-0.326292	-1.23395
	J3	Imipenem	0.04	Drob	Z_scores	-0.523071	0.523071	0.416127	0.567008	0.0953657	-0.130912	0.0549685	0.152395	0.874729	0.611827	0.699871	1.02428	0.0239378	0.349423	1.75806	1.19083
	J4	Imipenem	0.02	Drob	Z_scores	0.366356	-0.366356	0.226683	0.478369	-0.036012	0.12072	-0.0678081	0.0602164	0.661464	0.543165	1.20538	1.06359	-0.0641734	0.109258	0.146988	-0.434345
	J5	Indole	29.3	Drob	Z_scores	0.591853	-0.591853	0.151162	0.411062	0.304865	-0.0693862	-0.13128	0.143548	0.51521	1.06158	0.837039	0.358241	-0.0314477	0.0228437	0.239182	0.335444
	J6	Indole	14.6	Drob	Z_scores	0.165684	-0.165684	0.154832	0.395982	-0.0513784	0.256481	-0.0288753	0.0337419	0.21237	0.928942	0.908752	0.775833	-0.0197568	-0.122092	-0.229087	-0.782899
	J7	Levofloxacin	0.009	Drob	Z_scores	-2.42689	2.42689	3.00217	NA	2.37006	NA	-0.047978	NA	NA	NA	0.348409	NA	-0.154083	0.0602098	-0.887049	NA
	J8	Levofloxacin	0.0045	Drob	Z_scores	0.200456	-0.200456	0.555436	0.973803	0.178089	0.735522	0.124531	0.37306	0.505704	0.0603553	-0.133726	-0.221995	-0.178114	0.0360298	-0.851488	0.594604
	J9	Lithocholic acid	47.1	Drob	Z_scores	0.456041	-0.456041	0.319366	0.289425	0.102553	0.215663	0.0417644	0.0651916	0.925089	0.0999051	0.470463	0.41469	0.0882702	-0.0454346	1.94024	0.548176
	J10	Lithocholic acid	23.5	Drob	Z_scores	0.636358	-0.636358	0.134233	0	0.0553691	0.287112	0.358904	0.116939	0.524593	-0.0594832	0.466731	0.50773	0.0623545	0.0220568	1.51071	0.316509
	J11	Loperamide	64.2	Drob	Z_scores	0.716779	-0.716779	0.0712361	-0.089124	-0.115155	-0.148963	0.158226	0.0279589	-0.619782	-0.322331	0.230267	0.208757	0.173815	0.124569	-0.126017	-0.5866
	J12	Loperamide	32.1	Drob	Z_scores	-1.65934	1.65934	-0.100479	0.0719808	0.0834654	-0.193987	-0.0411502	0.198518	0.00553507	0.048938	0.778293	0.691912	0.442457	0.266797	-0.597263	0.537529
	J13	Water_2	0	Drob	Z_scores	0.718805	-0.718805	0.176288	0.11842	-0.139512	0.158443	-0.0229075	0.0337977	1.32792	0.838094	0.0206749	0.380378	0.0453292	-0.0287808	0.800806	-1.21996
	J14	Water_2	0	Drob	Z_scores	-1.49915	1.49915	0.0508757	0.0803775	-0.15423	-0.265297	-0.189624	-0.0364564	-0.004175	0.0465666	-0.283522	-0.55653	0.20071	-0.171087	-1.11428	-0.125887
	J15	Mecillinam	0.016	Drob	Z_scores	0.902722	-0.902722	-0.2521	-0.282691	0.474494	0.192772	0.359259	0.588702	-1.673	0.0597783	-0.904643	-1.48517	0.16098	0.0234921	-0.829786	-1.17633
	J16	Mecillinam	0.0081	Drob	Z_scores	0.13521	-0.13521	-0.23413	-0.312337	0.169424	-0.0102557	0.333518	0.368468	-0.647589	0.224781	-0.0971185	0.0256557	0.217626	0.0428599	-0.315828	0.00597236
	J17	Meropenem	0.022	Drob	Z_scores	0.315103	-0.315103	-0.237443	-0.6206	-0.404648	0.176539	0.260753	0.388437	-1.48596	-0.0362945	-0.83693	-0.722683	-0.166424	-0.269881	-1.65619	-1.1837
	J18	Meropenem	0.011	Drob	Z_scores	-0.811217	0.811217	-0.422092	-0.575286	-0.42093	-0.376627	-0.170372	-0.0610009	-0.871413	-0.635745	-0.282866	0.0277865	-0.383158	-0.356969	-0.787979	-1.08522
	J19	Metformin	41.4	Drob	Z_scores	-0.362121	0.362121	0.389213	0.364666	-0.081236	0.0213768	-0.017756	-0.0309734	0.123804	0.410259	0.672306	0.159855	0.0593262	0.0017712	-0.461944	0.506869
	J20	Metformin	20.7	Drob	Z_scores	-0.176566	0.176566	-0.150609	-0.469209	-0.240471	-0.0371995	-0.0953216	-0.210723	-0.462704	-0.186101	-0.829301	0.454712	-0.0675009	-0.0724463	-0.679026	-0.330742
	J21	Metronidazole	0.21	Drob	Z_scores	-0.326255	0.326255	-0.041732	0.161012	0.0721245	0.00576895	-0.13086	-0.0161664	0.381054	0.141267	1.00214	0.596971	0.104027	0.108492	-0.243147	0.558975
	J22	Metronidazole	0.11	Drob	Z_scores	-1.09148	1.09148	0.185149	0.0181921	-0.256569	0.0720649	0.0183648	0.0228251	-0.102615	-0.207711	0.501799	0.207269	-0.0833228	-0.0106295	-0.362493	-0.0385351
	J23	Minocycline	0.12	Drob	Z_scores	-0.553496	0.553496	0.0999004	0.577924	-0.170445	0.399474	0.010457	-0.160512	-0.176399	0.906058	0.746515	0.914032	-0.14044	-0.0632481	-0.832834	0.826284
	J24	Minocycline	0.062	Drob	Z_scores	0.166501	-0.166501	0.140026	0.238895	0.0624979	0.195112	0.0261865	-0.00462395	-0.215458	0.473752	1.10552	0.3862	0.0764872	0.0713705	0.169856	-1.01578
	K1	Mitomycin C	0.5	Drob	Z_scores	-0.131339	0.131339	-0.432478	0.340141	-0.272224	-0.0710272	0.226599	0.30493	1.69879	0.700403	0.49173	-0.0399862	-0.0196016	-0.0348837	0.143233	0.304485
	K2	Mitomycin C	0.25	Drob	Z_scores	0.00624691	-0.00624691	-0.401919	0.19282	0.331797	0.184357	-0.0129876	-0.0456419	1.11091	0.898941	0.511999	0.393416	0.185176	0.054372	0.730668	-0.488472
	K3	Moxifloxacin	0.088	Drob	Z_scores	NA	NA	NA	NA	NA	NA	NA	NA	NA	NA	NA	NA	NA	NA	NA	NA
	K4	Moxifloxacin	0.044	Drob	Z_scores	NA	NA	NA	NA	NA	NA	NA	NA	NA	NA	NA	NA	NA	NA	NA	NA
	K5	Nitrofurantoin	3.6	Drob	Z_scores	0.100297	-0.100297	NA	NA	12.4894	13.1051	1.48029	0.810244	NA	3.89023	NA	NA	0.20562	-0.217583	-0.135507	0.846959
	K6	Nitrofurantoin	1.8	Drob	Z_scores	-1.53486	1.53486	0.18104	0.942354	1.23457	1.07725	-0.0241163	0.25042	0.482001	0.72455	-0.619323	0.224666	-0.0922457	0.0872266	0.146912	0.329684
	K7	Noradrenalin	159.6	Drob	Z_scores	0.0654304	-0.0654304	0.242008	1.08614	-0.0832398	0.202459	-0.138107	-0.0711549	-0.296641	1.24862	-0.773186	0.0535815	-0.500656	-0.274909	-0.849125	-0.280898
	K8	Noradrenalin	79.8	Drob	Z_scores	1.36855	-1.36855	0.331574	0.750883	-0.00102075	-0.0279111	-0.277552	-0.00205767	0.210271	0.402976	-0.161474	0.0807772	-0.291119	-0.0262098	0.00814266	0.500189
	K9	Novobiocin	19	Drob	Z_scores	-1.09875	1.09875	9.39655	11.2116	-0.424196	0.525084	-0.315326	-0.0317632	-2.4408	-1.65324	1.8578	3.53765	-0.0558064	0.0234236	2.78639	2.09362
	K10	Novobiocin	9.5	Drob	Z_scores	-0.250114	0.250114	0.76195	1.35908	-0.357609	-0.206434	0.416044	0.0742851	-1.75617	-0.502755	1.17204	0.986095	-0.0442368	0.0477531	1.36053	1.1626
	K11	Omeprazole	172.7	Drob	Z_scores	0.413858	-0.413858	-0.317783	-0.0807604	-0.512763	-0.303812	-0.124946	-0.0618777	-1.44811	-0.824989	-0.482264	-0.531794	-0.323812	-0.128289	0.146375	0.0534591
	K12	Omeprazole	86.4	Drob	Z_scores	0.197501	-0.197501	-0.0548843	-0.328422	-0.146634	-0.312278	0.172507	0.0482656	-0.474077	-0.22948	-0.670531	-0.220084	-0.128066	0.0203462	0.727672	0.692183
	K13	Oxacillin	4.2	Drob	Z_scores	-0.106608	0.106608	0.374349	0.683548	-0.0600891	0	-0.0758846	-0.148861	0.413458	1.38186	0.146765	0.297541	0.019728	-0.0935312	-0.651685	0.342325
	K14	Oxacillin	2.1	Drob	Z_scores	-2.00459	2.00459	0.0176594	-0.165605	0.0364431	0.00823363	-0.164742	0.160882	-0.223662	0.282024	0.00382093	0.547063	-0.000462497	-0.18277	-0.344284	0.312259
	K15	Paraquat	5.1	Drob	Z_scores	0.00480583	-0.00480583	1.43992	0.68006	2.58235	2.48964	8.83654	8.86117	1.07914	2.84081	-1.8534	-1.44714	13.7668	12.5866	4.54738	3.43618
	K16	Paraquat	2.6	Drob	Z_scores	0.442872	-0.442872	0.455872	0.269092	1.39173	0.931404	5.50092	3.64418	1.50976	0.664359	-0.229843	0.0244768	7.22467	8.17527	2.9416	2.8182
	K17	Penicillin G	3.7	Drob	Z_scores	-1.86301	1.86301	0.139518	0.172136	-0.0428091	0.112872	-0.166709	-0.0542514	0.891139	1.81687	0.234581	0.404277	-0.0185039	-0.25288	-1.4231	0.0728612
	K18	Penicillin G	1.9	Drob	Z_scores	0.407545	-0.407545	0.00707662	-0.0145365	-0.123208	-0.31802	-0.160903	-0.123639	-0.103869	0.114121	0.448247	0.554189	-0.0664397	-0.132679	-0.864266	0.762855
	K19	Phleomycin	5	Drob	Z_scores	NA	NA	NA	NA	NA	NA	NA	NA	NA	NA	NA	NA	NA	NA	NA	NA
	K20	Phleomycin	2.5	Drob	Z_scores	NA	NA	NA	NA	NA	NA	NA	NA	NA	NA	NA	NA	NA	NA	NA	NA
	K21	Piperacillin	0.27	Drob	Z_scores	0.538742	-0.538742	-0.0671744	0.157124	0.0228215	-0.124062	-0.125947	0.0837405	0.950057	1.81833	0.282634	0.428454	-0.133252	0.0354748	0.18081	0.796603
	K22	Piperacillin	0.13	Drob	Z_scores	0.730857	-0.730857	-0.087184	0.213585	-0.201436	-0.0662002	0.0463009	-0.0849937	-0.198618	0.128671	0.613871	0.598592	-0.0964842	-0.11413	0.642454	-0.449142
	K23	Piperine	142.7	Drob	Z_scores	1.16077	-1.16077	-0.102436	-0.446658	-0.52302	-0.137798	-0.0287085	-0.05739	-0.690408	-0.280671	0.345734	0.0256234	0.104057	-0.181051	-0.000949118	-0.872449
	K24	Piperine	71.3	Drob	Z_scores	0.875134	-0.875134	-0.103356	-0.594898	-0.25614	-0.542826	0.235365	-0.244238	-0.704317	-0.852471	1.48831	-0.790923	0.251937	-0.156676	0.490541	-0.595166
	L1	Mitomycin C	0.13	Drob	Z_scores	-1.08544	1.08544	-0.315237	0.408535	0.564955	-0.149274	0.268032	0.00148934	1.05978	0.866112	-0.249753	0.406444	-0.120106	-0.0591059	1.20231	0.418048
	L2	Mitomycin C	0.063	Drob	Z_scores	0.759044	-0.759044	-0.302334	0.670711	0.171678	0.1754	-0.0388841	-0.0416561	0.968084	0.0167132	1.20512	0.411183	-0.0378659	-0.0480337	-0.644519	-0.686677
	L3	Moxifloxacin	0.022	Drob	Z_scores	0.434059	-0.434059	0.142555	1.65384	0.569042	0.808518	0.100142	0.157135	0.931073	0.179512	0.585617	-0.0834972	-0.169398	-0.108933	-0.118949	-0.0267812
	L4	Moxifloxacin	0.011	Drob	Z_scores	1.07343	-1.07343	-0.456834	0.540604	0.0365073	-0.232736	0.0790784	-0.0292008	0.266086	-0.0889582	0.674313	0.451683	-0.0635278	0.191771	0.759411	-0.840555
	L5	Nitrofurantoin	0.89	Drob	Z_scores	0.631965	-0.631965	0.465548	0.0683698	0.288891	0.215266	0.0205391	0.105307	-0.223601	-0.476618	-0.407535	-0.208373	-0.110582	0.201466	-0.271819	-0.0569248
	L6	Nitrofurantoin	0.45	Drob	Z_scores	0.628295	-0.628295	0.0961723	0.574828	0.0369644	0.225197	-0.0736577	0.0307622	-0.0785216	-0.0208838	0.74542	0.404552	-0.166736	0.0330515	0.0521443	-1.05272
	L7	Noradrenalin	39.9	Drob	Z_scores	-1.07078	1.07078	-0.121283	0.809933	0.199723	0.312288	-0.129051	0.0978241	0.308197	0.896745	0.120829	0.136233	-0.160367	0.121722	0.982017	-0.983985
	L8	Noradrenalin	20	Drob	Z_scores	-0.456377	0.456377	0.256045	0.684594	0.0203326	0.196347	-0.0598479	-0.0219918	0.642517	0.537404	0.0516282	0.716371	-0.153242	-0.0719576	-0.159358	-0.518804
	L9	Novobiocin	4.8	Drob	Z_scores	-0.695465	0.695465	1.26584	1.71566	-0.379935	0.0525692	0.0278967	0.0991149	0.166748	0.164114	1.37396	1.04242	0.0554186	0.033016	0.512882	0.511135
	L10	Novobiocin	2.4	Drob	Z_scores	-0.276347	0.276347	0.562554	1.13286	0.0687328	0.0876603	0.196549	0.0935497	0.151326	0.268326	1.42253	1.07347	0.122993	0.140127	1.06182	0.837475
	L11	Omeprazole	43.2	Drob	Z_scores	0.634352	-0.634352	-0.0202332	-0.190068	-0.189811	0.0370485	-0.119899	0.204837	-0.384586	-0.104132	-0.436679	0.0914931	-0.260516	-0.0902629	-1.3055	0.0210749
	L12	Omeprazole	21.6	Drob	Z_scores	-0.854881	0.854881	-0.0041294	-0.0966935	-0.256638	0.00161786	-0.149854	0.13299	-0.548342	-0.404363	-0.287365	-0.302077	-0.21378	-0.300969	-0.396585	-1.56032
	L13	Oxacillin	1.1	Drob	Z_scores	-0.504754	0.504754	0.371309	0.624235	-0.165519	0.225896	-0.0937211	-0.0555508	1.64773	0.632593	0.487868	0.730764	-0.273892	-0.0396728	0.490371	0.207278
	L14	Oxacillin	0.53	Drob	Z_scores	-0.430077	0.430077	0.0802902	-0.238935	-0.19233	0.0133198	0.110477	0.0848233	1.3444	0.0610599	0.626827	0.677572	-0.155523	-0.119264	-0.217612	-0.611111
	L15	Paraquat	1.3	Drob	Z_scores	-0.347306	0.347306	0.712578	0.255624	0.87785	0.836259	3.30237	2.07105	1.19151	0.427985	0.806831	0.730629	4.13449	6.46362	0.390766	0.848635
	L16	Paraquat	0.64	Drob	Z_scores	0.116004	-0.116004	0.387639	0.187316	0.428383	0.514341	1.56428	0.998623	0.887984	0.0895292	0.42165	0.644444	2.72596	3.57006	1.06048	0.48896
	L17	Penicillin G	0.93	Drob	Z_scores	-1.09701	1.09701	0.251693	0.307519	-0.216136	0.0532701	-0.209628	-0.0607857	0.500018	0.363857	0.369867	0.565277	-0.063445	-0.26211	-0.424665	0.0988859
	L18	Penicillin G	0.47	Drob	Z_scores	-0.966623	0.966623	-0.175763	0.196599	-0.225574	0.0810346	-0.197263	-0.0538681	-0.208595	0.144664	0.0616073	0.664066	-0.198464	-0.203398	0.571958	-0.134542
	L19	Phleomycin	1.2	Drob	Z_scores	NA	NA	NA	NA	NA	NA	NA	NA	NA	NA	NA	NA	NA	NA	NA	NA
	L20	Phleomycin	0.62	Drob	Z_scores	0.556344	-0.556344	1.04474	NA	1.98164	NA	-0.181026	0.0777833	-0.997569	NA	-1.12412	NA	-0.123224	-0.089175	-0.596809	-0.12648
	L21	Piperacillin	0.067	Drob	Z_scores	0.264337	-0.264337	-0.385225	-0.207665	-0.177839	-0.025308	-0.109569	-0.0262366	0.185207	-0.114947	0.388182	0.498277	0.187948	0.0635076	0.140781	0.417672
	L22	Piperacillin	0.034	Drob	Z_scores	0.198306	-0.198306	0.178586	0.0047564	-0.113827	-0.159218	-0.10828	-0.0439622	-0.418644	-0.0752712	0.879077	-0.313115	0.0620196	0.0181456	-0.759608	-0.00489108
	L23	Piperine	35.7	Drob	Z_scores	-0.175189	0.175189	-0.273287	-0.426216	-0.580006	-0.279383	0.297068	-0.131702	-0.721066	-0.546686	-0.216606	-0.335797	0.334758	-0.231252	0.40316	-1.59841
	L24	Piperine	17.8	Drob	Z_scores	0.144762	-0.144762	-0.190371	-0.710198	-0.365095	-0.503124	0.150671	-0.119015	-0.646697	-0.996459	1.14058	-0.795982	0.291875	-0.173739	2.44477	-1.50021
	M1	PMS	9.2	Drob	Z_scores	-0.429883	0.429883	0.640716	NA	3.14172	4.25242	5.3825	3.66265	NA	NA	-1.82659	-1.84162	1.24151	1.86814	4.06993	5.55444
	M2	PMS	4.6	Drob	Z_scores	-0.944852	0.944852	-0.0165966	-0.0596419	1.04526	1.40715	5.08914	4.64069	-1.39685	-1.33942	-1.96466	-2.12726	2.56466	3.87192	1.75471	3.21139
	M3	Polymyxin B	0.28	Drob	Z_scores	0.180006	-0.180006	0.58244	0.913315	0.0296464	0.316782	-0.165977	-0.176314	2.76497	2.1679	-1.63045	-0.469235	-0.810445	-0.560991	-0.208639	-0.280454
	M4	Polymyxin B	0.14	Drob	Z_scores	-1.62195	1.62195	-0.423479	0.621615	-0.0319387	0.0937346	-0.00374122	-0.0246146	1.37106	0.399917	0.215423	0.398874	-0.060376	-0.0526549	1.29579	-1.04433
	M5	Procaine	10634	Drob	Z_scores	NA	NA	NA	NA	NA	NA	NA	NA	NA	NA	NA	NA	NA	NA	NA	NA
	M6	Procaine	5317	Drob	Z_scores	-0.524687	0.524687	-0.913211	-0.564232	0.163289	-0.0745291	0.804081	0.57945	-3.26842	-2.16113	-0.886278	-1.30452	2.1994	1.05863	-0.0758345	-0.325142
	M7	Progesterone	157.2	Drob	Z_scores	-1.57702	1.57702	0.0891184	0.293184	-0.608081	-0.400942	0.0132266	-0.0435286	-1.55592	-1.31224	-0.317513	-1.27873	-0.505875	-0.453237	0.405763	-0.637085
	M8	Progesterone	78.6	Drob	Z_scores	-0.167964	0.167964	-0.120085	-0.182755	-0.423293	-0.0804809	0.0798126	-0.110129	-0.44143	-0.352047	0.22681	-0.694413	0.0103699	-0.127578	0.663487	-0.341357
	M9	Pseudomonic acid	2	Drob	Z_scores	-0.741821	0.741821	-0.000244179	0.863057	0.0160921	0.454413	-0.279189	-0.270795	1.76247	1.25034	-1.11272	-1.4417	0.098915	0.081396	0.484997	0.378863
	M10	Pseudomonic acid	1	Drob	Z_scores	-1.45964	1.45964	-0.354429	0.136919	-0.255264	0.0432616	-0.13049	-0.15669	-0.289794	0.140481	0.31846	0.432132	-0.235272	-0.282125	0.131617	-1.01359
	M11	Puromycin	24.5	Drob	Z_scores	-0.898237	0.898237	NA	3.54392	2.58451	NA	1.12464	0.542967	NA	NA	NA	NA	-0.36201	0.0997117	-0.594353	0.443531
	M12	Puromycin	12.2	Drob	Z_scores	-0.797207	0.797207	-0.0019367	0.618516	0.272184	0.336838	0.669471	0.248663	0.186225	0.710551	-0.527766	0.105924	-0.0544427	0.0734084	-0.143129	-0.604576
	M13	Quercetin	151.1	Drob	Z_scores	-1.01359	1.01359	-0.30627	0.0215944	1.22885	0.504942	-0.286598	0.289613	1.80296	1.76888	0.412619	0.306256	-0.452585	-0.375905	-0.284368	2.20929
	M14	Quercetin	75.6	Drob	Z_scores	-0.576361	0.576361	1.69025	0.161136	0.0266508	-0.0962285	0.037738	-0.118307	-0.296657	1.52941	-0.191578	0.642634	-0.398814	-0.351488	0.192485	1.35379
	M15	Quinine	324.4	Drob	Z_scores	-1.39846	1.39846	0.0623899	0.0295379	-0.285268	-0.042601	0.0803101	0.322517	-0.186314	0.0831142	-0.00681202	0.418101	-0.319379	-0.166423	-0.933265	0.740732
	M16	Quinine	162.2	Drob	Z_scores	0.0330637	-0.0330637	0.0860165	-0.0763621	-0.361773	0.0598849	0.184913	0.0881344	0.417008	0.219257	0.377498	0.630038	0.154951	-0.0744642	-0.0396956	-0.111695
	M17	Rifampicin	8.2	Drob	Z_scores	NA	NA	NA	NA	NA	NA	NA	NA	NA	NA	NA	NA	NA	NA	NA	NA
	M18	Rifampicin	4.1	Drob	Z_scores	-0.299346	0.299346	-1.00244	-1.11578	-0.817875	-0.620418	-0.249738	-0.208186	-2.75918	-2.39312	0.0470304	-0.914632	-1.1492	-0.815306	-1.15347	-1.15127
	M19	Salicylate	138.1	Drob	Z_scores	0	0	0.669896	1.2385	7.21139	5.2754	5.01516	4.80054	1.07417	0.907953	0.63189	0.754736	0.425367	0.442026	-0.0457886	2.8086
	M20	Salicylate	69.1	Drob	Z_scores	-0.254074	0.254074	-0.348754	-0.305818	0.672314	1.0309	1.47779	1.32505	-0.0585934	0.256764	0.366522	0.407519	0.364319	0.113547	0.824134	0.853281
	M21	Serotonine	106.3	Drob	Z_scores	-1.3673	1.3673	-0.174735	-0.0440192	-0.342043	-0.306762	-0.0773408	-0.182665	-0.641892	-0.622032	-0.277041	0.373219	-0.205517	-0.364192	0	-1.27485
	M22	Serotonine	53.2	Drob	Z_scores	0.800525	-0.800525	-0.296965	-0.533121	-0.542335	-0.416046	-0.108534	-0.0823579	-1.13447	-0.863765	0.0606149	-0.419135	-0.185291	-0.341981	0.638757	-1.11015
	M23	Sodium urate	227.3	Drob	Z_scores	-0.202902	0.202902	0.213948	0.415454	-0.127909	-0.0669216	-0.0257554	-0.213355	0.42	1.05785	0.283068	0.287957	0.439023	-0.195376	2.13622	0.274147
	M24	Sodium urate	113.7	Drob	Z_scores	1.57321	-1.57321	-0.0560107	0.00135944	-0.183296	-0.271306	0.00889468	-0.172813	-0.00409444	-0.184749	-0.216035	-0.289085	0.161548	-0.171133	0.358333	-1.1532
	N1	PMS	2.3	Drob	Z_scores	-0.198798	0.198798	-0.471132	-0.394808	1.80281	1.737	4.99312	3.75419	0.165792	-0.873688	-1.39361	-1.72194	1.98376	2.81915	0.205539	0.827435
	N2	PMS	1.1	Drob	Z_scores	-0.849609	0.849609	-0.460034	-0.116001	0.955451	0.6089	4.01848	3.29183	-0.893968	-1.22577	-1.47602	-1.92605	1.66558	2.81355	0.48742	0.387596
	N3	Polymyxin B	0.069	Drob	Z_scores	0.521059	-0.521059	0.334013	-0.0470584	-0.272259	-0.180999	-0.153702	-0.0885488	0.788106	0.902621	0.11054	0.357419	-0.138158	-0.250819	0.234436	-0.484799
	N4	Polymyxin B	0.035	Drob	Z_scores	-0.171454	0.171454	0.0124533	-0.222268	0.0208754	0.089581	-0.268594	-0.0534103	1.43016	0.641745	0.882724	-0.110092	-0.0883275	0.0595636	0.914833	1.93681
	N5	Procaine	2658.5	Drob	Z_scores	1.09756	-1.09756	-0.74029	-0.766996	0.260224	-0.305955	0.264625	0.146828	-1.65786	-0.806249	-1.04666	-0.222867	2.29463	0.935248	1.79562	-0.714625
	N6	Procaine	1329.2	Drob	Z_scores	0.764782	-0.764782	-0.759036	-0.984917	0.122999	-0.21097	0.119691	0.0853901	-0.828267	-1.18109	-0.587069	-0.164856	1.05513	0.620607	1.26859	-0.442262
	N7	Progesterone	39.3	Drob	Z_scores	-0.365679	0.365679	-0.33522	-0.0986162	-0.223969	-0.27423	0.0940159	0.0796482	-0.242588	0.310754	0.266899	-0.272255	-0.183144	-0.126481	1.21914	-0.230854
	N8	Progesterone	19.7	Drob	Z_scores	-0.324574	0.324574	-0.102272	0.0367497	-0.125751	-0.25722	0.165212	-0.00997444	0.0746248	-0.149609	0.687746	-0.414299	0.0538336	-0.00399006	-0.726586	0.472087
	N9	Pseudomonic acid	0.5	Drob	Z_scores	-0.841682	0.841682	-0.0665495	-0.0732037	0.00450953	-0.0230456	-0.0437932	-0.0638738	1.11127	0.0104708	0.633747	0.146353	-0.188371	-0.1747	-1.23659	-0.60144
	N10	Pseudomonic acid	0.25	Drob	Z_scores	-1.53116	1.53116	-0.1576	0.21863	-0.0652862	-0.0871359	0.0205181	0.0983791	0.70323	0.590343	0.62091	0.0938618	0.0244459	0.0666825	-0.563319	0.0019563
	N11	Puromycin	6.1	Drob	Z_scores	-0.428334	0.428334	-0.0137541	0.319434	0.175233	0.370587	0.154756	0.049451	0.668224	0.715616	0.113388	0.424238	-0.213214	-0.0739565	-0.594703	-0.97553
	N12	Puromycin	3.1	Drob	Z_scores	-0.0619902	0.0619902	0.171939	0.249254	0.435144	0.182015	-0.00441178	0.211377	0.727229	0.584172	0.562452	0.556529	0.274373	-0.0704687	-0.1177	-0.443578
	N13	Quercetin	37.8	Drob	Z_scores	-0.119839	0.119839	-0.0434863	0.371543	0.19241	0.302717	-0.169528	0.0821658	1.29499	1.31332	0.766201	0.87017	-0.198973	-0.159381	-0.230461	0.398026
	N14	Quercetin	18.9	Drob	Z_scores	-0.818245	0.818245	-0.0692518	0.354627	-0.312985	-0.0144717	-0.0632703	0.0411772	0.0453517	-0.126928	-0.0558015	0.259793	-0.339858	-0.194171	-0.0695233	-0.943102
	N15	Quinine	81.1	Drob	Z_scores	-0.487604	0.487604	0.0348362	-0.173399	-0.157955	-0.0107762	-0.197698	0.0620505	0.0790967	0.0481408	0.757389	0.59063	-0.21058	-0.164918	-0.19945	-1.27562
	N16	Quinine	40.6	Drob	Z_scores	0.59775	-0.59775	-0.231638	-0.196908	0.0521172	-0.063189	-0.106252	-0.160031	-0.796266	-0.336454	0.0575496	-0.154104	-0.181231	-0.365489	1.27099	-0.843021
	N17	Rifampicin	2.1	Drob	Z_scores	-0.265713	0.265713	-0.900807	-0.775896	-0.743789	-0.193518	-0.390189	-0.282587	-1.89259	-1.34232	-0.727967	-0.421906	-0.563845	-0.496021	-0.728806	-0.92556
	N18	Rifampicin	1	Drob	Z_scores	-0.131091	0.131091	-0.612392	-0.64244	-0.514695	-0.349738	-0.325568	-0.248328	-1.57409	-1.28617	-0.440922	-0.56175	-0.501798	-0.37776	-0.533102	-1.09891
	N19	Salicylate	34.5	Drob	Z_scores	-0.681594	0.681594	-0.218395	-0.13796	0.488851	0.563111	0.66014	0.588826	-0.77274	-0.272863	-0.194881	-0.241377	0.0402731	-0.107455	-0.196669	-0.254823
	N20	Salicylate	17.3	Drob	Z_scores	-0.831571	0.831571	-0.058423	-0.393419	0.296572	0.0706671	0.817828	0.225037	-0.337895	-0.359902	0.0767852	-0.139667	0.201903	-0.310088	-0.167299	0.257404
	N21	Serotonine	26.6	Drob	Z_scores	0.462357	-0.462357	-0.106463	-0.44466	-0.520691	-0.306566	0.108377	-0.0577921	-1.25455	-1.06815	-0.57097	-0.204162	-0.00699828	-0.501826	0.0867756	-0.687428
	N22	Serotonine	13.3	Drob	Z_scores	0.778758	-0.778758	-0.189803	-0.319124	-0.438198	-0.399324	0.128461	-0.135943	-0.730073	-0.700948	-0.234089	-0.47589	0.0959856	-0.185929	1.39201	-0.875018
	N23	Sodium urate	56.8	Drob	Z_scores	0.219693	-0.219693	0.140197	-0.130916	-0.130089	-0.288853	0.188224	-0.133959	-0.265237	-0.0714059	-0.0160874	0.393286	0.380587	-0.189824	0.511412	-0.355046
	N24	Sodium urate	28.4	Drob	Z_scores	0.945228	-0.945228	0.212896	0.0114585	0.12993	-0.292887	0.108556	-0.166432	-0.0228097	-0.466649	0.265001	-0.63336	0.211976	-0.132973	-0.431372	-0.243419
	O1	Spectinomycin	5	Drob	Z_scores	0.318953	-0.318953	-0.182057	0.375333	0.548856	0.0611203	-0.258532	0.0291689	2.20792	1.37256	0.410891	0.363588	-0.331365	-0.168754	-1.01025	0.396307
	O2	Spectinomycin	2.5	Drob	Z_scores	1.28813	-1.28813	-0.472903	0.0642472	-0.0137155	-0.111867	-0.204462	-0.18203	0.168837	-0.156357	0.0385482	-0.453092	-0.403518	-0.241863	-1.09168	-0.0287232
	O3	Spiramycin	21.1	Drob	Z_scores	-0.797909	0.797909	4.39337	NA	-0.151427	NA	-0.608005	-0.262201	NA	NA	NA	NA	0.178146	0.392669	-0.67783	-0.662091
	O4	Spiramycin	10.5	Drob	Z_scores	-0.576544	0.576544	0.379142	0.164576	-0.336217	-0.280553	-0.143116	-0.228631	0.328437	0.182271	-0.127726	-0.10176	-0.14101	-0.23273	-0.206617	-0.913109
	O5	Sulfamethoxazole	25.3	Drob	Z_scores	0.980378	-0.980378	1.33265	2.49062	1.10644	1.29489	0.931705	0.541017	4.44069	2.17821	3.18022	3.29828	-0.36686	-0.409623	0.505438	0.820106
	O6	Sulfamethoxazole	12.7	Drob	Z_scores	-0.797225	0.797225	0.35488	0.0641324	0.687872	0.692276	0.463527	0.280008	2.05722	1.36775	0.715415	0.685716	-0.10615	-0.281986	1.2703	0.725556
	O7	Sulfamonomethoxine	56.1	Drob	Z_scores	1.53232	-1.53232	0.89149	1.74537	0.897679	1.46837	0.655075	0.235923	4.13566	1.77205	1.28649	1.60967	-0.381403	-0.623311	-0.015619	-0.362086
	O8	Sulfamonomethoxine	28	Drob	Z_scores	-0.137695	0.137695	0.148643	0.128424	0.575696	0.628832	-0.186919	0.0293308	0.859148	0.603147	0.715775	0.569504	-0.552207	-0.452932	-0.0358239	-0.24882
	O9	Testosterone	144.2	Drob	Z_scores	0.955036	-0.955036	-0.586424	-0.699976	-0.570328	-0.325688	0.25467	0.149559	-0.0654357	-0.723639	-0.183602	-0.672525	-0.353053	-0.38224	0.815314	0.47263
	O10	Testosterone	72.1	Drob	Z_scores	0.036016	-0.036016	-0.707922	-0.539429	-0.29313	-0.31239	0.285856	0.0628537	-0.128472	-0.719358	0.29097	-1.16745	0.0228999	-0.13969	-0.0792776	0.302356
	O11	Tetracycline	0.44	Drob	Z_scores	0.347027	-0.347027	5.95601	NA	0.789962	1.1948	-0.190615	-0.0658738	NA	NA	NA	NA	2.19926	0.728343	1.31874	0.98754
	O12	Tetracycline	0.22	Drob	Z_scores	1.05388	-1.05388	1.48023	2.07825	1.46243	0.855393	0.021511	0.239496	1.20785	1.30627	0.897115	0.378792	0.866639	0.329324	0.642103	1.53401
	O13	Thiourea	38.1	Drob	Z_scores	-0.435725	0.435725	0.285116	0.19452	-0.113411	0.0564458	-0.131055	-0.0414192	0.514411	1.09354	-0.0609148	0.196104	-0.371832	-0.405192	0.0416325	0.334287
	O14	Thiourea	19	Drob	Z_scores	-0.680009	0.680009	-0.0906813	-0.280725	-0.074577	-0.233496	-0.212576	0.0530542	-0.289667	0.0236806	0.0809103	-0.425844	-0.222778	-0.360917	0.0715138	-0.899617
	O15	Tobramycin	0.94	Drob	Z_scores	-1.0447	1.0447	NA	NA	NA	NA	-0.381552	NA	NA	NA	NA	NA	-0.903534	NA	-0.757861	-1.03206
	O16	Tobramycin	0.47	Drob	Z_scores	0.363224	-0.363224	0.33906	0.0281599	0.222213	0.0247366	-0.102771	-0.0166311	0.0415722	-0.309265	0.444933	-0.601905	-0.11584	-0.431487	1.82258	0.293181
	O17	Trimethoprim	0.58	Drob	Z_scores	-0.144706	0.144706	1.14094	1.63961	0.0257185	0.259905	1.4162	0.877614	0.673402	-0.496281	3.04408	3.37693	3.48237	1.90275	1.98522	0.814612
	O18	Trimethoprim	0.29	Drob	Z_scores	1.0361	-1.0361	0.66332	0.389007	0.281101	0.452959	2.8379	1.72682	0.701129	-0.761627	9.09712	8.65497	1.4982	0.474514	2.18653	1.64404
	O19	Tunicamycin	21.1	Drob	Z_scores	-0.470189	0.470189	-0.255802	-0.407836	-1.05964	-0.266986	-0.41068	-0.30714	-0.257758	-0.232365	-1.06692	-0.662121	-1.02697	-0.685439	-1.34074	-0.746495
	O20	Tunicamycin	10.6	Drob	Z_scores	-0.860615	0.860615	-0.245541	-0.239759	0.0147646	-0.26782	0.110729	-0.0781813	-0.584341	-0.980967	0.344394	-0.560189	-0.194667	-0.377553	0.942236	0.271684
	O21	Vanillin	152.1	Drob	Z_scores	0.601469	-0.601469	-0.240683	-0.320222	1.07166	1.08325	1.57531	0.957268	-0.547267	-0.466549	-0.674343	-0.251523	-0.14936	-0.300201	1.0511	-0.0455649
	O22	Vanillin	76.1	Drob	Z_scores	1.01875	-1.01875	-0.393927	-0.418384	0.641261	0.548263	0.677207	0.403735	-0.932795	-0.813971	-0.282458	-0.51454	-0.135336	-0.2366	-0.85089	-0.214894
	O23	Verapamil	227.3	Drob	Z_scores	1.11063	-1.11063	0.411754	0.146609	1.0869	0.390806	-0.146836	-0.146338	2.06355	0.74358	1.7613	-0.194537	-0.31773	-0.404757	-0.374791	-0.0999329
	O24	Verapamil	113.7	Drob	Z_scores	0.309598	-0.309598	0.0397987	0.0675882	0.882057	0.435218	0.231275	-0.00128546	1.1153	-0.405247	0.908809	0.30683	0.0777723	-0.0915347	0.868134	0.439928
	P1	Spectinomycin	1.2	Drob	Z_scores	-0.535928	0.535928	-0.345243	-0.144399	0.911652	-0.107296	0.0532205	-0.0592727	2.51329	0.260377	1.14941	-0.462322	-0.202604	-0.147972	-0.906037	0.279386
	P2	Spectinomycin	0.62	Drob	Z_scores	-0.101551	0.101551	-0.310865	0.000966753	0.619478	0.0436472	0.230359	-0.182878	1.4177	0.18236	0.659751	-0.0991937	-0.219863	-0.0132109	0.333169	0.10945
	P3	Spiramycin	5.3	Drob	Z_scores	0.0469113	-0.0469113	-0.433851	-0.155108	-0.0350349	-0.0317873	0.120302	-0.13822	0.75222	0.550275	0.207223	-0.0242063	-0.218293	-0.144372	0.252392	-0.572105
	P4	Spiramycin	2.6	Drob	Z_scores	-0.461881	0.461881	-0.143036	-0.000875453	-0.267036	-0.347387	-0.264023	-0.164715	0.456956	-0.40803	-0.189627	-0.252951	-0.240905	-0.28364	-0.575176	-0.239535
	P5	Sulfamethoxazole	6.3	Drob	Z_scores	0.646321	-0.646321	-0.0890565	0.0225877	0.327682	0.275636	0.209824	0.0814897	0.823553	0.646723	0.108124	1.00649	-0.209701	-0.129047	1.208	0.531629
	P6	Sulfamethoxazole	3.2	Drob	Z_scores	-0.541597	0.541597	-0.325708	-0.115322	0.320745	-0.0957375	0.156008	-0.0440411	0.706483	-0.322478	1.06034	-0.465943	-0.417877	-0.488652	-1.06702	0.40699
	P7	Sulfamonomethoxine	14	Drob	Z_scores	1.02257	-1.02257	0.190358	-0.0947551	0.229358	-0.277956	-0.11298	0.00215227	1.28558	0.129962	0.989172	-0.156754	-0.241709	-0.331676	-0.363163	-1.28968
	P8	Sulfamonomethoxine	7	Drob	Z_scores	0.880407	-0.880407	-0.144894	-0.243066	0.090848	0.0600036	0.0716019	-0.0518961	0.373231	0.0856845	0.332324	-0.386362	-0.276712	-0.404128	0.234167	0.305995
	P9	Testosterone	36.1	Drob	Z_scores	-0.0988742	0.0988742	-0.383558	-0.664715	-0.123111	-0.356731	0.107311	-0.108784	0.0173139	-0.853301	0.390401	-0.968772	-0.0114864	-0.204566	0.677173	0.00256479
	P10	Testosterone	18	Drob	Z_scores	1.26329	-1.26329	-0.536438	-0.690219	-0.580624	-0.574134	0.0345638	-0.0941876	-0.398867	-1.20781	-0.702768	-1.3919	0	-0.330178	-0.167672	-1.19601
	P11	Tetracycline	0.11	Drob	Z_scores	1.63079	-1.63079	0.786907	0.522737	0.887189	0.655263	0.310349	0.043216	2.64382	2.07907	0.73937	0.177275	0.482884	0.0208905	0.984359	0.865082
	P12	Tetracycline	0.056	Drob	Z_scores	0.338634	-0.338634	-0.0637525	0.0217014	0.50827	0.00332142	-0.118973	-0.0381008	2.90981	1.01228	0.62397	-0.413854	0.149252	-0.150353	1.72384	-0.376908
	P13	Thiourea	9.5	Drob	Z_scores	-0.245948	0.245948	0.132729	-0.101651	-0.0397639	-0.0513757	0.0798973	-0.144521	0.300322	0.240977	0.285692	-0.378744	-0.322738	-0.397389	0.891402	0.326844
	P14	Thiourea	4.8	Drob	Z_scores	0.819766	-0.819766	-0.520239	-0.198996	-0.192468	-0.300486	-0.0129888	-0.120809	0.643238	-0.548612	0.124712	-1.12105	-0.160287	-0.461882	1.02178	0.52092
	P15	Tobramycin	0.23	Drob	Z_scores	0.0134745	-0.0134745	-0.203797	-0.357511	-0.34057	-0.187264	-0.251442	0.0392816	-0.531246	-0.580202	-0.622383	-0.219044	-0.380688	-0.383838	-1.32612	1.20102
	P16	Tobramycin	0.12	Drob	Z_scores	-0.134916	0.134916	-0.416612	-0.331969	-0.0584354	-0.0873696	-0.138238	-0.0994858	-0.277098	-0.549846	0.0889805	-0.873079	-0.330862	-0.476665	0.166753	-1.3688
	P17	Trimethoprim	0.15	Drob	Z_scores	0.619794	-0.619794	0.190623	0.133035	0.3193	0.540946	1.6033	0.97625	0.73748	-0.248965	4.31271	5.30883	0.759373	0.212346	1.36395	0.13307
	P18	Trimethoprim	0.073	Drob	Z_scores	0.215555	-0.215555	-0.0291865	-0.0929609	0.0200463	0.216595	0.860023	0.469902	0.0838952	-0.677284	2.15093	2.06898	0.288739	0.0362564	0.559277	-0.791952
	P19	Tunicamycin	5.3	Drob	Z_scores	0.645275	-0.645275	-0.0418371	-0.39788	-0.278454	-0.289799	0.207492	0.0231884	-0.137289	-1.17483	0.396901	-0.26647	-0.10968	-0.682269	0.331436	0.370974
	P20	Tunicamycin	2.6	Drob	Z_scores	-0.269273	0.269273	-0.0176261	-0.267545	-0.304876	-0.0952135	-0.0447705	0.112497	-0.631577	-0.737165	0.621286	-0.681287	-0.102556	-0.26031	1.02981	0.223538
	P21	Vanillin	38	Drob	Z_scores	0.791935	-0.791935	-0.410938	-0.213934	-0.165302	0.403384	0.790203	0.425117	-0.814143	-0.900586	-0.666702	0.0923483	0.150663	-0.091932	0.308459	1.18914
	P22	Vanillin	19	Drob	Z_scores	0.442676	-0.442676	-0.211746	-0.262305	-0.125932	0.199151	0.591732	0.104554	-0.850201	-1.24388	-0.411564	-0.44528	0.176722	-0.1537	0.823701	0.337258
	P23	Verapamil	56.8	Drob	Z_scores	1.19342	-1.19342	0.319056	0.152441	0.641983	-0.0196712	0.238443	0.150986	-0.0856349	-0.681952	-0.0410976	-0.360612	-0.00474217	-0.271225	2.00262	0.765499
	P24	Verapamil	28.4	Drob	Z_scores	0.918849	-0.918849	-0.0543385	-0.285085	0.20966	-0.081637	0.30277	0.161935	-0.165229	-0.855697	1.39625	-0.966815	0.272486	-0.184298	2.30417	1.03203
	A1	Water_1	0	WT	Scores	48.3429	-48.3429	6.8477	186.613	-605.232	626.581	344.754	-485.718	4323.2	-1612.66	-39.4792	10.0472	251.969	293.038	255.937	-57.4839
	A2	Water_1	0	WT	Scores	11.3671	-11.3671	-124.982	-4.18695	-550.205	-75.4325	86.4066	189.805	-1697.5	-456.679	-94.1579	128.517	835.351	1037.47	-5.32916	113.649
	A3	1-Methyluric acid	91.1	WT	Scores	-2.80355	2.80355	-129.188	-52.0373	-651.153	-1052.17	-313.153	-559.126	1056.73	1409.74	-112.55	150.44	-348.009	1047.26	5.58965	121.813
	A4	1-Methyluric acid	45.5	WT	Scores	56.9323	-56.9323	-295.186	-82.8775	-1145.18	366.37	-172.764	-244.442	-1935.53	-4960.34	-155.22	-79.7397	650.802	806.305	8.48205	43.2642
	A5	2,3-DHBA	154.1	WT	Scores	-31.9734	31.9734	-88.8303	-207.951	1073.69	236.609	2605.62	1127.62	-1323.65	1043.95	-176.403	-114.046	14.3661	105.735	-48.4519	50.8698
	A6	2,3-DHBA	77.1	WT	Scores	-41.6973	41.6973	-122.372	-252.24	-386.97	-55.8635	489.947	123.488	-6267.62	-7615.19	-533.962	-361.059	224.016	357.104	90.302	82.2048
	A7	2-2-Bipyridyl	78.1	WT	Scores	NA	NA	NA	NA	NA	NA	NA	NA	NA	NA	NA	NA	NA	NA	NA	NA
	A8	2-2-Bipyridyl	39	WT	Scores	-103.23	103.23	-489.08	-195.529	3655.77	5451.05	9569.11	12584.7	-15206.9	-11588.1	-541.235	22.3137	-6146.8	-6195.68	-86.9392	-58.2987
	A9	4-Aminobenzoic acid	68.6	WT	Scores	164.351	-164.351	252.265	-226.717	168.938	319.185	2836.77	1626.56	-2605.84	-7880.69	337.127	113.249	-1886.57	-2146.66	49.3686	-5.07992
	A10	4-Aminobenzoic acid	34.3	WT	Scores	173.453	-173.453	-93.8038	-135.726	7.20711	1072.18	908.243	2711.87	-6768.71	-6690	-36.8098	120.421	823.246	888.761	0.871348	54.7902
	A11	4-Aminosalicylic acid	153.1	WT	Scores	120.412	-120.412	-224.449	-130.494	1050.09	1268.84	2219.02	1453.46	-6363.2	-2126.69	-80.7958	-213.874	-290.162	-909.927	66.8593	33.0271
	A12	4-Aminosalicylic acid	76.6	WT	Scores	99.9226	-99.9226	-162.134	-392.673	-161.982	-295.366	869.572	611.758	-7394.21	-6325.5	-200.008	154.026	282.344	381.894	-13.1516	-10.6335
	A13	A22	1.4	WT	Scores	NA	NA	NA	NA	NA	NA	NA	NA	NA	NA	NA	NA	NA	NA	NA	NA
	A14	A22	0.68	WT	Scores	107.492	-107.492	-595.311	-644.634	-1013.7	-800.197	725.465	344.359	-12694.1	-13827.7	-683.568	-924.014	-251.995	-290.531	-134.121	-77.8615
	A15	Acetylsalicylic acid	180.2	WT	Scores	-42.5475	42.5475	91.7241	2.78926	3278.07	3596.9	2685.34	2728.02	-6094.29	-4598.28	-254.671	-385.872	471.981	-146.656	-51.9025	-29.4529
	A16	Acetylsalicylic acid	90.1	WT	Scores	9.82325	-9.82325	-417.484	49.9614	-351.814	593.484	520.58	320.121	-7804.46	-1645.65	-180.45	-12.442	500.766	269.648	59.9642	-28.8572
	A17	Adrenalin	109.8	WT	Scores	100.334	-100.334	-420.833	-380.357	-814.484	208.726	-1265.57	-480.219	-1367	1869.83	-378.089	-42.0007	-670.234	-306.212	-37.6415	-36.3658
	A18	Adrenalin	54.9	WT	Scores	-4.22123	4.22123	-371.147	-238.765	-1075.56	-463.275	-9.25273	-612.411	-5214.09	-6240.11	-209.809	-125.331	-332.359	424.717	-27.8243	-103.298
	A19	Amikacin	0.59	WT	Scores	NA	NA	NA	NA	NA	NA	NA	NA	NA	NA	NA	NA	NA	NA	NA	NA
	A20	Amikacin	0.29	WT	Scores	59.3259	-59.3259	-11.8787	244.49	-92.9013	324.485	113.425	-428.149	-1645.66	2799.59	-40.4184	-62.6534	279.007	1185.8	200.758	-5.38586
	A21	Amoxicillin	2	WT	Scores	41.1469	-41.1469	NA	2457.43	NA	6717.33	6923.65	-481.281	NA	NA	NA	-660.998	2394.37	-294.814	82.3241	70.5668
	A22	Amoxicillin	1	WT	Scores	35.1931	-35.1931	87.9416	-32.3457	-213.355	-597.231	242.612	-40.1179	-4831.02	-5024.91	12.3617	-61.1707	306.691	187.573	-18.4888	40.1738
	A23	Azithromycin	2.2	WT	Scores	230.053	-230.053	5084.68	7337.7	NA	NA	NA	-3030.35	NA	NA	NA	-1216.45	12589	4563.67	610.64	272.959
	A24	Azithromycin	1.1	WT	Scores	-45.1522	45.1522	2143.3	5567.82	7679.84	9024.59	-451.971	-3164.21	3285.68	-5638.89	-959.54	-1581.41	8245.43	6919.1	261.12	321.21
	B1	Water_1	0	WT	Scores	98.546	-98.546	-310.954	-38.6458	-963.313	-438.995	-112.724	-163.671	-2280.96	261.775	-146.745	-214.203	750.813	732.075	-25.3135	132.691
	B2	Water_1	0	WT	Scores	-48.534	48.534	-224.723	-324.81	36.8777	-1287.25	-743.947	-1259.73	1300.76	-4124.31	276.026	-434.17	777.4	294.008	14.1684	30.6074
	B3	1-Methyluric acid	22.8	WT	Scores	60.7345	-60.7345	1.28934	-33.5961	277.669	-951.016	589.963	-377.941	4442.8	195.83	73.4296	39.1504	861.077	829.649	68.3964	6.62696
	B4	1-Methyluric acid	11.4	WT	Scores	18.6724	-18.6724	-32.5465	-227.426	110.774	-13.7787	-590.988	469.276	3990.2	1127.86	51.0079	-282.162	1111.6	601.84	36.9244	-57.5241
	B5	2,3-DHBA	38.5	WT	Scores	75.5738	-75.5738	-341.097	-251.141	300.884	-416.378	219.04	178.108	28.9345	-3789.22	269.251	79.2515	-154.495	1319	-39.0697	-63.3393
	B6	2,3-DHBA	19.3	WT	Scores	-22.4134	22.4134	-481.448	-190.382	720.729	-612.16	-39.5713	346.888	3246.09	-1778.74	-95.1092	-172.383	423.675	-95.945	28.8133	-127.077
	B7	2-2-Bipyridyl	19.5	WT	Scores	-74.787	74.787	-540.785	-641.405	250.363	730.963	1601.58	2992.93	-8111.6	-4895.16	-543.624	-62.726	-2667.7	-2077	-94.9085	-133.148
	B8	2-2-Bipyridyl	9.8	WT	Scores	-1.47731	1.47731	-295.574	-392.328	2180.04	441.348	311.383	1301.77	-832.191	-1134.08	96.674	-155.934	260.031	294.807	-45.8942	-31.4903
	B9	4-Aminobenzoic acid	17.1	WT	Scores	33.6688	-33.6688	141.229	-182.673	485.945	359.842	871.102	650.823	-1301.3	2908.98	128.928	449.189	1128.87	32.1787	-97.2409	32.8068
	B10	4-Aminobenzoic acid	8.6	WT	Scores	-41.1575	41.1575	-259.016	-336.621	-369.313	660.304	123.249	-226.531	-4319.04	-658.563	121.881	-33.2239	473.527	538.056	14.8061	-119.034
	B11	4-Aminosalicylic acid	38.3	WT	Scores	-3.88329	3.88329	-93.509	-327.692	9.37148	-28.1798	573.102	-313.161	-5542.07	-4138.7	-29.0885	-109.284	17.5433	-388.253	61.1538	-90.716
	B12	4-Aminosalicylic acid	19.1	WT	Scores	38.693	-38.693	-71.3391	-263.263	562.004	-520.067	115.363	307.595	67.7076	-5190.2	-91.4128	-95.1931	983.348	-461.049	71.3658	-157.521
	B13	A22	0.34	WT	Scores	-55.5757	55.5757	-320.075	-563.256	-1270.04	-1014.2	-330.715	-588.561	-9542.02	-3538.12	-698.508	-152.285	160.244	-166.537	-45.1861	-124.207
	B14	A22	0.17	WT	Scores	-11.3003	11.3003	-273.52	-48.3928	-246.152	-1065.77	3.87585	35.6253	-2767.94	1894.95	-108.768	364.928	685.421	1097.5	-33.2888	-121.82
	B15	Acetylsalicylic acid	45	WT	Scores	-61.082	61.082	-194.267	135.823	118.713	1942.97	269.145	848.131	-2649.11	6342.21	-86.9589	403.681	1190.4	201.964	-6.16222	18.5862
	B16	Acetylsalicylic acid	22.5	WT	Scores	78.9029	-78.9029	-246.975	174.706	-659.951	1394.46	192.434	531.592	-1545.59	6416.36	-43.9042	168.889	748.499	874.884	71.3936	3.21991
	B17	Adrenalin	27.5	WT	Scores	16.6849	-16.6849	-106.88	-67.4898	237.82	1174.2	-396.66	-756.811	2563.06	4569.09	171.868	472.075	323.089	1214.1	-44.3259	34.1322
	B18	Adrenalin	13.7	WT	Scores	-1.47175	1.47175	-193.595	32.9775	-125.454	474.957	-249.406	-288.185	2679.66	4805.81	-153.223	-4.46054	258.819	2309.31	-15.6655	-89.0814
	B19	Amikacin	0.15	WT	Scores	42.1427	-42.1427	-160.701	-181.931	-195.353	-551.383	1060.41	879.745	3552.03	-2228.17	174.096	-141.091	805.611	1438.9	52.2184	-39.0079
	B20	Amikacin	0.07	WT	Scores	60.1127	-60.1127	23.8719	-308.626	-100.022	-328.822	484.196	533.133	657.759	427.414	117.853	15.7779	911.214	1449.03	-43.1614	-8.531
	B21	Amoxicillin	0.5	WT	Scores	54.7355	-54.7355	95.9498	-165.235	-391.772	-440.247	874.821	90.2382	1670.3	272.412	248.919	286.429	1404.55	697.096	38.1932	48.7929
	B22	Amoxicillin	0.25	WT	Scores	81.4613	-81.4613	-68.1966	-247.596	-75.4649	-175.761	1035.12	-183.886	1793.46	400.048	243.912	99.6246	1653.19	-553.681	2.40584	47.1684
	B23	Azithromycin	0.56	WT	Scores	26.9844	-26.9844	779.425	1181.82	2428.19	4713.42	1624.18	-779.519	16780.8	20086.8	-540.262	-1026.66	1178.75	1088.08	17.7858	184.175
	B24	Azithromycin	0.28	WT	Scores	8.20751	-8.20751	265.347	898.823	555.1	1960.96	1534.52	1132.88	3164.19	5463.57	-118.334	-374.923	448.632	505.081	52.0551	153.566
	C1	Aztreonam	0.044	WT	Scores	18.2722	-18.2722	NA	NA	NA	NA	NA	NA	NA	NA	NA	NA	463.671	-981.212	-92.7961	NA
	C2	Aztreonam	0.022	WT	Scores	52.8329	-52.8329	-319.971	-235.689	-406.162	527.578	-814.47	-743.271	-4278.73	2530.16	-293.796	-258.791	409.799	-233.641	46.7649	-32.307
	C3	Bacitracin	284.5	WT	Scores	79.0824	-79.0824	-362.029	-355.53	452.388	-145.194	321.368	61.0195	NA	19326	-235.7	-339.128	-898.147	-902.062	-5.74686	-44.1927
	C4	Bacitracin	142.3	WT	Scores	-11.1738	11.1738	-483.068	-478.695	-1329.02	-1144.61	-871.984	-1269.35	-5228.65	-2785.78	-369.149	29.4618	-1323.06	-871.684	-68.0939	-120.005
	C5	Benzalkonium	14.9	WT	Scores	NA	NA	NA	NA	NA	NA	NA	NA	NA	NA	NA	NA	NA	NA	NA	NA
	C6	Benzalkonium	7.4	WT	Scores	87.8432	-87.8432	-378.185	-350.653	-1218.67	331.03	7.8298	-204	-8571.4	-3744.62	-99.11	-201.236	-874.277	-180.427	105.204	-100.611
	C7	Berberine	168.2	WT	Scores	60.701	-60.701	-104.168	-22.5376	-921.419	-708.885	873.094	805.873	-2405.8	-2705.78	-300.579	-424.938	-486.22	-711.577	76.6377	-45.8822
	C8	Berberine	84.1	WT	Scores	37.0489	-37.0489	-172.601	-139.015	-996.001	-208.03	491.353	876.163	-4903.74	-6665.02	-190.405	-563.61	-469.167	-550.306	103.845	18.0902
	C9	Bleomycin	0.3	WT	Scores	73.9467	-73.9467	NA	2792.23	4063.51	6527.7	-1854.93	-1592.6	NA	13298.9	707.894	-319.634	505.195	1707.37	30.9905	62.8077
	C10	Bleomycin	0.15	WT	Scores	-39.8992	39.8992	210.102	332.761	59.7725	771.675	-1685.2	-1421.21	-1254.35	2333.05	-328.645	-184.96	118.745	-337.828	-104.077	-44.6592
	C11	Butyrate	55	WT	Scores	-79.9817	79.9817	19.1052	-27.3073	-656.925	-1118.95	-796.698	-199.896	1118.66	-547.896	-151.238	174.787	-80.7101	-650.633	4.13657	-0.550985
	C12	Butyrate	27.5	WT	Scores	21.971	-21.971	-275.883	-288.656	-832.126	-1090.06	-514.634	-867.461	-4937.34	-5026.28	-324.549	-240.532	-63.3439	96.7358	-86.0339	-89.0286
	C13	Caffeine	194.2	WT	Scores	6.83458	-6.83458	84.7984	506.35	7198.49	6699.71	17445.8	22066.8	2151.81	12714.3	-252.972	155.197	810.398	580.231	88.6226	141.928
	C14	Caffeine	97.1	WT	Scores	128.862	-128.862	-129.826	231.639	2629.3	3671.69	6961.73	8745.24	-5026.07	-266.229	-135.896	15.6728	400.478	200.736	105.337	48.2896
	C15	Catechin	145.1	WT	Scores	1.17781	-1.17781	-254.107	-60.9004	-1010.19	-187.429	-1300.01	-1049.41	-4925.67	7800.42	-134.26	130.25	-1178.67	-1139.74	-58.8194	-97.5941
	C16	Catechin	72.6	WT	Scores	29.9474	-29.9474	-260.581	-137.77	-476.782	443.831	-550.068	-367.499	-405.259	8909.42	-92.2374	183.215	137.102	-519.738	-66.9918	8.33332
	C17	CCCP	5.1	WT	Scores	33.1688	-33.1688	-127.749	426.046	-774.795	-619.578	-433.966	-278.252	2823.22	9388.96	-38.027	-34.0516	1235.37	1738.25	94.5009	-89.199
	C18	CCCP	2.6	WT	Scores	90.5285	-90.5285	-240.078	-114.349	-780.173	-235.422	-737.594	-513.766	-3439.83	4202.02	43.9344	-81.9847	617.654	133.575	46.1639	-16.9333
	C19	Cefaclor	0.92	WT	Scores	NA	NA	NA	NA	NA	NA	NA	NA	NA	NA	NA	NA	NA	NA	NA	NA
	C20	Cefaclor	0.46	WT	Scores	35.145	-35.145	-106.125	-614.998	-683.427	-446.994	-100.452	-209.874	-2412.46	-4565.49	-10.2776	-252.666	-752.254	-238.703	-33.5348	10.3984
	C21	Cefotaxime	0.01	WT	Scores	55.2091	-55.2091	-188.105	-340.545	-252.119	292.161	-274.179	-1919.99	-2593.87	-14900.1	-535.009	-589.792	-579.34	-854.657	42.4671	-118.168
	C22	Cefotaxime	0.0048	WT	Scores	91.5173	-91.5173	-216.645	-186.29	-460.001	-544.814	345.263	-738.647	661.945	-7498.23	-1.62373	170.831	224.967	-565.148	24.9309	-5.881
	C23	Cefsulodin	13.9	WT	Scores	110.958	-110.958	370.116	165.209	3907.36	106.09	721.999	229.895	20777.2	24504.4	-123.634	76.0159	186.904	919.742	-5.67324	-41.9797
	C24	Cefsulodin	6.9	WT	Scores	30.2362	-30.2362	254.65	205.519	-610.569	-335.959	405.06	1030.22	1890.8	2991.38	295.46	299.101	633.578	648.343	58.4567	104.403
	D1	Aztreonam	0.011	WT	Scores	0.947445	-0.947445	-20.0847	100.241	100.567	-157.704	-97.0066	312.569	1772.98	290.031	127.06	162.342	1316.15	692.475	15.4631	91.252
	D2	Aztreonam	0.0054	WT	Scores	-104.174	104.174	-201.693	-268.44	154.081	-960.287	-424.17	-300.339	5866.69	-2772.29	-93.4669	-350.812	776.934	1069.93	-11.7627	-21.388
	D3	Bacitracin	71.1	WT	Scores	16.9497	-16.9497	-235.348	-57.7023	-356.906	136.009	-576.03	-589.105	710.207	8531.99	-206.254	351.86	-584.206	-603.111	-127.394	-30.4611
	D4	Bacitracin	35.6	WT	Scores	-21.05	21.05	156.327	225.903	137.207	841.41	-170.18	-329.556	3431.58	10073.6	279.311	382.938	129.088	-7.11975	2.66123	23.6284
	D5	Benzalkonium	3.7	WT	Scores	-7.05657	7.05657	-130.764	-179.683	-383.774	-503.861	335.751	-584.065	-3380.65	-7343.95	-289.919	-244.77	-220.212	143.22	42.2918	-63.7535
	D6	Benzalkonium	1.9	WT	Scores	-129.239	129.239	-360.462	-583.909	-1146.6	-1340.2	-1428.01	-1719.92	-7708.64	-9793.36	-631.82	-579.178	-1287.26	-809.687	10.3457	-49.1361
	D7	Berberine	42	WT	Scores	49.8417	-49.8417	-37.015	-22.1558	-345.882	-623.389	319.095	-119.961	-1535.38	-2635.33	-192.002	-115.316	36.9209	37.3687	16.921	19.572
	D8	Berberine	21	WT	Scores	101.383	-101.383	46.4059	-74.32	-139.736	-717.308	-399.423	-678.142	-2113.02	-4918.51	-83.9602	-233.326	-40.1041	99.4819	87.4416	-51.9577
	D9	Bleomycin	0.076	WT	Scores	-34.837	34.837	210.101	193.951	313.257	-227.967	-621.17	-1034.07	3607.91	4058.45	122.449	235.604	509.777	391.665	24.806	20.4983
	D10	Bleomycin	0.038	WT	Scores	-117.564	117.564	-181.066	-90.1613	-1065.93	-712.941	-1134.47	-1124.06	-4343.8	-1956.29	-225.736	41.6845	-642.751	342.052	-35.3872	-66.0933
	D11	Butyrate	13.8	WT	Scores	-29.9614	29.9614	60.3303	-107.2	-314.138	-450.92	-258.548	416.354	-1754.4	-2979.93	124.85	-139.021	776.33	-482.413	8.3058	-99.9369
	D12	Butyrate	6.9	WT	Scores	10.7485	-10.7485	-79.3524	-334.803	-455.879	-573.319	-850.185	638.305	-1980.18	-4635.89	141.663	163.587	254.317	-197.478	37.8549	-95.5956
	D13	Caffeine	48.5	WT	Scores	-37.9099	37.9099	7.031	70.8244	2386.11	3770.4	4858.8	5943.04	1570.73	13660.2	241.313	562.439	381.488	595.952	-20.2261	125.896
	D14	Caffeine	24.3	WT	Scores	-39.6139	39.6139	-135.365	-9.86764	1228.55	2325.86	1857.41	3264.87	-2256.2	8219.8	-87.0569	147.721	241.321	-464.861	-3.95435	-50.2883
	D15	Catechin	36.3	WT	Scores	-40.254	40.254	56.1027	200.42	-988.217	-318.407	-1010.2	-541.265	-574.089	10425.5	-256.592	272.846	12.2156	-135.686	-61.2094	32.1712
	D16	Catechin	18.1	WT	Scores	-29.1817	29.1817	150.709	-42.9302	-312.944	985.326	-1023.98	-855.982	574.68	8174.78	182.039	645.841	-36.8363	-523.788	89.7811	-33.386
	D17	CCCP	1.3	WT	Scores	4.86765	-4.86765	-222.167	-15.2381	-1057.78	350.706	221.804	-875.856	-2170.96	957.937	-52.5435	-89.0395	446.563	317.828	27.2311	-38.8765
	D18	CCCP	0.64	WT	Scores	19.5149	-19.5149	-300.346	-40.0233	-1195.71	-570.91	-513.297	-1336.44	-5643.33	2864.99	-207.223	-240.683	422.111	-290.815	16.5734	-21.0089
	D19	Cefaclor	0.23	WT	Scores	34.787	-34.787	-72.4951	278.557	147.728	9.44671	747.81	269.049	3137.28	-471.962	348.623	-55.6029	1028.83	424.203	89.9242	21.557
	D20	Cefaclor	0.11	WT	Scores	-44.8432	44.8432	-46.3959	-117.085	-521.767	-553.62	-561.342	-258.494	-492.398	-547.492	140.574	-45.5503	310.969	207.232	-69.1982	-30.4757
	D21	Cefotaxime	0.0024	WT	Scores	77.0537	-77.0537	36.555	-312.374	-98.877	-24.3486	-372.29	-4.89723	2060.4	-2445.08	-62.0393	-15.8856	507.439	694.351	102.72	-42.3772
	D22	Cefotaxime	0.0012	WT	Scores	21.5692	-21.5692	-194.502	-352.102	-316.927	-319.619	-28.2309	-42.0836	-900.677	-1428.39	-155.606	-26.1454	976.401	675.065	-40.4763	41.2547
	D23	Cefsulodin	3.5	WT	Scores	64.4086	-64.4086	-18.8007	51.4623	-106.362	12.4431	177.242	12.7273	1243.47	221.571	150.768	4.93969	774.292	696.103	-63.7431	26.8643
	D24	Cefsulodin	1.7	WT	Scores	73.7938	-73.7938	241.321	142.48	-29.4269	196.138	214.107	254.302	872.16	643.915	207.041	53.2617	1128.8	460.203	113.495	5.04004
	E1	Cerulenin	10	WT	Scores	-15.2713	15.2713	-751.338	-712.949	-2131.14	-1702.14	-1794.77	-1485.83	-4292.71	-4991.3	-282.777	-360.16	202.174	-968.317	-70.1307	-59.048
	E2	Cerulenin	5	WT	Scores	-15.435	15.435	-469.873	-224.743	-1823.83	-1865.59	-1666.67	-1319.85	3854.56	-4446.57	-242.963	-354.28	313.932	414.234	-49.8632	-48.9958
	E3	Cetirizine dihydrochloride	230.9	WT	Scores	25.1297	-25.1297	-11.7856	-143.481	-703.438	-1065.47	65.6166	-775.739	3353.43	-2627.64	-94.081	-202.381	1015.02	-918.131	-35.3197	41.7476
	E4	Cetirizine dihydrochloride	115.5	WT	Scores	48.7776	-48.7776	-191.906	-620.844	-584.993	-838.37	-344.89	-1104.37	-2999.3	-6744.59	-329.423	-143.08	466.573	-203.68	13.5591	25.0495
	E5	Chloramphenicol	1	WT	Scores	-1.49311	1.49311	927.032	1679.64	612.779	1455.6	-2256.27	-2544.46	-12103.9	-15134.7	-790.669	-939.253	5293.05	5898.5	12.5142	-24.9778
	E6	Chloramphenicol	0.48	WT	Scores	-29.6736	29.6736	728.829	1192.8	1937.77	3687.55	-911.152	-1404.32	1369.53	2127.82	-442.191	-682.525	2822.38	1453.08	96.4438	-38.9625
	E7	Chlorhexidine	0.51	WT	Scores	92.7068	-92.7068	-186.007	167.137	-696.695	-603.786	-820.965	-971.435	3322.46	8093.19	-3.13837	-181.322	-348.965	-799.639	-74.4533	-20.9888
	E8	Chlorhexidine	0.25	WT	Scores	53.9389	-53.9389	52.8215	489.269	-163.665	166.626	308.06	25.0066	1893.96	981.914	213.207	97.2391	182.361	-48.9269	-3.13747	-96.3057
	E9	Cidofovir	139.6	WT	Scores	70.0425	-70.0425	208.514	89.1474	111.599	-116.296	-801.343	-457.432	282.974	6538.14	-34.4447	77.0413	-234.292	362.817	-43.1027	-59.6068
	E10	Cidofovir	69.8	WT	Scores	19.0574	-19.0574	102.87	277.606	-770.294	-280.769	-469.707	-84.0414	1571.87	-2711.47	107.31	-172.443	-323.893	-70.4247	-32.8466	-44.5834
	E11	Ciprofloxacin	0.0099	WT	Scores	-50.3011	50.3011	2499.68	2877.01	4493.52	5128.38	-1363.82	-761.175	-7903.22	-1215.37	-453.4	-38.3734	280.541	550.434	-74.9998	30.6875
	E12	Ciprofloxacin	0.005	WT	Scores	28.49	-28.49	-1.18297	-183.025	-883.049	-1216.62	148.988	151.342	-3809.8	-6518.69	209.532	-34.5344	922.214	-23.9249	12.7397	21.9572
	E13	Clarithromycin	29.9	WT	Scores	NA	NA	NA	NA	NA	NA	NA	NA	NA	NA	NA	NA	NA	NA	NA	NA
	E14	Clarithromycin	15	WT	Scores	353.523	-353.523	2690.83	9076.69	649.691	10818.4	-4552.19	-4198.68	-20336.9	35186.9	-1765.51	-1971.49	1017.79	3456.8	-46.8021	51.1885
	E15	Clindamycin	2.1	WT	Scores	6.07728	-6.07728	214.798	825.128	-4.80669	352.338	-426.39	1622.3	7750.61	22377.2	-75.591	-118.5	-289.564	-207.314	-60.6296	-8.5245
	E16	Clindamycin	1	WT	Scores	13.6009	-13.6009	-190.793	423.608	-145.351	1619.4	-862.862	422.093	-520.945	16887.5	-110.98	546.815	15.1198	226.616	-9.95724	-94.598
	E17	Colistin	0.38	WT	Scores	13.1524	-13.1524	435.634	578.112	1784.78	2885.16	-1433.04	-1060.15	-3871.44	7846.41	-497.906	-417.36	-2695.2	-75.6471	-51.3999	4.26627
	E18	Colistin	0.19	WT	Scores	-16.3428	16.3428	83.2556	376.279	-606.846	-131.425	-852.519	-1527.92	651.272	544.301	-143.74	651.586	-117.624	-518.003	-9.67862	-20.2992
	E19	Curcumin	184.2	WT	Scores	-20.0032	20.0032	233.786	298.883	1773.97	-832.155	-1045.29	-1505.6	-3197.18	-3934.56	-204.511	71.8645	-1454.66	-1386.05	-14.5442	-82.4343
	E20	Curcumin	92.1	WT	Scores	-22.7051	22.7051	248.558	734.964	1282.91	1733.39	159.968	-956.083	2214.85	-9244.35	318.101	385.716	-395.156	-1009.88	-83.4985	-0.149597
	E21	Cycloserine D	7.7	WT	Scores	33.1101	-33.1101	-467.51	-565.89	-574.602	-726.486	-739.333	-882.429	-5595.06	-4808.66	-423.656	-389.563	-1265.89	-64.6209	-50.4251	-134.05
	E22	Cycloserine D	3.8	WT	Scores	94.9798	-94.9798	-70.4819	-233.326	-350.117	-275.419	58.8036	-1468.48	-1649.23	-2424.62	-207.049	-170.169	-168.937	-476.933	5.19611	40.4966
	E23	Deoxycholic acid	196.3	WT	Scores	39.4701	-39.4701	-329.265	-401.5	-928.733	-16.589	198.057	-54.4674	-3463.96	2963.7	-53.7569	445.755	-263.389	-140.369	53.643	-104.633
	E24	Deoxycholic acid	98.1	WT	Scores	24.9074	-24.9074	191.378	-145.052	-334.21	-236.17	345.305	-8.66816	1823.15	1517.65	346.817	67.2965	830.538	-42.3557	88.5684	47.0451
	F1	Cerulenin	2.5	WT	Scores	-18.2372	18.2372	-438.752	-334.753	-851.118	-2101.98	-938.87	-1357.84	5054.42	-1917.5	-81.8917	-219.985	590.29	631.179	-33.3263	-49.1854
	F2	Cerulenin	1.3	WT	Scores	-31.9855	31.9855	-118.849	-119.113	-288.272	-1834.14	-1356.93	-579.927	8263.45	-3326.3	-98.3995	-481.82	84.3948	657.613	-131.534	-67.2288
	F3	Cetirizine dihydrochloride	57.7	WT	Scores	-36.9052	36.9052	314.876	-147.168	540.42	-298.501	537.569	823.656	6065.75	2486.02	238.136	225.436	1458.8	2731.26	116.251	133.51
	F4	Cetirizine dihydrochloride	28.9	WT	Scores	-60.22	60.22	194.973	-42.2196	-251.325	-239.476	33.4609	-83.5782	1809.45	2457.5	0.975576	-36.5402	674.169	824.435	-33.7607	25.3824
	F5	Chloramphenicol	0.24	WT	Scores	32.5355	-32.5355	591.117	362.761	915.744	1879	311.706	-97.7965	17561.2	15219.4	-182.236	-377.209	1036.56	941.198	16.0269	38.2719
	F6	Chloramphenicol	0.12	WT	Scores	105.144	-105.144	95.7405	294.555	558.057	-411.948	-331.928	-244.8	8818.92	4938.7	-92.9083	79.5773	-241.382	-110.334	75.4399	-54.4559
	F7	Chlorhexidine	0.13	WT	Scores	3.05009	-3.05009	65.6245	369.339	-502.814	-453.953	-339.413	-598.857	3983.18	6307.39	396.468	112.087	237.232	-101.872	10.096	5.52006
	F8	Chlorhexidine	0.063	WT	Scores	-47.1203	47.1203	403.941	451.283	-281.737	-122.901	-243.94	-413.555	1937.34	5311.71	112.371	170.141	-474.503	123.914	-4.08631	53.7723
	F9	Cidofovir	34.9	WT	Scores	30.3863	-30.3863	184.841	75.3182	918.466	-301.507	-310.006	107.074	1910.95	4120.62	326.231	352.462	-494.403	214.742	-47.8947	7.10019
	F10	Cidofovir	17.4	WT	Scores	-9.55603	9.55603	-206.797	-327.959	-362.763	51.9703	-245.901	273.799	377.929	-3433.83	128.25	-109.102	38.5145	55.1318	5.46995	13.8645
	F11	Ciprofloxacin	0.0025	WT	Scores	65.1258	-65.1258	34.5495	92.6291	-146.38	-1101.33	-651.291	-118.279	-2886.53	-7128.72	174.428	44.2871	-437.35	-735.936	30.1836	18.6371
	F12	Ciprofloxacin	0.0012	WT	Scores	-34.655	34.655	-35.3244	-98.9839	-705.925	-1020.99	-725.749	-275.453	-2504.16	-6972.59	46.6835	-7.73905	248.104	-511.937	47.1895	0.575658
	F13	Clarithromycin	7.5	WT	Scores	82.1095	-82.1095	2220.62	7239.66	6150.72	9015.96	-931.584	611.738	17576.5	82570	-823.274	-923.271	3368.24	5726.84	240.952	402.817
	F14	Clarithromycin	3.7	WT	Scores	140.912	-140.912	1409.83	3804.05	5057.32	6161.67	-500.989	1940.78	20133.5	67182.4	-773.633	-727.724	838.39	479.972	90.0808	104.892
	F15	Clindamycin	0.52	WT	Scores	30.0744	-30.0744	-100.618	240.408	-1195.9	-314.672	-1225.17	-24.5001	-3139.32	7552.22	-21.7739	50.424	-951.328	-658.681	-47.8557	82.1779
	F16	Clindamycin	0.26	WT	Scores	-28.9599	28.9599	353.399	388.242	498.663	599.26	202.946	1838.04	3776.01	15198.5	310.785	311.103	252.074	722.498	-39.6663	7.29146
	F17	Colistin	0.1	WT	Scores	17.0745	-17.0745	95.8606	498.125	-777.75	-259.327	-1448.95	-501.352	-4121.33	292.444	-121.818	239.2	-1503.88	42.7697	-42.4922	-76.1202
	F18	Colistin	0.048	WT	Scores	23.2289	-23.2289	55.9896	-124.237	-760.473	-379.285	-770.654	-758.049	-3828.6	-2275.19	-83.7619	203.856	-633.647	277.209	-44.6253	-45.5485
	F19	Curcumin	46	WT	Scores	18.2706	-18.2706	-160.546	1042.74	-634.565	-474.138	-1553.8	-2531.72	-4692.51	-6423.09	46.7124	242.474	-1873.5	-1899.73	-100.605	-41.9952
	F20	Curcumin	23	WT	Scores	98.7706	-98.7706	-232.703	-121.491	-1218.04	1685.68	-746.319	-1564.01	-3249.41	-10784.1	484.152	111.707	-459.372	-617.115	-98.2013	-30.0575
	F21	Cycloserine D	1.9	WT	Scores	61.7395	-61.7395	-275.712	-449.236	-484.345	-147.851	-544.439	-1259.53	272.575	-4242.79	-45.6898	-187.078	-650.043	-671.094	-11.5578	-84.3727
	F22	Cycloserine D	1	WT	Scores	-41.0414	41.0414	115.045	-189.483	-374.041	-101.84	202.757	-170.949	3358.58	1937.82	77.9173	490.488	825.001	603.88	29.1524	23.6219
	F23	Deoxycholic acid	49.1	WT	Scores	37.6364	-37.6364	-150.138	-298.586	-458.794	89.7952	-610.263	-920.308	-3608.67	27.8126	-59.6989	75.6068	-6.86925	87.8096	-20.0699	52.3148
	F24	Deoxycholic acid	24.5	WT	Scores	-26.9985	26.9985	-18.6307	-23.6916	-830.692	-541.981	-363.216	-1152.92	-5179.09	-5191.2	60.9168	200.722	236.944	46.7829	32.8925	120.013
	G1	Dopamine	94.8	WT	Scores	23.4082	-23.4082	-377.193	-66.3528	-167.184	-1431.29	-646.933	-762.312	-4921.91	-12240.4	-329.717	-331.657	-1042.68	-386.748	-83.1804	-48.9838
	G2	Dopamine	47.4	WT	Scores	-36.8141	36.8141	76.2455	237.019	236.833	-58.1434	-589.067	239.599	2050.97	-926.231	310.821	252.538	408.256	924.055	-25.7871	-5.63627
	G3	Doxorubicin	2.3	WT	Scores	55.5082	-55.5082	320.362	643.865	-87.1069	-454.187	-506.125	-12.1275	9165.03	2689.32	400.489	323.649	344.514	2528.1	-46.942	-46.3959
	G4	Doxorubicin	1.2	WT	Scores	90.5499	-90.5499	176.219	243.802	322.02	-545.418	-155.363	-54.5329	1546.33	912.259	229.131	319.659	215.067	1428.38	-68.0023	95.9671
	G5	Doxycycline	0.51	WT	Scores	-19.8067	19.8067	NA	NA	1305.32	NA	-2054.76	-563.697	NA	NA	-474.829	-230.307	4010.72	3351.92	110.323	-17.9757
	G6	Doxycycline	0.26	WT	Scores	9.92396	-9.92396	2360.43	3584.98	5727.95	8067.65	3759.01	2381.55	11635.9	2654.47	-516.056	-515.076	3858.37	6357.1	8.52596	16.4731
	G7	EDTA	146.1	WT	Scores	3.76019	-3.76019	-328.549	-287.502	627.393	1391.6	2780.13	4227.23	-11801.7	-6578.84	-534.532	-511.541	4004.89	4440.37	107.304	187.19
	G8	EDTA	73.1	WT	Scores	-7.35827	7.35827	-188.538	-106.697	-652.649	-891.184	463.498	452.708	-10072.2	-13722.2	-250.462	-380.422	-1692.66	-1593.32	33.5851	-65.0272
	G9	EGCG	22.9	WT	Scores	6.73768	-6.73768	-154.954	56.861	-56.7598	-213.854	-61.2232	468.672	-2618.31	8291.16	-176.079	115.68	-2178.41	6916.35	-45.4121	92.6346
	G10	EGCG	11.5	WT	Scores	-10.5095	10.5095	-297.842	6.40663	-545.924	-360.365	-476.996	200.494	-4682.26	2359.29	-347.291	-96.1263	-2104.7	-1483.71	33.5585	98.4808
	G11	Erythromycin	14.7	WT	Scores	-3.62064	3.62064	4666.73	8873.57	3394.45	5224.5	-3178.55	-1325.44	-1007.59	-15324.2	-994.212	-918.33	2633.65	3774.62	21.6664	257.055
	G12	Erythromycin	7.3	WT	Scores	-13.486	13.486	1006.87	1984.81	3300.61	3849.02	58.7467	3021.25	17209.4	14998.5	-696.297	-896.661	275.049	26.088	-71.0336	97.3483
	G13	Estradiol	136.2	WT	Scores	7.64494	-7.64494	161.542	186.124	-1086.91	-967.246	-650.113	756.709	-7189.73	2373.81	129.979	-65.5746	-1456.96	-1397.47	-8.51058	91.1642
	G14	Estradiol	68.1	WT	Scores	-29.1407	29.1407	-190.881	257.053	-685.96	-486.27	-4.75606	661.753	-4608.27	-432.982	257.771	-178.596	-664.56	-675.046	-60.6819	7.12035
	G15	Ethidiumbromide	197.1	WT	Scores	-32.3128	32.3128	NA	NA	NA	NA	NA	2572.37	NA	NA	NA	NA	344.627	483.361	-58.8748	29.1894
	G16	Ethidiumbromide	98.6	WT	Scores	17.4764	-17.4764	1005.87	914.603	2091.05	4279.01	-367.189	3568.06	-3319.96	14103	-337.378	54.9044	5880.22	6163.6	-67.0453	67.5778
	G17	Fosfomycin	0.091	WT	Scores	100.182	-100.182	1486.58	1347.57	2700.98	3509.78	613.768	1665.17	24339.6	35434.9	-112.679	-136.783	-344.095	245.647	-31.105	-7.22598
	G18	Fosfomycin	0.046	WT	Scores	-20.5599	20.5599	-35.9696	-310.752	-1500.04	-324.36	-578.99	-1451.62	-5374.62	-8772.49	62.4198	-349.894	-1206.06	-867.482	-137.598	-171.535
	G19	Fusidic acid	107.7	WT	Scores	-10.0213	10.0213	114.967	789.792	55.1858	2155.89	-1394.74	-1419.92	-18364.8	-16384.9	-819.401	-973.546	233.541	643.953	-133.707	-114.929
	G20	Fusidic acid	53.9	WT	Scores	91.9329	-91.9329	21.0577	417.834	640.669	636.929	551.956	-351.35	-1393.79	-3774.06	-526.197	-345.996	-107.769	300.767	14.1562	48.5157
	G21	Gentamicin	1	WT	Scores	NA	NA	NA	NA	NA	NA	NA	NA	NA	NA	NA	NA	NA	NA	NA	NA
	G22	Gentamicin	0.52	WT	Scores	-27.9516	27.9516	208.242	300.93	93.9785	2266.31	-1204.38	-1349.38	NA	-10819.2	-437.16	-606.088	-1153.96	78.4442	-16.8638	-93.194
	G23	Hydrocortisone	181.2	WT	Scores	-55.9944	55.9944	44.0376	-364.813	-1125.41	-852.563	204.236	-1024.66	-3328.88	-7280.15	-5.79632	-358.088	-616.226	81.7439	-49.1833	-16.2064
	G24	Hydrocortisone	90.6	WT	Scores	-16.9645	16.9645	92.2731	-288.691	-689.253	-343.937	311.279	-661.545	-3888.63	-8330.34	161.623	-234.191	170.168	-519.012	61.2579	-38.4533
	H1	Dopamine	23.7	WT	Scores	73.6018	-73.6018	81.9094	-352.955	-358.24	-984.499	-267.002	836.692	421.874	-5542.03	-40.756	258.453	1271.54	1346.94	17.7063	91.6274
	H2	Dopamine	11.9	WT	Scores	-43.2557	43.2557	233.414	-63.2241	454.619	-418.075	-743.977	335.941	5870.96	-292.926	95.089	352.106	980.297	2199.14	5.52662	57.836
	H3	Doxorubicin	0.58	WT	Scores	-13.6462	13.6462	94.2304	-228.27	27.4095	-642.549	-589.883	393.972	3663.5	6147.12	146.16	311.529	155.133	1341.35	24.1241	73.1134
	H4	Doxorubicin	0.29	WT	Scores	-10.9662	10.9662	308.881	8.38484	708.379	-129.355	-227.637	1256.38	6051.14	7861.05	218.684	703.694	749.303	1035.1	44.9786	21.3463
	H5	Doxycycline	0.13	WT	Scores	-103.355	103.355	918.211	1453.81	5027.33	5373.33	4514.75	5815.2	22692.3	24682.3	54.2832	-336.416	1589.98	3026.58	22.0341	49.3729
	H6	Doxycycline	0.064	WT	Scores	43.892	-43.892	194.401	692.036	1747.88	1836.3	1620.17	4309.47	17566	24251.4	95.3379	320.476	981.956	1048.08	49.4809	-6.76477
	H7	EDTA	36.5	WT	Scores	-81.2493	81.2493	-430.032	-188.676	-204.256	-1071.26	-254.984	986.807	-6255.32	-7816.01	-303.829	-220.616	-2108.05	-1104.23	45.5451	44.3089
	H8	EDTA	18.3	WT	Scores	-40.4645	40.4645	-162.072	32.2304	-265.042	-703.531	-476.644	572.864	-4629.81	-2214.21	-73.6466	-106.236	-1808.29	-1624.87	-4.28342	38.3974
	H9	EGCG	5.7	WT	Scores	-52.4511	52.4511	-4.27896	-206.758	158.191	-27.7458	-463.518	887.708	-549.537	3782.14	-78.96	209.922	-998.795	-1591.43	26.2661	153.182
	H10	EGCG	2.9	WT	Scores	-52.4262	52.4262	278.619	-35.7466	921.111	78.6123	-446.161	1155.88	3990.52	5652.11	447.415	259.613	188.161	-438.171	19.2953	52.2807
	H11	Erythromycin	3.7	WT	Scores	-61.8038	61.8038	565.719	702.436	794.913	773.851	902.824	2037.61	9485.73	5932.35	-287.859	-223.182	-147.536	6.26899	-17.6822	16.2826
	H12	Erythromycin	1.8	WT	Scores	-39.0796	39.0796	353.722	366.746	512.234	501.215	1085.09	2558.51	6469.56	3056.24	97.6977	-226.751	411.341	308.144	40.0339	22.9318
	H13	Estradiol	34	WT	Scores	-13.1716	13.1716	68.2821	67.0595	-698.089	-920.388	-891.301	-30.8935	-6534.8	-4070.97	-256.775	242.892	-455.834	-580.052	-47.9505	42.1853
	H14	Estradiol	17	WT	Scores	-59.8039	59.8039	185.519	311.43	244.86	-303.685	-240.922	620.8	3103.88	7161.91	264.998	287.756	605.953	1165.58	59.7539	89.2365
	H15	Ethidiumbromide	49.3	WT	Scores	16.2304	-16.2304	567.864	805.471	2208.72	2787.65	870.204	3565.5	3088.05	14607.7	-183.544	57.0411	4527.7	4258.82	-26.3874	32.8461
	H16	Ethidiumbromide	24.6	WT	Scores	-17.1197	17.1197	308.73	153.609	1769.38	1739.73	1306.33	2212.05	165.222	7001.85	-85.403	298.476	1769.95	1931.18	36.8464	-47.1423
	H17	Fosfomycin	0.023	WT	Scores	-33.3975	33.3975	198.574	-93.9919	-16.8893	-61.7151	-398.798	60.8116	2815.77	-1001.72	259.607	-235.257	-832.543	-354.046	-64.7735	0.173774
	H18	Fosfomycin	0.011	WT	Scores	-42.1	42.1	-109.782	35.0524	418.776	-310.684	-789.731	-171.961	1800.11	3533.42	194.658	187.789	-84.3755	1619.8	-16.9893	-26.3003
	H19	Fusidic acid	26.9	WT	Scores	-39.5028	39.5028	71.5812	-125.816	427.635	-663.019	-200.599	-7.80092	2049.48	-7102.51	-154.197	-327.387	24.1866	-265.166	-35.3576	9.86129
	H20	Fusidic acid	13.5	WT	Scores	-8.76516	8.76516	-158.101	-328.534	-798.087	-1179.25	-496.025	-450.207	-110.543	-7978.88	-278.416	-506.005	-569.363	-723.357	35.1235	-29.0987
	H21	Gentamicin	0.26	WT	Scores	47.642	-47.642	5.86236	-327.049	-435.996	-671.285	-260.21	-1094.53	-7582.65	-14659.7	-44.3025	-658.182	-782.291	-1382.91	-17.6659	-74.2633
	H22	Gentamicin	0.13	WT	Scores	-5.63688	5.63688	-211.068	-262.587	-198.826	-1035.52	-521.944	-599.368	-2257.05	-9097.11	-300.214	-343.887	-481.484	-726.824	-78.8496	-65.6947
	H23	Hydrocortisone	45.3	WT	Scores	10.7268	-10.7268	-18.2626	-287.282	-401.548	-890.125	-375.038	-522.737	-1585.4	-10451.4	114.916	-400.393	425.578	78.8837	-20.944	-26.4929
	H24	Hydrocortisone	22.7	WT	Scores	-0.591515	0.591515	152.256	-144.179	-441.144	-617.243	-36.8375	-576.988	-591.293	-7282	350.3	-318.231	1139.2	662.226	16.2108	11.7081
	I1	Ibuprofen	103.1	WT	Scores	1.94682	-1.94682	35.7413	145.454	-386.815	-823.03	6.05527	910.637	4911.3	68.816	222.36	24.149	-409.282	306.281	-56.2652	86.5307
	I2	Ibuprofen	51.6	WT	Scores	-4.18561	4.18561	340.157	189.902	61.8345	211.69	-168.144	23.9633	4313.31	1226.07	143.823	36.3442	-371.27	487.426	-48.2199	-32.2217
	I3	Imipenem	0.16	WT	Scores	-19.9956	19.9956	-266.932	609.219	457.997	-288.265	-721.699	417.287	7870.4	7703.5	179.292	265.443	-348.987	902.024	-75.323	-65.1019
	I4	Imipenem	0.079	WT	Scores	-14.6282	14.6282	-1.32408	614.544	-124.936	319.037	-413.368	-251.727	4126.78	2056.21	267.278	26.594	136.15	831.506	-11.5303	8.91287
	I5	Indole	117.2	WT	Scores	19.5863	-19.5863	-130.397	580.345	1929.52	1553.05	419.602	1622.68	4869.69	7359.38	49.8241	9.4664	-531.366	-387.295	-42.5691	33.0533
	I6	Indole	58.6	WT	Scores	21.6952	-21.6952	-204.634	66.6901	105.628	-5.97979	-91.3212	270.388	1692.71	-1100.68	12.6656	-72.9986	-286.931	-385.027	-79.1617	33.4744
	I7	Levofloxacin	0.036	WT	Scores	NA	NA	NA	NA	NA	NA	NA	NA	NA	NA	NA	NA	NA	NA	NA	NA
	I8	Levofloxacin	0.018	WT	Scores	NA	NA	NA	NA	NA	NA	NA	NA	NA	NA	NA	NA	NA	NA	NA	NA
	I9	Lithocholic acid	188.3	WT	Scores	40.9445	-40.9445	5.71136	-333.966	-385.12	-594.594	-1438.01	616.824	-5013.38	-13991.3	99.6604	-512.437	-1865.51	-2040.81	55.9813	109.986
	I10	Lithocholic acid	94.1	WT	Scores	142.947	-142.947	153.04	-327.715	-326.443	-451.077	251.687	784.872	-5574.46	-16546	104.709	-136.208	321.408	-1296.74	-19.7709	89.1489
	I11	Loperamide	256.8	WT	Scores	-44.9471	44.9471	137.512	202.014	-367.517	123.526	-1068.58	317.325	2486.39	598.35	-314.801	-604.68	-1082.71	-515.566	18.056	44.9022
	I12	Loperamide	128.4	WT	Scores	-19.0498	19.0498	-50.8551	-505.338	-359.515	-1207.05	369.529	-184.762	-2838.16	-10341.7	-88.0405	-340.824	-139.115	238.32	16.7699	-92.7566
	I13	Water_2	0	WT	Scores	19.6651	-19.6651	-25.4523	-144.692	-486.922	-1131.23	-1159.88	-626.918	3791.79	1164.8	-32.0854	-16.5304	-1025.47	-880.796	52.0897	-56.6302
	I14	Water_2	0	WT	Scores	41.6175	-41.6175	112.617	390.426	36.1736	-0.545201	-113.101	-25.0065	1767.44	5163.51	288.4	309.124	-419.964	337.57	0.546186	-24.1671
	I15	Mecillinam	0.065	WT	Scores	NA	NA	NA	NA	NA	NA	NA	NA	NA	NA	NA	NA	NA	NA	NA	NA
	I16	Mecillinam	0.033	WT	Scores	18.0308	-18.0308	27.2419	23.7255	206.306	401.332	2031.61	1107.65	-13325.5	-9511.77	-568.352	-516.984	745.168	431.775	75.5931	-211.411
	I17	Meropenem	0.088	WT	Scores	NA	NA	NA	NA	NA	NA	NA	NA	NA	NA	NA	NA	NA	NA	NA	NA
	I18	Meropenem	0.044	WT	Scores	45.2659	-45.2659	-316.555	-103.022	1224.82	NA	-1647.61	-1088.46	-21094.4	-24814.6	-737.523	NA	NA	NA	-101.684	NA
	I19	Metformin	165.6	WT	Scores	-11.4498	11.4498	-101.337	-439.955	-944.903	-1497.24	-563.528	-1780.89	-1625.99	-1217.99	-20.8589	-235.53	-731.259	-622.592	28.1791	-56.1099
	I20	Metformin	82.8	WT	Scores	-12.7719	12.7719	-155.572	-99.2874	-345.863	-257.872	-122.199	-649.304	576.719	-272.366	100.612	150.574	-386.019	471.308	-13.471	23.4339
	I21	Metronidazole	0.86	WT	Scores	15.2605	-15.2605	132.181	159.614	371.444	-630.783	-291.852	-124.713	6531.11	2274.37	359.346	-86.2586	69.2484	149.61	-22.2967	39.0063
	I22	Metronidazole	0.43	WT	Scores	-30.3383	30.3383	-223.571	-156.093	13.1832	-791.535	24.5329	-774.935	2518.84	-5625.53	325.298	-211.865	435.131	87.9603	-75.4639	-90.4721
	I23	Minocycline	0.49	WT	Scores	-70.0346	70.0346	1327.97	3299.96	6558.41	7264.79	733.555	6618.99	15518.2	14666	82.3917	473.76	108.189	3546.29	-28.9604	5.91354
	I24	Minocycline	0.25	WT	Scores	-90.4006	90.4006	58.9127	368.691	5.2137	1808.7	636.334	3155.74	1542.69	10186.1	573.41	-23.5026	623.694	2742.49	36.0903	-76.9203
	J1	Ibuprofen	25.8	WT	Scores	-57.629	57.629	269.525	595.363	408.284	164.145	340.945	1151.42	7797.73	4617.98	526.765	385.778	548.17	2849.17	46.9259	45.6415
	J2	Ibuprofen	12.9	WT	Scores	39.3199	-39.3199	412.94	216.72	564.907	-121.859	-3.27055	521.59	4042.36	1259.03	554.333	79.218	-125.081	1702.4	-126.098	-16.2882
	J3	Imipenem	0.04	WT	Scores	-105.879	105.879	62.9156	530.044	1066.46	43.4895	444.971	-425.443	6057.98	6500.41	777.696	314.514	594.867	201.575	86.423	-64.8577
	J4	Imipenem	0.02	WT	Scores	-25.6371	25.6371	254.422	220.97	683.941	265.237	-84.3485	-611.069	4198.99	7561.14	293.048	371.869	287.149	296.003	30.0508	58.676
	J5	Indole	29.3	WT	Scores	-21.4546	21.4546	72.0469	207.554	191.756	219.87	-30.9692	-128.089	974.519	3089.89	270.527	323.136	159.333	-423.577	-55.8714	-9.04509
	J6	Indole	14.6	WT	Scores	26.425	-26.425	298.368	52.4264	757.123	112.617	-288.567	6.70826	2711.52	3270.67	364.167	60.6263	152.826	-107.057	-24.246	156.939
	J7	Levofloxacin	0.009	WT	Scores	-47.2725	47.2725	1168.06	1312.72	2432.07	4757.35	131.592	890.463	3618.67	12117.2	-101.389	-52.9112	510.029	709.384	81.2077	-35.6521
	J8	Levofloxacin	0.0045	WT	Scores	-68.1459	68.1459	28.051	279.827	142.16	-89.8846	-936.897	-174.525	1138.39	224.951	220.426	444.809	-310.243	-484.709	-94.2457	51.6247
	J9	Lithocholic acid	47.1	WT	Scores	-45.3135	45.3135	185.099	17.9589	-131.032	279.693	-320.066	1603	-445.023	-8641.16	-51.7993	-22.7097	-170.171	-708.234	-3.74723	-3.81238
	J10	Lithocholic acid	23.5	WT	Scores	-52.4855	52.4855	118.725	38.6061	-16.7	-172.954	-592.451	88.6331	-3779.52	-1964.3	191.624	240.314	348.595	1752.59	65.8299	-28.6424
	J11	Loperamide	64.2	WT	Scores	64.2414	-64.2414	-209.446	-36.5949	-684.329	-390.285	181.557	484.275	261.863	248.929	-26.5466	24.0449	171.096	-630.826	34.2023	-33.437
	J12	Loperamide	32.1	WT	Scores	-10.1365	10.1365	103.832	-135.626	-471.562	-537.137	140.673	358.397	1641.82	-3214.85	-145.965	-17.006	156.68	865.453	-3.24957	-33.2718
	J13	Water_2	0	WT	Scores	-44.3825	44.3825	348.145	467.011	230.859	-19.9009	543.1	650.689	4153.49	6112.37	11.2038	196.121	285.073	595.918	-25.5566	-38.2265
	J14	Water_2	0	WT	Scores	-2.2587	2.2587	20.5846	306.213	-313.244	16.6155	-106.498	-378.727	3221	2849.12	177.062	113.61	251.715	35.8891	71.0478	35.6397
	J15	Mecillinam	0.016	WT	Scores	-106.374	106.374	-317.191	-346.542	-552.722	-225.381	496.017	162.318	-9981.28	-11301.3	-320.984	-443.477	-263.064	699.269	-56.3287	-111.998
	J16	Mecillinam	0.0081	WT	Scores	30.9918	-30.9918	209.409	-318.69	46.2526	-239.718	161.221	893.539	930.338	-1754	158.305	83.3594	283.797	640.749	-42.5294	39.7492
	J17	Meropenem	0.022	WT	Scores	-16.4453	16.4453	-376.674	-393.289	-237.189	-528.384	957.503	579.805	-5123.46	-6177.24	-196.963	-580.461	86.1486	-2399.67	-70.2253	-82.1581
	J18	Meropenem	0.011	WT	Scores	-39.8739	39.8739	-266.817	-317.815	-1166.24	-731.993	-254.827	-288.589	-5334.16	-4566.68	-43.9572	113.51	-397.581	-101.139	-87.6016	-58.176
	J19	Metformin	41.4	WT	Scores	12.729	-12.729	-40.1282	-183.392	-178.111	-470.408	-57.5372	-790.442	-309.88	-573.387	12.9793	-114.345	79.8817	-422.579	-71.9357	65.6101
	J20	Metformin	20.7	WT	Scores	-9.59998	9.59998	-275.474	-304.01	-601.116	-553.157	-746.938	-822.532	-1165.46	-3017.31	147.467	58.7262	-433.393	-1159.31	-42.7093	-62.002
	J21	Metronidazole	0.21	WT	Scores	33.4056	-33.4056	-123.312	-280.24	439.157	-454.302	-734.875	-658.782	157.337	-3990.68	-41.9849	162.765	-433.518	36.8887	-59.9528	-103.477
	J22	Metronidazole	0.11	WT	Scores	-25.5076	25.5076	-15.0334	16.9759	466.081	-61.9004	15.981	-357.562	3148.34	-185.08	75.988	-43.8533	500.701	-212.935	6.48553	-50.3564
	J23	Minocycline	0.12	WT	Scores	-36.8082	36.8082	16.3645	58.9975	381.86	795.166	-360.999	1717.14	-1277	12607.1	58.864	81.4838	-335.74	2316.12	-20.523	17.0976
	J24	Minocycline	0.062	WT	Scores	-66.9696	66.9696	11.9318	-186.882	-491.218	30.5753	254.703	341.87	-1715.35	4499.58	-249.04	-55.7875	526.208	1269.69	-61.412	-62.4492
	K1	Mitomycin C	0.5	WT	Scores	78.5329	-78.5329	166.599	425.968	-480.245	-86.4701	-580.895	-715.187	5412.61	6394.99	421.132	389.981	266.112	816.332	8.03873	80.3704
	K2	Mitomycin C	0.25	WT	Scores	-63.0885	63.0885	205.147	208.057	598.424	43.6615	252.253	419.715	4340.74	3380.33	269.039	632.781	599.557	619.164	-6.51387	3.52656
	K3	Moxifloxacin	0.088	WT	Scores	NA	NA	NA	NA	NA	NA	NA	NA	NA	NA	NA	NA	NA	NA	NA	NA
	K4	Moxifloxacin	0.044	WT	Scores	-35.9789	35.9789	NA	4547.71	5174.31	12655.5	-1846.49	-768.882	-14960	25259.5	-683.618	-284.346	722.006	619.493	9.57679	5.79597
	K5	Nitrofurantoin	3.6	WT	Scores	17.5227	-17.5227	4411.94	5045.3	11524.7	17878.8	-793.998	516.091	-18044.7	NA	2.1791	-115.406	619.1	1841.63	111.863	95.9923
	K6	Nitrofurantoin	1.8	WT	Scores	-18.7703	18.7703	25.7446	468.656	2112.09	1669.58	-91.6731	-44.6859	-2111.31	-2228.81	-126.591	31.9031	-204.2	317.226	-56.7868	-67.8431
	K7	Noradrenalin	159.6	WT	Scores	-26.8932	26.8932	15.9083	412.046	52.7992	455.77	-464.81	-124.794	6042.22	14902.3	-55.4968	223.61	-512.982	-546.398	-168.01	1.11487
	K8	Noradrenalin	79.8	WT	Scores	4.89774	-4.89774	202.768	366.746	509.975	213.662	217.898	-342.086	8172.17	8298.42	77.4102	170.043	-115.087	-338.477	-36.6951	35.4861
	K9	Novobiocin	19	WT	Scores	-34.8023	34.8023	2652.61	2107.15	3088.66	1057.03	2861.03	3219.88	-12756.3	-19328.6	991.334	946.521	275.272	-370.64	59.1229	231.783
	K10	Novobiocin	9.5	WT	Scores	26.5466	-26.5466	669.409	898.675	-748.471	-595.598	1152.64	-200.309	-5949.75	-1080.44	375.158	331.28	-245.676	-1091.98	68.7295	49.2994
	K11	Omeprazole	172.7	WT	Scores	-69.9165	69.9165	-501.905	-249.423	-962.637	-1319.37	-1126.64	-1538.81	-6622.31	-13985.8	-184.619	-346.079	-1140.81	-1118	-24.7257	49.9052
	K12	Omeprazole	86.4	WT	Scores	29.4489	-29.4489	-402.548	-155.956	-1259.07	-1208.65	-467.144	-895.453	-7406.53	-13152.1	-299.234	-278.793	-1167.34	-871.594	-64.9907	5.18475
	K13	Oxacillin	4.2	WT	Scores	-97.8064	97.8064	73.3588	457.361	87.7517	31.7257	-336.798	-537.717	11071.4	16732.7	46.3191	246.838	-368.333	43.3352	-45.2142	-53.4053
	K14	Oxacillin	2.1	WT	Scores	-27.6632	27.6632	-115.131	297.58	-205.165	-670.289	-207.517	-811.946	4766.07	3198.79	174.671	178.266	-232.443	295.984	-131.591	-8.12023
	K15	Paraquat	5.1	WT	Scores	62.6269	-62.6269	673.205	981.578	3647.02	1771.03	7397.24	8070.66	7080.94	21678.1	-588.86	-591.214	44787.6	44517.6	326.869	305.642
	K16	Paraquat	2.6	WT	Scores	30.551	-30.551	251.858	443.452	625.812	1229.75	2428.48	2393.79	7699.93	8333.21	108.628	198.008	22529.1	23114.8	198.819	251.512
	K17	Penicillin G	3.7	WT	Scores	-5.80339	5.80339	23.0269	69.596	-165.225	-925.501	-642.598	-790.695	3837.77	11460.1	26.0538	-48.5026	-928.761	-431.829	-37.4052	12.6818
	K18	Penicillin G	1.9	WT	Scores	15.0729	-15.0729	-76.0759	-124.578	-730.345	-912.441	-280.697	-752.386	-3282.06	-4411.02	-105.112	229.313	-110.554	-813.537	-91.7615	35.2906
	K19	Phleomycin	5	WT	Scores	NA	NA	NA	NA	NA	NA	NA	NA	NA	NA	NA	NA	NA	NA	NA	NA
	K20	Phleomycin	2.5	WT	Scores	-65.8187	65.8187	NA	NA	NA	NA	-2286.71	-1687.82	NA	NA	NA	NA	-2887.39	-1574.76	-47.7863	-182.862
	K21	Piperacillin	0.27	WT	Scores	4.86291	-4.86291	0.211641	-406.297	-365.891	-304.868	-325.306	-890.556	5852.65	1999	-80.7254	215.265	-585.67	-252.671	-69.3514	-28.3614
	K22	Piperacillin	0.13	WT	Scores	-56.0014	56.0014	11.1849	-355.022	-196.333	-66.7258	116.436	-709.142	1728.86	-2474.22	30.607	1.65483	-2.15317	-116.104	-91.567	12.7305
	K23	Piperine	142.7	WT	Scores	23.5591	-23.5591	85.521	-254.009	-1148.32	-637.315	-481.887	526.439	-2498.59	-4511.53	197.938	1247.76	-689.928	374.842	32.62	10.6973
	K24	Piperine	71.3	WT	Scores	-38.2407	38.2407	230.678	-199.081	-703.997	-833.956	179.493	-102.729	-2545.22	-7870.31	-174.815	-23.1274	734.237	-127.308	69.7583	14.7167
	L1	Mitomycin C	0.13	WT	Scores	-49.9905	49.9905	-101.873	-235.17	-254.72	394.3	-312.382	-6.6026	2402.72	-3410.85	77.3874	316.145	-609.248	79.2377	-33.2223	36.1531
	L2	Mitomycin C	0.063	WT	Scores	-88.5586	88.5586	245.403	-18.7855	13.024	-273.455	-49.2638	642.778	4796.73	3335.99	223.173	-52.6961	10.2817	498.1	-17.603	60.7614
	L3	Moxifloxacin	0.022	WT	Scores	30.1671	-30.1671	696.348	538.057	79.0513	1943.51	-445.167	-319.17	4451.32	-1113.36	146.373	82.7391	-44.8072	283.942	-43.1534	-21.0437
	L4	Moxifloxacin	0.011	WT	Scores	-53.0369	53.0369	35.6552	64.8646	84.401	-165.883	-380.519	-519.901	915.719	1753.44	313.348	523.944	174.042	-48.3246	46.8916	43.1677
	L5	Nitrofurantoin	0.89	WT	Scores	-26.0319	26.0319	-99.7881	-151.401	806.489	959.897	-178.298	-18.1828	-1830.17	897.245	35.1935	-7.5245	326.973	333.068	54.7867	17.6582
	L6	Nitrofurantoin	0.45	WT	Scores	-65.5523	65.5523	85.1967	-173.29	592.526	-223.222	54.789	-1021.28	-1719.44	-979.501	42.6892	33.6517	-231.042	288.159	-73.1396	-58.6344
	L7	Noradrenalin	39.9	WT	Scores	-27.2743	27.2743	-89.0794	265.37	-85.5613	170.123	42.4128	-579.456	6085.68	10950	265.929	318.934	-222.046	320.183	-61.8366	-23.2133
	L8	Noradrenalin	20	WT	Scores	-60.9833	60.9833	140.506	144.947	408.096	58.3331	-4.30581	-171.693	3385.59	6820.46	24.9325	399.648	-356.461	-234.902	16.1932	-6.25996
	L9	Novobiocin	4.8	WT	Scores	-47.7809	47.7809	478.224	114.72	214.719	-445.975	406.213	10.8362	3792.11	1264.8	400.245	517.98	359.914	-71.6328	122.029	24.2911
	L10	Novobiocin	2.4	WT	Scores	4.37427	-4.37427	159.672	232.533	-370.687	-762.755	-678.744	-1071.27	1590.12	-1266.06	90.649	300.449	-376.917	-560.883	-14.6452	42.3067
	L11	Omeprazole	43.2	WT	Scores	-24.433	24.433	-265.129	-386.505	-718.633	-656.084	-258.746	-778.298	-3900.27	-4040.84	-44.4786	146.244	-852.157	-887.534	-47.7867	64.8757
	L12	Omeprazole	21.6	WT	Scores	-35.092	35.092	-211.1	-446.738	-1171.32	-1284.67	-773.966	-1212.58	-4956.81	-3764.07	-264.629	-88.8921	-496.313	-1086.76	28.9996	-41.9679
	L13	Oxacillin	1.1	WT	Scores	-10.1715	10.1715	68.8089	287.265	268.375	396.008	295.889	-65.7169	4622.56	9019.11	154.05	316.211	433.956	-185.308	15.7205	57.8883
	L14	Oxacillin	0.53	WT	Scores	-7.19686	7.19686	-47.5395	165.031	-337.055	16.7673	-362.278	12.8522	-676.971	6917.05	-132.622	196.372	-653.814	424.317	-21.0092	-45.065
	L15	Paraquat	1.3	WT	Scores	-19.6912	19.6912	64.6576	-261.689	97.5204	182.044	1220.39	928.703	1805.08	9047.62	142.959	153.13	14524.1	15354	10.8123	-33.0084
	L16	Paraquat	0.64	WT	Scores	13.2501	-13.2501	51.1789	-62.1858	40.814	-128.06	565.279	-105.922	4275.49	5800.45	-55.1666	-101.024	9563.14	9376.17	-36.9909	81.6914
	L17	Penicillin G	0.93	WT	Scores	6.26193	-6.26193	-150.107	-97.9082	-188.856	577.631	-307.748	-804.126	-1156.64	7153.34	213.821	106.285	-174.132	-988.26	-1.50076	-61.6239
	L18	Penicillin G	0.47	WT	Scores	6.49567	-6.49567	-36.6865	-255.202	-183.663	-275.66	-533.555	-285.901	1576.39	2034.71	103.414	158.199	-73.8705	-170.628	-14.8704	-132.959
	L19	Phleomycin	1.2	WT	Scores	13.3758	-13.3758	1358.5	NA	4164.03	6541.92	-2351.31	-2274.58	NA	-7334.07	-293.559	-459.661	-1541.51	-1711.49	-78.5128	1.11274
	L20	Phleomycin	0.62	WT	Scores	-18.9612	18.9612	792.873	1015.6	1412.3	2663.62	-899.542	-1110.13	15312.7	19512.2	-212.005	-216.539	876.825	1020.13	10.5808	-86.329
	L21	Piperacillin	0.067	WT	Scores	-35.1904	35.1904	-81.6477	81.4206	-75.7832	-19.2097	147.042	285.71	3895.38	1224.71	122.903	310.056	-56.9262	151.019	32.374	21.1075
	L22	Piperacillin	0.034	WT	Scores	-12.2117	12.2117	-154.409	-304.787	-792.365	-361.697	96.6225	-187.023	-96.4185	-2191.18	-52.6064	82.5572	-45.8753	-282.521	50.9638	-49.4397
	L23	Piperine	35.7	WT	Scores	-24.5563	24.5563	-293.02	-134.884	-1100.39	-941.638	-675.922	-750.113	-2647.52	-6124.9	-85.9976	154.709	-460.511	-693.035	-6.59987	43.3162
	L24	Piperine	17.8	WT	Scores	-13.7843	13.7843	265.594	45.0271	-535.176	-784.092	449.488	-455.292	2190.29	-6181.56	257.864	-145.34	730.123	-36.565	75.4384	15.3799
	M1	PMS	9.2	WT	Scores	9.27446	-9.27446	374.98	201.295	2395.95	3936.59	2808.96	10801.4	-6737.26	-8664.19	-525.582	-800.549	13817.5	20585.5	627.567	580.794
	M2	PMS	4.6	WT	Scores	51.3124	-51.3124	-335.241	112.353	-591.797	-294.069	2894.28	4344.63	-7790.65	-12152.7	-661.863	-808.035	10840.3	12927.8	206.255	188.434
	M3	Polymyxin B	0.28	WT	Scores	-29.4773	29.4773	-274.812	41.1828	-366.779	233.585	-620.413	-873.878	7724.39	12444.2	-87.8905	112.916	-237.452	-563.183	-6.62667	50.1184
	M4	Polymyxin B	0.14	WT	Scores	-11.8928	11.8928	-267.566	130.343	-356.739	-267.695	125.951	149.299	2932.27	6879.7	227.382	202.552	440.902	-598.362	41.1913	56.6924
	M5	Procaine	10634	WT	Scores	21.6102	-21.6102	-600.093	-667.217	2823.78	3401.89	10789.2	8805.94	-27079.5	-30745.2	-493.518	-64.0196	4245.2	1562.94	337.055	71.9342
	M6	Procaine	5317	WT	Scores	50.7233	-50.7233	-740.24	-559.437	1596.21	1890.98	6974.76	4749.01	-24728.1	-27913.1	-333.667	-440.39	3608.56	1138.9	-82.9919	-114.108
	M7	Progesterone	157.2	WT	Scores	46.648	-46.648	-295.167	-7.92449	-718.237	506.936	-55.7461	-437.072	-6492.16	-5915.15	-151.95	-62.2583	-547.557	-1002.24	-37.6693	-4.57212
	M8	Progesterone	78.6	WT	Scores	11.1477	-11.1477	-108.026	161.981	-531.651	4.32794	184.656	-819.419	-3321.73	-9776.27	61.0465	-9.0529	-499.642	-1050.02	-52.8832	-3.19185
	M9	Pseudomonic acid	2	WT	Scores	-62.4935	62.4935	-76.0343	-69.1338	951.532	387.505	47.5972	-374.715	10866.6	17923.6	-218.659	-459.409	681.686	969.293	28.1915	15.6122
	M10	Pseudomonic acid	1	WT	Scores	-54.9873	54.9873	-248.028	-68.8485	-270.048	-663.9	-70.8722	-293.257	1994.72	2644.6	35.0126	161.201	-129.148	-850.07	45.3229	-58.4725
	M11	Puromycin	24.5	WT	Scores	-20.2868	20.2868	2836.68	2611.12	1949.02	3436.97	3583.38	3100.82	-2997.09	20485.4	NA	-79.1084	-40.5044	-394.114	123.285	50.1934
	M12	Puromycin	12.2	WT	Scores	-11.2782	11.2782	130.816	-343.054	690.068	472.121	1560.52	1109.33	4141.9	1481.65	-54.8923	-140.588	368.729	-356.622	-70.2023	17.915
	M13	Quercetin	151.1	WT	Scores	0.779898	-0.779898	-267.566	-380.154	2897.14	1005.03	-459.29	718.536	-4594.94	8031.69	33.7502	392.031	-2648.31	-2162.41	-63.4831	61.4162
	M14	Quercetin	75.6	WT	Scores	33.9291	-33.9291	271.532	-260.017	519.827	2814.54	-129.442	-363.615	-2684.89	16560.3	553.493	134.141	-1980.13	-2032.99	92.2526	-11.6188
	M15	Quinine	324.4	WT	Scores	81.2298	-81.2298	-374.91	9.30113	1890.08	2217.86	1375.1	1524.83	-1550.83	-1271.36	-33.305	-167.416	-830.604	-809.434	-73.3169	-85.8852
	M16	Quinine	162.2	WT	Scores	39.8157	-39.8157	-292.812	-261.226	-425.263	-408.99	491.743	-352.684	-4909.95	-2621.03	-52.0498	-248.486	-892.304	-1127.31	5.89308	-36.1054
	M17	Rifampicin	8.2	WT	Scores	22.621	-22.621	NA	NA	NA	NA	-1389.8	-675.752	NA	NA	NA	NA	-2534.31	-2935.08	36.5474	-30.369
	M18	Rifampicin	4.1	WT	Scores	46.671	-46.671	-646.653	-759.449	-2306.76	-2148.77	-562.987	-1305.78	-18917	-18222.5	-358.628	-373.332	-3010.79	-2815.29	-7.74329	-90.3115
	M19	Salicylate	138.1	WT	Scores	123.835	-123.835	1085.9	690.26	12225.2	17126.7	6283.05	5631.26	6946.64	350.196	2.5098	-60.9768	229.192	207.855	231.904	113.778
	M20	Salicylate	69.1	WT	Scores	-10.5279	10.5279	-128.479	-203.527	1442.38	1325.87	2184.68	1078.94	-3437.01	-1060.57	49.71	-76.3449	-232.571	-72.9329	-11.8612	-38.6385
	M21	Serotonine	106.3	WT	Scores	24.0621	-24.0621	145.093	-294.065	-1146.23	-1069.16	-883.024	-329.734	-6395.48	-7628.27	37.7572	88.7786	-1024.56	-322.029	9.48248	-52.8642
	M22	Serotonine	53.2	WT	Scores	79.8216	-79.8216	-182.082	-470.252	-1385.4	-1196.6	-1180.93	-1794.07	-7951.52	-11635.8	-339.181	-194.659	-1712.68	-1360.39	-105.023	-26.3977
	M23	Sodium urate	227.3	WT	Scores	55.5537	-55.5537	92.9654	-14.1017	-459.054	-117.075	18.4224	252.9	7375.7	5365.77	-30.4539	510.412	-785.764	476.161	-8.93472	0.185704
	M24	Sodium urate	113.7	WT	Scores	106.526	-106.526	133.172	-4.38058	-199.677	87.7168	303.393	41.8478	4020.18	646.863	-16.2582	200.945	666.228	-34.883	-13.4296	-3.45432
	N1	PMS	2.3	WT	Scores	-2.53454	2.53454	-235.37	-69.5	-281.364	489.822	1753.64	3353.33	-5503.38	-9911.22	-460.709	-672.52	9564.16	10466.4	157.274	252.445
	N2	PMS	1.1	WT	Scores	14.087	-14.087	-374.764	-52.3131	228.738	-521.175	990.919	2192.99	-7764.81	-10619.9	-492.496	-644.567	7264.69	9603.32	198.951	76.9388
	N3	Polymyxin B	0.069	WT	Scores	-64.9867	64.9867	-185.146	162.002	-41.2666	162.488	251.152	633.452	3729.69	7150.08	318.735	156.872	-302.458	-121.092	-91.4396	-23.6311
	N4	Polymyxin B	0.035	WT	Scores	-84.8184	84.8184	34.6459	0.646847	-83.0529	194.457	-24.3822	307.026	4190.38	14876.2	514.502	491.818	-336.8	-130.548	78.612	-37.1944
	N5	Procaine	2658.5	WT	Scores	22.1902	-22.1902	-557.038	-605.666	702.887	1375.86	4978.95	2457.19	-16709.2	-20598.5	-198.304	-377.731	1476.03	360.918	4.30642	36.0183
	N6	Procaine	1329.2	WT	Scores	-27.8969	27.8969	-550.193	-587.198	475.842	1280.36	1700.87	1740.57	-13661.2	-15032.5	-276.135	-497.753	1106.83	1582.26	-5.8194	94.4728
	N7	Progesterone	39.3	WT	Scores	29.5856	-29.5856	-231.374	-233.986	-890.688	-300.522	254.008	-805.443	-3261.39	-4177.43	-181.766	-130.509	-1039.86	-650.477	-14.5551	114.237
	N8	Progesterone	19.7	WT	Scores	-31.1899	31.1899	-100.844	-436.283	-121.806	-401.009	-561.205	99.036	-4002.57	-6769.39	195.204	-45.292	-1327.77	-2.68176	39.7401	-121.776
	N9	Pseudomonic acid	0.5	WT	Scores	35.032	-35.032	-179.011	-354.345	-41.4345	-803.731	-78.5762	-472.628	3490.05	4802.97	298.651	-11.3342	-752.981	-998.362	34.5441	-59.4376
	N10	Pseudomonic acid	0.25	WT	Scores	-66.0434	66.0434	-72.314	-174.495	584.055	-547.8	-16.9638	-92.3205	3355.32	4933.95	228.723	271.114	-119.615	-328.187	-42.4874	-112.87
	N11	Puromycin	6.1	WT	Scores	-34.0415	34.0415	-91.6653	-120.808	636.164	-143.233	692.655	633.365	8002.29	7565.54	340.662	108.221	305.844	-756.477	5.01005	-51.3178
	N12	Puromycin	3.1	WT	Scores	-76.3543	76.3543	-10.5962	-418.538	59.1898	-320.786	227.932	-135.538	2794.45	3129.84	17.3809	16.9069	-636.19	-923.064	-4.76233	-122.337
	N13	Quercetin	37.8	WT	Scores	0.909598	-0.909598	-183.031	-254.207	-464.172	1955.67	-225.046	-645.244	1139.79	129266	350.671	378.002	-899.211	-1608.51	7.85619	6.58027
	N14	Quercetin	18.9	WT	Scores	-21.7315	21.7315	40.0034	-22.661	171.56	-313.666	-511.552	-748.428	3242.86	-68.1878	247.79	370.545	-1040.64	-1767.9	31.9938	-41.8591
	N15	Quinine	81.1	WT	Scores	28.3953	-28.3953	-145.491	75.8911	-262.244	-443.085	221.568	100.428	-584.446	35.1637	-80.6806	-11.5379	-829.171	-1119.74	-2.6332	-31.4471
	N16	Quinine	40.6	WT	Scores	-19.2572	19.2572	42.2191	-185.86	512.185	-538.133	109.919	1146.65	-701.637	2471.7	130.452	36.6985	-681.556	-753.467	-19.8947	-137.825
	N17	Rifampicin	2.1	WT	Scores	-49.3767	49.3767	-493.479	-766.567	-1346.61	-534.395	-1068.7	-550.999	-10215.7	-9308.07	-5.21345	181.187	-1825.16	-1897.89	-44.9427	-78.4351
	N18	Rifampicin	1	WT	Scores	29.9073	-29.9073	-597.357	-803.14	-1160.16	-1183.95	-260.795	-760.412	-8777.33	-9398.81	15.3055	-177.114	-1550.09	-1628.02	-81.8772	-47.1144
	N19	Salicylate	34.5	WT	Scores	-18.0554	18.0554	-130.505	-371.425	416.955	164.109	1487.18	489.514	-3964.11	218.146	-127.458	-114.476	-427.446	-124.41	-31.9895	-82.2785
	N20	Salicylate	17.3	WT	Scores	-37.6724	37.6724	-60.5997	-173.71	143.257	172.529	984.116	625.567	-2026.04	-3198.54	-15.2314	111.142	-107.318	521.05	-48.8169	35.5906
	N21	Serotonine	26.6	WT	Scores	-18.4348	18.4348	41.1143	-69.131	-303.872	-825.536	-264.436	235.731	-1205.67	-3486.86	101.667	46.5973	-178.096	-531.069	42.4839	50.0889
	N22	Serotonine	13.3	WT	Scores	106.672	-106.672	45.1784	-133.171	-804.462	-1055.02	-569.674	-480.167	-4744.19	-6016.5	-83.1576	-212.548	-560.828	-672.869	-86.7732	-25.9936
	N23	Sodium urate	56.8	WT	Scores	23.8765	-23.8765	74.6046	-155.235	-434.85	-648.063	78.7809	118.951	1621.6	1114.97	34.9964	102.777	-44.2564	-188.899	-21.4811	-44.2645
	N24	Sodium urate	28.4	WT	Scores	-1.49994	1.49994	68.4332	-27.7128	-243.705	-371.216	-234.326	412.778	-242.079	-476.853	54.7195	81.1438	934.317	-339.434	4.48058	100.788
	O1	Spectinomycin	5	WT	Scores	-48.9025	48.9025	-133.664	278.597	-271.779	1063.11	339.656	920.097	14768.8	18704.3	310.915	620.075	200.012	945.519	5.14701	37.1966
	O2	Spectinomycin	2.5	WT	Scores	-13.2334	13.2334	-81.8226	70.1429	-285.573	438.43	308.668	-64.9486	5796.12	5805.36	512.389	291.533	-50.8022	-122.915	-6.17925	-32.5996
	O3	Spiramycin	21.1	WT	Scores	-4.26102	4.26102	1064.4	5869.7	1469.1	4495.41	-875.831	63.4298	15378	51528.2	-152.368	-409.424	510.503	1227.59	-151.889	-1.53957
	O4	Spiramycin	10.5	WT	Scores	8.05261	-8.05261	91.9004	653.496	-422.825	176.155	433.778	757.136	8575.31	6458.94	252.225	274.243	-7.92446	-259.47	-27.1128	51.5213
	O5	Sulfamethoxazole	25.3	WT	Scores	-104.359	104.359	338.05	962.692	1336.37	1519.71	1849.27	1472.53	18493.3	19855.7	1255.21	1269.82	-1288.94	-857.021	164.218	165.568
	O6	Sulfamethoxazole	12.7	WT	Scores	-12.0425	12.0425	-17.098	39.489	914.929	385.628	1094.97	-450.024	16849.4	8571.13	677.269	477.531	-1216.05	-1396.31	43.2656	-48.5992
	O7	Sulfamonomethoxine	56.1	WT	Scores	-10.1543	10.1543	406.226	601.701	2690.73	1098.02	977.871	261.072	19876.1	16901.6	644.067	917.414	-580.664	-1338.58	119.788	0.655011
	O8	Sulfamonomethoxine	28	WT	Scores	24.749	-24.749	170.35	319.601	1158.85	553.894	130.304	-729.308	12634.9	4407.39	305.132	398.059	-1653.11	-1062.73	-21.5876	11.5969
	O9	Testosterone	144.2	WT	Scores	-60.0419	60.0419	-273.277	-505.464	-722.898	-1103.97	350.066	275.124	-5044.21	-9139.89	109.704	-209.563	-1122.84	-1580.9	-12.9258	32.4161
	O10	Testosterone	72.1	WT	Scores	31.3788	-31.3788	-352.368	-445.457	-1458.53	-1271.32	578.314	-149.973	-7347.2	-10425.7	-19.0099	-312.147	-1475.55	-1632.21	-46.5371	43.4973
	O11	Tetracycline	0.44	WT	Scores	-58.3646	58.3646	1465.23	2365.08	4896.85	3380.69	961.065	140.855	-4326.71	-11222.8	-379.622	-887.908	5571.22	4881.16	-10.4301	-0.31368
	O12	Tetracycline	0.22	WT	Scores	-75.6933	75.6933	793.689	1010.68	5136.48	5736.02	7122.22	6196.74	17133	20273.7	-124.272	-91.9596	4598.49	3295.31	187.419	12.4055
	O13	Thiourea	38.1	WT	Scores	-64.9777	64.9777	-173.805	7.55102	-1254	-611.02	-420.156	-1509.37	4107.65	4969.48	-33.4075	141.906	-1588.29	-1739.54	-8.64224	27.7079
	O14	Thiourea	19	WT	Scores	34.3796	-34.3796	10.7955	-154.701	-309.925	-793.412	-472.434	-815.806	1590.59	4871.62	26.1101	-20.2778	-1172.35	-207.239	-15.5356	-2.08932
	O15	Tobramycin	0.94	WT	Scores	55.035	-55.035	NA	NA	NA	NA	NA	NA	NA	NA	NA	NA	-2493.92	NA	-53.4094	-103.582
	O16	Tobramycin	0.47	WT	Scores	15.1693	-15.1693	313.687	9.44118	-145.713	460.34	1336.17	67.3112	-5389.7	-3208.8	-64.6829	144.276	-1460.12	-809.793	-90.6288	0.183508
	O17	Trimethoprim	0.58	WT	Scores	-40.9754	40.9754	578.669	247.24	69.8201	323.333	3097.95	634.803	-4807.56	-14624.9	1496.82	1540.75	4103.45	4891.32	148.42	163.91
	O18	Trimethoprim	0.29	WT	Scores	-75.8469	75.8469	716.311	51.9111	2202.43	975.167	6406.36	4338.75	4063.15	-5241.59	3457.53	2319.56	1798.12	1670.49	164.157	145.303
	O19	Tunicamycin	21.1	WT	Scores	-7.22027	7.22027	-126.477	-373.989	-1077.69	-949.115	-1292.1	-1461.41	-6574.93	-5840.89	-75.4965	17.8506	-2246.98	-2137.16	14.073	-8.54185
	O20	Tunicamycin	10.6	WT	Scores	-4.61316	4.61316	45.3982	-44.0524	-475.118	-1106.76	103.218	-660.301	-2095.46	-4280.21	-38.713	-106.551	-821.437	-1644.77	25.4602	-4.12219
	O21	Vanillin	152.1	WT	Scores	10.2373	-10.2373	230.105	-272.429	2551.96	2172.36	3500	3026.36	-5005.66	-4218.53	-107.226	773.955	-701.796	-632.902	-10.2051	-27.2508
	O22	Vanillin	76.1	WT	Scores	17.0586	-17.0586	-79.4424	-151.389	1523.5	1867.35	3626.4	2375.78	-5729.03	-4159.83	-61.9177	-160.861	-517.846	-287.811	83.5402	82.2804
	O23	Verapamil	227.3	WT	Scores	-5.13671	5.13671	384.101	426.712	1701.56	1824.68	650.555	908.189	11229.4	10953.8	459.082	388.598	-237.776	-85.6671	37.5835	-37.7673
	O24	Verapamil	113.7	WT	Scores	21.3037	-21.3037	757.29	30.6081	1488.02	1637.37	1446.65	1027.56	5596.04	1272.53	644.073	432.218	999.813	99.2648	125.221	116.015
	P1	Spectinomycin	1.2	WT	Scores	-47.0715	47.0715	42.9918	12.3784	694.198	792.047	282.963	10.9376	7670.88	-1975.88	444.863	505.642	-564.629	143.593	-5.16575	-63.3756
	P2	Spectinomycin	0.62	WT	Scores	-29.8381	29.8381	-87.1673	-111.679	166.948	322.249	-231.224	330.544	6621.96	2011.97	204.668	229.886	-721.782	38	-4.97384	62.8515
	P3	Spiramycin	5.3	WT	Scores	4.94076	-4.94076	-99.6064	216.666	-569.047	-529.389	-149.306	-367.312	5676.9	-1245.34	215.347	-18.9154	-632.562	459.022	-37.3032	100.211
	P4	Spiramycin	2.6	WT	Scores	-8.91578	8.91578	-124.765	-46.4173	-528.921	-260.064	-341.28	285.668	1802.34	4488.08	-6.23037	-193.011	21.9258	-182.89	-37.1188	-1.68691
	P5	Sulfamethoxazole	6.3	WT	Scores	-11.5604	11.5604	-45.8522	-140.003	134.981	-78.6534	761.887	-526.738	8133.55	4597.88	391.08	190.134	-679.304	-667.339	-116.545	-2.41676
	P6	Sulfamethoxazole	3.2	WT	Scores	-18.4243	18.4243	-174.487	94.0936	318.58	-658.546	1032.19	-234.917	13435.5	6059.47	389.025	327.941	-330.191	-534.335	133.093	70.1525
	P7	Sulfamonomethoxine	14	WT	Scores	-4.94706	4.94706	-85.3418	-112.016	864.707	493.987	178.095	244.892	10106.9	5180.77	573.461	349.14	-95.0713	-787.139	120.974	65.7939
	P8	Sulfamonomethoxine	7	WT	Scores	-31.7349	31.7349	-94.616	-19.4474	525.747	-214.254	-131.092	-422.361	11673.5	2137.49	539.937	296.065	-955.718	-657.98	-74.5766	31.7265
	P9	Testosterone	36.1	WT	Scores	-1.17685	1.17685	-337.166	-584.157	-1326.15	-1718.62	161.849	-882.239	-995.079	-9492.17	-240.97	-117.229	-1767.86	-1839.91	17.732	11.2563
	P10	Testosterone	18	WT	Scores	-0.804165	0.804165	-253.188	-622.08	-690.657	-1835.43	-406.027	-480.086	-2884.6	-7653.39	-124.506	-253.031	-1384.26	-321.007	48.989	-38.4907
	P11	Tetracycline	0.11	WT	Scores	-42.892	42.892	230.197	559.92	4489.21	3414.48	5709.71	4538.27	24568	24897.4	536.119	329.974	2492.42	2365.01	123.122	50.2319
	P12	Tetracycline	0.056	WT	Scores	-62.5501	62.5501	363.732	-101.208	2069.56	-24.3628	3366.88	2322.71	21162.7	9800.31	738.211	13.7436	946.557	26.1373	49.2397	23.2744
	P13	Thiourea	9.5	WT	Scores	-35.6603	35.6603	-55.6188	-363.604	-212.679	-705.606	1064.4	-195.186	5907.22	-2163	432.338	-51.85	-484.444	-954.913	48.6321	-157.096
	P14	Thiourea	4.8	WT	Scores	4.13559	-4.13559	-39.7501	-408.26	13.4908	-1331.21	-159.613	-921.8	3547.23	-5406.77	211.034	-75.5699	-568.63	-1246.21	-40.8916	-73.0654
	P15	Tobramycin	0.23	WT	Scores	54.5995	-54.5995	106.922	-102.909	-899.563	-765.798	255.377	-353.743	-5312.22	-6707.05	29.1394	-198.169	-1213.94	-1536.37	-21.8333	-59.3133
	P16	Tobramycin	0.12	WT	Scores	-24.6928	24.6928	527.134	-363.384	-361.566	-729.453	309	41.0802	-3119.27	-4563.57	5.3118	-2.40257	-339.417	-1502.68	26.0968	-70.6446
	P17	Trimethoprim	0.15	WT	Scores	-22.5083	22.5083	434.417	-142.019	2728.21	1105.05	3650.48	3693.18	2809.73	-2354.6	1606.84	1224.35	1124.63	593.01	70.9736	19.9704
	P18	Trimethoprim	0.073	WT	Scores	-37.7824	37.7824	160.333	-305.811	54.0845	-360.331	1464.05	1268.12	-751.777	-7101.88	211.04	400.408	242.275	-854.647	82.2265	28.5486
	P19	Tunicamycin	5.3	WT	Scores	34.2245	-34.2245	54.4545	-274.597	-1035.11	-932.731	700.477	-226.487	-1800.21	-7359.35	-21.3081	87.2294	-386.673	-1040.13	40.6532	5.62906
	P20	Tunicamycin	2.6	WT	Scores	-11.3223	11.3223	212.053	-128.145	-888.188	-1051.21	727.026	758.504	-3431.99	-5578.25	-9.14294	-223.366	68.1212	-1139.58	19.9988	-3.42919
	P21	Vanillin	38	WT	Scores	-22.7729	22.7729	-271.161	-250.849	492.369	473.476	2152.48	979.68	-7514.99	-9676.41	-163.428	-125.68	-819.817	-1082.87	20.1033	88.2486
	P22	Vanillin	19	WT	Scores	71.2013	-71.2013	39.5685	-332.185	-336.714	-509.213	1141.35	366.98	-8387.42	-10798.6	10.9126	-46.0293	-708.54	-1268.87	-44.2824	48.7944
	P23	Verapamil	56.8	WT	Scores	-43.0956	43.0956	505.299	-70.4809	418.435	188.105	288.549	-160.603	-1718.94	-4717.21	197.644	733.092	-2.30892	-1303.44	19.9521	119.988
	P24	Verapamil	28.4	WT	Scores	7.03267	-7.03267	-10.9318	-48.9579	486.726	264.338	1021.96	-517.308	-2032.58	-5941	30.1242	82.3023	152.694	-1416.07	100.003	-24.875
	A1	Water_1	0	DmarA	Scores	78.2856	-78.2856	-23.2815	117.728	1508.25	99.8035	-67.5555	-166.828	8883.43	15326	45.0077	668.499	1403.44	904.379	80.3588	50.0281
	A2	Water_1	0	DmarA	Scores	51.9513	-51.9513	4.67728	121.092	-179.496	516.506	168.56	44.5903	-1300.43	-645.813	-32.7595	-81.5575	852.386	1620.83	274.066	51.9971
	A3	1-Methyluric acid	91.1	DmarA	Scores	-16.954	16.954	38.6022	40.2407	-105.135	343.979	109.931	-97.3589	4956.09	4457.65	-25.1676	88.0132	1449.02	1074.39	37.3739	-6.07979
	A4	1-Methyluric acid	45.5	DmarA	Scores	12.2257	-12.2257	-64.8708	-11.9886	-875.062	-771.031	-29.9146	152.196	2685.38	-2361.91	-191.837	-60.2283	782.459	1559.96	43.8392	-23.0865
	A5	2,3-DHBA	154.1	DmarA	Scores	13.3737	-13.3737	-41.146	-18.6475	611.874	1396.73	-42.085	-70.0837	3737.56	1417.34	171.472	88.5495	1218.63	1935.04	62.8156	46.3798
	A6	2,3-DHBA	77.1	DmarA	Scores	0.246732	-0.246732	-42.3849	-62.4553	-330.336	-394.214	-4.32366	14.1306	-1846.57	-2989.96	-7.38337	-292.267	803.063	1570.85	43.6815	-21.0277
	A7	2-2-Bipyridyl	78.1	DmarA	Scores	NA	NA	NA	NA	NA	NA	NA	NA	NA	NA	NA	NA	NA	NA	NA	NA
	A8	2-2-Bipyridyl	39	DmarA	Scores	88.2357	-88.2357	77.3391	198.848	3589.66	3525.32	743.773	1025.07	-9651.86	-13761.9	96.3747	29.5213	-4431.48	-3761.2	-120.02	-67.3792
	A9	4-Aminobenzoic acid	68.6	DmarA	Scores	37.6001	-37.6001	169.529	115.222	1792.98	1622.3	540.316	237.224	9860.94	9187.76	338.889	843.663	1751.74	3311.51	150.414	221.695
	A10	4-Aminobenzoic acid	34.3	DmarA	Scores	23.7508	-23.7508	22.908	-141.774	-548.978	-463.021	322.096	28.3235	1688.46	-2248.43	184.497	40.424	1126.99	1979.53	145.539	-76.3566
	A11	4-Aminosalicylic acid	153.1	DmarA	Scores	-29.0948	29.0948	3.76052	17.1603	1073.21	987.287	276.684	215.193	2567.68	-1832.52	244.318	31.7848	1070.77	1358.31	11.4031	-4.92674
	A12	4-Aminosalicylic acid	76.6	DmarA	Scores	69.1133	-69.1133	8.4435	-29.1609	-735.564	-351.95	256.981	306.371	-965.689	-5375.68	-232.031	-275.677	460.758	854.757	19.155	-66.9603
	A13	A22	1.4	DmarA	Scores	NA	NA	NA	NA	NA	NA	NA	NA	NA	NA	NA	NA	NA	NA	NA	NA
	A14	A22	0.68	DmarA	Scores	31.743	-31.743	-60.4822	-73.9743	-1298.47	-1393.13	-175.779	-204.778	-4464.97	-11895.5	-460.549	-525.787	-620.342	-147.214	-53.2448	-47.9686
	A15	Acetylsalicylic acid	180.2	DmarA	Scores	-24.8088	24.8088	-68.0498	-41.3959	3079.69	2185.39	235.065	81.7774	-5322.12	-6708.07	-124.78	-230.694	920.513	1351.69	-65.0098	-52.8611
	A16	Acetylsalicylic acid	90.1	DmarA	Scores	21.1992	-21.1992	30.0303	-125.381	-142.158	-238.553	86.8998	-9.87744	-2363.5	-4085.01	144.648	66.236	148.432	1349.23	117.844	76.9559
	A17	Adrenalin	109.8	DmarA	Scores	42.978	-42.978	9.26639	49.6574	-1118.9	-604.91	-170.195	-106.517	-395.723	-5344.32	-47.3067	-309.759	-823.286	-1238.14	-32.0989	-27.0271
	A18	Adrenalin	54.9	DmarA	Scores	12.9056	-12.9056	85.5959	31.1598	-752.426	-897.134	-8.24895	110.307	58.1037	2334.63	-98.206	47.3559	-774.879	301.731	5.73017	16.2449
	A19	Amikacin	0.59	DmarA	Scores	NA	NA	NA	NA	NA	NA	NA	NA	NA	NA	NA	NA	NA	NA	NA	NA
	A20	Amikacin	0.29	DmarA	Scores	50.5364	-50.5364	-53.7062	5.36645	1262.7	421.375	28.2657	-236.341	928.662	-6348.98	229.123	144.218	643.364	-1156.63	-87.4131	42.0502
	A21	Amoxicillin	2	DmarA	Scores	-59.8483	59.8483	NA	39.9619	NA	3069.51	-252.801	-315.221	NA	-14361.9	53.7839	NA	-2817.63	-139.398	-64.6937	-55.0811
	A22	Amoxicillin	1	DmarA	Scores	-56.8017	56.8017	73.4591	-179.791	-793.111	-1043.62	-49.7084	-73.4807	-5233.89	-6525.16	161.283	-204.5	-1274.86	-827.372	-53.0151	-22.1429
	A23	Azithromycin	2.2	DmarA	Scores	NA	NA	NA	NA	NA	NA	NA	NA	NA	NA	NA	NA	NA	NA	NA	NA
	A24	Azithromycin	1.1	DmarA	Scores	59.831	-59.831	163.584	1186.26	10481.3	4613.26	-423.367	-429.671	25375.7	-12066.5	-920.336	-1206.03	4334.24	4166.01	16.6318	239.679
	B1	Water_1	0	DmarA	Scores	109.516	-109.516	-40.6704	-28.5745	-495.505	-306.573	26.1755	-36.272	-1995.47	9192.94	72.5334	300.091	1055.66	1071.28	137.786	43.7514
	B2	Water_1	0	DmarA	Scores	5.75471	-5.75471	-45.8549	182.853	-14.0803	1074.02	184.426	-88.7974	-225.927	8788.86	156.058	154.574	1237.61	1600.55	4.08652	31.3415
	B3	1-Methyluric acid	22.8	DmarA	Scores	-28.9478	28.9478	14.9886	174.256	-607.519	122.33	-19.1445	152.18	1879.6	6320.65	237.697	71.3945	2316.29	1940.78	-30.5432	38.4777
	B4	1-Methyluric acid	11.4	DmarA	Scores	-26.0206	26.0206	-0.595846	111.073	-467.111	-145.377	109.7	84.3283	6516.61	4147.18	160.826	62.0269	1891.16	1813.96	-24.3663	56.3933
	B5	2,3-DHBA	38.5	DmarA	Scores	-60.0152	60.0152	2.8038	94.8216	-289.278	887.365	-120.346	11.6031	1947.1	-30.9468	-208.051	-258.821	2083.73	1869.7	-1.92898	66.9495
	B6	2,3-DHBA	19.3	DmarA	Scores	62.4643	-62.4643	-132.058	-36.8005	-287.804	1096.68	60.893	-2.53421	-456.988	2302.28	5.12805	-64.3648	1434.94	2255.79	-34.7804	2.05398
	B7	2-2-Bipyridyl	19.5	DmarA	Scores	24.0136	-24.0136	-95.5202	125.8	814.767	1020.88	714.818	403.147	-10918.6	-4279.9	126.4	78.2998	-1546.59	-1687.72	-38.8876	-129.891
	B8	2-2-Bipyridyl	9.8	DmarA	Scores	24.7181	-24.7181	-63.2305	6.42808	-48.2514	1030.94	292.034	124.558	-7747.66	-1368.75	274.978	-51.6271	352.447	226.298	-95.9169	-9.94288
	B9	4-Aminobenzoic acid	17.1	DmarA	Scores	11.8618	-11.8618	-48.2403	-60.4461	463.895	727.93	272.367	77.8568	3534.14	821.774	233.828	408.691	2418.48	1984.17	149.95	-95.2828
	B10	4-Aminobenzoic acid	8.6	DmarA	Scores	-24.0278	24.0278	-74.8673	-38.0115	222.615	993.515	118.971	-28.4198	2976.04	1310.25	10.5028	102.449	1581.61	1679.57	31.1272	116.122
	B11	4-Aminosalicylic acid	38.3	DmarA	Scores	-9.2153	9.2153	-28.097	-29.5066	39.3776	256.056	-30.652	123.481	902.216	5315.46	80.8027	115.309	1665.13	2256.43	-6.51888	-13.5378
	B12	4-Aminosalicylic acid	19.1	DmarA	Scores	-40.0487	40.0487	-109.526	19.567	388.521	372.562	59.1793	221.99	-349.219	-354.106	90.3242	-203.713	1701.86	2348.31	-78.4142	-104.605
	B13	A22	0.34	DmarA	Scores	-19.5896	19.5896	40.7012	53.5577	-560.186	272.38	5.95011	201.977	243.969	1209.35	220.136	-82.7116	1459.58	1523.73	-73.3724	-35.9948
	B14	A22	0.17	DmarA	Scores	-21.951	21.951	-43.6217	-72.6691	-99.0213	160.745	-4.94442	238.695	1262.41	-992.111	63.5959	-123.634	1141.24	2479.25	48.9864	186.417
	B15	Acetylsalicylic acid	45	DmarA	Scores	-36.6313	36.6313	-39.8501	45.5324	-55.9425	277.509	18.6657	109.439	1868.5	-2667.44	86.0868	122.532	1192.69	1668.45	87.8845	35.7868
	B16	Acetylsalicylic acid	22.5	DmarA	Scores	28.3195	-28.3195	-49.0091	-67.7435	-124.855	198.861	-132.4	203.572	-162.093	-517.202	-140.101	-239.43	1320.74	1452.64	-209.347	-8.51769
	B17	Adrenalin	27.5	DmarA	Scores	1.08623	-1.08623	36.8623	57.0791	-603.465	808.957	-156.613	4.35667	-2847.63	2396.78	-52.9305	-47.288	0.673894	828.746	-88.1055	14.5781
	B18	Adrenalin	13.7	DmarA	Scores	-44.326	44.326	-9.81897	-90.7186	-952.324	-312.412	-4.31571	-45.1413	-1085.74	-3729.62	-250.438	-191.675	-94.3057	493.177	-11.3133	-51.965
	B19	Amikacin	0.15	DmarA	Scores	-3.6885	3.6885	59.5545	59.9387	-452.25	-264.688	22.9532	-69.8731	-1625.79	592.728	-236.013	-37.2442	172.556	687.003	68.8617	56.3123
	B20	Amikacin	0.07	DmarA	Scores	-50.1943	50.1943	-53.1455	-46.9762	-742.085	-443.528	-28.9087	-41.2083	266.711	-1103.65	-80.704	-113.386	-364.519	329.697	-52.9393	-14.0264
	B21	Amoxicillin	0.5	DmarA	Scores	86.3832	-86.3832	9.22321	34.7999	-408.841	-800.465	-133.493	17.5696	-46.0477	-4013.52	-154.809	-52.8997	-354.804	117.662	-22.3995	16.0816
	B22	Amoxicillin	0.25	DmarA	Scores	-51.809	51.809	5.094	-76.6696	-494.895	-882.145	-121.103	-62.8811	-3350.03	-7363.69	-15.0314	6.23079	-976.283	-419.102	-16.5984	-7.72271
	B23	Azithromycin	0.56	DmarA	Scores	-18.5381	18.5381	36.6307	-49.3885	4178.58	1571.64	-139.774	-152.064	8855.76	8431.43	-676.012	-792.642	-661.121	-520.647	13.9904	25.8788
	B24	Azithromycin	0.28	DmarA	Scores	3.44065	-3.44065	-38.5131	-114.048	2679.74	-369	-150.135	-186.554	3230.38	-6361.04	-641.916	-731.758	-593.832	-583.78	7.28327	8.30414
	C1	Aztreonam	0.044	DmarA	Scores	NA	NA	NA	NA	NA	NA	NA	NA	NA	NA	NA	NA	NA	NA	NA	NA
	C2	Aztreonam	0.022	DmarA	Scores	-39.181	39.181	-61.285	207.723	-622.345	376.548	77.4126	-62.2113	10576.1	11336.5	-129.384	61.9928	619.87	618.197	-88.3255	43.8619
	C3	Bacitracin	284.5	DmarA	Scores	11.4198	-11.4198	-48.2704	-62.8599	4.50621	6.82364	-143.207	-202.049	3951.64	10376.6	-97.1193	-229.469	-535.771	-1086.83	-61.4171	3.86024
	C4	Bacitracin	142.3	DmarA	Scores	-34.5768	34.5768	-16.3619	30.4613	-1198.58	-991.813	-181.946	-98.8632	-3450.55	8854.67	162.507	44.9748	-1174.08	-1404.63	-1.37989	-36.7868
	C5	Benzalkonium	14.9	DmarA	Scores	NA	NA	NA	NA	NA	NA	NA	NA	NA	NA	NA	NA	NA	NA	NA	NA
	C6	Benzalkonium	7.4	DmarA	Scores	-7.10121	7.10121	-107.828	-74.4484	-1128.25	-1060.24	52.7854	138.323	-5856.67	-10296.1	-157.056	-98.3103	1159.9	533.411	68.4686	8.7036
	C7	Berberine	168.2	DmarA	Scores	-31.7589	31.7589	-103.749	-140.712	-417.128	-388.429	329.388	453.623	-3579.47	-6560.34	-410.851	-302.733	190.368	-124.003	48.4374	-101.548
	C8	Berberine	84.1	DmarA	Scores	39.2899	-39.2899	-3.1681	-69.6464	171.451	-212.9	294.765	495.348	98.8505	2385.68	-155.581	-210.816	929.627	595.261	72.6065	9.29737
	C9	Bleomycin	0.3	DmarA	Scores	48.8662	-48.8662	NA	NA	NA	NA	-36.5311	NA	NA	NA	45.4349	NA	483.965	909.994	NA	28.5472
	C10	Bleomycin	0.15	DmarA	Scores	-21.0854	21.0854	112.489	91.0368	122.816	409.843	48.0156	-31.4709	14677.9	9026.37	140	179.424	1061.59	802.219	78.6478	-50.4879
	C11	Butyrate	55	DmarA	Scores	-5.88202	5.88202	69.1208	-18.8388	94.7343	-407.227	-110.849	-140.468	4330.59	3494.18	69.2552	-70.5106	1072.21	1144.51	70.0931	-41.0386
	C12	Butyrate	27.5	DmarA	Scores	15.2129	-15.2129	66.6573	62.6333	-159.391	-205.356	-45.132	118.454	627.656	-1904.75	160.621	-196.18	508.462	989.357	33.9072	48.7907
	C13	Caffeine	194.2	DmarA	Scores	42.2265	-42.2265	-29.8494	17.1697	5896.97	7089.6	4868.78	8490.68	3442.28	678.326	-95.2614	-53.1781	1890.87	1870.1	220.296	42.3605
	C14	Caffeine	97.1	DmarA	Scores	-18.6567	18.6567	-12.118	38.3026	4046.19	4985.44	2754.29	3144.13	1108.34	-1122.49	15.2924	-125.318	1273.46	1577.87	5.91732	78.5679
	C15	Catechin	145.1	DmarA	Scores	-12.3566	12.3566	-37.4969	2.41713	-1080.86	-418.788	-137.077	-29.8839	-4121.36	-2270.74	25.8235	125.678	-542.077	100.267	-7.47147	66.444
	C16	Catechin	72.6	DmarA	Scores	-29.7166	29.7166	-39.8467	-42.1036	-691.453	32.5624	-66.9514	-61.8922	-4254.39	682.719	-150.652	-11.6149	-407.139	803.346	35.776	18.7884
	C17	CCCP	5.1	DmarA	Scores	-77.5294	77.5294	80.1707	-27.4815	-805.248	-434.879	23.2295	145.315	3474.68	2724.88	20.9733	251.545	927.742	750.9	70.8047	141.9
	C18	CCCP	2.6	DmarA	Scores	-35.6167	35.6167	-32.2804	-113.267	-1218.41	-176.487	-59.1204	-168.24	-2315.23	-7837.58	-172.058	-286.971	-212.6	480.387	-91.2235	-44.1141
	C19	Cefaclor	0.92	DmarA	Scores	NA	NA	NA	NA	NA	NA	NA	NA	NA	NA	NA	NA	NA	NA	NA	NA
	C20	Cefaclor	0.46	DmarA	Scores	-8.44421	8.44421	71.3407	-44.1683	916.927	-105.83	-115.321	-5.76119	494.487	2941.52	128.203	-135.373	-400.028	-271.347	-142.696	13.466
	C21	Cefotaxime	0.01	DmarA	Scores	-52.9044	52.9044	-153.572	-176.02	-374.222	-304.423	-255.149	-298.041	-13122.5	-20430.3	-286.322	-962.646	-1340.96	-1167.71	-53.8274	-26.7752
	C22	Cefotaxime	0.0048	DmarA	Scores	-10.6546	10.6546	84.7131	-27.0425	-524.022	-1000.05	-315.233	-115.992	-3444.1	-4958.02	-160.646	-115.457	-595.838	-1307.76	-63.8017	-4.82236
	C23	Cefsulodin	13.9	DmarA	Scores	-88.9483	88.9483	-5.40963	-125.42	1476.97	739.56	-217.102	-258.864	15458	6921.87	13.6842	-201.182	-847.746	-1633.51	-46.6037	-8.37529
	C24	Cefsulodin	6.9	DmarA	Scores	-66.735	66.735	-8.04087	-46.1574	2.30126	-1030.03	-252.343	-61.094	-2407.31	-4170.63	-462.73	-176.137	259.991	-751.382	-26.6104	-74.9663
	D1	Aztreonam	0.011	DmarA	Scores	-11.8498	11.8498	199.527	22.1927	-735.056	-36.7813	94.7518	-48.1185	3909.8	11306.3	-34.3205	854.982	572.986	518.562	-31.7425	-59.013
	D2	Aztreonam	0.0054	DmarA	Scores	21.6147	-21.6147	-146.574	121.875	-315.029	1822.07	84.0348	56.3601	5601.3	9547.84	156.961	541.53	1412.76	855.364	-31.6235	36.2328
	D3	Bacitracin	71.1	DmarA	Scores	0.509648	-0.509648	-50.8531	15.1778	-417.005	-686.314	-70.5983	-27.0567	-1230.37	2441.5	105.926	178.591	-674.042	-1095.15	-50.3395	0.842344
	D4	Bacitracin	35.6	DmarA	Scores	6.10639	-6.10639	-44.2852	62.1094	-155.201	364.973	10.1121	-74.3082	3708.47	1749.63	-118.954	-76.8794	-464.378	-277.266	-26.054	68.7517
	D5	Benzalkonium	3.7	DmarA	Scores	-61.0669	61.0669	-70.5223	-102.385	-207.11	-656.513	25.3322	-20.4655	-5378.6	-4910.75	-132.753	-135.86	1823.68	1850.02	220.656	89.0236
	D6	Benzalkonium	1.9	DmarA	Scores	51.6525	-51.6525	-51.5083	-2.79153	94.4557	5.60962	51.3981	43.8568	-310.34	-5106.97	-122.619	-11.5264	1194.77	1898.16	91.3108	81.7143
	D7	Berberine	42	DmarA	Scores	20.4436	-20.4436	-57.0558	-3.01343	-180.668	-376.897	181.83	219.384	-1508.14	-1488.42	-286.743	-63.6094	628.885	1743.77	100.131	76.207
[truncated: 1,073 more rows]
