# Supplementary material for: Systematic screen uncovers regulator contributions to chemical cues in Escherichia coli
Source: PLoS Biol. 2025 Jul 22;23(7):e3003260. doi: 10.1371/journal.pbio.3003260 (PMC12282887; doi:10.1371/journal.pbio.3003260)
Supplement: S5 Table — (XLSX) [file pbio.3003260.s011.xlsx]

## Sheet: Supp. Tab. 5 - Contribution coe
	Coeff name	b	Promoter	Compound	nr obs	WT mean Z-score	WT p-value	B*	R2 training	R2 Out of sample
	t_rob	0	acrABp	1-Methyluric acid	32	-0.112101	0.289768	0	0.10845	0.0955296
	t_mara	0	acrABp	1-Methyluric acid	32	-0.112101	0.289768	0	0.10845	0.0955296
	t_soxs	0	acrABp	1-Methyluric acid	32	-0.112101	0.289768	0	0.10845	0.0955296
	t_rob	0	acrABp	2-2-Bipyridyl	24	-0.501299	0.0109793	0	0.146678	0.139189
	t_mara	0	acrABp	2-2-Bipyridyl	24	-0.501299	0.0109793	0	0.146678	0.139189
	t_soxs	0	acrABp	2-2-Bipyridyl	24	-0.501299	0.0109793	0	0.146678	0.139189
	t_rob	0	acrABp	2,3-DHBA	32	-0.279126	0.06298	0	0.117037	0.162308
	t_mara	0	acrABp	2,3-DHBA	32	-0.279126	0.06298	0	0.117037	0.162308
	t_soxs	0	acrABp	2,3-DHBA	32	-0.279126	0.06298	0	0.117037	0.162308
	t_rob	-0.0149672	acrABp	4-Aminobenzoic acid	32	-0.0674174	0.465195	-0.00100905	0.520629	0.212052
	t_mara	0.108568	acrABp	4-Aminobenzoic acid	32	-0.0674174	0.465195	0.00731934	0.520629	0.212052
	t_soxs	0	acrABp	4-Aminobenzoic acid	32	-0.0674174	0.465195	0	0.520629	0.212052
	t_rob	0	acrABp	4-aminosalicylic acid	32	-0.207839	0.0727106	0	0.286666	0.054081
	t_mara	0	acrABp	4-aminosalicylic acid	32	-0.207839	0.0727106	0	0.286666	0.054081
	t_soxs	-0.0153381	acrABp	4-aminosalicylic acid	32	-0.207839	0.0727106	-0.00318786	0.286666	0.054081
	t_rob	0	acrABp	A22	16	-0.469657	0.0109793	0	0.153439	0.222222
	t_mara	0	acrABp	A22	16	-0.469657	0.0109793	0	0.153439	0.222222
	t_soxs	0	acrABp	A22	16	-0.469657	0.0109793	0	0.153439	0.222222
	t_rob	0	acrABp	Acetylsalicylic acid	32	-0.0913786	0.67385	0	0.418958	0.188224
	t_mara	0	acrABp	Acetylsalicylic acid	32	-0.0913786	0.67385	0	0.418958	0.188224
	t_soxs	-0.055427	acrABp	Acetylsalicylic acid	32	-0.0913786	0.67385	-0.00506484	0.418958	0.188224
	t_rob	0	acrABp	Adrenalin	32	-0.263961	0.0973357	0	0.064625	0.0600992
	t_mara	0	acrABp	Adrenalin	32	-0.263961	0.0973357	0	0.064625	0.0600992
	t_soxs	0	acrABp	Adrenalin	32	-0.263961	0.0973357	0	0.064625	0.0600992
	t_rob	0	acrABp	Amikacin	24	-0.0546246	0.594806	0	0.280787	0.378819
	t_mara	0	acrABp	Amikacin	24	-0.0546246	0.594806	0	0.280787	0.378819
	t_soxs	0	acrABp	Amikacin	24	-0.0546246	0.594806	0	0.280787	0.378819
	t_rob	0	acrABp	Amoxicillin	24	0.294241	0.976104	0	0.311349	0.26
	t_mara	0	acrABp	Amoxicillin	24	0.294241	0.976104	0	0.311349	0.26
	t_soxs	0	acrABp	Amoxicillin	24	0.294241	0.976104	0	0.311349	0.26
	t_rob	0	acrABp	Azithromycin	24	3.24068	0.000514656	0	0.71536	0.442927
	t_mara	0.0328065	acrABp	Azithromycin	24	3.24068	0.000514656	0.106315	0.71536	0.442927
	t_soxs	0	acrABp	Azithromycin	24	3.24068	0.000514656	0	0.71536	0.442927
	t_rob	0	acrABp	Aztreonam	24	-0.179418	0.267996	0	0.239251	0.332227
	t_mara	-0.0231748	acrABp	Aztreonam	24	-0.179418	0.267996	-0.00415796	0.239251	0.332227
	t_soxs	0	acrABp	Aztreonam	24	-0.179418	0.267996	0	0.239251	0.332227
	t_rob	0	acrABp	Bacitracin	24	-0.232456	0.204305	0	0.284093	0.350365
	t_mara	0	acrABp	Bacitracin	24	-0.232456	0.204305	0	0.284093	0.350365
	t_soxs	0	acrABp	Bacitracin	24	-0.232456	0.204305	0	0.284093	0.350365
	t_rob	0	acrABp	Benzalkonium	24	-0.366248	0.0189212	0	0.186817	0.253532
	t_mara	0	acrABp	Benzalkonium	24	-0.366248	0.0189212	0	0.186817	0.253532
	t_soxs	0	acrABp	Benzalkonium	24	-0.366248	0.0189212	0	0.186817	0.253532
	t_rob	0	acrABp	Berberine	32	-0.0605862	0.542367	0	0.311496	0.427322
	t_mara	0	acrABp	Berberine	32	-0.0605862	0.542367	0	0.311496	0.427322
	t_soxs	0	acrABp	Berberine	32	-0.0605862	0.542367	0	0.311496	0.427322
	t_rob	0	acrABp	Bleomycin	24	0.470923	0.426787	0	0.206559	0.171025
	t_mara	0	acrABp	Bleomycin	24	0.470923	0.426787	0	0.206559	0.171025
	t_soxs	0	acrABp	Bleomycin	24	0.470923	0.426787	0	0.206559	0.171025
	t_rob	0	acrABp	Butyrate	32	-0.115866	0.343856	0	0.217917	0.110306
	t_mara	0	acrABp	Butyrate	32	-0.115866	0.343856	0	0.217917	0.110306
	t_soxs	0	acrABp	Butyrate	32	-0.115866	0.343856	0	0.217917	0.110306
	t_rob	0	acrABp	Caffeine	32	0.0711522	0.8217	0	0.134415	0.0651774
	t_mara	0	acrABp	Caffeine	32	0.0711522	0.8217	0	0.134415	0.0651774
	t_soxs	0	acrABp	Caffeine	32	0.0711522	0.8217	0	0.134415	0.0651774
	t_rob	0	acrABp	Catechin	32	-0.0452201	0.650253	0	0.30631	0.131076
	t_mara	0	acrABp	Catechin	32	-0.0452201	0.650253	0	0.30631	0.131076
	t_soxs	0	acrABp	Catechin	32	-0.0452201	0.650253	0	0.30631	0.131076
	t_rob	0	acrABp	CCCP	32	-0.126899	0.319562	0	0.268192	0.265517
	t_mara	0	acrABp	CCCP	32	-0.126899	0.319562	0	0.268192	0.265517
	t_soxs	0	acrABp	CCCP	32	-0.126899	0.319562	0	0.268192	0.265517
	t_rob	0	acrABp	Cefaclor	24	-0.104147	0.367736	0	0.168135	0.103616
	t_mara	0	acrABp	Cefaclor	24	-0.104147	0.367736	0	0.168135	0.103616
	t_soxs	0	acrABp	Cefaclor	24	-0.104147	0.367736	0	0.168135	0.103616
	t_rob	0	acrABp	Cefotaxime	24	-0.218318	0.088206	0	0.298355	0.416667
	t_mara	0	acrABp	Cefotaxime	24	-0.218318	0.088206	0	0.298355	0.416667
	t_soxs	0	acrABp	Cefotaxime	24	-0.218318	0.088206	0	0.298355	0.416667
	t_rob	0	acrABp	Cefsulodin	32	0.245094	0.228164	0	0.34552	0.156415
	t_mara	0	acrABp	Cefsulodin	32	0.245094	0.228164	0	0.34552	0.156415
	t_soxs	0	acrABp	Cefsulodin	32	0.245094	0.228164	0	0.34552	0.156415
	t_rob	0	acrABp	Cerulenin	32	-0.477005	0.0109793	0	0.290031	0.262714
	t_mara	0	acrABp	Cerulenin	32	-0.477005	0.0109793	0	0.290031	0.262714
	t_soxs	0	acrABp	Cerulenin	32	-0.477005	0.0109793	0	0.290031	0.262714
	t_rob	0	acrABp	Cetirizine dihydrochloride	32	-0.0233571	0.594806	0	0.185572	0.188919
	t_mara	0	acrABp	Cetirizine dihydrochloride	32	-0.0233571	0.594806	0	0.185572	0.188919
	t_soxs	0	acrABp	Cetirizine dihydrochloride	32	-0.0233571	0.594806	0	0.185572	0.188919
	t_rob	0	acrABp	Chloramphenicol	24	0.854896	0.0109793	0	0.476776	0.380292
	t_mara	0.418128	acrABp	Chloramphenicol	24	0.854896	0.0109793	0.357456	0.476776	0.380292
	t_soxs	0.14854	acrABp	Chloramphenicol	24	0.854896	0.0109793	0.126986	0.476776	0.380292
	t_rob	0	acrABp	Chlorhexidine	32	0.243327	0.267996	0	0.128274	0.0418164
	t_mara	0	acrABp	Chlorhexidine	32	0.243327	0.267996	0	0.128274	0.0418164
	t_soxs	0	acrABp	Chlorhexidine	32	0.243327	0.267996	0	0.128274	0.0418164
	t_rob	0	acrABp	Cidofovir	32	0.0879447	0.77782	0	0.203844	0.122144
	t_mara	0	acrABp	Cidofovir	32	0.0879447	0.77782	0	0.203844	0.122144
	t_soxs	0	acrABp	Cidofovir	32	0.0879447	0.77782	0	0.203844	0.122144
	t_rob	0	acrABp	Ciprofloxacin	24	0.794778	0.737401	0	0.127731	NA
	t_mara	0	acrABp	Ciprofloxacin	24	0.794778	0.737401	0	0.127731	NA
	t_soxs	0	acrABp	Ciprofloxacin	24	0.794778	0.737401	0	0.127731	NA
	t_rob	0	acrABp	Clarithromycin	16	4.54143	0.000514656	0	0.74527	0.651018
	t_mara	0.574381	acrABp	Clarithromycin	16	4.54143	0.000514656	2.60851	0.74527	0.651018
	t_soxs	0	acrABp	Clarithromycin	16	4.54143	0.000514656	0	0.74527	0.651018
	t_rob	-0.0388173	acrABp	Clindamycin	32	0.274657	0.267996	-0.0106614	0.365778	0.338939
	t_mara	0.270475	acrABp	Clindamycin	32	0.274657	0.267996	0.0742879	0.365778	0.338939
	t_soxs	0	acrABp	Clindamycin	32	0.274657	0.267996	0	0.365778	0.338939
	t_rob	0	acrABp	Colistin	24	0.292585	0.204305	0	0.427882	0.338033
	t_mara	0	acrABp	Colistin	24	0.292585	0.204305	0	0.427882	0.338033
	t_soxs	0	acrABp	Colistin	24	0.292585	0.204305	0	0.427882	0.338033
	t_rob	0	acrABp	Curcumin	32	0.246385	0.565076	0	0.222006	0.30101
	t_mara	0	acrABp	Curcumin	32	0.246385	0.565076	0	0.222006	0.30101
	t_soxs	0	acrABp	Curcumin	32	0.246385	0.565076	0	0.222006	0.30101
	t_rob	-0.343687	acrABp	Cycloserine D	32	-0.271297	0.0800424	-0.0932412	0.261811	0.119255
	t_mara	-0.286924	acrABp	Cycloserine D	32	-0.271297	0.0800424	-0.0778416	0.261811	0.119255
	t_soxs	-0.131179	acrABp	Cycloserine D	32	-0.271297	0.0800424	-0.0355885	0.261811	0.119255
	t_rob	0	acrABp	Deoxycholic acid	32	-0.133779	0.289768	0	0.17311	0.0919197
	t_mara	0	acrABp	Deoxycholic acid	32	-0.133779	0.289768	0	0.17311	0.0919197
	t_soxs	0	acrABp	Deoxycholic acid	32	-0.133779	0.289768	0	0.17311	0.0919197
	t_rob	0	acrABp	Dopamine	32	-0.00428757	0.8217	0	0.346765	0.397358
	t_mara	0	acrABp	Dopamine	32	-0.00428757	0.8217	0	0.346765	0.397358
	t_soxs	0	acrABp	Dopamine	32	-0.00428757	0.8217	0	0.346765	0.397358
	t_rob	0	acrABp	Doxorubicin	32	0.266378	0.204305	0	0.510007	0.441438
	t_mara	0.327422	acrABp	Doxorubicin	32	0.266378	0.204305	0.0872182	0.510007	0.441438
	t_soxs	0	acrABp	Doxorubicin	32	0.266378	0.204305	0	0.510007	0.441438
	t_rob	-0.0276652	acrABp	Doxycycline	24	1.74227	0.00257328	-0.0482001	0.85163	0.778333
	t_mara	0.400879	acrABp	Doxycycline	24	1.74227	0.00257328	0.698437	0.85163	0.778333
	t_soxs	0	acrABp	Doxycycline	24	1.74227	0.00257328	0	0.85163	0.778333
	t_rob	0	acrABp	EDTA	24	-0.256176	0.0800424	0	0.226738	0.229963
	t_mara	0	acrABp	EDTA	24	-0.256176	0.0800424	0	0.226738	0.229963
	t_soxs	0	acrABp	EDTA	24	-0.256176	0.0800424	0	0.226738	0.229963
	t_rob	0	acrABp	EGCG	24	-0.0347885	0.70565	0	0.264704	0.276742
	t_mara	0	acrABp	EGCG	24	-0.0347885	0.70565	0	0.264704	0.276742
	t_soxs	0	acrABp	EGCG	24	-0.0347885	0.70565	0	0.264704	0.276742
	t_rob	0	acrABp	Erythromycin	24	2.5849	0.000514656	0	0.695773	0.672345
	t_mara	0.361714	acrABp	Erythromycin	24	2.5849	0.000514656	0.934996	0.695773	0.672345
	t_soxs	0	acrABp	Erythromycin	24	2.5849	0.000514656	0	0.695773	0.672345
	t_rob	0	acrABp	Estradiol	32	0.151185	0.465195	0	0.159416	0.168791
	t_mara	0	acrABp	Estradiol	32	0.151185	0.465195	0	0.159416	0.168791
	t_soxs	0	acrABp	Estradiol	32	0.151185	0.465195	0	0.159416	0.168791
	t_rob	0	acrABp	Ethidiumbromide	24	0.776846	0.0109793	0	0.460131	0.286079
	t_mara	0.279723	acrABp	Ethidiumbromide	24	0.776846	0.0109793	0.217302	0.460131	0.286079
	t_soxs	0.262392	acrABp	Ethidiumbromide	24	0.776846	0.0109793	0.203838	0.460131	0.286079
	t_rob	0	acrABp	Fosfomycin	32	0.424424	0.737401	0	0.508152	0.507776
	t_mara	0	acrABp	Fosfomycin	32	0.424424	0.737401	0	0.508152	0.507776
	t_soxs	0	acrABp	Fosfomycin	32	0.424424	0.737401	0	0.508152	0.507776
	t_rob	0	acrABp	Fusidic acid	32	0.109722	0.800061	0	0.334185	0.207066
	t_mara	0	acrABp	Fusidic acid	32	0.109722	0.800061	0	0.334185	0.207066
	t_soxs	0	acrABp	Fusidic acid	32	0.109722	0.800061	0	0.334185	0.207066
	t_rob	0	acrABp	Gentamicin	16	-0.0212609	0.690768	0	0.15933	0.333333
	t_mara	0	acrABp	Gentamicin	16	-0.0212609	0.690768	0	0.15933	0.333333
	t_soxs	0	acrABp	Gentamicin	16	-0.0212609	0.690768	0	0.15933	0.333333
	t_rob	0	acrABp	Hydrocortisone	32	-0.0444319	0.594806	0	0.221616	0.401401
	t_mara	0	acrABp	Hydrocortisone	32	-0.0444319	0.594806	0	0.221616	0.401401
	t_soxs	0	acrABp	Hydrocortisone	32	-0.0444319	0.594806	0	0.221616	0.401401
	t_rob	0	acrABp	Ibuprofen	32	0.348789	0.0542862	0	0.390535	0.337841
	t_mara	-0.0440165	acrABp	Ibuprofen	32	0.348789	0.0542862	-0.0153525	0.390535	0.337841
	t_soxs	0	acrABp	Ibuprofen	32	0.348789	0.0542862	0	0.390535	0.337841
	t_rob	0	acrABp	Imipenem	32	0.240692	0.267996	0	0.199168	0.293088
	t_mara	0.187748	acrABp	Imipenem	32	0.240692	0.267996	0.0451895	0.199168	0.293088
	t_soxs	0	acrABp	Imipenem	32	0.240692	0.267996	0	0.199168	0.293088
	t_rob	0	acrABp	Indole	32	0.123463	0.594806	0	0.130904	0.0743591
	t_mara	0	acrABp	Indole	32	0.123463	0.594806	0	0.130904	0.0743591
	t_soxs	0	acrABp	Indole	32	0.123463	0.594806	0	0.130904	0.0743591
	t_rob	-0.943294	acrABp	Levofloxacin	8	0.827575	0.128451	-0.780646	NA	NA
	t_mara	0	acrABp	Levofloxacin	8	0.827575	0.128451	0	NA	NA
	t_soxs	0	acrABp	Levofloxacin	8	0.827575	0.128451	0	NA	NA
	t_rob	0	acrABp	Lithocholic acid	32	0.0445524	0.948193	0	0.270146	0.0905166
	t_mara	0	acrABp	Lithocholic acid	32	0.0445524	0.948193	0	0.270146	0.0905166
	t_soxs	0	acrABp	Lithocholic acid	32	0.0445524	0.948193	0	0.270146	0.0905166
	t_rob	0	acrABp	Loperamide	32	-0.0354687	0.67385	0	0.319445	0.19135
	t_mara	0	acrABp	Loperamide	32	-0.0354687	0.67385	0	0.319445	0.19135
	t_soxs	0	acrABp	Loperamide	32	-0.0354687	0.67385	0	0.319445	0.19135
	t_rob	0	acrABp	Mecillinam	16	-0.0934646	0.616183	0	0.365149	0.681335
	t_mara	0	acrABp	Mecillinam	16	-0.0934646	0.616183	0	0.365149	0.681335
	t_soxs	0	acrABp	Mecillinam	16	-0.0934646	0.616183	0	0.365149	0.681335
	t_rob	0	acrABp	Meropenem	16	-0.346887	0.0241602	0	0.224511	0.174587
	t_mara	0	acrABp	Meropenem	16	-0.346887	0.0241602	0	0.224511	0.174587
	t_soxs	0	acrABp	Meropenem	16	-0.346887	0.0241602	0	0.224511	0.174587
	t_rob	0	acrABp	Metformin	32	-0.202565	0.088206	0	0.275687	0.182405
	t_mara	0	acrABp	Metformin	32	-0.202565	0.088206	0	0.275687	0.182405
	t_soxs	0	acrABp	Metformin	32	-0.202565	0.088206	0	0.275687	0.182405
	t_rob	-0.0381355	acrABp	Metronidazole	32	-0.0534279	0.594806	-0.0020375	0.431526	1
	t_mara	0	acrABp	Metronidazole	32	-0.0534279	0.594806	0	0.431526	1
	t_soxs	0	acrABp	Metronidazole	32	-0.0534279	0.594806	0	0.431526	1
	t_rob	0	acrABp	Minocycline	32	0.67516	0.381144	0	0.68426	0.5034
	t_mara	0.16398	acrABp	Minocycline	32	0.67516	0.381144	0.110713	0.68426	0.5034
	t_soxs	0	acrABp	Minocycline	32	0.67516	0.381144	0	0.68426	0.5034
	t_rob	0	acrABp	Mitomycin C	32	0.16053	0.503023	0	0.120048	0.0746667
	t_mara	0	acrABp	Mitomycin C	32	0.16053	0.503023	0	0.120048	0.0746667
	t_soxs	0	acrABp	Mitomycin C	32	0.16053	0.503023	0	0.120048	0.0746667
	t_rob	0	acrABp	Moxifloxacin	16	1.13531	0.0921761	0	0.32531	0.301982
	t_mara	0	acrABp	Moxifloxacin	16	1.13531	0.0921761	0	0.32531	0.301982
	t_soxs	0	acrABp	Moxifloxacin	16	1.13531	0.0921761	0	0.32531	0.301982
	t_rob	0	acrABp	Nitrofurantoin	24	1.43872	0.565076	0	0.372825	0.18218
	t_mara	0	acrABp	Nitrofurantoin	24	1.43872	0.565076	0	0.372825	0.18218
	t_soxs	0	acrABp	Nitrofurantoin	24	1.43872	0.565076	0	0.372825	0.18218
	t_rob	-0.361634	acrABp	Noradrenalin	32	0.199509	0.355118	-0.0721495	0.509511	0.398972
	t_mara	0.0999883	acrABp	Noradrenalin	32	0.199509	0.355118	0.0199486	0.509511	0.398972
	t_soxs	0	acrABp	Noradrenalin	32	0.199509	0.355118	0	0.509511	0.398972
	t_rob	-0.456735	acrABp	Novobiocin	24	1.15137	0.0109793	-0.525872	0.741209	0.589253
	t_mara	0.216831	acrABp	Novobiocin	24	1.15137	0.0109793	0.249654	0.741209	0.589253
	t_soxs	0	acrABp	Novobiocin	24	1.15137	0.0109793	0	0.741209	0.589253
	t_rob	0	acrABp	Omeprazole	32	-0.382941	0.0109793	0	0.125176	0.0562295
	t_mara	0	acrABp	Omeprazole	32	-0.382941	0.0109793	0	0.125176	0.0562295
	t_soxs	0	acrABp	Omeprazole	32	-0.382941	0.0109793	0	0.125176	0.0562295
	t_rob	0	acrABp	Oxacillin	32	0.144772	0.594806	0	0.337609	0.598541
	t_mara	0	acrABp	Oxacillin	32	0.144772	0.594806	0	0.337609	0.598541
	t_soxs	0	acrABp	Oxacillin	32	0.144772	0.594806	0	0.337609	0.598541
	t_rob	0	acrABp	Paraquat	24	0.340417	0.267996	0	0.361853	0.49913
	t_mara	0	acrABp	Paraquat	24	0.340417	0.267996	0	0.361853	0.49913
	t_soxs	0	acrABp	Paraquat	24	0.340417	0.267996	0	0.361853	0.49913
	t_rob	0	acrABp	Penicillin G	32	-0.0713155	0.465195	0	0.206841	0.165118
	t_mara	0	acrABp	Penicillin G	32	-0.0713155	0.465195	0	0.206841	0.165118
	t_soxs	0	acrABp	Penicillin G	32	-0.0713155	0.465195	0	0.206841	0.165118
	t_rob	0	acrABp	Piperacillin	32	-0.130216	0.267996	0	0.190117	0.0451916
	t_mara	0.0237648	acrABp	Piperacillin	32	-0.130216	0.267996	0.00309455	0.190117	0.0451916
	t_soxs	0	acrABp	Piperacillin	32	-0.130216	0.267996	0	0.190117	0.0451916
	t_rob	0	acrABp	Piperine	32	0.0173224	0.909394	0	0.0869592	0.0652808
	t_mara	0	acrABp	Piperine	32	0.0173224	0.909394	0	0.0869592	0.0652808
	t_soxs	0	acrABp	Piperine	32	0.0173224	0.909394	0	0.0869592	0.0652808
	t_rob	0	acrABp	PMS	16	-0.0714245	0.594806	0	0.497819	0.515004
	t_mara	0	acrABp	PMS	16	-0.0714245	0.594806	0	0.497819	0.515004
	t_soxs	0	acrABp	PMS	16	-0.0714245	0.594806	0	0.497819	0.515004
	t_rob	0	acrABp	Polymyxin B	24	-0.0800434	0.67385	0	0.296398	0.199944
	t_mara	0	acrABp	Polymyxin B	24	-0.0800434	0.67385	0	0.296398	0.199944
	t_soxs	0	acrABp	Polymyxin B	24	-0.0800434	0.67385	0	0.296398	0.199944
	t_rob	-0.0129637	acrABp	Procaine	24	-0.717732	0.000514656	-0.00930447	0.383934	0.433929
	t_mara	-0.24564	acrABp	Procaine	24	-0.717732	0.000514656	-0.176304	0.383934	0.433929
	t_soxs	0.0788869	acrABp	Procaine	24	-0.717732	0.000514656	0.0566196	0.383934	0.433929
	t_rob	0	acrABp	Progesterone	32	-0.179576	0.204305	0	0.267775	0.409222
	t_mara	0	acrABp	Progesterone	32	-0.179576	0.204305	0	0.267775	0.409222
	t_soxs	0	acrABp	Progesterone	32	-0.179576	0.204305	0	0.267775	0.409222
	t_rob	-0.0296915	acrABp	Pseudomonic acid	32	-0.164522	0.111182	-0.00488489	0.374407	0.237404
	t_mara	0	acrABp	Pseudomonic acid	32	-0.164522	0.111182	0	0.374407	0.237404
	t_soxs	0	acrABp	Pseudomonic acid	32	-0.164522	0.111182	0	0.374407	0.237404
	t_rob	0	acrABp	Puromycin	24	0.763583	0.976104	0	0.162155	0.114058
	t_mara	0	acrABp	Puromycin	24	0.763583	0.976104	0	0.162155	0.114058
	t_soxs	0	acrABp	Puromycin	24	0.763583	0.976104	0	0.162155	0.114058
	t_rob	0	acrABp	Quercetin	32	-0.106262	0.443898	0	0.173134	0.0727817
	t_mara	0	acrABp	Quercetin	32	-0.106262	0.443898	0	0.173134	0.0727817
	t_soxs	0	acrABp	Quercetin	32	-0.106262	0.443898	0	0.173134	0.0727817
	t_rob	0	acrABp	Quinine	32	-0.16996	0.355118	0	0.154698	0.278243
	t_mara	0	acrABp	Quinine	32	-0.16996	0.355118	0	0.154698	0.278243
	t_soxs	0	acrABp	Quinine	32	-0.16996	0.355118	0	0.154698	0.278243
	t_rob	-0.338479	acrABp	Rifampicin	24	-0.7658	0.000514656	-0.259207	0.560368	0.423998
	t_mara	-0.543389	acrABp	Rifampicin	24	-0.7658	0.000514656	-0.416127	0.560368	0.423998
	t_soxs	-0.0772646	acrABp	Rifampicin	24	-0.7658	0.000514656	-0.0591692	0.560368	0.423998
	t_rob	0	acrABp	Salicylate	32	0.162453	0.616183	0	0.438819	0.380273
	t_mara	0.0123341	acrABp	Salicylate	32	0.162453	0.616183	0.00200372	0.438819	0.380273
	t_soxs	0	acrABp	Salicylate	32	0.162453	0.616183	0	0.438819	0.380273
	t_rob	0	acrABp	Serotonine	32	-0.0748409	0.565076	0	0.337539	0.239772
	t_mara	0	acrABp	Serotonine	32	-0.0748409	0.565076	0	0.337539	0.239772
	t_soxs	0	acrABp	Serotonine	32	-0.0748409	0.565076	0	0.337539	0.239772
	t_rob	0	acrABp	Sodium urate	32	0.0696454	0.800061	0	0.586293	0.645695
	t_mara	0.637066	acrABp	Sodium urate	32	0.0696454	0.800061	0.0443687	0.586293	0.645695
	t_soxs	0	acrABp	Sodium urate	32	0.0696454	0.800061	0	0.586293	0.645695
	t_rob	0	acrABp	Spectinomycin	32	-0.00463597	0.800061	0	0.228477	0.27397
	t_mara	0	acrABp	Spectinomycin	32	-0.00463597	0.800061	0	0.228477	0.27397
	t_soxs	0	acrABp	Spectinomycin	32	-0.00463597	0.800061	0	0.228477	0.27397
	t_rob	0	acrABp	Spiramycin	24	0.919148	0.415665	0	0.327035	0.282955
	t_mara	0	acrABp	Spiramycin	24	0.919148	0.415665	0	0.327035	0.282955
	t_soxs	0	acrABp	Spiramycin	24	0.919148	0.415665	0	0.327035	0.282955
	t_rob	0	acrABp	Sulfamethoxazole	32	0.14147	0.8217	0	0.503579	0.510811
	t_mara	0	acrABp	Sulfamethoxazole	32	0.14147	0.8217	0	0.503579	0.510811
	t_soxs	0	acrABp	Sulfamethoxazole	32	0.14147	0.8217	0	0.503579	0.510811
	t_rob	-0.26885	acrABp	Sulfamonomethoxine	32	0.181349	0.594806	-0.0487557	0.589264	0.460361
	t_mara	0	acrABp	Sulfamonomethoxine	32	0.181349	0.594806	0	0.589264	0.460361
	t_soxs	0	acrABp	Sulfamonomethoxine	32	0.181349	0.594806	0	0.589264	0.460361
	t_rob	0	acrABp	Testosterone	32	-0.449368	0.00130529	0	0.153787	0.129899
	t_mara	0	acrABp	Testosterone	32	-0.449368	0.00130529	0	0.153787	0.129899
	t_soxs	0	acrABp	Testosterone	32	-0.449368	0.00130529	0	0.153787	0.129899
	t_rob	-0.211585	acrABp	Tetracycline	24	0.987088	0.0109793	-0.208853	0.879209	0.748424
	t_mara	0.265672	acrABp	Tetracycline	24	0.987088	0.0109793	0.262242	0.879209	0.748424
	t_soxs	0	acrABp	Tetracycline	24	0.987088	0.0109793	0	0.879209	0.748424
	t_rob	0	acrABp	Thiourea	32	-0.129747	0.267996	0	0.161931	0.0645422
	t_mara	0	acrABp	Thiourea	32	-0.129747	0.267996	0	0.161931	0.0645422
	t_soxs	0	acrABp	Thiourea	32	-0.129747	0.267996	0	0.161931	0.0645422
	t_rob	0	acrABp	Tobramycin	24	0.200372	0.616183	0	0.218826	0.30225
	t_mara	0	acrABp	Tobramycin	24	0.200372	0.616183	0	0.218826	0.30225
	t_soxs	0	acrABp	Tobramycin	24	0.200372	0.616183	0	0.218826	0.30225
	t_rob	-0.185896	acrABp	Trimethoprim	32	0.371888	0.267996	-0.0691325	0.642223	0.250016
	t_mara	0.139361	acrABp	Trimethoprim	32	0.371888	0.267996	0.0518266	0.642223	0.250016
	t_soxs	0	acrABp	Trimethoprim	32	0.371888	0.267996	0	0.642223	0.250016
	t_rob	0	acrABp	Tunicamycin	32	-0.0326435	0.616183	0	0.187534	0.0957924
	t_mara	0	acrABp	Tunicamycin	32	-0.0326435	0.616183	0	0.187534	0.0957924
	t_soxs	0	acrABp	Tunicamycin	32	-0.0326435	0.616183	0	0.187534	0.0957924
	t_rob	0	acrABp	Vanillin	32	-0.104559	0.343856	0	0.247358	0.123477
	t_mara	0	acrABp	Vanillin	32	-0.104559	0.343856	0	0.247358	0.123477
	t_soxs	0	acrABp	Vanillin	32	-0.104559	0.343856	0	0.247358	0.123477
	t_rob	0	acrABp	Verapamil	32	0.374553	0.267996	0	0.327717	0.0517085
	t_mara	-0.012925	acrABp	Verapamil	32	0.374553	0.267996	-0.0048411	0.327717	0.0517085
	t_soxs	0	acrABp	Verapamil	32	0.374553	0.267996	0	0.327717	0.0517085
	t_rob	0	marRABp	1-Methyluric acid	32	-0.139211	0.986379	0	0.136215	0.271007
	t_mara	0	marRABp	1-Methyluric acid	32	-0.139211	0.986379	0	0.136215	0.271007
	t_soxs	0	marRABp	1-Methyluric acid	32	-0.139211	0.986379	0	0.136215	0.271007
	t_rob	0	marRABp	2-2-Bipyridyl	24	1.13698	0.00106796	0	0.68643	0.771972
	t_mara	0	marRABp	2-2-Bipyridyl	24	1.13698	0.00106796	0	0.68643	0.771972
	t_soxs	0	marRABp	2-2-Bipyridyl	24	1.13698	0.00106796	0	0.68643	0.771972
	t_rob	0	marRABp	2,3-DHBA	32	0.135897	0.261906	0	0.475103	0.3034
	t_mara	0	marRABp	2,3-DHBA	32	0.135897	0.261906	0	0.475103	0.3034
	t_soxs	0	marRABp	2,3-DHBA	32	0.135897	0.261906	0	0.475103	0.3034
	t_rob	-0.358489	marRABp	4-Aminobenzoic acid	32	0.207509	0.0180347	-0.0743895	0.450046	0.406951
	t_mara	0	marRABp	4-Aminobenzoic acid	32	0.207509	0.0180347	0	0.450046	0.406951
	t_soxs	0	marRABp	4-Aminobenzoic acid	32	0.207509	0.0180347	0	0.450046	0.406951
	t_rob	-0.434727	marRABp	4-aminosalicylic acid	32	0.186459	0.247349	-0.0810587	0.674096	0.319023
	t_mara	0.112834	marRABp	4-aminosalicylic acid	32	0.186459	0.247349	0.0210389	0.674096	0.319023
	t_soxs	0	marRABp	4-aminosalicylic acid	32	0.186459	0.247349	0	0.674096	0.319023
	t_rob	0	marRABp	A22	16	-0.404022	0.0690612	0	0.356366	0.481481
	t_mara	0	marRABp	A22	16	-0.404022	0.0690612	0	0.356366	0.481481
	t_soxs	0	marRABp	A22	16	-0.404022	0.0690612	0	0.356366	0.481481
	t_rob	-0.314829	marRABp	Acetylsalicylic acid	32	0.640509	0.0511382	-0.201651	0.670195	0.579911
	t_mara	0	marRABp	Acetylsalicylic acid	32	0.640509	0.0511382	0	0.670195	0.579911
	t_soxs	0	marRABp	Acetylsalicylic acid	32	0.640509	0.0511382	0	0.670195	0.579911
	t_rob	0	marRABp	Adrenalin	32	-0.00150373	0.638542	0	0.319747	0.525259
	t_mara	0	marRABp	Adrenalin	32	-0.00150373	0.638542	0	0.319747	0.525259
	t_soxs	0	marRABp	Adrenalin	32	-0.00150373	0.638542	0	0.319747	0.525259
	t_rob	0	marRABp	Amikacin	24	-0.0237202	0.916424	0	0.370798	0.333333
	t_mara	0	marRABp	Amikacin	24	-0.0237202	0.916424	0	0.370798	0.333333
	t_soxs	0	marRABp	Amikacin	24	-0.0237202	0.916424	0	0.370798	0.333333
	t_rob	0	marRABp	Amoxicillin	24	0.338068	0.979452	0	0.596866	0.516584
	t_mara	0.378802	marRABp	Amoxicillin	24	0.338068	0.979452	0.128061	0.596866	0.516584
	t_soxs	0	marRABp	Amoxicillin	24	0.338068	0.979452	0	0.596866	0.516584
	t_rob	0	marRABp	Azithromycin	24	2.24686	0.000367611	0	0.836552	0.752911
	t_mara	0.0556668	marRABp	Azithromycin	24	2.24686	0.000367611	0.125075	0.836552	0.752911
	t_soxs	0	marRABp	Azithromycin	24	2.24686	0.000367611	0	0.836552	0.752911
	t_rob	0	marRABp	Aztreonam	24	-0.00277177	0.61051	0	0.173924	0.376484
	t_mara	0	marRABp	Aztreonam	24	-0.00277177	0.61051	0	0.173924	0.376484
	t_soxs	0	marRABp	Aztreonam	24	-0.00277177	0.61051	0	0.173924	0.376484
	t_rob	0	marRABp	Bacitracin	24	-0.043469	0.67142	0	0.713201	0.461709
	t_mara	0.408243	marRABp	Bacitracin	24	-0.043469	0.67142	0.0177459	0.713201	0.461709
	t_soxs	0	marRABp	Bacitracin	24	-0.043469	0.67142	0	0.713201	0.461709
	t_rob	0	marRABp	Benzalkonium	24	-0.326857	0.283468	0	0.581414	0.495553
	t_mara	0.330331	marRABp	Benzalkonium	24	-0.326857	0.283468	0.107971	0.581414	0.495553
	t_soxs	-0.0825894	marRABp	Benzalkonium	24	-0.326857	0.283468	-0.0269949	0.581414	0.495553
	t_rob	0	marRABp	Berberine	32	-0.246085	0.306247	0	0.161464	0.0389116
	t_mara	0	marRABp	Berberine	32	-0.246085	0.306247	0	0.161464	0.0389116
	t_soxs	0	marRABp	Berberine	32	-0.246085	0.306247	0	0.161464	0.0389116
	t_rob	-0.499178	marRABp	Bleomycin	24	0.650316	0.261906	-0.324623	0.716581	0.381584
	t_mara	0	marRABp	Bleomycin	24	0.650316	0.261906	0	0.716581	0.381584
	t_soxs	0	marRABp	Bleomycin	24	0.650316	0.261906	0	0.716581	0.381584
	t_rob	0	marRABp	Butyrate	32	-0.28831	0.247349	0	0.342953	0.303458
	t_mara	0	marRABp	Butyrate	32	-0.28831	0.247349	0	0.342953	0.303458
	t_soxs	0	marRABp	Butyrate	32	-0.28831	0.247349	0	0.342953	0.303458
	t_rob	0.415087	marRABp	Caffeine	32	1.9471	0.000130529	0.808215	0.852824	0.808971
	t_mara	-0.0376949	marRABp	Caffeine	32	1.9471	0.000130529	-0.0733958	0.852824	0.808971
	t_soxs	0	marRABp	Caffeine	32	1.9471	0.000130529	0	0.852824	0.808971
	t_rob	0	marRABp	Catechin	32	-0.102153	0.961064	0	0.397223	0.477285
	t_mara	0	marRABp	Catechin	32	-0.102153	0.961064	0	0.397223	0.477285
	t_soxs	0	marRABp	Catechin	32	-0.102153	0.961064	0	0.397223	0.477285
	t_rob	0	marRABp	CCCP	32	-0.28638	0.311417	0	0.28103	0.383433
	t_mara	0	marRABp	CCCP	32	-0.28638	0.311417	0	0.28103	0.383433
	t_soxs	0	marRABp	CCCP	32	-0.28638	0.311417	0	0.28103	0.383433
	t_rob	0	marRABp	Cefaclor	24	-0.121516	0.946464	0	0.386096	0.382723
	t_mara	0	marRABp	Cefaclor	24	-0.121516	0.946464	0	0.386096	0.382723
	t_soxs	0	marRABp	Cefaclor	24	-0.121516	0.946464	0	0.386096	0.382723
	t_rob	0	marRABp	Cefotaxime	24	-0.0612348	0.979452	0	0.249966	0.206239
	t_mara	0	marRABp	Cefotaxime	24	-0.0612348	0.979452	0	0.249966	0.206239
	t_soxs	0	marRABp	Cefotaxime	24	-0.0612348	0.979452	0	0.249966	0.206239
	t_rob	0	marRABp	Cefsulodin	32	0.288674	0.436245	0	0.187945	0.0574323
	t_mara	0	marRABp	Cefsulodin	32	0.288674	0.436245	0	0.187945	0.0574323
	t_soxs	0	marRABp	Cefsulodin	32	0.288674	0.436245	0	0.187945	0.0574323
	t_rob	0	marRABp	Cerulenin	32	-0.73065	0.00236692	0	0.330584	0.234346
	t_mara	0	marRABp	Cerulenin	32	-0.73065	0.00236692	0	0.330584	0.234346
	t_soxs	0	marRABp	Cerulenin	32	-0.73065	0.00236692	0	0.330584	0.234346
	t_rob	0	marRABp	Cetirizine dihydrochloride	32	-0.151771	0.685402	0	0.299624	0.467831
	t_mara	0	marRABp	Cetirizine dihydrochloride	32	-0.151771	0.685402	0	0.299624	0.467831
	t_soxs	0	marRABp	Cetirizine dihydrochloride	32	-0.151771	0.685402	0	0.299624	0.467831
	t_rob	0	marRABp	Chloramphenicol	24	0.712549	0.00134545	0	0.515144	0.436062
	t_mara	0	marRABp	Chloramphenicol	24	0.712549	0.00134545	0	0.515144	0.436062
	t_soxs	0	marRABp	Chloramphenicol	24	0.712549	0.00134545	0	0.515144	0.436062
	t_rob	0	marRABp	Chlorhexidine	32	-0.122292	0.868359	0	0.336629	0.18806
	t_mara	0	marRABp	Chlorhexidine	32	-0.122292	0.868359	0	0.336629	0.18806
	t_soxs	0	marRABp	Chlorhexidine	32	-0.122292	0.868359	0	0.336629	0.18806
	t_rob	0	marRABp	Cidofovir	32	0.0122144	0.685402	0	0.276131	0.515122
	t_mara	0	marRABp	Cidofovir	32	0.0122144	0.685402	0	0.276131	0.515122
	t_soxs	0	marRABp	Cidofovir	32	0.0122144	0.685402	0	0.276131	0.515122
	t_rob	0	marRABp	Ciprofloxacin	24	0.356962	0.685402	0	0.412747	0.620158
	t_mara	0	marRABp	Ciprofloxacin	24	0.356962	0.685402	0	0.412747	0.620158
	t_soxs	0	marRABp	Ciprofloxacin	24	0.356962	0.685402	0	0.412747	0.620158
	t_rob	0	marRABp	Clarithromycin	16	3.10996	0.000367611	0	0.684229	0.568954
	t_mara	0.321792	marRABp	Clarithromycin	16	3.10996	0.000367611	1.00076	0.684229	0.568954
	t_soxs	0	marRABp	Clarithromycin	16	3.10996	0.000367611	0	0.684229	0.568954
	t_rob	-0.35786	marRABp	Clindamycin	32	0.114367	0.283468	-0.0409274	0.369571	0.104672
	t_mara	0.180368	marRABp	Clindamycin	32	0.114367	0.283468	0.0206281	0.369571	0.104672
	t_soxs	-0.216433	marRABp	Clindamycin	32	0.114367	0.283468	-0.0247527	0.369571	0.104672
	t_rob	0	marRABp	Colistin	24	0.142903	0.986379	0	0.231864	0.278627
	t_mara	0	marRABp	Colistin	24	0.142903	0.986379	0	0.231864	0.278627
	t_soxs	0	marRABp	Colistin	24	0.142903	0.986379	0	0.231864	0.278627
	t_rob	0	marRABp	Curcumin	32	0.259035	0.67142	0	0.147657	0.088271
	t_mara	0	marRABp	Curcumin	32	0.259035	0.67142	0	0.147657	0.088271
	t_soxs	0	marRABp	Curcumin	32	0.259035	0.67142	0	0.147657	0.088271
	t_rob	0	marRABp	Cycloserine D	32	-0.145449	0.638542	0	0.346607	0.0793918
	t_mara	0	marRABp	Cycloserine D	32	-0.145449	0.638542	0	0.346607	0.0793918
	t_soxs	0	marRABp	Cycloserine D	32	-0.145449	0.638542	0	0.346607	0.0793918
	t_rob	0	marRABp	Deoxycholic acid	32	-0.172963	0.750884	0	0.134139	0.220447
	t_mara	0	marRABp	Deoxycholic acid	32	-0.172963	0.750884	0	0.134139	0.220447
	t_soxs	0	marRABp	Deoxycholic acid	32	-0.172963	0.750884	0	0.134139	0.220447
	t_rob	0	marRABp	Dopamine	32	-0.0895961	0.986379	0	0.201281	0.173306
	t_mara	0	marRABp	Dopamine	32	-0.0895961	0.986379	0	0.201281	0.173306
	t_soxs	0	marRABp	Dopamine	32	-0.0895961	0.986379	0	0.201281	0.173306
	t_rob	0	marRABp	Doxorubicin	32	0.0309784	0.638542	0	0.179956	0.234386
	t_mara	0	marRABp	Doxorubicin	32	0.0309784	0.638542	0	0.179956	0.234386
	t_soxs	0	marRABp	Doxorubicin	32	0.0309784	0.638542	0	0.179956	0.234386
	t_rob	0.297813	marRABp	Doxycycline	24	2.17499	0.000195793	0.64774	0.284731	0.211246
	t_mara	-0.139331	marRABp	Doxycycline	24	2.17499	0.000195793	-0.303044	0.284731	0.211246
	t_soxs	0	marRABp	Doxycycline	24	2.17499	0.000195793	0	0.284731	0.211246
	t_rob	0	marRABp	EDTA	24	-0.0509346	0.979452	0	0.773129	0.794213
	t_mara	0.530795	marRABp	EDTA	24	-0.0509346	0.979452	0.0270358	0.773129	0.794213
	t_soxs	0	marRABp	EDTA	24	-0.0509346	0.979452	0	0.773129	0.794213
	t_rob	-0.0241858	marRABp	EGCG	24	0.0619695	0.436245	-0.00149878	0.597743	0.380276
	t_mara	0	marRABp	EGCG	24	0.0619695	0.436245	0	0.597743	0.380276
	t_soxs	0	marRABp	EGCG	24	0.0619695	0.436245	0	0.597743	0.380276
	t_rob	-0.189572	marRABp	Erythromycin	24	1.21092	0.000174038	-0.229556	0.866797	0.648867
	t_mara	0.214987	marRABp	Erythromycin	24	1.21092	0.000174038	0.260333	0.866797	0.648867
	t_soxs	0.0850145	marRABp	Erythromycin	24	1.21092	0.000174038	0.102946	0.866797	0.648867
	t_rob	0	marRABp	Estradiol	32	-0.255718	0.311417	0	0.653021	0.627853
	t_mara	0.3913	marRABp	Estradiol	32	-0.255718	0.311417	0.100063	0.653021	0.627853
	t_soxs	0	marRABp	Estradiol	32	-0.255718	0.311417	0	0.653021	0.627853
	t_rob	-0.213446	marRABp	Ethidiumbromide	24	1.29319	0.000367611	-0.276025	0.474598	0.249558
	t_mara	0.138036	marRABp	Ethidiumbromide	24	1.29319	0.000367611	0.178506	0.474598	0.249558
	t_soxs	0	marRABp	Ethidiumbromide	24	1.29319	0.000367611	0	0.474598	0.249558
	t_rob	0	marRABp	Fosfomycin	32	0.326635	0.462431	0	0.563596	0.58832
	t_mara	0	marRABp	Fosfomycin	32	0.326635	0.462431	0	0.563596	0.58832
	t_soxs	0	marRABp	Fosfomycin	32	0.326635	0.462431	0	0.563596	0.58832
	t_rob	0	marRABp	Fusidic acid	32	0.130684	0.311417	0	0.280427	0.503684
	t_mara	0	marRABp	Fusidic acid	32	0.130684	0.311417	0	0.280427	0.503684
	t_soxs	0	marRABp	Fusidic acid	32	0.130684	0.311417	0	0.280427	0.503684
	t_rob	0	marRABp	Gentamicin	16	0.0418231	0.916424	0	0.451023	0.833333
	t_mara	0	marRABp	Gentamicin	16	0.0418231	0.916424	0	0.451023	0.833333
	t_soxs	0	marRABp	Gentamicin	16	0.0418231	0.916424	0	0.451023	0.833333
	t_rob	-0.0243707	marRABp	Hydrocortisone	32	-0.28919	0.198912	-0.00704776	0.758019	0.826892
	t_mara	0.692527	marRABp	Hydrocortisone	32	-0.28919	0.198912	0.200272	0.758019	0.826892
	t_soxs	0	marRABp	Hydrocortisone	32	-0.28919	0.198912	0	0.758019	0.826892
	t_rob	0	marRABp	Ibuprofen	32	0.0722411	0.261906	0	0.277048	0.102392
	t_mara	0	marRABp	Ibuprofen	32	0.0722411	0.261906	0	0.277048	0.102392
	t_soxs	0	marRABp	Ibuprofen	32	0.0722411	0.261906	0	0.277048	0.102392
	t_rob	0	marRABp	Imipenem	32	0.228175	0.0359886	0	0.0581862	0.101013
	t_mara	0	marRABp	Imipenem	32	0.228175	0.0359886	0	0.0581862	0.101013
	t_soxs	0	marRABp	Imipenem	32	0.228175	0.0359886	0	0.0581862	0.101013
	t_rob	0	marRABp	Indole	32	0.378634	0.00575569	0	0.140031	0.160805
	t_mara	0	marRABp	Indole	32	0.378634	0.00575569	0	0.140031	0.160805
	t_soxs	0	marRABp	Indole	32	0.378634	0.00575569	0	0.140031	0.160805
	t_rob	0	marRABp	Levofloxacin	8	0.943879	0.0980284	0	NA	NA
	t_mara	0	marRABp	Levofloxacin	8	0.943879	0.0980284	0	NA	NA
	t_soxs	0	marRABp	Levofloxacin	8	0.943879	0.0980284	0	NA	NA
	t_rob	0	marRABp	Lithocholic acid	32	-0.059842	0.986379	0	0.232681	0.090368
	t_mara	0	marRABp	Lithocholic acid	32	-0.059842	0.986379	0	0.232681	0.090368
	t_soxs	0	marRABp	Lithocholic acid	32	-0.059842	0.986379	0	0.232681	0.090368
	t_rob	0	marRABp	Loperamide	32	-0.194056	0.638542	0	0.308811	0.1221
	t_mara	0	marRABp	Loperamide	32	-0.194056	0.638542	0	0.308811	0.1221
	t_soxs	0	marRABp	Loperamide	32	-0.194056	0.638542	0	0.308811	0.1221
	t_rob	0	marRABp	Mecillinam	16	0.0205908	0.462431	0	0.393722	0.698461
	t_mara	0	marRABp	Mecillinam	16	0.0205908	0.462431	0	0.393722	0.698461
	t_soxs	0	marRABp	Mecillinam	16	0.0205908	0.462431	0	0.393722	0.698461
	t_rob	0	marRABp	Meropenem	16	-0.0752705	0.852094	0	0.898233	0.893916
	t_mara	0.756095	marRABp	Meropenem	16	-0.0752705	0.852094	0.0569116	0.898233	0.893916
	t_soxs	0	marRABp	Meropenem	16	-0.0752705	0.852094	0	0.898233	0.893916
	t_rob	0	marRABp	Metformin	32	-0.249602	0.306247	0	0.337245	0.337701
	t_mara	0	marRABp	Metformin	32	-0.249602	0.306247	0	0.337245	0.337701
	t_soxs	0	marRABp	Metformin	32	-0.249602	0.306247	0	0.337245	0.337701
	t_rob	0	marRABp	Metronidazole	32	0.0456352	0.436245	0	0.154865	0.0927897
	t_mara	0	marRABp	Metronidazole	32	0.0456352	0.436245	0	0.154865	0.0927897
	t_soxs	0	marRABp	Metronidazole	32	0.0456352	0.436245	0	0.154865	0.0927897
	t_rob	0	marRABp	Minocycline	32	1.07152	0.0194394	0	0.71567	0.743706
	t_mara	0	marRABp	Minocycline	32	1.07152	0.0194394	0	0.71567	0.743706
	t_soxs	0	marRABp	Minocycline	32	1.07152	0.0194394	0	0.71567	0.743706
	t_rob	0	marRABp	Mitomycin C	32	0.0499968	0.374214	0	0.133891	0.0831793
	t_mara	0	marRABp	Mitomycin C	32	0.0499968	0.374214	0	0.133891	0.0831793
	t_soxs	0	marRABp	Mitomycin C	32	0.0499968	0.374214	0	0.133891	0.0831793
	t_rob	0	marRABp	Moxifloxacin	16	1.62768	0.0201426	0	0.474501	0.496052
	t_mara	0	marRABp	Moxifloxacin	16	1.62768	0.0201426	0	0.474501	0.496052
	t_soxs	0	marRABp	Moxifloxacin	16	1.62768	0.0201426	0	0.474501	0.496052
	t_rob	-0.318546	marRABp	Nitrofurantoin	24	2.27257	0.00134545	-0.723917	0.778753	0.419591
	t_mara	0.137074	marRABp	Nitrofurantoin	24	2.27257	0.00134545	0.311511	0.778753	0.419591
	t_soxs	0.104904	marRABp	Nitrofurantoin	24	2.27257	0.00134545	0.238401	0.778753	0.419591
	t_rob	0	marRABp	Noradrenalin	32	0.169433	0.0194394	0	0.13361	0.170226
	t_mara	0	marRABp	Noradrenalin	32	0.169433	0.0194394	0	0.13361	0.170226
	t_soxs	0	marRABp	Noradrenalin	32	0.169433	0.0194394	0	0.13361	0.170226
	t_rob	0	marRABp	Novobiocin	24	0.176709	0.836156	0	0.168158	0.15
	t_mara	0	marRABp	Novobiocin	24	0.176709	0.836156	0	0.168158	0.15
	t_soxs	0	marRABp	Novobiocin	24	0.176709	0.836156	0	0.168158	0.15
	t_rob	0	marRABp	Omeprazole	32	-0.492992	0.00575569	0	0.515149	0.438513
	t_mara	0	marRABp	Omeprazole	32	-0.492992	0.00575569	0	0.515149	0.438513
	t_soxs	0	marRABp	Omeprazole	32	-0.492992	0.00575569	0	0.515149	0.438513
	t_rob	0	marRABp	Oxacillin	32	0.0288662	0.311417	0	0.183475	0.253409
	t_mara	0	marRABp	Oxacillin	32	0.0288662	0.311417	0	0.183475	0.253409
	t_soxs	0	marRABp	Oxacillin	32	0.0288662	0.311417	0	0.183475	0.253409
	t_rob	-0.521862	marRABp	Paraquat	24	0.54843	0.00575569	-0.286205	0.680268	0.529614
	t_mara	0	marRABp	Paraquat	24	0.54843	0.00575569	0	0.680268	0.529614
	t_soxs	0	marRABp	Paraquat	24	0.54843	0.00575569	0	0.680268	0.529614
	t_rob	0	marRABp	Penicillin G	32	-0.122605	0.793406	0	0.464024	0.582536
	t_mara	0	marRABp	Penicillin G	32	-0.122605	0.793406	0	0.464024	0.582536
	t_soxs	0	marRABp	Penicillin G	32	-0.122605	0.793406	0	0.464024	0.582536
	t_rob	0	marRABp	Piperacillin	32	-0.0921647	0.930933	0	0.280996	0.190388
	t_mara	0	marRABp	Piperacillin	32	-0.0921647	0.930933	0	0.280996	0.190388
	t_soxs	0	marRABp	Piperacillin	32	-0.0921647	0.930933	0	0.280996	0.190388
	t_rob	0	marRABp	Piperine	32	-0.377654	0.0359886	0	0.375699	0.575283
	t_mara	0.32569	marRABp	Piperine	32	-0.377654	0.0359886	0.122998	0.375699	0.575283
	t_soxs	0	marRABp	Piperine	32	-0.377654	0.0359886	0	0.375699	0.575283
	t_rob	-0.309235	marRABp	PMS	16	0.38098	0.311417	-0.117812	0.675565	0.5775
	t_mara	0	marRABp	PMS	16	0.38098	0.311417	0	0.675565	0.5775
	t_soxs	0	marRABp	PMS	16	0.38098	0.311417	0	0.675565	0.5775
	t_rob	0	marRABp	Polymyxin B	24	0.00945308	0.583015	0	0.308152	0.260012
	t_mara	0	marRABp	Polymyxin B	24	0.00945308	0.583015	0	0.308152	0.260012
	t_soxs	0	marRABp	Polymyxin B	24	0.00945308	0.583015	0	0.308152	0.260012
	t_rob	0.0946856	marRABp	Procaine	24	0.902163	0.000130529	0.0854218	0.550895	0.231084
	t_mara	-0.407641	marRABp	Procaine	24	0.902163	0.000130529	-0.367758	0.550895	0.231084
	t_soxs	0	marRABp	Procaine	24	0.902163	0.000130529	0	0.550895	0.231084
	t_rob	0.0498547	marRABp	Progesterone	32	-0.123492	0.930933	0.00615663	0.472131	NA
	t_mara	0	marRABp	Progesterone	32	-0.123492	0.930933	0	0.472131	NA
	t_soxs	0	marRABp	Progesterone	32	-0.123492	0.930933	0	0.472131	NA
	t_rob	0	marRABp	Pseudomonic acid	32	0.0575967	0.583015	0	0.162886	0.0867671
	t_mara	0	marRABp	Pseudomonic acid	32	0.0575967	0.583015	0	0.162886	0.0867671
	t_soxs	0	marRABp	Pseudomonic acid	32	0.0575967	0.583015	0	0.162886	0.0867671
	t_rob	0	marRABp	Puromycin	24	0.489593	0.0180347	0	0.270835	0.172405
	t_mara	0	marRABp	Puromycin	24	0.489593	0.0180347	0	0.270835	0.172405
	t_soxs	0	marRABp	Puromycin	24	0.489593	0.0180347	0	0.270835	0.172405
	t_rob	0	marRABp	Quercetin	32	0.583366	0.0194394	0	0.253498	0.0766583
	t_mara	0	marRABp	Quercetin	32	0.583366	0.0194394	0	0.253498	0.0766583
	t_soxs	0	marRABp	Quercetin	32	0.583366	0.0194394	0	0.253498	0.0766583
	t_rob	0.406272	marRABp	Quinine	32	0.227257	0.462431	0.0923282	0.587083	0.447321
	t_mara	0.353584	marRABp	Quinine	32	0.227257	0.462431	0.0803546	0.587083	0.447321
	t_soxs	0.398033	marRABp	Quinine	32	0.227257	0.462431	0.0904559	0.587083	0.447321
	t_rob	-0.0411627	marRABp	Rifampicin	24	-0.70166	0.0074859	-0.0288822	0.797096	0.775068
	t_mara	0.67998	marRABp	Rifampicin	24	-0.70166	0.0074859	0.477115	0.797096	0.775068
	t_soxs	-0.0220562	marRABp	Rifampicin	24	-0.70166	0.0074859	-0.0154759	0.797096	0.775068
	t_rob	0	marRABp	Salicylate	32	2.13138	0.00106796	0	0.87167	0.767523
	t_mara	0	marRABp	Salicylate	32	2.13138	0.00106796	0	0.87167	0.767523
	t_soxs	0	marRABp	Salicylate	32	2.13138	0.00106796	0	0.87167	0.767523
	t_rob	-0.0296083	marRABp	Serotonine	32	-0.44045	0.0262444	-0.013041	0.744774	0.793031
	t_mara	0.688923	marRABp	Serotonine	32	-0.44045	0.0262444	0.303436	0.744774	0.793031
	t_soxs	0	marRABp	Serotonine	32	-0.44045	0.0262444	0	0.744774	0.793031
	t_rob	0	marRABp	Sodium urate	32	-0.101312	1	0	0.37332	0.394459
	t_mara	0	marRABp	Sodium urate	32	-0.101312	1	0	0.37332	0.394459
	t_soxs	0	marRABp	Sodium urate	32	-0.101312	1	0	0.37332	0.394459
	t_rob	0	marRABp	Spectinomycin	32	0.219411	0.0218783	0	0.196441	0.158097
	t_mara	0	marRABp	Spectinomycin	32	0.219411	0.0218783	0	0.196441	0.158097
	t_soxs	0	marRABp	Spectinomycin	32	0.219411	0.0218783	0	0.196441	0.158097
	t_rob	0	marRABp	Spiramycin	24	0.261683	0.685402	0	0.254574	0.471429
	t_mara	0	marRABp	Spiramycin	24	0.261683	0.685402	0	0.254574	0.471429
	t_soxs	0	marRABp	Spiramycin	24	0.261683	0.685402	0	0.254574	0.471429
	t_rob	-0.470511	marRABp	Sulfamethoxazole	32	0.319299	0.0312557	-0.150234	0.913215	0.684391
	t_mara	0.0742784	marRABp	Sulfamethoxazole	32	0.319299	0.0312557	0.023717	0.913215	0.684391
	t_soxs	0	marRABp	Sulfamethoxazole	32	0.319299	0.0312557	0	0.913215	0.684391
	t_rob	-0.269489	marRABp	Sulfamonomethoxine	32	0.549099	0.00236692	-0.147976	0.721195	0.347548
	t_mara	0.0684333	marRABp	Sulfamonomethoxine	32	0.549099	0.00236692	0.0375766	0.721195	0.347548
	t_soxs	0.0287378	marRABp	Sulfamonomethoxine	32	0.549099	0.00236692	0.0157799	0.721195	0.347548
	t_rob	0	marRABp	Testosterone	32	-0.578653	0.00288699	0	0.0766821	0.0831402
	t_mara	0	marRABp	Testosterone	32	-0.578653	0.00288699	0	0.0766821	0.0831402
	t_soxs	0	marRABp	Testosterone	32	-0.578653	0.00288699	0	0.0766821	0.0831402
	t_rob	0	marRABp	Tetracycline	24	1.96629	0.00106796	0	0.692018	0.581636
	t_mara	0	marRABp	Tetracycline	24	1.96629	0.00106796	0	0.692018	0.581636
	t_soxs	0	marRABp	Tetracycline	24	1.96629	0.00106796	0	0.692018	0.581636
	t_rob	0	marRABp	Thiourea	32	-0.262739	0.374214	0	0.250938	0.476321
	t_mara	0	marRABp	Thiourea	32	-0.262739	0.374214	0	0.250938	0.476321
	t_soxs	0	marRABp	Thiourea	32	-0.262739	0.374214	0	0.250938	0.476321
	t_rob	0	marRABp	Tobramycin	24	-0.159295	0.735623	0	0.202031	0.0747862
	t_mara	0	marRABp	Tobramycin	24	-0.159295	0.735623	0	0.202031	0.0747862
	t_soxs	0	marRABp	Tobramycin	24	-0.159295	0.735623	0	0.202031	0.0747862
	t_rob	0	marRABp	Trimethoprim	32	0.541367	0.00575569	0	0.059335	0.135998
	t_mara	0	marRABp	Trimethoprim	32	0.541367	0.00575569	0	0.059335	0.135998
	t_soxs	0	marRABp	Trimethoprim	32	0.541367	0.00575569	0	0.059335	0.135998
	t_rob	0	marRABp	Tunicamycin	32	-0.422497	0.0194394	0	0.28391	0.272689
	t_mara	0	marRABp	Tunicamycin	32	-0.422497	0.0194394	0	0.28391	0.272689
	t_soxs	0	marRABp	Tunicamycin	32	-0.422497	0.0194394	0	0.28391	0.272689
	t_rob	-0.11242	marRABp	Vanillin	32	0.58654	0.0218783	-0.0659388	0.833471	0.52364
	t_mara	0.144863	marRABp	Vanillin	32	0.58654	0.0218783	0.0849678	0.833471	0.52364
	t_soxs	0.190637	marRABp	Vanillin	32	0.58654	0.0218783	0.111816	0.833471	0.52364
	t_rob	0	marRABp	Verapamil	32	0.571552	0.000620011	0	0.337275	0.091507
	t_mara	0	marRABp	Verapamil	32	0.571552	0.000620011	0	0.337275	0.091507
	t_soxs	0	marRABp	Verapamil	32	0.571552	0.000620011	0	0.337275	0.091507
	t_rob	0	micFp	1-Methyluric acid	32	-0.0505151	0.899957	0	0.263134	0.397857
	t_mara	0	micFp	1-Methyluric acid	32	-0.0505151	0.899957	0	0.263134	0.397857
	t_soxs	0	micFp	1-Methyluric acid	32	-0.0505151	0.899957	0	0.263134	0.397857
	t_rob	0	micFp	2-2-Bipyridyl	24	2.36231	0.00163754	0	0.874033	0.823907
	t_mara	0	micFp	2-2-Bipyridyl	24	2.36231	0.00163754	0	0.874033	0.823907
	t_soxs	0	micFp	2-2-Bipyridyl	24	2.36231	0.00163754	0	0.874033	0.823907
	t_rob	-0.221595	micFp	2,3-DHBA	32	0.345803	0.0323008	-0.0766284	0.760944	0.510785
	t_mara	0.144507	micFp	2,3-DHBA	32	0.345803	0.0323008	0.0499709	0.760944	0.510785
	t_soxs	-0.0469983	micFp	2,3-DHBA	32	0.345803	0.0323008	-0.0162522	0.760944	0.510785
	t_rob	-0.0136657	micFp	4-Aminobenzoic acid	32	0.618388	0.00755434	-0.00845072	0.711202	0.521104
	t_mara	0	micFp	4-Aminobenzoic acid	32	0.618388	0.00755434	0	0.711202	0.521104
	t_soxs	0	micFp	4-Aminobenzoic acid	32	0.618388	0.00755434	0	0.711202	0.521104
	t_rob	-0.304815	micFp	4-aminosalicylic acid	32	0.395846	0.0206111	-0.12066	0.894088	0.588808
	t_mara	0	micFp	4-aminosalicylic acid	32	0.395846	0.0206111	0	0.894088	0.588808
	t_soxs	-0.0360904	micFp	4-aminosalicylic acid	32	0.395846	0.0206111	-0.0142862	0.894088	0.588808
	t_rob	0	micFp	A22	16	0.0427333	0.663747	0	0.370443	0.636412
	t_mara	0	micFp	A22	16	0.0427333	0.663747	0	0.370443	0.636412
	t_soxs	0	micFp	A22	16	0.0427333	0.663747	0	0.370443	0.636412
	t_rob	-0.397664	micFp	Acetylsalicylic acid	32	0.527405	0.00755434	-0.20973	0.89954	0.781708
	t_mara	0.138544	micFp	Acetylsalicylic acid	32	0.527405	0.00755434	0.0730689	0.89954	0.781708
	t_soxs	-0.0848412	micFp	Acetylsalicylic acid	32	0.527405	0.00755434	-0.0447457	0.89954	0.781708
	t_rob	0	micFp	Adrenalin	32	-0.229541	0.271657	0	0.384381	0.281495
	t_mara	0	micFp	Adrenalin	32	-0.229541	0.271657	0	0.384381	0.281495
	t_soxs	0	micFp	Adrenalin	32	-0.229541	0.271657	0	0.384381	0.281495
	t_rob	0	micFp	Amikacin	24	0.2478	0.0984279	0	0.167295	0.0795189
	t_mara	0	micFp	Amikacin	24	0.2478	0.0984279	0	0.167295	0.0795189
	t_soxs	0	micFp	Amikacin	24	0.2478	0.0984279	0	0.167295	0.0795189
	t_rob	0	micFp	Amoxicillin	24	0.591772	0.172873	0	0.229764	0.427481
	t_mara	0	micFp	Amoxicillin	24	0.591772	0.172873	0	0.229764	0.427481
	t_soxs	0	micFp	Amoxicillin	24	0.591772	0.172873	0	0.229764	0.427481
	t_rob	-0.147101	micFp	Azithromycin	24	-0.160802	0.986379	-0.0236542	0.611375	0.523338
	t_mara	0	micFp	Azithromycin	24	-0.160802	0.986379	0	0.611375	0.523338
	t_soxs	0.329189	micFp	Azithromycin	24	-0.160802	0.986379	0.0529344	0.611375	0.523338
	t_rob	0	micFp	Aztreonam	24	-0.152037	0.697737	0	0.347238	0.130842
	t_mara	0	micFp	Aztreonam	24	-0.152037	0.697737	0	0.347238	0.130842
	t_soxs	0	micFp	Aztreonam	24	-0.152037	0.697737	0	0.347238	0.130842
	t_rob	0	micFp	Bacitracin	24	-0.187376	0.526636	0	0.326494	0.328863
	t_mara	0	micFp	Bacitracin	24	-0.187376	0.526636	0	0.326494	0.328863
	t_soxs	0	micFp	Bacitracin	24	-0.187376	0.526636	0	0.326494	0.328863
	t_rob	0	micFp	Benzalkonium	24	-0.268654	0.551259	0	0.195442	0.153821
	t_mara	0	micFp	Benzalkonium	24	-0.268654	0.551259	0	0.195442	0.153821
	t_soxs	0	micFp	Benzalkonium	24	-0.268654	0.551259	0	0.195442	0.153821
	t_rob	0	micFp	Berberine	32	0.160965	0.189209	0	0.604546	0.383002
	t_mara	0	micFp	Berberine	32	0.160965	0.189209	0	0.604546	0.383002
	t_soxs	0	micFp	Berberine	32	0.160965	0.189209	0	0.604546	0.383002
	t_rob	0	micFp	Bleomycin	24	-0.632103	0.00163754	0	0.187407	0.17877
	t_mara	0	micFp	Bleomycin	24	-0.632103	0.00163754	0	0.187407	0.17877
	t_soxs	0	micFp	Bleomycin	24	-0.632103	0.00163754	0	0.187407	0.17877
	t_rob	0	micFp	Butyrate	32	-0.138182	0.697737	0	0.193155	0.206724
	t_mara	0	micFp	Butyrate	32	-0.138182	0.697737	0	0.193155	0.206724
	t_soxs	0	micFp	Butyrate	32	-0.138182	0.697737	0	0.193155	0.206724
	t_rob	0.43009	micFp	Caffeine	32	4.4419	8.7e-05	1.91041	0.931211	0.888827
	t_mara	0	micFp	Caffeine	32	4.4419	8.7e-05	0	0.931211	0.888827
	t_soxs	0	micFp	Caffeine	32	4.4419	8.7e-05	0	0.931211	0.888827
	t_rob	0	micFp	Catechin	32	-0.399902	0.0323008	0	0.814565	0.672174
	t_mara	0	micFp	Catechin	32	-0.399902	0.0323008	0	0.814565	0.672174
	t_soxs	0.714844	micFp	Catechin	32	-0.399902	0.0323008	0.285868	0.814565	0.672174
	t_rob	0	micFp	CCCP	32	-0.24988	0.225362	0	0.271447	0.220136
	t_mara	0	micFp	CCCP	32	-0.24988	0.225362	0	0.271447	0.220136
	t_soxs	0	micFp	CCCP	32	-0.24988	0.225362	0	0.271447	0.220136
	t_rob	0	micFp	Cefaclor	24	0.0157111	0.868734	0	0.125949	0.138745
	t_mara	0	micFp	Cefaclor	24	0.0157111	0.868734	0	0.125949	0.138745
	t_soxs	0	micFp	Cefaclor	24	0.0157111	0.868734	0	0.125949	0.138745
	t_rob	0	micFp	Cefotaxime	24	-0.156906	0.899957	0	0.194114	0.179494
	t_mara	0	micFp	Cefotaxime	24	-0.156906	0.899957	0	0.194114	0.179494
	t_soxs	0	micFp	Cefotaxime	24	-0.156906	0.899957	0	0.194114	0.179494
	t_rob	0	micFp	Cefsulodin	32	0.214273	0.0236654	0	0.334218	0.507612
	t_mara	0	micFp	Cefsulodin	32	0.214273	0.0236654	0	0.334218	0.507612
	t_soxs	0	micFp	Cefsulodin	32	0.214273	0.0236654	0	0.334218	0.507612
	t_rob	0.256691	micFp	Cerulenin	32	-0.637698	0.00130529	0.163692	0.666758	0.200246
	t_mara	-0.17068	micFp	Cerulenin	32	-0.637698	0.00130529	-0.108842	0.666758	0.200246
	t_soxs	-0.0291792	micFp	Cerulenin	32	-0.637698	0.00130529	-0.0186075	0.666758	0.200246
	t_rob	0	micFp	Cetirizine dihydrochloride	32	-0.023762	0.847014	0	0.135565	0.0968356
	t_mara	0	micFp	Cetirizine dihydrochloride	32	-0.023762	0.847014	0	0.135565	0.0968356
	t_soxs	0	micFp	Cetirizine dihydrochloride	32	-0.023762	0.847014	0	0.135565	0.0968356
	t_rob	0	micFp	Chloramphenicol	24	-0.440143	0.206739	0	0.149467	0.120151
	t_mara	0	micFp	Chloramphenicol	24	-0.440143	0.206739	0	0.149467	0.120151
	t_soxs	0	micFp	Chloramphenicol	24	-0.440143	0.206739	0	0.149467	0.120151
	t_rob	0	micFp	Chlorhexidine	32	-0.164166	0.551259	0	0.1873	0.0747201
	t_mara	0	micFp	Chlorhexidine	32	-0.164166	0.551259	0	0.1873	0.0747201
	t_soxs	0	micFp	Chlorhexidine	32	-0.164166	0.551259	0	0.1873	0.0747201
	t_rob	0	micFp	Cidofovir	32	-0.107373	0.868734	0	0.663194	0.886244
	t_mara	0	micFp	Cidofovir	32	-0.107373	0.868734	0	0.663194	0.886244
	t_soxs	0.0581621	micFp	Cidofovir	32	-0.107373	0.868734	0.00624503	0.663194	0.886244
	t_rob	0	micFp	Ciprofloxacin	24	-0.207715	0.592419	0	0.533707	0.548709
	t_mara	0	micFp	Ciprofloxacin	24	-0.207715	0.592419	0	0.533707	0.548709
	t_soxs	0	micFp	Ciprofloxacin	24	-0.207715	0.592419	0	0.533707	0.548709
	t_rob	0	micFp	Clarithromycin	16	-0.636214	0.663747	0	0.228943	0.137175
	t_mara	0	micFp	Clarithromycin	16	-0.636214	0.663747	0	0.228943	0.137175
	t_soxs	0	micFp	Clarithromycin	16	-0.636214	0.663747	0	0.228943	0.137175
	t_rob	0	micFp	Clindamycin	32	0.0959872	0.697737	0	0.0921905	0.134026
	t_mara	0	micFp	Clindamycin	32	0.0959872	0.697737	0	0.0921905	0.134026
	t_soxs	0	micFp	Clindamycin	32	0.0959872	0.697737	0	0.0921905	0.134026
	t_rob	0	micFp	Colistin	24	-0.501819	0.00647049	0	0.353145	0.5539
	t_mara	0	micFp	Colistin	24	-0.501819	0.00647049	0	0.353145	0.5539
	t_soxs	0	micFp	Colistin	24	-0.501819	0.00647049	0	0.353145	0.5539
	t_rob	0	micFp	Curcumin	32	-0.572857	0.0170992	0	0.409834	0.372856
	t_mara	-0.240264	micFp	Curcumin	32	-0.572857	0.0170992	-0.137637	0.409834	0.372856
	t_soxs	0	micFp	Curcumin	32	-0.572857	0.0170992	0	0.409834	0.372856
	t_rob	0	micFp	Cycloserine D	32	-0.266095	0.299997	0	0.328871	0.400838
	t_mara	0	micFp	Cycloserine D	32	-0.266095	0.299997	0	0.328871	0.400838
	t_soxs	0.219516	micFp	Cycloserine D	32	-0.266095	0.299997	0.0584122	0.328871	0.400838
	t_rob	0	micFp	Deoxycholic acid	32	-0.130231	0.909775	0	0.32249	0.357642
	t_mara	0	micFp	Deoxycholic acid	32	-0.130231	0.909775	0	0.32249	0.357642
	t_soxs	0	micFp	Deoxycholic acid	32	-0.130231	0.909775	0	0.32249	0.357642
	t_rob	0	micFp	Dopamine	32	-0.0878103	0.899957	0	0.454445	0.444166
	t_mara	0	micFp	Dopamine	32	-0.0878103	0.899957	0	0.454445	0.444166
	t_soxs	0	micFp	Dopamine	32	-0.0878103	0.899957	0	0.454445	0.444166
	t_rob	0	micFp	Doxorubicin	32	0.0180595	0.899957	0	0.152978	0.12497
	t_mara	0	micFp	Doxorubicin	32	0.0180595	0.899957	0	0.152978	0.12497
	t_soxs	0	micFp	Doxorubicin	32	0.0180595	0.899957	0	0.152978	0.12497
	t_rob	0.330409	micFp	Doxycycline	24	1.2457	0.0847762	0.411589	0.499878	0.348682
	t_mara	0	micFp	Doxycycline	24	1.2457	0.0847762	0	0.499878	0.348682
	t_soxs	0	micFp	Doxycycline	24	1.2457	0.0847762	0	0.499878	0.348682
	t_rob	0	micFp	EDTA	24	0.556712	0.0847762	0	0.195587	0.0844707
	t_mara	0	micFp	EDTA	24	0.556712	0.0847762	0	0.195587	0.0844707
	t_soxs	0	micFp	EDTA	24	0.556712	0.0847762	0	0.195587	0.0844707
	t_rob	-0.0240964	micFp	EGCG	24	0.086329	0.547936	-0.00208022	0.406872	0.212823
	t_mara	0	micFp	EGCG	24	0.086329	0.547936	0	0.406872	0.212823
	t_soxs	0	micFp	EGCG	24	0.086329	0.547936	0	0.406872	0.212823
	t_rob	0	micFp	Erythromycin	24	0.317218	0.206739	0	0.416487	0.331467
	t_mara	0	micFp	Erythromycin	24	0.317218	0.206739	0	0.416487	0.331467
	t_soxs	0	micFp	Erythromycin	24	0.317218	0.206739	0	0.416487	0.331467
	t_rob	0	micFp	Estradiol	32	0.0224507	0.634895	0	0.153129	0.118945
	t_mara	0	micFp	Estradiol	32	0.0224507	0.634895	0	0.153129	0.118945
	t_soxs	0	micFp	Estradiol	32	0.0224507	0.634895	0	0.153129	0.118945
	t_rob	0	micFp	Ethidiumbromide	24	0.960924	0.00833847	0	0.253457	0.331198
	t_mara	0	micFp	Ethidiumbromide	24	0.960924	0.00833847	0	0.253457	0.331198
	t_soxs	0	micFp	Ethidiumbromide	24	0.960924	0.00833847	0	0.253457	0.331198
	t_rob	0	micFp	Fosfomycin	32	-0.0471393	0.899957	0	0.235717	0.241502
	t_mara	0	micFp	Fosfomycin	32	-0.0471393	0.899957	0	0.235717	0.241502
	t_soxs	0	micFp	Fosfomycin	32	-0.0471393	0.899957	0	0.235717	0.241502
	t_rob	0	micFp	Fusidic acid	32	-0.209521	0.547936	0	0.345677	0.328888
	t_mara	0	micFp	Fusidic acid	32	-0.209521	0.547936	0	0.345677	0.328888
	t_soxs	0	micFp	Fusidic acid	32	-0.209521	0.547936	0	0.345677	0.328888
	t_rob	0	micFp	Gentamicin	16	-0.390567	0.0562572	0	0.246753	NA
	t_mara	0	micFp	Gentamicin	16	-0.390567	0.0562572	0	0.246753	NA
	t_soxs	0	micFp	Gentamicin	16	-0.390567	0.0562572	0	0.246753	NA
	t_rob	0	micFp	Hydrocortisone	32	-0.132786	0.758081	0	0.635093	0.590117
	t_mara	-0.0662994	micFp	Hydrocortisone	32	-0.132786	0.758081	-0.00880362	0.635093	0.590117
	t_soxs	0.598627	micFp	Hydrocortisone	32	-0.132786	0.758081	0.0794892	0.635093	0.590117
	t_rob	0	micFp	Ibuprofen	32	0.188234	0.126559	0	0.0681872	0.267593
	t_mara	0	micFp	Ibuprofen	32	0.188234	0.126559	0	0.0681872	0.267593
	t_soxs	0	micFp	Ibuprofen	32	0.188234	0.126559	0	0.0681872	0.267593
	t_rob	0	micFp	Imipenem	32	-0.0789591	0.909775	0	0.169164	0.155625
	t_mara	0	micFp	Imipenem	32	-0.0789591	0.909775	0	0.169164	0.155625
	t_soxs	0	micFp	Imipenem	32	-0.0789591	0.909775	0	0.169164	0.155625
	t_rob	0	micFp	Indole	32	0.128117	0.245188	0	0.119525	0.0869245
	t_mara	0	micFp	Indole	32	0.128117	0.245188	0	0.119525	0.0869245
	t_soxs	0	micFp	Indole	32	0.128117	0.245188	0	0.119525	0.0869245
	t_rob	0	micFp	Levofloxacin	8	0.000398093	0.899957	0	NA	NA
	t_mara	-0.724719	micFp	Levofloxacin	8	0.000398093	0.899957	-0.000288505	NA	NA
	t_soxs	0	micFp	Levofloxacin	8	0.000398093	0.899957	0	NA	NA
	t_rob	0	micFp	Lithocholic acid	32	0.0653114	0.551259	0	0.336469	0.373525
	t_mara	0	micFp	Lithocholic acid	32	0.0653114	0.551259	0	0.336469	0.373525
	t_soxs	0	micFp	Lithocholic acid	32	0.0653114	0.551259	0	0.336469	0.373525
	t_rob	0	micFp	Loperamide	32	0.0557539	0.362081	0	0.438769	0.340656
	t_mara	0	micFp	Loperamide	32	0.0557539	0.362081	0	0.438769	0.340656
	t_soxs	0	micFp	Loperamide	32	0.0557539	0.362081	0	0.438769	0.340656
	t_rob	0	micFp	Mecillinam	16	0.431443	0.0169295	0	0.449827	0.517133
	t_mara	0	micFp	Mecillinam	16	0.431443	0.0169295	0	0.449827	0.517133
	t_soxs	0	micFp	Mecillinam	16	0.431443	0.0169295	0	0.449827	0.517133
	t_rob	0	micFp	Meropenem	16	-0.122535	0.905643	0	0.243765	0.111111
	t_mara	0	micFp	Meropenem	16	-0.122535	0.905643	0	0.243765	0.111111
	t_soxs	0	micFp	Meropenem	16	-0.122535	0.905643	0	0.243765	0.111111
	t_rob	0	micFp	Metformin	32	-0.312596	0.111218	0	0.111535	0.150034
	t_mara	0	micFp	Metformin	32	-0.312596	0.111218	0	0.111535	0.150034
	t_soxs	0	micFp	Metformin	32	-0.312596	0.111218	0	0.111535	0.150034
	t_rob	0	micFp	Metronidazole	32	-0.154328	0.724568	0	0.223915	0.431213
	t_mara	0	micFp	Metronidazole	32	-0.154328	0.724568	0	0.223915	0.431213
	t_soxs	0	micFp	Metronidazole	32	-0.154328	0.724568	0	0.223915	0.431213
	t_rob	0	micFp	Minocycline	32	0.801602	0.0148513	0	0.158582	0.248267
	t_mara	0	micFp	Minocycline	32	0.801602	0.0148513	0	0.158582	0.248267
	t_soxs	0	micFp	Minocycline	32	0.801602	0.0148513	0	0.158582	0.248267
	t_rob	0	micFp	Mitomycin C	32	-0.00231599	0.758081	0	0.203039	0.323016
	t_mara	0	micFp	Mitomycin C	32	-0.00231599	0.758081	0	0.203039	0.323016
	t_soxs	0	micFp	Mitomycin C	32	-0.00231599	0.758081	0	0.203039	0.323016
	t_rob	0	micFp	Moxifloxacin	16	-0.339215	0.15346	0	0.631833	0.866663
	t_mara	0	micFp	Moxifloxacin	16	-0.339215	0.15346	0	0.631833	0.866663
	t_soxs	0	micFp	Moxifloxacin	16	-0.339215	0.15346	0	0.631833	0.866663
	t_rob	0	micFp	Nitrofurantoin	24	-0.0768257	0.968806	0	0.303943	0.07
	t_mara	0	micFp	Nitrofurantoin	24	-0.0768257	0.968806	0	0.303943	0.07
	t_soxs	0	micFp	Nitrofurantoin	24	-0.0768257	0.968806	0	0.303943	0.07
	t_rob	0	micFp	Noradrenalin	32	-0.0616559	1	0	0.101997	0.0204082
	t_mara	0	micFp	Noradrenalin	32	-0.0616559	1	0	0.101997	0.0204082
	t_soxs	0	micFp	Noradrenalin	32	-0.0616559	1	0	0.101997	0.0204082
	t_rob	0	micFp	Novobiocin	24	0.387562	0.439645	0	0.313997	0.307099
	t_mara	0	micFp	Novobiocin	24	0.387562	0.439645	0	0.313997	0.307099
	t_soxs	0	micFp	Novobiocin	24	0.387562	0.439645	0	0.313997	0.307099
	t_rob	0	micFp	Omeprazole	32	-0.410632	0.0236654	0	0.426197	0.245616
	t_mara	0	micFp	Omeprazole	32	-0.410632	0.0236654	0	0.426197	0.245616
	t_soxs	0.0124149	micFp	Omeprazole	32	-0.410632	0.0236654	0.00509796	0.426197	0.245616
	t_rob	0	micFp	Oxacillin	32	-0.0992265	0.868734	0	0.447082	0.652725
	t_mara	0	micFp	Oxacillin	32	-0.0992265	0.868734	0	0.447082	0.652725
	t_soxs	0.342887	micFp	Oxacillin	32	-0.0992265	0.868734	0.0340235	0.447082	0.652725
	t_rob	-0.376587	micFp	Paraquat	24	1.45838	0.00130529	-0.549207	0.812264	0.765022
	t_mara	-0.351478	micFp	Paraquat	24	1.45838	0.00130529	-0.512588	0.812264	0.765022
	t_soxs	0.0773694	micFp	Paraquat	24	1.45838	0.00130529	0.112834	0.812264	0.765022
	t_rob	0	micFp	Penicillin G	32	-0.248188	0.143492	0	0.530419	NA
	t_mara	0	micFp	Penicillin G	32	-0.248188	0.143492	0	0.530419	NA
	t_soxs	0.0480619	micFp	Penicillin G	32	-0.248188	0.143492	0.0119284	0.530419	NA
	t_rob	0	micFp	Piperacillin	32	-0.0620319	0.986379	0	0.605215	0.634864
	t_mara	-0.0269491	micFp	Piperacillin	32	-0.0620319	0.986379	-0.0016717	0.605215	0.634864
	t_soxs	0.60109	micFp	Piperacillin	32	-0.0620319	0.986379	0.0372868	0.605215	0.634864
	t_rob	0	micFp	Piperine	32	-0.0573759	0.986379	0	0.300557	0.304724
	t_mara	0	micFp	Piperine	32	-0.0573759	0.986379	0	0.300557	0.304724
	t_soxs	0	micFp	Piperine	32	-0.0573759	0.986379	0	0.300557	0.304724
	t_rob	-0.190318	micFp	PMS	16	1.79923	8.7e-05	-0.342425	0.955033	0.922001
	t_mara	-0.758254	micFp	PMS	16	1.79923	8.7e-05	-1.36427	0.955033	0.922001
	t_soxs	0.040022	micFp	PMS	16	1.79923	8.7e-05	0.0720087	0.955033	0.922001
	t_rob	0	micFp	Polymyxin B	24	0.0184975	0.547936	0	0.312269	0.167799
	t_mara	0	micFp	Polymyxin B	24	0.0184975	0.547936	0	0.312269	0.167799
	t_soxs	0	micFp	Polymyxin B	24	0.0184975	0.547936	0	0.312269	0.167799
	t_rob	0.487507	micFp	Procaine	24	2.69168	8.7e-05	1.31221	0.816603	0.613578
	t_mara	0.222884	micFp	Procaine	24	2.69168	8.7e-05	0.599931	0.816603	0.613578
	t_soxs	-0.202178	micFp	Procaine	24	2.69168	8.7e-05	-0.544197	0.816603	0.613578
	t_rob	0	micFp	Progesterone	32	-0.103297	0.929381	0	0.503939	0.512617
	t_mara	0	micFp	Progesterone	32	-0.103297	0.929381	0	0.503939	0.512617
	t_soxs	0	micFp	Progesterone	32	-0.103297	0.929381	0	0.503939	0.512617
	t_rob	0	micFp	Pseudomonic acid	32	-0.0565386	0.909775	0	0.305956	0.455392
	t_mara	0	micFp	Pseudomonic acid	32	-0.0565386	0.909775	0	0.305956	0.455392
	t_soxs	0	micFp	Pseudomonic acid	32	-0.0565386	0.909775	0	0.305956	0.455392
	t_rob	0	micFp	Puromycin	24	0.703388	0.00273106	0	0.296049	0.22828
	t_mara	0	micFp	Puromycin	24	0.703388	0.00273106	0	0.296049	0.22828
	t_soxs	0	micFp	Puromycin	24	0.703388	0.00273106	0	0.296049	0.22828
	t_rob	0	micFp	Quercetin	32	-0.125468	0.551259	0	0.254304	0.190042
	t_mara	0	micFp	Quercetin	32	-0.125468	0.551259	0	0.254304	0.190042
	t_soxs	0	micFp	Quercetin	32	-0.125468	0.551259	0	0.254304	0.190042
	t_rob	0.0294065	micFp	Quinine	32	0.311837	0.0382014	0.00917003	0.654092	0.45416
	t_mara	-0.368702	micFp	Quinine	32	0.311837	0.0382014	-0.114975	0.654092	0.45416
	t_soxs	0	micFp	Quinine	32	0.311837	0.0382014	0	0.654092	0.45416
	t_rob	0	micFp	Rifampicin	24	-0.387903	0.0323008	0	0.520043	0.39364
	t_mara	0.3843	micFp	Rifampicin	24	-0.387903	0.0323008	0.149071	0.520043	0.39364
	t_soxs	0.0592539	micFp	Rifampicin	24	-0.387903	0.0323008	0.0229848	0.520043	0.39364
	t_rob	-0.239741	micFp	Salicylate	32	1.21064	0.000304567	-0.290241	0.873141	0.688151
	t_mara	0.154141	micFp	Salicylate	32	1.21064	0.000304567	0.18661	0.873141	0.688151
	t_soxs	0	micFp	Salicylate	32	1.21064	0.000304567	0	0.873141	0.688151
	t_rob	0	micFp	Serotonine	32	-0.30811	0.189209	0	0.305306	0.199201
	t_mara	-0.265926	micFp	Serotonine	32	-0.30811	0.189209	-0.0819347	0.305306	0.199201
	t_soxs	0.158249	micFp	Serotonine	32	-0.30811	0.189209	0.0487581	0.305306	0.199201
	t_rob	0	micFp	Sodium urate	32	0.0831841	0.225362	0	0.164235	0.0425629
	t_mara	0	micFp	Sodium urate	32	0.0831841	0.225362	0	0.164235	0.0425629
	t_soxs	0	micFp	Sodium urate	32	0.0831841	0.225362	0	0.164235	0.0425629
	t_rob	0	micFp	Spectinomycin	32	0.14042	0.15346	0	0.195629	0.09276
	t_mara	0	micFp	Spectinomycin	32	0.14042	0.15346	0	0.195629	0.09276
	t_soxs	0	micFp	Spectinomycin	32	0.14042	0.15346	0	0.195629	0.09276
	t_rob	0	micFp	Spiramycin	24	0.00489953	0.802315	0	0.208813	0.156777
	t_mara	0	micFp	Spiramycin	24	0.00489953	0.802315	0	0.208813	0.156777
	t_soxs	0	micFp	Spiramycin	24	0.00489953	0.802315	0	0.208813	0.156777
	t_rob	-0.189281	micFp	Sulfamethoxazole	32	0.354368	0.15346	-0.0670751	0.703134	0.405735
	t_mara	0.196361	micFp	Sulfamethoxazole	32	0.354368	0.15346	0.0695842	0.703134	0.405735
	t_soxs	0.0790167	micFp	Sulfamethoxazole	32	0.354368	0.15346	0.028001	0.703134	0.405735
	t_rob	0	micFp	Sulfamonomethoxine	32	0.0626965	0.551259	0	0.26574	0.216559
	t_mara	0	micFp	Sulfamonomethoxine	32	0.0626965	0.551259	0	0.26574	0.216559
	t_soxs	0	micFp	Sulfamonomethoxine	32	0.0626965	0.551259	0	0.26574	0.216559
	t_rob	0	micFp	Testosterone	32	-0.00333372	0.724568	0	0.391387	0.594082
	t_mara	0	micFp	Testosterone	32	-0.00333372	0.724568	0	0.391387	0.594082
	t_soxs	0	micFp	Testosterone	32	-0.00333372	0.724568	0	0.391387	0.594082
	t_rob	0.739004	micFp	Tetracycline	24	1.93979	0.000447527	1.43351	0.716632	0.412626
	t_mara	0.640802	micFp	Tetracycline	24	1.93979	0.000447527	1.24302	0.716632	0.412626
	t_soxs	0.58407	micFp	Tetracycline	24	1.93979	0.000447527	1.13297	0.716632	0.412626
	t_rob	0	micFp	Thiourea	32	-0.177349	0.330102	0	0.227919	0.196776
	t_mara	0	micFp	Thiourea	32	-0.177349	0.330102	0	0.227919	0.196776
	t_soxs	0	micFp	Thiourea	32	-0.177349	0.330102	0	0.227919	0.196776
	t_rob	0	micFp	Tobramycin	24	0.173162	0.239595	0	0.119933	0.113135
	t_mara	0	micFp	Tobramycin	24	0.173162	0.239595	0	0.119933	0.113135
	t_soxs	0	micFp	Tobramycin	24	0.173162	0.239595	0	0.119933	0.113135
	t_rob	0	micFp	Trimethoprim	32	1.57928	0.000130529	0	0.391315	0.32757
	t_mara	-0.0480178	micFp	Trimethoprim	32	1.57928	0.000130529	-0.0758338	0.391315	0.32757
	t_soxs	0.400796	micFp	Trimethoprim	32	1.57928	0.000130529	0.63297	0.391315	0.32757
	t_rob	0	micFp	Tunicamycin	32	-0.0536635	0.899957	0	0.627706	0.452188
	t_mara	0	micFp	Tunicamycin	32	-0.0536635	0.899957	0	0.627706	0.452188
	t_soxs	0	micFp	Tunicamycin	32	-0.0536635	0.899957	0	0.627706	0.452188
	t_rob	0	micFp	Vanillin	32	1.11299	0.000208846	0	0.667992	0.463886
	t_mara	0.0751968	micFp	Vanillin	32	1.11299	0.000208846	0.0836935	0.667992	0.463886
	t_soxs	0.224003	micFp	Vanillin	32	1.11299	0.000208846	0.249313	0.667992	0.463886
	t_rob	0	micFp	Verapamil	32	0.324249	0.0449857	0	0.211097	0.27228
	t_mara	0	micFp	Verapamil	32	0.324249	0.0449857	0	0.211097	0.27228
	t_soxs	0	micFp	Verapamil	32	0.324249	0.0449857	0	0.211097	0.27228
	t_rob	0	ompFp	1-Methyluric acid	32	0.115581	0.77782	0	0.0581927	0.0706879
	t_mara	0	ompFp	1-Methyluric acid	32	0.115581	0.77782	0	0.0581927	0.0706879
	t_soxs	0	ompFp	1-Methyluric acid	32	0.115581	0.77782	0	0.0581927	0.0706879
	t_rob	0	ompFp	2-2-Bipyridyl	24	-0.778435	0.00419349	0	0.365595	0.13648
	t_mara	0	ompFp	2-2-Bipyridyl	24	-0.778435	0.00419349	0	0.365595	0.13648
	t_soxs	0	ompFp	2-2-Bipyridyl	24	-0.778435	0.00419349	0	0.365595	0.13648
	t_rob	0	ompFp	2,3-DHBA	32	-0.186101	0.0956224	0	0.0809698	0.14819
	t_mara	0	ompFp	2,3-DHBA	32	-0.186101	0.0956224	0	0.0809698	0.14819
	t_soxs	0	ompFp	2,3-DHBA	32	-0.186101	0.0956224	0	0.0809698	0.14819
	t_rob	0	ompFp	4-Aminobenzoic acid	32	-0.372329	0.00891075	0	0.0668046	0.112552
	t_mara	0	ompFp	4-Aminobenzoic acid	32	-0.372329	0.00891075	0	0.0668046	0.112552
	t_soxs	0	ompFp	4-Aminobenzoic acid	32	-0.372329	0.00891075	0	0.0668046	0.112552
	t_rob	0	ompFp	4-aminosalicylic acid	32	-0.498753	0.00131903	0	0.0781089	0.0860708
	t_mara	0	ompFp	4-aminosalicylic acid	32	-0.498753	0.00131903	0	0.0781089	0.0860708
	t_soxs	0	ompFp	4-aminosalicylic acid	32	-0.498753	0.00131903	0	0.0781089	0.0860708
	t_rob	0	ompFp	A22	16	-0.770188	0.00798604	0	0.181707	0.35172
	t_mara	0	ompFp	A22	16	-0.770188	0.00798604	0	0.181707	0.35172
	t_soxs	0	ompFp	A22	16	-0.770188	0.00798604	0	0.181707	0.35172
	t_rob	0	ompFp	Acetylsalicylic acid	32	-0.242234	0.100444	0	0.153679	0.125188
	t_mara	0	ompFp	Acetylsalicylic acid	32	-0.242234	0.100444	0	0.153679	0.125188
	t_soxs	0	ompFp	Acetylsalicylic acid	32	-0.242234	0.100444	0	0.153679	0.125188
	t_rob	0	ompFp	Adrenalin	32	0.0324707	0.54623	0	0.147053	0.0484431
	t_mara	0	ompFp	Adrenalin	32	0.0324707	0.54623	0	0.147053	0.0484431
	t_soxs	0	ompFp	Adrenalin	32	0.0324707	0.54623	0	0.147053	0.0484431
	t_rob	0	ompFp	Amikacin	24	0.0788404	0.608283	0	0.251322	0.223861
	t_mara	0	ompFp	Amikacin	24	0.0788404	0.608283	0	0.251322	0.223861
	t_soxs	0	ompFp	Amikacin	24	0.0788404	0.608283	0	0.251322	0.223861
	t_rob	-0.0434123	ompFp	Amoxicillin	24	-0.0812656	0.286618	-0.00352793	0.612379	0.502514
	t_mara	0.086843	ompFp	Amoxicillin	24	-0.0812656	0.286618	0.00705735	0.612379	0.502514
	t_soxs	0.368199	ompFp	Amoxicillin	24	-0.0812656	0.286618	0.0299219	0.612379	0.502514
	t_rob	0	ompFp	Azithromycin	24	0.800665	0.254332	0	0.235139	0.20485
	t_mara	0	ompFp	Azithromycin	24	0.800665	0.254332	0	0.235139	0.20485
	t_soxs	0	ompFp	Azithromycin	24	0.800665	0.254332	0	0.235139	0.20485
	t_rob	0	ompFp	Aztreonam	24	0.0848315	0.814706	0	0.259722	0.0656777
	t_mara	0	ompFp	Aztreonam	24	0.0848315	0.814706	0	0.259722	0.0656777
	t_soxs	0	ompFp	Aztreonam	24	0.0848315	0.814706	0	0.259722	0.0656777
	t_rob	0	ompFp	Bacitracin	24	0.378466	0.54623	0	0.187848	0.210456
	t_mara	0	ompFp	Bacitracin	24	0.378466	0.54623	0	0.187848	0.210456
	t_soxs	0	ompFp	Bacitracin	24	0.378466	0.54623	0	0.187848	0.210456
	t_rob	0	ompFp	Benzalkonium	24	-0.717455	0.000734223	0	0.200284	0.130024
	t_mara	0	ompFp	Benzalkonium	24	-0.717455	0.000734223	0	0.200284	0.130024
	t_soxs	0	ompFp	Benzalkonium	24	-0.717455	0.000734223	0	0.200284	0.130024
	t_rob	0	ompFp	Berberine	32	-0.347482	0.00213386	0	0.221023	0.0971092
	t_mara	0	ompFp	Berberine	32	-0.347482	0.00213386	0	0.221023	0.0971092
	t_soxs	0	ompFp	Berberine	32	-0.347482	0.00213386	0	0.221023	0.0971092
	t_rob	0	ompFp	Bleomycin	24	0.166638	0.918376	0	0.275419	0.245858
	t_mara	0	ompFp	Bleomycin	24	0.166638	0.918376	0	0.275419	0.245858
	t_soxs	0	ompFp	Bleomycin	24	0.166638	0.918376	0	0.275419	0.245858
	t_rob	0	ompFp	Butyrate	32	-0.252261	0.010687	0	0.106111	0.0819064
	t_mara	0	ompFp	Butyrate	32	-0.252261	0.010687	0	0.106111	0.0819064
	t_soxs	0	ompFp	Butyrate	32	-0.252261	0.010687	0	0.106111	0.0819064
	t_rob	0	ompFp	Caffeine	32	0.27997	0.755169	0	0.0436445	0.135726
	t_mara	0	ompFp	Caffeine	32	0.27997	0.755169	0	0.0436445	0.135726
	t_soxs	0	ompFp	Caffeine	32	0.27997	0.755169	0	0.0436445	0.135726
	t_rob	0	ompFp	Catechin	32	0.258958	0.54623	0	0.388859	0.236724
	t_mara	0	ompFp	Catechin	32	0.258958	0.54623	0	0.388859	0.236724
	t_soxs	0	ompFp	Catechin	32	0.258958	0.54623	0	0.388859	0.236724
	t_rob	0	ompFp	CCCP	32	0.0309316	0.682273	0	0.154432	0.0174649
	t_mara	0	ompFp	CCCP	32	0.0309316	0.682273	0	0.154432	0.0174649
	t_soxs	0	ompFp	CCCP	32	0.0309316	0.682273	0	0.154432	0.0174649
	t_rob	0	ompFp	Cefaclor	24	-0.0604426	0.129655	0	0.143241	0.0980934
	t_mara	0	ompFp	Cefaclor	24	-0.0604426	0.129655	0	0.143241	0.0980934
	t_soxs	0	ompFp	Cefaclor	24	-0.0604426	0.129655	0	0.143241	0.0980934
	t_rob	0	ompFp	Cefotaxime	24	-0.262659	0.0460244	0	0.391705	0.189154
	t_mara	0	ompFp	Cefotaxime	24	-0.262659	0.0460244	0	0.391705	0.189154
	t_soxs	0	ompFp	Cefotaxime	24	-0.262659	0.0460244	0	0.391705	0.189154
	t_rob	0.361044	ompFp	Cefsulodin	32	0.711399	0.563907	0.256846	0.523197	0.24683
	t_mara	0.393891	ompFp	Cefsulodin	32	0.711399	0.563907	0.280214	0.523197	0.24683
	t_soxs	0.528951	ompFp	Cefsulodin	32	0.711399	0.563907	0.376295	0.523197	0.24683
	t_rob	0	ompFp	Cerulenin	32	0.0861533	0.563907	0	0.197154	0.201897
	t_mara	0	ompFp	Cerulenin	32	0.0861533	0.563907	0	0.197154	0.201897
	t_soxs	0	ompFp	Cerulenin	32	0.0861533	0.563907	0	0.197154	0.201897
	t_rob	0.02505	ompFp	Cetirizine dihydrochloride	32	0.105778	0.77782	0.00264974	0.342049	0.240746
	t_mara	-0.0440609	ompFp	Cetirizine dihydrochloride	32	0.105778	0.77782	-0.00466067	0.342049	0.240746
	t_soxs	0.41114	ompFp	Cetirizine dihydrochloride	32	0.105778	0.77782	0.0434895	0.342049	0.240746
	t_rob	0	ompFp	Chloramphenicol	24	0.34678	0.682273	0	0.109152	0.149728
	t_mara	0	ompFp	Chloramphenicol	24	0.34678	0.682273	0	0.109152	0.149728
	t_soxs	0	ompFp	Chloramphenicol	24	0.34678	0.682273	0	0.109152	0.149728
	t_rob	0	ompFp	Chlorhexidine	32	0.400924	0.161632	0	0.132409	0.148258
	t_mara	0	ompFp	Chlorhexidine	32	0.400924	0.161632	0	0.132409	0.148258
	t_soxs	0	ompFp	Chlorhexidine	32	0.400924	0.161632	0	0.132409	0.148258
	t_rob	0	ompFp	Cidofovir	32	0.12238	0.814706	0	0.290151	0.243233
	t_mara	0	ompFp	Cidofovir	32	0.12238	0.814706	0	0.290151	0.243233
	t_soxs	0	ompFp	Cidofovir	32	0.12238	0.814706	0	0.290151	0.243233
	t_rob	0	ompFp	Ciprofloxacin	24	-0.501518	0.000313269	0	0.135326	0.101104
	t_mara	0	ompFp	Ciprofloxacin	24	-0.501518	0.000313269	0	0.135326	0.101104
	t_soxs	0	ompFp	Ciprofloxacin	24	-0.501518	0.000313269	0	0.135326	0.101104
	t_rob	0	ompFp	Clarithromycin	16	2.81087	0.0440935	0	0.128791	0.382913
	t_mara	0	ompFp	Clarithromycin	16	2.81087	0.0440935	0	0.128791	0.382913
	t_soxs	0.0205716	ompFp	Clarithromycin	16	2.81087	0.0440935	0.057824	0.128791	0.382913
	t_rob	0	ompFp	Clindamycin	32	0.747263	0.0956224	0	0.113489	0.163527
	t_mara	0	ompFp	Clindamycin	32	0.747263	0.0956224	0	0.113489	0.163527
	t_soxs	0	ompFp	Clindamycin	32	0.747263	0.0956224	0	0.113489	0.163527
	t_rob	0	ompFp	Colistin	24	-0.12368	0.17485	0	0.230983	0.108617
	t_mara	0	ompFp	Colistin	24	-0.12368	0.17485	0	0.230983	0.108617
	t_soxs	0	ompFp	Colistin	24	-0.12368	0.17485	0	0.230983	0.108617
	t_rob	0	ompFp	Curcumin	32	-0.443586	0.00280636	0	0.190025	0.110433
	t_mara	0	ompFp	Curcumin	32	-0.443586	0.00280636	0	0.190025	0.110433
	t_soxs	0	ompFp	Curcumin	32	-0.443586	0.00280636	0	0.190025	0.110433
	t_rob	0	ompFp	Cycloserine D	32	-0.1486	0.0956224	0	0.224491	0.310234
	t_mara	0	ompFp	Cycloserine D	32	-0.1486	0.0956224	0	0.224491	0.310234
	t_soxs	0	ompFp	Cycloserine D	32	-0.1486	0.0956224	0	0.224491	0.310234
	t_rob	-0.0949956	ompFp	Deoxycholic acid	32	-0.179991	0.100444	-0.0170983	0.517048	0.266551
	t_mara	0.2477	ompFp	Deoxycholic acid	32	-0.179991	0.100444	0.0445837	0.517048	0.266551
	t_soxs	0.0311603	ompFp	Deoxycholic acid	32	-0.179991	0.100444	0.00560856	0.517048	0.266551
	t_rob	-0.0884548	ompFp	Dopamine	32	-0.119334	0.250077	-0.0105557	0.702694	0.364011
	t_mara	0	ompFp	Dopamine	32	-0.119334	0.250077	0	0.702694	0.364011
	t_soxs	0.475003	ompFp	Dopamine	32	-0.119334	0.250077	0.0566839	0.702694	0.364011
	t_rob	0	ompFp	Doxorubicin	32	0.531312	0.100444	0	0.086471	0.093394
	t_mara	0	ompFp	Doxorubicin	32	0.531312	0.100444	0	0.086471	0.093394
	t_soxs	0	ompFp	Doxorubicin	32	0.531312	0.100444	0	0.086471	0.093394
	t_rob	0.045908	ompFp	Doxycycline	24	1.87259	0.00588178	0.0859667	0.280964	0.0719872
	t_mara	0.120866	ompFp	Doxycycline	24	1.87259	0.00588178	0.226332	0.280964	0.0719872
	t_soxs	-0.0125838	ompFp	Doxycycline	24	1.87259	0.00588178	-0.0235642	0.280964	0.0719872
	t_rob	-0.275796	ompFp	EDTA	24	-0.854771	0.000304567	-0.235742	0.533276	0.204676
	t_mara	0	ompFp	EDTA	24	-0.854771	0.000304567	0	0.533276	0.204676
	t_soxs	-0.245184	ompFp	EDTA	24	-0.854771	0.000304567	-0.209576	0.533276	0.204676
	t_rob	0	ompFp	EGCG	24	0.135933	1	0	0.559	0.328102
	t_mara	0.412219	ompFp	EGCG	24	0.135933	1	0.0560343	0.559	0.328102
	t_soxs	0	ompFp	EGCG	24	0.135933	1	0	0.559	0.328102
	t_rob	0	ompFp	Erythromycin	24	0.646732	0.213763	0	0.266159	0.108413
	t_mara	0	ompFp	Erythromycin	24	0.646732	0.213763	0	0.266159	0.108413
	t_soxs	0	ompFp	Erythromycin	24	0.646732	0.213763	0	0.266159	0.108413
	t_rob	0	ompFp	Estradiol	32	-0.207209	0.250077	0	0.196665	0.10597
	t_mara	0	ompFp	Estradiol	32	-0.207209	0.250077	0	0.196665	0.10597
	t_soxs	0	ompFp	Estradiol	32	-0.207209	0.250077	0	0.196665	0.10597
	t_rob	0	ompFp	Ethidiumbromide	24	0.469473	0.457932	0	0.146261	0.331283
	t_mara	0	ompFp	Ethidiumbromide	24	0.469473	0.457932	0	0.146261	0.331283
	t_soxs	0	ompFp	Ethidiumbromide	24	0.469473	0.457932	0	0.146261	0.331283
	t_rob	0	ompFp	Fosfomycin	32	0.698743	0.958389	0	0.390154	0.408133
	t_mara	0	ompFp	Fosfomycin	32	0.698743	0.958389	0	0.390154	0.408133
	t_soxs	0	ompFp	Fosfomycin	32	0.698743	0.958389	0	0.390154	0.408133
	t_rob	0	ompFp	Fusidic acid	32	-0.644567	0.0127304	0	0.760006	0.724193
	t_mara	0	ompFp	Fusidic acid	32	-0.644567	0.0127304	0	0.760006	0.724193
	t_soxs	0	ompFp	Fusidic acid	32	-0.644567	0.0127304	0	0.760006	0.724193
	t_rob	-0.542806	ompFp	Gentamicin	16	-0.802315	0.00104837	-0.435501	0.296611	0.411047
	t_mara	-0.480863	ompFp	Gentamicin	16	-0.802315	0.00104837	-0.385804	0.296611	0.411047
	t_soxs	-0.542806	ompFp	Gentamicin	16	-0.802315	0.00104837	-0.435501	0.296611	0.411047
	t_rob	-0.308306	ompFp	Hydrocortisone	32	-0.48054	0.000734223	-0.148153	0.516584	0.335091
	t_mara	0.440369	ompFp	Hydrocortisone	32	-0.48054	0.000734223	0.211615	0.516584	0.335091
	t_soxs	0.15673	ompFp	Hydrocortisone	32	-0.48054	0.000734223	0.0753151	0.516584	0.335091
	t_rob	0	ompFp	Ibuprofen	32	0.440587	0.195319	0	0.238581	0.309776
	t_mara	0	ompFp	Ibuprofen	32	0.440587	0.195319	0	0.238581	0.309776
	t_soxs	0	ompFp	Ibuprofen	32	0.440587	0.195319	0	0.238581	0.309776
	t_rob	0	ompFp	Imipenem	32	0.623446	0.00348411	0	0.234335	0.308145
	t_mara	0	ompFp	Imipenem	32	0.623446	0.00348411	0	0.234335	0.308145
	t_soxs	0	ompFp	Imipenem	32	0.623446	0.00348411	0	0.234335	0.308145
	t_rob	0	ompFp	Indole	32	0.306854	0.480383	0	0.176186	0.0448039
	t_mara	0	ompFp	Indole	32	0.306854	0.480383	0	0.176186	0.0448039
	t_soxs	0	ompFp	Indole	32	0.306854	0.480383	0	0.176186	0.0448039
	t_rob	0	ompFp	Levofloxacin	8	0.411789	0.559554	0	NA	NA
	t_mara	0	ompFp	Levofloxacin	8	0.411789	0.559554	0	NA	NA
	t_soxs	0	ompFp	Levofloxacin	8	0.411789	0.559554	0	NA	NA
	t_rob	0	ompFp	Lithocholic acid	32	-0.650163	0.000734223	0	0.252105	0.120071
	t_mara	0	ompFp	Lithocholic acid	32	-0.650163	0.000734223	0	0.252105	0.120071
	t_soxs	0	ompFp	Lithocholic acid	32	-0.650163	0.000734223	0	0.252105	0.120071
	t_rob	0	ompFp	Loperamide	32	-0.0902927	0.17485	0	0.117196	0.131997
	t_mara	0	ompFp	Loperamide	32	-0.0902927	0.17485	0	0.117196	0.131997
	t_soxs	0	ompFp	Loperamide	32	-0.0902927	0.17485	0	0.117196	0.131997
	t_rob	-0.257557	ompFp	Mecillinam	16	-0.801909	0.0103761	-0.206537	0.242432	0.422562
	t_mara	-0.390182	ompFp	Mecillinam	16	-0.801909	0.0103761	-0.31289	0.242432	0.422562
	t_soxs	-0.362739	ompFp	Mecillinam	16	-0.801909	0.0103761	-0.290884	0.242432	0.422562
	t_rob	0	ompFp	Meropenem	16	-1.18211	0.000313269	0	0.33076	0.14407
	t_mara	0	ompFp	Meropenem	16	-1.18211	0.000313269	0	0.33076	0.14407
	t_soxs	0	ompFp	Meropenem	16	-1.18211	0.000313269	0	0.33076	0.14407
	t_rob	0	ompFp	Metformin	32	-0.0863441	0.100444	0	0.157392	0.127221
	t_mara	0	ompFp	Metformin	32	-0.0863441	0.100444	0	0.157392	0.127221
	t_soxs	0	ompFp	Metformin	32	-0.0863441	0.100444	0	0.157392	0.127221
	t_rob	0	ompFp	Metronidazole	32	0.146851	0.77782	0	0.0976337	0.0175561
	t_mara	0	ompFp	Metronidazole	32	0.146851	0.77782	0	0.0976337	0.0175561
	t_soxs	0	ompFp	Metronidazole	32	0.146851	0.77782	0	0.0976337	0.0175561
	t_rob	0	ompFp	Minocycline	32	0.658869	0.250077	0	0.473715	0.361507
	t_mara	0	ompFp	Minocycline	32	0.658869	0.250077	0	0.473715	0.361507
	t_soxs	0	ompFp	Minocycline	32	0.658869	0.250077	0	0.473715	0.361507
	t_rob	0	ompFp	Mitomycin C	32	0.394209	0.146369	0	0.102729	0.0885759
	t_mara	0	ompFp	Mitomycin C	32	0.394209	0.146369	0	0.102729	0.0885759
	t_soxs	0	ompFp	Mitomycin C	32	0.394209	0.146369	0	0.102729	0.0885759
	t_rob	0	ompFp	Moxifloxacin	16	0.122512	0.954183	0	0.0865801	NA
	t_mara	0	ompFp	Moxifloxacin	16	0.122512	0.954183	0	0.0865801	NA
	t_soxs	0	ompFp	Moxifloxacin	16	0.122512	0.954183	0	0.0865801	NA
	t_rob	0	ompFp	Nitrofurantoin	24	-0.488477	0.0319795	0	0.197903	0.168833
	t_mara	0	ompFp	Nitrofurantoin	24	-0.488477	0.0319795	0	0.197903	0.168833
	t_soxs	0	ompFp	Nitrofurantoin	24	-0.488477	0.0319795	0	0.197903	0.168833
	t_rob	0.240136	ompFp	Noradrenalin	32	0.815366	0.00060244	0.195799	0.544641	0.390354
	t_mara	0.253556	ompFp	Noradrenalin	32	0.815366	0.00060244	0.206741	0.544641	0.390354
	t_soxs	0.252345	ompFp	Noradrenalin	32	0.815366	0.00060244	0.205754	0.544641	0.390354
	t_rob	0	ompFp	Novobiocin	24	-0.422332	0.17485	0	0.584647	0.280273
	t_mara	0.28022	ompFp	Novobiocin	24	-0.422332	0.17485	0.118346	0.584647	0.280273
	t_soxs	0	ompFp	Novobiocin	24	-0.422332	0.17485	0	0.584647	0.280273
	t_rob	-0.392335	ompFp	Omeprazole	32	-0.729181	0.000313269	-0.286084	0.764198	0.568394
	t_mara	-0.0699308	ompFp	Omeprazole	32	-0.729181	0.000313269	-0.0509922	0.764198	0.568394
	t_soxs	0.147387	ompFp	Omeprazole	32	-0.729181	0.000313269	0.107472	0.764198	0.568394
	t_rob	0.244642	ompFp	Oxacillin	32	0.698199	0.0155516	0.170809	0.398956	0.122393
	t_mara	0.400563	ompFp	Oxacillin	32	0.698199	0.0155516	0.279673	0.398956	0.122393
	t_soxs	0.433302	ompFp	Oxacillin	32	0.698199	0.0155516	0.302531	0.398956	0.122393
	t_rob	0	ompFp	Paraquat	24	0.804486	0.00213386	0	0.299458	0.157172
	t_mara	0	ompFp	Paraquat	24	0.804486	0.00213386	0	0.299458	0.157172
	t_soxs	0	ompFp	Paraquat	24	0.804486	0.00213386	0	0.299458	0.157172
	t_rob	0	ompFp	Penicillin G	32	0.181944	1	0	0.195805	0.371544
	t_mara	0	ompFp	Penicillin G	32	0.181944	1	0	0.195805	0.371544
	t_soxs	0	ompFp	Penicillin G	32	0.181944	1	0	0.195805	0.371544
	t_rob	0	ompFp	Piperacillin	32	0.18933	0.996872	0	0.232237	0.1011
	t_mara	0	ompFp	Piperacillin	32	0.18933	0.996872	0	0.232237	0.1011
	t_soxs	0	ompFp	Piperacillin	32	0.18933	0.996872	0	0.232237	0.1011
	t_rob	-0.0299543	ompFp	Piperine	32	-0.328907	0.00169066	-0.00985219	0.595038	0.60729
	t_mara	0.433734	ompFp	Piperine	32	-0.328907	0.00169066	0.142658	0.595038	0.60729
	t_soxs	0	ompFp	Piperine	32	-0.328907	0.00169066	0	0.595038	0.60729
	t_rob	0	ompFp	PMS	16	-0.876442	0.000130529	0	0.533575	0.556863
	t_mara	0	ompFp	PMS	16	-0.876442	0.000130529	0	0.533575	0.556863
	t_soxs	0	ompFp	PMS	16	-0.876442	0.000130529	0	0.533575	0.556863
	t_rob	0	ompFp	Polymyxin B	24	0.73081	0.00348411	0	0.111296	0.167951
	t_mara	0	ompFp	Polymyxin B	24	0.73081	0.00348411	0	0.111296	0.167951
	t_soxs	0	ompFp	Polymyxin B	24	0.73081	0.00348411	0	0.111296	0.167951
	t_rob	-0.395592	ompFp	Procaine	24	-2.33195	0.000130529	-0.922499	0.856348	0.791441
	t_mara	-0.077769	ompFp	Procaine	24	-2.33195	0.000130529	-0.181353	0.856348	0.791441
	t_soxs	0	ompFp	Procaine	24	-2.33195	0.000130529	0	0.856348	0.791441
	t_rob	0	ompFp	Progesterone	32	-0.547893	0.000174038	0	0.616278	0.351603
	t_mara	0	ompFp	Progesterone	32	-0.547893	0.000174038	0	0.616278	0.351603
	t_soxs	0	ompFp	Progesterone	32	-0.547893	0.000174038	0	0.616278	0.351603
	t_rob	0.288962	ompFp	Pseudomonic acid	32	0.642651	0.129655	0.185701	0.463689	0.44751
	t_mara	0.350217	ompFp	Pseudomonic acid	32	0.642651	0.129655	0.225067	0.463689	0.44751
	t_soxs	0.417919	ompFp	Pseudomonic acid	32	0.642651	0.129655	0.268576	0.463689	0.44751
	t_rob	0.0128913	ompFp	Puromycin	24	0.531499	0.213763	0.00685172	0.0628646	0.04
	t_mara	0.0128913	ompFp	Puromycin	24	0.531499	0.213763	0.00685172	0.0628646	0.04
	t_soxs	0.0128913	ompFp	Puromycin	24	0.531499	0.213763	0.00685172	0.0628646	0.04
	t_rob	0	ompFp	Quercetin	32	1.45603	0.755169	0	0.0580319	0.174523
	t_mara	0	ompFp	Quercetin	32	1.45603	0.755169	0	0.0580319	0.174523
	t_soxs	0	ompFp	Quercetin	32	1.45603	0.755169	0	0.0580319	0.174523
	t_rob	0	ompFp	Quinine	32	-0.140526	0.0956224	0	0.110786	0.0942206
	t_mara	0	ompFp	Quinine	32	-0.140526	0.0956224	0	0.110786	0.0942206
	t_soxs	0	ompFp	Quinine	32	-0.140526	0.0956224	0	0.110786	0.0942206
	t_rob	0	ompFp	Rifampicin	24	-1.34637	0.000313269	0	0.788472	0.604441
	t_mara	0.350123	ompFp	Rifampicin	24	-1.34637	0.000313269	0.471394	0.788472	0.604441
	t_soxs	0	ompFp	Rifampicin	24	-1.34637	0.000313269	0	0.788472	0.604441
	t_rob	0	ompFp	Salicylate	32	-0.0720287	0.161632	0	0.251436	0.245527
	t_mara	0	ompFp	Salicylate	32	-0.0720287	0.161632	0	0.251436	0.245527
	t_soxs	0	ompFp	Salicylate	32	-0.0720287	0.161632	0	0.251436	0.245527
	t_rob	0	ompFp	Serotonine	32	-0.624255	0.000413341	0	0.27201	0.16633
	t_mara	0	ompFp	Serotonine	32	-0.624255	0.000413341	0	0.27201	0.16633
	t_soxs	0	ompFp	Serotonine	32	-0.624255	0.000413341	0	0.27201	0.16633
	t_rob	0	ompFp	Sodium urate	32	0.292318	0.83996	0	0.274459	0.543033
	t_mara	0	ompFp	Sodium urate	32	0.292318	0.83996	0	0.274459	0.543033
	t_soxs	0	ompFp	Sodium urate	32	0.292318	0.83996	0	0.274459	0.543033
	t_rob	0	ompFp	Spectinomycin	32	0.848224	0.0460244	0	0.288377	0.217867
	t_mara	0	ompFp	Spectinomycin	32	0.848224	0.0460244	0	0.288377	0.217867
	t_soxs	0	ompFp	Spectinomycin	32	0.848224	0.0460244	0	0.288377	0.217867
	t_rob	0	ompFp	Spiramycin	24	1.14668	0.0460244	0	0.226738	0.25802
	t_mara	0	ompFp	Spiramycin	24	1.14668	0.0460244	0	0.226738	0.25802
	t_soxs	0	ompFp	Spiramycin	24	1.14668	0.0460244	0	0.226738	0.25802
	t_rob	0	ompFp	Sulfamethoxazole	32	1.37091	0.00169066	0	0.397066	0.444494
	t_mara	0	ompFp	Sulfamethoxazole	32	1.37091	0.00169066	0	0.397066	0.444494
	t_soxs	0	ompFp	Sulfamethoxazole	32	1.37091	0.00169066	0	0.397066	0.444494
	t_rob	0	ompFp	Sulfamonomethoxine	32	1.22371	0.0127304	0	0.429678	0.396929
	t_mara	0	ompFp	Sulfamonomethoxine	32	1.22371	0.0127304	0	0.429678	0.396929
	t_soxs	0	ompFp	Sulfamonomethoxine	32	1.22371	0.0127304	0	0.429678	0.396929
	t_rob	-0.249361	ompFp	Testosterone	32	-0.632157	0.000304567	-0.157635	0.375038	0.135856
	t_mara	0.179723	ompFp	Testosterone	32	-0.632157	0.000304567	0.113613	0.375038	0.135856
	t_soxs	0	ompFp	Testosterone	32	-0.632157	0.000304567	0	0.375038	0.135856
	t_rob	0	ompFp	Tetracycline	24	1.44446	0.100444	0	0.130416	0.281097
	t_mara	0	ompFp	Tetracycline	24	1.44446	0.100444	0	0.130416	0.281097
	t_soxs	0	ompFp	Tetracycline	24	1.44446	0.100444	0	0.130416	0.281097
	t_rob	0	ompFp	Thiourea	32	0.290689	0.723074	0	0.0869515	0.20949
	t_mara	0	ompFp	Thiourea	32	0.290689	0.723074	0	0.0869515	0.20949
	t_soxs	0	ompFp	Thiourea	32	0.290689	0.723074	0	0.0869515	0.20949
	t_rob	0	ompFp	Tobramycin	24	-0.499738	0.00104837	0	0.193546	0.163326
	t_mara	0	ompFp	Tobramycin	24	-0.499738	0.00104837	0	0.193546	0.163326
	t_soxs	0	ompFp	Tobramycin	24	-0.499738	0.00104837	0	0.193546	0.163326
	t_rob	-0.0305815	ompFp	Trimethoprim	32	-0.256375	0.0956224	-0.00784033	0.39924	0.266181
	t_mara	0.28681	ompFp	Trimethoprim	32	-0.256375	0.0956224	0.073531	0.39924	0.266181
	t_soxs	0	ompFp	Trimethoprim	32	-0.256375	0.0956224	0	0.39924	0.266181
	t_rob	-0.108377	ompFp	Tunicamycin	32	-0.458148	0.000413341	-0.0496527	0.305023	0.0661973
	t_mara	0.246702	ompFp	Tunicamycin	32	-0.458148	0.000413341	0.113026	0.305023	0.0661973
	t_soxs	0.206909	ompFp	Tunicamycin	32	-0.458148	0.000413341	0.0947948	0.305023	0.0661973
	t_rob	-0.236201	ompFp	Vanillin	32	-0.734614	0.000261057	-0.173517	0.710652	0.66432
	t_mara	0.427418	ompFp	Vanillin	32	-0.734614	0.000261057	0.313987	0.710652	0.66432
	t_soxs	-0.0690364	ompFp	Vanillin	32	-0.734614	0.000261057	-0.0507151	0.710652	0.66432
	t_rob	0	ompFp	Verapamil	32	0.247925	0.83996	0	0.365376	0.300501
	t_mara	0	ompFp	Verapamil	32	0.247925	0.83996	0	0.365376	0.300501
	t_soxs	0	ompFp	Verapamil	32	0.247925	0.83996	0	0.365376	0.300501
	t_rob	0	robp	1-Methyluric acid	32	-0.0841109	0.569945	0	0.0591514	0.0829781
	t_mara	0	robp	1-Methyluric acid	32	-0.0841109	0.569945	0	0.0591514	0.0829781
	t_soxs	0	robp	1-Methyluric acid	32	-0.0841109	0.569945	0	0.0591514	0.0829781
	t_rob	0	robp	2-2-Bipyridyl	24	-0.495545	0.228287	0	0.2023	0.219075
	t_mara	0	robp	2-2-Bipyridyl	24	-0.495545	0.228287	0	0.2023	0.219075
	t_soxs	0	robp	2-2-Bipyridyl	24	-0.495545	0.228287	0	0.2023	0.219075
	t_rob	0	robp	2,3-DHBA	32	-0.335869	0.176712	0	0.0863394	0.0882328
	t_mara	0	robp	2,3-DHBA	32	-0.335869	0.176712	0	0.0863394	0.0882328
	t_soxs	0	robp	2,3-DHBA	32	-0.335869	0.176712	0	0.0863394	0.0882328
	t_rob	0	robp	4-Aminobenzoic acid	32	0.39896	0.507486	0	0.246263	0.186353
	t_mara	0	robp	4-Aminobenzoic acid	32	0.39896	0.507486	0	0.246263	0.186353
	t_soxs	0	robp	4-Aminobenzoic acid	32	0.39896	0.507486	0	0.246263	0.186353
	t_rob	0	robp	4-aminosalicylic acid	32	-0.197056	0.228164	0	0.170218	0.390932
	t_mara	0	robp	4-aminosalicylic acid	32	-0.197056	0.228164	0	0.170218	0.390932
	t_soxs	0	robp	4-aminosalicylic acid	32	-0.197056	0.228164	0	0.170218	0.390932
	t_rob	0	robp	A22	16	-0.928533	0.15091	0	0.168723	0.394794
	t_mara	0	robp	A22	16	-0.928533	0.15091	0	0.168723	0.394794
	t_soxs	0	robp	A22	16	-0.928533	0.15091	0	0.168723	0.394794
	t_rob	0	robp	Acetylsalicylic acid	32	-0.114116	0.507486	0	0.211595	0.187279
	t_mara	0	robp	Acetylsalicylic acid	32	-0.114116	0.507486	0	0.211595	0.187279
	t_soxs	0	robp	Acetylsalicylic acid	32	-0.114116	0.507486	0	0.211595	0.187279
	t_rob	0	robp	Adrenalin	32	-0.0758941	0.507486	0	0.242013	0.196378
	t_mara	0	robp	Adrenalin	32	-0.0758941	0.507486	0	0.242013	0.196378
	t_soxs	0	robp	Adrenalin	32	-0.0758941	0.507486	0	0.242013	0.196378
	t_rob	0	robp	Amikacin	24	0.0478328	0.824724	0	0.294292	0.148487
	t_mara	0	robp	Amikacin	24	0.0478328	0.824724	0	0.294292	0.148487
	t_soxs	0	robp	Amikacin	24	0.0478328	0.824724	0	0.294292	0.148487
	t_rob	0	robp	Amoxicillin	24	0.0837601	0.848733	0	0.281915	0.211697
	t_mara	0	robp	Amoxicillin	24	0.0837601	0.848733	0	0.281915	0.211697
	t_soxs	0	robp	Amoxicillin	24	0.0837601	0.848733	0	0.281915	0.211697
	t_rob	0	robp	Azithromycin	24	-2.08531	0.00134258	0	0.80862	0.786984
	t_mara	0.399524	robp	Azithromycin	24	-2.08531	0.00134258	0.83313	0.80862	0.786984
	t_soxs	0	robp	Azithromycin	24	-2.08531	0.00134258	0	0.80862	0.786984
	t_rob	0	robp	Aztreonam	24	-0.282807	0.40572	0	0.158635	0.169379
	t_mara	0	robp	Aztreonam	24	-0.282807	0.40572	0	0.158635	0.169379
	t_soxs	0	robp	Aztreonam	24	-0.282807	0.40572	0	0.158635	0.169379
	t_rob	0	robp	Bacitracin	24	-0.0247366	0.889558	0	0.19933	0.137127
	t_mara	0	robp	Bacitracin	24	-0.0247366	0.889558	0	0.19933	0.137127
	t_soxs	0	robp	Bacitracin	24	-0.0247366	0.889558	0	0.19933	0.137127
	t_rob	0	robp	Benzalkonium	24	-0.854294	0.00707652	0	0.112834	0.140335
	t_mara	0	robp	Benzalkonium	24	-0.854294	0.00707652	0	0.112834	0.140335
	t_soxs	0	robp	Benzalkonium	24	-0.854294	0.00707652	0	0.112834	0.140335
	t_rob	0	robp	Berberine	32	-0.650952	0.00710997	0	0.490082	0.662617
	t_mara	0.268886	robp	Berberine	32	-0.650952	0.00710997	0.175032	0.490082	0.662617
	t_soxs	0	robp	Berberine	32	-0.650952	0.00710997	0	0.490082	0.662617
	t_rob	0	robp	Bleomycin	24	0.0356966	0.791041	0	0.145085	0.195685
	t_mara	0	robp	Bleomycin	24	0.0356966	0.791041	0	0.145085	0.195685
	t_soxs	0	robp	Bleomycin	24	0.0356966	0.791041	0	0.145085	0.195685
	t_rob	0	robp	Butyrate	32	-0.064768	0.68922	0	0.161297	0.189673
	t_mara	0	robp	Butyrate	32	-0.064768	0.68922	0	0.161297	0.189673
	t_soxs	0	robp	Butyrate	32	-0.064768	0.68922	0	0.161297	0.189673
	t_rob	0	robp	Caffeine	32	0.214457	0.909394	0	0.11174	0.0794791
	t_mara	0	robp	Caffeine	32	0.214457	0.909394	0	0.11174	0.0794791
	t_soxs	0	robp	Caffeine	32	0.214457	0.909394	0	0.11174	0.0794791
	t_rob	0	robp	Catechin	32	0.30222	0.824724	0	0.306979	0.386641
	t_mara	0	robp	Catechin	32	0.30222	0.824724	0	0.306979	0.386641
	t_soxs	0	robp	Catechin	32	0.30222	0.824724	0	0.306979	0.386641
	t_rob	0	robp	CCCP	32	-0.205459	0.176712	0	0.209933	0.286218
	t_mara	0	robp	CCCP	32	-0.205459	0.176712	0	0.209933	0.286218
	t_soxs	0	robp	CCCP	32	-0.205459	0.176712	0	0.209933	0.286218
	t_rob	0	robp	Cefaclor	24	0.0779202	0.837728	0	0.377643	0.504335
	t_mara	0	robp	Cefaclor	24	0.0779202	0.837728	0	0.377643	0.504335
	t_soxs	0	robp	Cefaclor	24	0.0779202	0.837728	0	0.377643	0.504335
	t_rob	0	robp	Cefotaxime	24	-0.373658	0.233942	0	0.606089	0.492743
	t_mara	0.362213	robp	Cefotaxime	24	-0.373658	0.233942	0.135344	0.606089	0.492743
	t_soxs	0	robp	Cefotaxime	24	-0.373658	0.233942	0	0.606089	0.492743
	t_rob	0	robp	Cefsulodin	32	0.324503	0.507486	0	0.273692	0.442407
	t_mara	0	robp	Cefsulodin	32	0.324503	0.507486	0	0.273692	0.442407
	t_soxs	0	robp	Cefsulodin	32	0.324503	0.507486	0	0.273692	0.442407
	t_rob	0	robp	Cerulenin	32	-0.655701	0.00481091	0	0.19622	0.24407
	t_mara	0	robp	Cerulenin	32	-0.655701	0.00481091	0	0.19622	0.24407
	t_soxs	0	robp	Cerulenin	32	-0.655701	0.00481091	0	0.19622	0.24407
	t_rob	0	robp	Cetirizine dihydrochloride	32	-0.0926127	0.538323	0	0.223619	0.302275
	t_mara	0	robp	Cetirizine dihydrochloride	32	-0.0926127	0.538323	0	0.223619	0.302275
	t_soxs	0	robp	Cetirizine dihydrochloride	32	-0.0926127	0.538323	0	0.223619	0.302275
	t_rob	0	robp	Chloramphenicol	24	-1.07451	0.010377	0	0.550228	0.349998
	t_mara	0	robp	Chloramphenicol	24	-1.07451	0.010377	0	0.550228	0.349998
	t_soxs	0	robp	Chloramphenicol	24	-1.07451	0.010377	0	0.550228	0.349998
	t_rob	0	robp	Chlorhexidine	32	0.313009	0.68922	0	0.164377	0.484111
	t_mara	0	robp	Chlorhexidine	32	0.313009	0.68922	0	0.164377	0.484111
	t_soxs	0	robp	Chlorhexidine	32	0.313009	0.68922	0	0.164377	0.484111
	t_rob	0	robp	Cidofovir	32	0.234794	0.824724	0	0.416548	0.498196
	t_mara	0	robp	Cidofovir	32	0.234794	0.824724	0	0.416548	0.498196
	t_soxs	0	robp	Cidofovir	32	0.234794	0.824724	0	0.416548	0.498196
	t_rob	0	robp	Ciprofloxacin	24	-0.00234448	0.837728	0	0.293616	0.104245
	t_mara	0	robp	Ciprofloxacin	24	-0.00234448	0.837728	0	0.293616	0.104245
	t_soxs	0	robp	Ciprofloxacin	24	-0.00234448	0.837728	0	0.293616	0.104245
	t_rob	0	robp	Clarithromycin	16	-2.95366	0.00064332	0	0.524416	0.326779
	t_mara	0	robp	Clarithromycin	16	-2.95366	0.00064332	0	0.524416	0.326779
	t_soxs	0	robp	Clarithromycin	16	-2.95366	0.00064332	0	0.524416	0.326779
	t_rob	0	robp	Clindamycin	32	0.296118	0.791041	0	0.414125	0.185109
	t_mara	0.0996631	robp	Clindamycin	32	0.296118	0.791041	0.0295121	0.414125	0.185109
	t_soxs	0	robp	Clindamycin	32	0.296118	0.791041	0	0.414125	0.185109
	t_rob	0	robp	Colistin	24	-0.0491562	0.780304	0	0.184418	0.213174
	t_mara	0	robp	Colistin	24	-0.0491562	0.780304	0	0.184418	0.213174
	t_soxs	0	robp	Colistin	24	-0.0491562	0.780304	0	0.184418	0.213174
	t_rob	0	robp	Curcumin	32	0.479987	0.288096	0	0.318894	0.333585
	t_mara	0	robp	Curcumin	32	0.479987	0.288096	0	0.318894	0.333585
	t_soxs	0	robp	Curcumin	32	0.479987	0.288096	0	0.318894	0.333585
	t_rob	0	robp	Cycloserine D	32	-0.258963	0.233942	0	0.237818	0.171657
	t_mara	0	robp	Cycloserine D	32	-0.258963	0.233942	0	0.237818	0.171657
	t_soxs	0	robp	Cycloserine D	32	-0.258963	0.233942	0	0.237818	0.171657
	t_rob	0	robp	Deoxycholic acid	32	0.358634	0.569945	0	0.120149	0.0582335
	t_mara	0	robp	Deoxycholic acid	32	0.358634	0.569945	0	0.120149	0.0582335
	t_soxs	0	robp	Deoxycholic acid	32	0.358634	0.569945	0	0.120149	0.0582335
	t_rob	0	robp	Dopamine	32	0.193676	0.824724	0	0.453724	0.260302
	t_mara	0	robp	Dopamine	32	0.193676	0.824724	0	0.453724	0.260302
	t_soxs	0	robp	Dopamine	32	0.193676	0.824724	0	0.453724	0.260302
	t_rob	0	robp	Doxorubicin	32	0.858292	0.0040899	0	0.154661	0.286599
	t_mara	0	robp	Doxorubicin	32	0.858292	0.0040899	0	0.154661	0.286599
	t_soxs	0	robp	Doxorubicin	32	0.858292	0.0040899	0	0.154661	0.286599
	t_rob	0.222424	robp	Doxycycline	24	-0.495698	0.233942	0.110255	0.738073	0.360635
	t_mara	0.246525	robp	Doxycycline	24	-0.495698	0.233942	0.122202	0.738073	0.360635
	t_soxs	0	robp	Doxycycline	24	-0.495698	0.233942	0	0.738073	0.360635
	t_rob	0	robp	EDTA	24	-0.743236	0.0040899	0	0.290513	0.24845
	t_mara	0.291722	robp	EDTA	24	-0.743236	0.0040899	0.216818	0.290513	0.24845
	t_soxs	0	robp	EDTA	24	-0.743236	0.0040899	0	0.290513	0.24845
	t_rob	0	robp	EGCG	24	0.118299	0.938212	0	0.397137	0.350193
	t_mara	0	robp	EGCG	24	0.118299	0.938212	0	0.397137	0.350193
	t_soxs	0	robp	EGCG	24	0.118299	0.938212	0	0.397137	0.350193
	t_rob	0	robp	Erythromycin	24	-1.30394	0.00481091	0	0.812283	0.582647
	t_mara	0.38391	robp	Erythromycin	24	-1.30394	0.00481091	0.500598	0.812283	0.582647
	t_soxs	0	robp	Erythromycin	24	-1.30394	0.00481091	0	0.812283	0.582647
	t_rob	0	robp	Estradiol	32	0.235068	0.837728	0	0.054365	0.155102
	t_mara	0	robp	Estradiol	32	0.235068	0.837728	0	0.054365	0.155102
	t_soxs	0	robp	Estradiol	32	0.235068	0.837728	0	0.054365	0.155102
	t_rob	0	robp	Ethidiumbromide	24	-0.0770307	0.786994	0	0.52089	0.293939
	t_mara	0	robp	Ethidiumbromide	24	-0.0770307	0.786994	0	0.52089	0.293939
	t_soxs	0	robp	Ethidiumbromide	24	-0.0770307	0.786994	0	0.52089	0.293939
	t_rob	0	robp	Fosfomycin	32	-0.0181396	0.791041	0	0.19278	0.276434
	t_mara	0	robp	Fosfomycin	32	-0.0181396	0.791041	0	0.19278	0.276434
	t_soxs	0	robp	Fosfomycin	32	-0.0181396	0.791041	0	0.19278	0.276434
	t_rob	0	robp	Fusidic acid	32	-1.23557	0.000826681	0	0.619436	0.443063
	t_mara	0	robp	Fusidic acid	32	-1.23557	0.000826681	0	0.619436	0.443063
	t_soxs	0	robp	Fusidic acid	32	-1.23557	0.000826681	0	0.619436	0.443063
	t_rob	0	robp	Gentamicin	16	-0.992459	0.00514656	0	0.254779	0.169936
	t_mara	0	robp	Gentamicin	16	-0.992459	0.00514656	0	0.254779	0.169936
	t_soxs	0	robp	Gentamicin	16	-0.992459	0.00514656	0	0.254779	0.169936
	t_rob	0	robp	Hydrocortisone	32	-0.189406	0.612166	0	0.179994	0.0560906
	t_mara	0	robp	Hydrocortisone	32	-0.189406	0.612166	0	0.179994	0.0560906
	t_soxs	0	robp	Hydrocortisone	32	-0.189406	0.612166	0	0.179994	0.0560906
	t_rob	0	robp	Ibuprofen	32	0.652963	0.119735	0	0.166194	0.0983895
	t_mara	0.12725	robp	Ibuprofen	32	0.652963	0.119735	0.0830894	0.166194	0.0983895
	t_soxs	0	robp	Ibuprofen	32	0.652963	0.119735	0	0.166194	0.0983895
	t_rob	0	robp	Imipenem	32	0.81704	0.010377	0	0.0693213	0.247095
	t_mara	0	robp	Imipenem	32	0.81704	0.010377	0	0.0693213	0.247095
	t_soxs	0	robp	Imipenem	32	0.81704	0.010377	0	0.0693213	0.247095
	t_rob	0	robp	Indole	32	0.343974	0.506044	0	0.0997762	0.0459613
	t_mara	0	robp	Indole	32	0.343974	0.506044	0	0.0997762	0.0459613
	t_soxs	0	robp	Indole	32	0.343974	0.506044	0	0.0997762	0.0459613
	t_rob	0.0110577	robp	Levofloxacin	8	0.338535	0.837728	0.00374342	NA	NA
	t_mara	0.0110577	robp	Levofloxacin	8	0.338535	0.837728	0.00374342	NA	NA
	t_soxs	0.0110577	robp	Levofloxacin	8	0.338535	0.837728	0.00374342	NA	NA
	t_rob	0	robp	Lithocholic acid	32	-0.00553261	0.837728	0	0.117326	NA
	t_mara	0	robp	Lithocholic acid	32	-0.00553261	0.837728	0	0.117326	NA
	t_soxs	0	robp	Lithocholic acid	32	-0.00553261	0.837728	0	0.117326	NA
	t_rob	0	robp	Loperamide	32	-0.46407	0.131079	0	0.537654	0.304691
	t_mara	0	robp	Loperamide	32	-0.46407	0.131079	0	0.537654	0.304691
	t_soxs	0	robp	Loperamide	32	-0.46407	0.131079	0	0.537654	0.304691
	t_rob	0	robp	Mecillinam	16	-0.666524	0.15091	0	0.2861	0.535555
	t_mara	0	robp	Mecillinam	16	-0.666524	0.15091	0	0.2861	0.535555
	t_soxs	0	robp	Mecillinam	16	-0.666524	0.15091	0	0.2861	0.535555
	t_rob	-0.0463662	robp	Meropenem	16	-0.72574	0.132746	-0.0336498	0.356543	0.268163
	t_mara	0.222888	robp	Meropenem	16	-0.72574	0.132746	0.161759	0.356543	0.268163
	t_soxs	-0.23534	robp	Meropenem	16	-0.72574	0.132746	-0.170795	0.356543	0.268163
	t_rob	0	robp	Metformin	32	0.051054	0.909394	0	0.124969	NA
	t_mara	0	robp	Metformin	32	0.051054	0.909394	0	0.124969	NA
	t_soxs	0	robp	Metformin	32	0.051054	0.909394	0	0.124969	NA
	t_rob	0	robp	Metronidazole	32	0.195282	0.938212	0	0.12523	0.106259
	t_mara	0	robp	Metronidazole	32	0.195282	0.938212	0	0.12523	0.106259
	t_soxs	0	robp	Metronidazole	32	0.195282	0.938212	0	0.12523	0.106259
	t_rob	0	robp	Minocycline	32	0.316889	0.837728	0	0.189507	0.0461243
	t_mara	0	robp	Minocycline	32	0.316889	0.837728	0	0.189507	0.0461243
	t_soxs	0	robp	Minocycline	32	0.316889	0.837728	0	0.189507	0.0461243
	t_rob	0	robp	Mitomycin C	32	0.741	0.0636218	0	0.0513816	0.102744
	t_mara	0	robp	Mitomycin C	32	0.741	0.0636218	0	0.0513816	0.102744
	t_soxs	0	robp	Mitomycin C	32	0.741	0.0636218	0	0.0513816	0.102744
	t_rob	0	robp	Moxifloxacin	16	0.0529025	0.837728	0	0.0905052	0.422222
	t_mara	0	robp	Moxifloxacin	16	0.0529025	0.837728	0	0.0905052	0.422222
	t_soxs	0	robp	Moxifloxacin	16	0.0529025	0.837728	0	0.0905052	0.422222
	t_rob	0	robp	Nitrofurantoin	24	-0.0166611	0.837728	0	0.497477	0.164007
	t_mara	0.012934	robp	Nitrofurantoin	24	-0.0166611	0.837728	0.000215495	0.497477	0.164007
	t_soxs	0	robp	Nitrofurantoin	24	-0.0166611	0.837728	0	0.497477	0.164007
	t_rob	0	robp	Noradrenalin	32	0.465326	0.260033	0	0.275588	0.239151
	t_mara	0	robp	Noradrenalin	32	0.465326	0.260033	0	0.275588	0.239151
	t_soxs	0	robp	Noradrenalin	32	0.465326	0.260033	0	0.275588	0.239151
	t_rob	0	robp	Novobiocin	24	1.2766	0.00250615	0	0.196543	0.240193
	t_mara	0	robp	Novobiocin	24	1.2766	0.00250615	0	0.196543	0.240193
	t_soxs	0	robp	Novobiocin	24	1.2766	0.00250615	0	0.196543	0.240193
	t_rob	0	robp	Omeprazole	32	-0.419502	0.0636218	0	0.0896085	0.126197
	t_mara	0	robp	Omeprazole	32	-0.419502	0.0636218	0	0.0896085	0.126197
	t_soxs	0	robp	Omeprazole	32	-0.419502	0.0636218	0	0.0896085	0.126197
	t_rob	0	robp	Oxacillin	32	0.38793	0.402563	0	0.187395	0.401361
	t_mara	0	robp	Oxacillin	32	0.38793	0.402563	0	0.187395	0.401361
	t_soxs	0	robp	Oxacillin	32	0.38793	0.402563	0	0.187395	0.401361
	t_rob	0	robp	Paraquat	24	-0.218095	0.734366	0	0.286578	0.0774787
	t_mara	0	robp	Paraquat	24	-0.218095	0.734366	0	0.286578	0.0774787
	t_soxs	0	robp	Paraquat	24	-0.218095	0.734366	0	0.286578	0.0774787
	t_rob	0	robp	Penicillin G	32	0.233039	0.824724	0	0.35619	0.341597
	t_mara	0	robp	Penicillin G	32	0.233039	0.824724	0	0.35619	0.341597
	t_soxs	0	robp	Penicillin G	32	0.233039	0.824724	0	0.35619	0.341597
	t_rob	0	robp	Piperacillin	32	0.213038	0.824724	0	0.423487	0.0421769
	t_mara	0	robp	Piperacillin	32	0.213038	0.824724	0	0.423487	0.0421769
	t_soxs	0.0454459	robp	Piperacillin	32	0.213038	0.824724	0.00968169	0.423487	0.0421769
	t_rob	0	robp	Piperine	32	0.464815	0.889558	0	0.249034	0.23164
	t_mara	0	robp	Piperine	32	0.464815	0.889558	0	0.249034	0.23164
	t_soxs	0	robp	Piperine	32	0.464815	0.889558	0	0.249034	0.23164
	t_rob	0	robp	PMS	16	-1.59485	0.000261057	0	0.620047	0.662371
	t_mara	0.334711	robp	PMS	16	-1.59485	0.000261057	0.533814	0.620047	0.662371
	t_soxs	-0.466903	robp	PMS	16	-1.59485	0.000261057	-0.744641	0.620047	0.662371
	t_rob	0.219361	robp	Polymyxin B	24	0.634719	0.131079	0.139233	0.213024	0.207
	t_mara	0.356182	robp	Polymyxin B	24	0.634719	0.131079	0.226076	0.213024	0.207
	t_soxs	0.264043	robp	Polymyxin B	24	0.634719	0.131079	0.167593	0.213024	0.207
	t_rob	0	robp	Procaine	24	-0.838904	0.00250615	0	0.482572	0.561765
	t_mara	0	robp	Procaine	24	-0.838904	0.00250615	0	0.482572	0.561765
	t_soxs	0.422105	robp	Procaine	24	-0.838904	0.00250615	0.354105	0.482572	0.561765
	t_rob	0	robp	Progesterone	32	-0.0859165	0.466562	0	0.133176	0.0971284
	t_mara	0	robp	Progesterone	32	-0.0859165	0.466562	0	0.133176	0.0971284
	t_soxs	0	robp	Progesterone	32	-0.0859165	0.466562	0	0.133176	0.0971284
	t_rob	0	robp	Pseudomonic acid	32	0.116713	0.837728	0	0.602488	0.44052
	t_mara	0.184601	robp	Pseudomonic acid	32	0.116713	0.837728	0.0215455	0.602488	0.44052
	t_soxs	0	robp	Pseudomonic acid	32	0.116713	0.837728	0	0.602488	0.44052
	t_rob	0	robp	Puromycin	24	0.0944013	0.909394	0	0.0410303	NA
	t_mara	0	robp	Puromycin	24	0.0944013	0.909394	0	0.0410303	NA
	t_soxs	0	robp	Puromycin	24	0.0944013	0.909394	0	0.0410303	NA
	t_rob	0	robp	Quercetin	32	0.801101	0.00883243	0	0.134679	0.108258
	t_mara	0	robp	Quercetin	32	0.801101	0.00883243	0	0.134679	0.108258
	t_soxs	0	robp	Quercetin	32	0.801101	0.00883243	0	0.134679	0.108258
	t_rob	0	robp	Quinine	32	-0.117013	0.466562	0	0.173139	0.332697
	t_mara	0	robp	Quinine	32	-0.117013	0.466562	0	0.173139	0.332697
	t_soxs	0	robp	Quinine	32	-0.117013	0.466562	0	0.173139	0.332697
	t_rob	-0.0528656	robp	Rifampicin	24	-0.288854	0.466562	-0.0152704	0.520182	0.227644
	t_mara	0.407489	robp	Rifampicin	24	-0.288854	0.466562	0.117705	0.520182	0.227644
	t_soxs	0.068206	robp	Rifampicin	24	-0.288854	0.466562	0.0197016	0.520182	0.227644
	t_rob	0	robp	Salicylate	32	-0.0569756	0.538323	0	0.435865	0.451354
	t_mara	0	robp	Salicylate	32	-0.0569756	0.538323	0	0.435865	0.451354
	t_soxs	0	robp	Salicylate	32	-0.0569756	0.538323	0	0.435865	0.451354
	t_rob	0	robp	Serotonine	32	-0.160727	0.507486	0	0.317899	0.400053
	t_mara	0	robp	Serotonine	32	-0.160727	0.507486	0	0.317899	0.400053
	t_soxs	0	robp	Serotonine	32	-0.160727	0.507486	0	0.317899	0.400053
	t_rob	0	robp	Sodium urate	32	0.309575	0.655711	0	0.376009	0.569192
	t_mara	0.324079	robp	Sodium urate	32	0.309575	0.655711	0.100327	0.376009	0.569192
	t_soxs	0	robp	Sodium urate	32	0.309575	0.655711	0	0.376009	0.569192
	t_rob	0	robp	Spectinomycin	32	1.01099	0.00250615	0	0.244637	0.0733078
	t_mara	0	robp	Spectinomycin	32	1.01099	0.00250615	0	0.244637	0.0733078
	t_soxs	0	robp	Spectinomycin	32	1.01099	0.00250615	0	0.244637	0.0733078
	t_rob	0	robp	Spiramycin	24	0.00913023	0.837728	0	0.252896	0.425
	t_mara	0	robp	Spiramycin	24	0.00913023	0.837728	0	0.252896	0.425
	t_soxs	0	robp	Spiramycin	24	0.00913023	0.837728	0	0.252896	0.425
	t_rob	0	robp	Sulfamethoxazole	32	1.60867	0.000826681	0	0.657719	0.498628
	t_mara	0.194463	robp	Sulfamethoxazole	32	1.60867	0.000826681	0.312826	0.657719	0.498628
	t_soxs	0	robp	Sulfamethoxazole	32	1.60867	0.000826681	0	0.657719	0.498628
	t_rob	0.101737	robp	Sulfamonomethoxine	32	1.30136	0.000609133	0.132397	0.486964	0.469079
	t_mara	0.296954	robp	Sulfamonomethoxine	32	1.30136	0.000609133	0.386446	0.486964	0.469079
	t_soxs	0.166648	robp	Sulfamonomethoxine	32	1.30136	0.000609133	0.21687	0.486964	0.469079
	t_rob	0	robp	Testosterone	32	-0.351401	0.105123	0	0.528792	0.267082
	t_mara	0.392226	robp	Testosterone	32	-0.351401	0.105123	0.137829	0.528792	0.267082
	t_soxs	0	robp	Testosterone	32	-0.351401	0.105123	0	0.528792	0.267082
	t_rob	0	robp	Tetracycline	24	0.0697455	0.976104	0	0.33126	0.42168
	t_mara	0	robp	Tetracycline	24	0.0697455	0.976104	0	0.33126	0.42168
	t_soxs	0	robp	Tetracycline	24	0.0697455	0.976104	0	0.33126	0.42168
	t_rob	0	robp	Thiourea	32	0.222375	0.889558	0	0.355066	0.623756
	t_mara	0	robp	Thiourea	32	0.222375	0.889558	0	0.355066	0.623756
	t_soxs	0	robp	Thiourea	32	0.222375	0.889558	0	0.355066	0.623756
	t_rob	0	robp	Tobramycin	24	-0.0201425	0.824724	0	0.2233	0.4625
	t_mara	0	robp	Tobramycin	24	-0.0201425	0.824724	0	0.2233	0.4625
	t_soxs	0	robp	Tobramycin	24	-0.0201425	0.824724	0	0.2233	0.4625
	t_rob	0	robp	Trimethoprim	32	3.93838	0.000609133	0	0.138373	0.087868
	t_mara	0	robp	Trimethoprim	32	3.93838	0.000609133	0	0.138373	0.087868
	t_soxs	0	robp	Trimethoprim	32	3.93838	0.000609133	0	0.138373	0.087868
	t_rob	0	robp	Tunicamycin	32	-0.100919	0.466562	0	0.31122	0.306087
	t_mara	0	robp	Tunicamycin	32	-0.100919	0.466562	0	0.31122	0.306087
	t_soxs	0	robp	Tunicamycin	32	-0.100919	0.466562	0	0.31122	0.306087
	t_rob	0	robp	Vanillin	32	0.048965	0.429445	0	0.168867	0.0869044
	t_mara	0	robp	Vanillin	32	0.048965	0.429445	0	0.168867	0.0869044
	t_soxs	0	robp	Vanillin	32	0.048965	0.429445	0	0.168867	0.0869044
	t_rob	0	robp	Verapamil	32	0.961228	0.0127296	0	0.119458	0.166729
	t_mara	0	robp	Verapamil	32	0.961228	0.0127296	0	0.119458	0.166729
	t_soxs	0	robp	Verapamil	32	0.961228	0.0127296	0	0.119458	0.166729
	t_rob	0	soxSp	1-Methyluric acid	32	0.210206	0.0595987	0	0.406965	0.243336
	t_mara	0	soxSp	1-Methyluric acid	32	0.210206	0.0595987	0	0.406965	0.243336
	t_soxs	0	soxSp	1-Methyluric acid	32	0.210206	0.0595987	0	0.406965	0.243336
	t_rob	0	soxSp	2-2-Bipyridyl	24	-0.818811	0.0388331	0	0.887373	0.632774
	t_mara	0	soxSp	2-2-Bipyridyl	24	-0.818811	0.0388331	0	0.887373	0.632774
	t_soxs	0	soxSp	2-2-Bipyridyl	24	-0.818811	0.0388331	0	0.887373	0.632774
	t_rob	0	soxSp	2,3-DHBA	32	0.0845398	0.633997	0	0.164976	0.133706
	t_mara	0	soxSp	2,3-DHBA	32	0.0845398	0.633997	0	0.164976	0.133706
	t_soxs	0	soxSp	2,3-DHBA	32	0.0845398	0.633997	0	0.164976	0.133706
	t_rob	0	soxSp	4-Aminobenzoic acid	32	-0.00099446	0.889558	0	0.268993	0.30323
	t_mara	0	soxSp	4-Aminobenzoic acid	32	-0.00099446	0.889558	0	0.268993	0.30323
	t_soxs	0	soxSp	4-Aminobenzoic acid	32	-0.00099446	0.889558	0	0.268993	0.30323
	t_rob	0	soxSp	4-aminosalicylic acid	32	-0.00893093	0.317522	0	0.363005	0.131425
	t_mara	0	soxSp	4-aminosalicylic acid	32	-0.00893093	0.317522	0	0.363005	0.131425
	t_soxs	0	soxSp	4-aminosalicylic acid	32	-0.00893093	0.317522	0	0.363005	0.131425
	t_rob	0	soxSp	A22	16	0.064938	0.690768	0	0.242496	0.292843
	t_mara	0	soxSp	A22	16	0.064938	0.690768	0	0.242496	0.292843
	t_soxs	0	soxSp	A22	16	0.064938	0.690768	0	0.242496	0.292843
	t_rob	0	soxSp	Acetylsalicylic acid	32	0.158202	0.610382	0	0.166125	0.106648
	t_mara	0	soxSp	Acetylsalicylic acid	32	0.158202	0.610382	0	0.166125	0.106648
	t_soxs	0	soxSp	Acetylsalicylic acid	32	0.158202	0.610382	0	0.166125	0.106648
	t_rob	0	soxSp	Adrenalin	32	0.120715	0.976104	0	0.26111	0.183077
	t_mara	0	soxSp	Adrenalin	32	0.120715	0.976104	0	0.26111	0.183077
	t_soxs	0	soxSp	Adrenalin	32	0.120715	0.976104	0	0.26111	0.183077
	t_rob	0	soxSp	Amikacin	24	0.303309	0.0264427	0	0.154697	0.088508
	t_mara	0	soxSp	Amikacin	24	0.303309	0.0264427	0	0.154697	0.088508
	t_soxs	0	soxSp	Amikacin	24	0.303309	0.0264427	0	0.154697	0.088508
	t_rob	0	soxSp	Amoxicillin	24	0.223954	0.633997	0	0.225902	0.244213
	t_mara	0	soxSp	Amoxicillin	24	0.223954	0.633997	0	0.225902	0.244213
	t_soxs	0	soxSp	Amoxicillin	24	0.223954	0.633997	0	0.225902	0.244213
	t_rob	0.0735976	soxSp	Azithromycin	24	1.33563	0.00396193	0.0982991	0.667205	0.707924
	t_mara	0.13505	soxSp	Azithromycin	24	1.33563	0.00396193	0.180377	0.667205	0.707924
	t_soxs	-0.0565832	soxSp	Azithromycin	24	1.33563	0.00396193	-0.0755741	0.667205	0.707924
	t_rob	0	soxSp	Aztreonam	24	0.136455	0.460641	0	0.0611872	0.28
	t_mara	0	soxSp	Aztreonam	24	0.136455	0.460641	0	0.0611872	0.28
	t_soxs	0	soxSp	Aztreonam	24	0.136455	0.460641	0	0.0611872	0.28
	t_rob	-0.0162173	soxSp	Bacitracin	24	-0.185256	0.00716043	-0.00300436	0.698797	0.554787
	t_mara	0.558977	soxSp	Bacitracin	24	-0.185256	0.00716043	0.103554	0.698797	0.554787
	t_soxs	0	soxSp	Bacitracin	24	-0.185256	0.00716043	0	0.698797	0.554787
	t_rob	0	soxSp	Benzalkonium	24	-0.158394	0.0264427	0	0.200746	0.15056
	t_mara	0	soxSp	Benzalkonium	24	-0.158394	0.0264427	0	0.200746	0.15056
	t_soxs	-0.0132221	soxSp	Benzalkonium	24	-0.158394	0.0264427	-0.00209431	0.200746	0.15056
	t_rob	0	soxSp	Berberine	32	-0.0739295	0.027994	0	0.36381	0.413215
	t_mara	0	soxSp	Berberine	32	-0.0739295	0.027994	0	0.36381	0.413215
	t_soxs	0.268644	soxSp	Berberine	32	-0.0739295	0.027994	0.0198608	0.36381	0.413215
	t_rob	0	soxSp	Bleomycin	24	0.0991597	0.976104	0	0.276484	0.441072
	t_mara	0	soxSp	Bleomycin	24	0.0991597	0.976104	0	0.276484	0.441072
	t_soxs	0	soxSp	Bleomycin	24	0.0991597	0.976104	0	0.276484	0.441072
	t_rob	0	soxSp	Butyrate	32	-0.00773484	0.169021	0	0.168237	0.0612018
	t_mara	0	soxSp	Butyrate	32	-0.00773484	0.169021	0	0.168237	0.0612018
	t_soxs	0	soxSp	Butyrate	32	-0.00773484	0.169021	0	0.168237	0.0612018
	t_rob	0	soxSp	Caffeine	32	0.106693	0.958389	0	0.248508	0.244803
	t_mara	0	soxSp	Caffeine	32	0.106693	0.958389	0	0.248508	0.244803
	t_soxs	0	soxSp	Caffeine	32	0.106693	0.958389	0	0.248508	0.244803
	t_rob	0	soxSp	Catechin	32	-0.121649	0.0111384	0	0.338444	0.455855
	t_mara	0	soxSp	Catechin	32	-0.121649	0.0111384	0	0.338444	0.455855
	t_soxs	0	soxSp	Catechin	32	-0.121649	0.0111384	0	0.338444	0.455855
	t_rob	0.312937	soxSp	CCCP	32	0.176521	0.526295	0.0552399	0.433965	0.355638
	t_mara	0.432489	soxSp	CCCP	32	0.176521	0.526295	0.0763434	0.433965	0.355638
	t_soxs	0.432489	soxSp	CCCP	32	0.176521	0.526295	0.0763434	0.433965	0.355638
	t_rob	0	soxSp	Cefaclor	24	0.0525593	0.741011	0	0.0410303	NA
	t_mara	0	soxSp	Cefaclor	24	0.0525593	0.741011	0	0.0410303	NA
	t_soxs	0	soxSp	Cefaclor	24	0.0525593	0.741011	0	0.0410303	NA
	t_rob	0	soxSp	Cefotaxime	24	0.044744	0.786971	0	0.451637	0.473585
	t_mara	0	soxSp	Cefotaxime	24	0.044744	0.786971	0	0.451637	0.473585
	t_soxs	0	soxSp	Cefotaxime	24	0.044744	0.786971	0	0.451637	0.473585
	t_rob	0	soxSp	Cefsulodin	32	0.206759	0.169021	0	0.445325	0.314065
	t_mara	0	soxSp	Cefsulodin	32	0.206759	0.169021	0	0.445325	0.314065
	t_soxs	0	soxSp	Cefsulodin	32	0.206759	0.169021	0	0.445325	0.314065
	t_rob	0	soxSp	Cerulenin	32	0.0757645	0.818453	0	0.435353	0.185918
	t_mara	0	soxSp	Cerulenin	32	0.0757645	0.818453	0	0.435353	0.185918
	t_soxs	-0.0356965	soxSp	Cerulenin	32	0.0757645	0.818453	-0.00270452	0.435353	0.185918
	t_rob	0	soxSp	Cetirizine dihydrochloride	32	0.230027	0.246344	0	0.113728	0.0814187
	t_mara	0	soxSp	Cetirizine dihydrochloride	32	0.230027	0.246344	0	0.113728	0.0814187
	t_soxs	0	soxSp	Cetirizine dihydrochloride	32	0.230027	0.246344	0	0.113728	0.0814187
	t_rob	0	soxSp	Chloramphenicol	24	0.641486	0.0673862	0	0.58704	0.548614
	t_mara	0	soxSp	Chloramphenicol	24	0.641486	0.0673862	0	0.58704	0.548614
	t_soxs	0	soxSp	Chloramphenicol	24	0.641486	0.0673862	0	0.58704	0.548614
	t_rob	0	soxSp	Chlorhexidine	0	-0.0419274	0.0424145	0	NA	NA
	t_mara	0	soxSp	Chlorhexidine	0	-0.0419274	0.0424145	0	NA	NA
	t_soxs	0	soxSp	Chlorhexidine	0	-0.0419274	0.0424145	0	NA	NA
	t_rob	0	soxSp	Cidofovir	32	-0.0143844	0.134841	0	0.131854	NA
	t_mara	0	soxSp	Cidofovir	32	-0.0143844	0.134841	0	0.131854	NA
	t_soxs	0	soxSp	Cidofovir	32	-0.0143844	0.134841	0	0.131854	NA
	t_rob	0	soxSp	Ciprofloxacin	24	0.0158162	0.317522	0	0.35032	0.540556
	t_mara	0	soxSp	Ciprofloxacin	24	0.0158162	0.317522	0	0.35032	0.540556
	t_soxs	0	soxSp	Ciprofloxacin	24	0.0158162	0.317522	0	0.35032	0.540556
	t_rob	0	soxSp	Clarithromycin	16	0.739361	0.00716043	0	0.812351	0.838149
	t_mara	0	soxSp	Clarithromycin	16	0.739361	0.00716043	0	0.812351	0.838149
	t_soxs	-0.605058	soxSp	Clarithromycin	16	0.739361	0.00716043	-0.447356	0.812351	0.838149
	t_rob	0	soxSp	Clindamycin	32	-0.0303575	0.152109	0	0.136025	NA
	t_mara	0	soxSp	Clindamycin	32	-0.0303575	0.152109	0	0.136025	NA
	t_soxs	0	soxSp	Clindamycin	32	-0.0303575	0.152109	0	0.136025	NA
	t_rob	0.0457314	soxSp	Colistin	24	-0.194621	0.0251195	0.00890029	0.31189	0.36
	t_mara	0	soxSp	Colistin	24	-0.194621	0.0251195	0	0.31189	0.36
	t_soxs	0	soxSp	Colistin	24	-0.194621	0.0251195	0	0.31189	0.36
	t_rob	-0.0614434	soxSp	Curcumin	32	-0.334946	0.00145757	-0.0205802	0.332995	0.254075
	t_mara	0.156592	soxSp	Curcumin	32	-0.334946	0.00145757	0.05245	0.332995	0.254075
	t_soxs	-0.249575	soxSp	Curcumin	32	-0.334946	0.00145757	-0.0835941	0.332995	0.254075
	t_rob	0	soxSp	Cycloserine D	32	-0.0665226	0.185869	0	0.317613	0.152658
	t_mara	0.0142491	soxSp	Cycloserine D	32	-0.0665226	0.185869	0.000947886	0.317613	0.152658
	t_soxs	0	soxSp	Cycloserine D	32	-0.0665226	0.185869	0	0.317613	0.152658
	t_rob	0	soxSp	Deoxycholic acid	32	0.0321918	0.185869	0	0.794204	0.759086
	t_mara	0.550509	soxSp	Deoxycholic acid	32	0.0321918	0.185869	0.0177219	0.794204	0.759086
	t_soxs	0	soxSp	Deoxycholic acid	32	0.0321918	0.185869	0	0.794204	0.759086
	t_rob	0.268197	soxSp	Dopamine	32	0.214353	0.169021	0.0574888	0.551192	0.503307
	t_mara	0.288382	soxSp	Dopamine	32	0.214353	0.169021	0.0618155	0.551192	0.503307
	t_soxs	0.326047	soxSp	Dopamine	32	0.214353	0.169021	0.0698892	0.551192	0.503307
	t_rob	0	soxSp	Doxorubicin	32	0.29072	0.169021	0	0.102654	0.10271
	t_mara	0	soxSp	Doxorubicin	32	0.29072	0.169021	0	0.102654	0.10271
	t_soxs	0	soxSp	Doxorubicin	32	0.29072	0.169021	0	0.102654	0.10271
	t_rob	0.28437	soxSp	Doxycycline	24	0.904361	0.000104423	0.257173	0.891025	0.680297
	t_mara	-0.181078	soxSp	Doxycycline	24	0.904361	0.000104423	-0.16376	0.891025	0.680297
	t_soxs	-0.0462226	soxSp	Doxycycline	24	0.904361	0.000104423	-0.0418019	0.891025	0.680297
	t_rob	0	soxSp	EDTA	24	-0.053058	0.124074	0	0.570507	0.524635
	t_mara	0	soxSp	EDTA	24	-0.053058	0.124074	0	0.570507	0.524635
	t_soxs	0	soxSp	EDTA	24	-0.053058	0.124074	0	0.570507	0.524635
	t_rob	0	soxSp	EGCG	24	-0.0657227	0.0388331	0	0.414374	0.259712
	t_mara	0	soxSp	EGCG	24	-0.0657227	0.0388331	0	0.414374	0.259712
	t_soxs	0	soxSp	EGCG	24	-0.0657227	0.0388331	0	0.414374	0.259712
	t_rob	0	soxSp	Erythromycin	24	0.27465	0.958389	0	0.662351	0.593671
	t_mara	0	soxSp	Erythromycin	24	0.27465	0.958389	0	0.662351	0.593671
	t_soxs	-0.511713	soxSp	Erythromycin	24	0.27465	0.958389	-0.140542	0.662351	0.593671
	t_rob	-0.186342	soxSp	Estradiol	32	-0.125672	0.134841	-0.023418	0.827206	0.418357
	t_mara	0.187705	soxSp	Estradiol	32	-0.125672	0.134841	0.0235892	0.827206	0.418357
	t_soxs	-0.186342	soxSp	Estradiol	32	-0.125672	0.134841	-0.023418	0.827206	0.418357
	t_rob	0	soxSp	Ethidiumbromide	24	0.948922	0.00452934	0	0.851428	0.799829
	t_mara	0	soxSp	Ethidiumbromide	24	0.948922	0.00452934	0	0.851428	0.799829
	t_soxs	0	soxSp	Ethidiumbromide	24	0.948922	0.00452934	0	0.851428	0.799829
	t_rob	0	soxSp	Fosfomycin	32	-0.0666559	0.134841	0	0.291751	0.0960298
	t_mara	0	soxSp	Fosfomycin	32	-0.0666559	0.134841	0	0.291751	0.0960298
	t_soxs	-0.0537554	soxSp	Fosfomycin	32	-0.0666559	0.134841	-0.00358311	0.291751	0.0960298
	t_rob	0	soxSp	Fusidic acid	32	-0.0139164	0.169021	0	0.47765	0.321532
	t_mara	0	soxSp	Fusidic acid	32	-0.0139164	0.169021	0	0.47765	0.321532
	t_soxs	0	soxSp	Fusidic acid	32	-0.0139164	0.169021	0	0.47765	0.321532
	t_rob	0	soxSp	Gentamicin	16	-0.217924	0.0128664	0	0.0909091	NA
	t_mara	0	soxSp	Gentamicin	16	-0.217924	0.0128664	0	0.0909091	NA
	t_soxs	0	soxSp	Gentamicin	16	-0.217924	0.0128664	0	0.0909091	NA
	t_rob	0.0333247	soxSp	Hydrocortisone	32	0.0572792	0.633997	0.00190881	0.733248	0.692147
	t_mara	0.690578	soxSp	Hydrocortisone	32	0.0572792	0.633997	0.0395558	0.733248	0.692147
	t_soxs	0.236713	soxSp	Hydrocortisone	32	0.0572792	0.633997	0.0135587	0.733248	0.692147
	t_rob	0	soxSp	Ibuprofen	32	0.185362	0.818453	0	0.0594292	0.110162
	t_mara	0	soxSp	Ibuprofen	32	0.185362	0.818453	0	0.0594292	0.110162
	t_soxs	0	soxSp	Ibuprofen	32	0.185362	0.818453	0	0.0594292	0.110162
	t_rob	0	soxSp	Imipenem	32	0.110609	0.929381	0	0.167673	0.278531
	t_mara	0	soxSp	Imipenem	32	0.110609	0.929381	0	0.167673	0.278531
	t_soxs	0	soxSp	Imipenem	32	0.110609	0.929381	0	0.167673	0.278531
	t_rob	0	soxSp	Indole	32	-0.0632257	0.0424145	0	0.443805	0.18506
	t_mara	0.349174	soxSp	Indole	32	-0.0632257	0.0424145	0.0220768	0.443805	0.18506
	t_soxs	-0.0759726	soxSp	Indole	32	-0.0632257	0.0424145	-0.00480342	0.443805	0.18506
	t_rob	0	soxSp	Levofloxacin	8	0.0352483	0.77936	0	NA	NA
	t_mara	0	soxSp	Levofloxacin	8	0.0352483	0.77936	0	NA	NA
	t_soxs	0	soxSp	Levofloxacin	8	0.0352483	0.77936	0	NA	NA
	t_rob	0	soxSp	Lithocholic acid	32	-0.132097	0.169021	0	0.424593	0.501055
	t_mara	0	soxSp	Lithocholic acid	32	-0.132097	0.169021	0	0.424593	0.501055
	t_soxs	0	soxSp	Lithocholic acid	32	-0.132097	0.169021	0	0.424593	0.501055
	t_rob	0	soxSp	Loperamide	32	-0.0319231	0.167732	0	0.423659	0.0544171
	t_mara	0.0323568	soxSp	Loperamide	32	-0.0319231	0.167732	0.00103293	0.423659	0.0544171
	t_soxs	0	soxSp	Loperamide	32	-0.0319231	0.167732	0	0.423659	0.0544171
	t_rob	0	soxSp	Mecillinam	16	0.128793	0.874768	0	0.266497	0.111111
	t_mara	0	soxSp	Mecillinam	16	0.128793	0.874768	0	0.266497	0.111111
	t_soxs	0	soxSp	Mecillinam	16	0.128793	0.874768	0	0.266497	0.111111
	t_rob	0	soxSp	Meropenem	16	-0.202818	0.0866297	0	0.176552	0.147198
	t_mara	0	soxSp	Meropenem	16	-0.202818	0.0866297	0	0.176552	0.147198
	t_soxs	0	soxSp	Meropenem	16	-0.202818	0.0866297	0	0.176552	0.147198
	t_rob	0	soxSp	Metformin	32	-0.11563	0.0424145	0	0.111696	0.047619
	t_mara	0	soxSp	Metformin	32	-0.11563	0.0424145	0	0.111696	0.047619
	t_soxs	0	soxSp	Metformin	32	-0.11563	0.0424145	0	0.111696	0.047619
	t_rob	0	soxSp	Metronidazole	32	0.0276172	0.222725	0	0.365966	0.351091
	t_mara	0	soxSp	Metronidazole	32	0.0276172	0.222725	0	0.365966	0.351091
	t_soxs	0	soxSp	Metronidazole	32	0.0276172	0.222725	0	0.365966	0.351091
	t_rob	0	soxSp	Minocycline	32	0.399538	0.167732	0	0.228706	0.394968
	t_mara	0	soxSp	Minocycline	32	0.399538	0.167732	0	0.228706	0.394968
	t_soxs	0	soxSp	Minocycline	32	0.399538	0.167732	0	0.228706	0.394968
	t_rob	0	soxSp	Mitomycin C	32	0.087327	0.889558	0	0.362183	0.492791
	t_mara	0	soxSp	Mitomycin C	32	0.087327	0.889558	0	0.362183	0.492791
	t_soxs	0	soxSp	Mitomycin C	32	0.087327	0.889558	0	0.362183	0.492791
	t_rob	0	soxSp	Moxifloxacin	16	0.0884576	0.641255	0	0.280701	0.111111
	t_mara	0	soxSp	Moxifloxacin	16	0.0884576	0.641255	0	0.280701	0.111111
	t_soxs	0	soxSp	Moxifloxacin	16	0.0884576	0.641255	0	0.280701	0.111111
	t_rob	0	soxSp	Nitrofurantoin	24	0.124647	0.976104	0	0.391475	0.373942
	t_mara	0	soxSp	Nitrofurantoin	24	0.124647	0.976104	0	0.391475	0.373942
	t_soxs	0	soxSp	Nitrofurantoin	24	0.124647	0.976104	0	0.391475	0.373942
	t_rob	0	soxSp	Noradrenalin	32	-0.0714689	0.0673862	0	0.830923	0.858292
	t_mara	0.547053	soxSp	Noradrenalin	32	-0.0714689	0.0673862	0.0390973	0.830923	0.858292
	t_soxs	0	soxSp	Noradrenalin	32	-0.0714689	0.0673862	0	0.830923	0.858292
	t_rob	0	soxSp	Novobiocin	24	-0.0724464	0.0866297	0	0.383096	0.176422
	t_mara	0	soxSp	Novobiocin	24	-0.0724464	0.0866297	0	0.383096	0.176422
	t_soxs	0	soxSp	Novobiocin	24	-0.0724464	0.0866297	0	0.383096	0.176422
	t_rob	0	soxSp	Omeprazole	32	-0.280267	0.00145757	0	0.751932	0.586996
	t_mara	0.409512	soxSp	Omeprazole	32	-0.280267	0.00145757	0.114773	0.751932	0.586996
	t_soxs	0	soxSp	Omeprazole	32	-0.280267	0.00145757	0	0.751932	0.586996
	t_rob	0	soxSp	Oxacillin	32	-0.00644121	0.317522	0	0.178344	0.36378
	t_mara	0	soxSp	Oxacillin	32	-0.00644121	0.317522	0	0.178344	0.36378
	t_soxs	0	soxSp	Oxacillin	32	-0.00644121	0.317522	0	0.178344	0.36378
	t_rob	0	soxSp	Paraquat	24	6.85462	8.7e-05	0	0.934219	0.820954
	t_mara	0	soxSp	Paraquat	24	6.85462	8.7e-05	0	0.934219	0.820954
	t_soxs	0.137635	soxSp	Paraquat	24	6.85462	8.7e-05	0.943435	0.934219	0.820954
	t_rob	0	soxSp	Penicillin G	32	-0.133175	0.0166474	0	0.160477	0.39944
	t_mara	0	soxSp	Penicillin G	32	-0.133175	0.0166474	0	0.160477	0.39944
	t_soxs	0	soxSp	Penicillin G	32	-0.133175	0.0166474	0	0.160477	0.39944
	t_rob	0	soxSp	Piperacillin	32	-0.0409107	0.0388331	0	0.275932	0.152375
	t_mara	0	soxSp	Piperacillin	32	-0.0409107	0.0388331	0	0.275932	0.152375
	t_soxs	0	soxSp	Piperacillin	32	-0.0409107	0.0388331	0	0.275932	0.152375
	t_rob	0	soxSp	Piperine	32	-0.00204384	0.317522	0	0.590516	0.715667
	t_mara	0.511629	soxSp	Piperine	32	-0.00204384	0.317522	0.00104569	0.590516	0.715667
	t_soxs	0	soxSp	Piperine	32	-0.00204384	0.317522	0	0.590516	0.715667
	t_rob	0	soxSp	PMS	16	3.53929	8.7e-05	0	0.637927	0.362846
	t_mara	0	soxSp	PMS	16	3.53929	8.7e-05	0	0.637927	0.362846
	t_soxs	0	soxSp	PMS	16	3.53929	8.7e-05	0	0.637927	0.362846
	t_rob	0	soxSp	Polymyxin B	24	-0.0645791	0.0778277	0	0.154607	0.519264
	t_mara	0	soxSp	Polymyxin B	24	-0.0645791	0.0778277	0	0.154607	0.519264
	t_soxs	0	soxSp	Polymyxin B	24	-0.0645791	0.0778277	0	0.154607	0.519264
	t_rob	0	soxSp	Procaine	24	0.570256	0.00111882	0	0.294769	0.166964
	t_mara	0	soxSp	Procaine	24	0.570256	0.00111882	0	0.294769	0.166964
	t_soxs	0	soxSp	Procaine	24	0.570256	0.00111882	0	0.294769	0.166964
	t_rob	0	soxSp	Progesterone	32	-0.225086	0.00306742	0	0.296297	0.220362
	t_mara	0	soxSp	Progesterone	32	-0.225086	0.00306742	0	0.296297	0.220362
	t_soxs	0	soxSp	Progesterone	32	-0.225086	0.00306742	0	0.296297	0.220362
	t_rob	0	soxSp	Pseudomonic acid	32	-0.052655	0.222725	0	0.308209	0.210885
	t_mara	0	soxSp	Pseudomonic acid	32	-0.052655	0.222725	0	0.308209	0.210885
	t_soxs	0	soxSp	Pseudomonic acid	32	-0.052655	0.222725	0	0.308209	0.210885
	t_rob	0	soxSp	Puromycin	24	-0.0852524	0.0866297	0	0.342186	0.473693
	t_mara	0	soxSp	Puromycin	24	-0.0852524	0.0866297	0	0.342186	0.473693
	t_soxs	0	soxSp	Puromycin	24	-0.0852524	0.0866297	0	0.342186	0.473693
	t_rob	-0.260038	soxSp	Quercetin	32	-0.522831	0.000104423	-0.135956	0.666837	0.564308
	t_mara	0.384172	soxSp	Quercetin	32	-0.522831	0.000104423	0.200857	0.666837	0.564308
	t_soxs	-0.144747	soxSp	Quercetin	32	-0.522831	0.000104423	-0.0756784	0.666837	0.564308
	t_rob	0	soxSp	Quinine	32	-0.258557	0.00192781	0	0.505098	0.548967
	t_mara	0.3583	soxSp	Quinine	32	-0.258557	0.00192781	0.0926408	0.505098	0.548967
	t_soxs	0	soxSp	Quinine	32	-0.258557	0.00192781	0	0.505098	0.548967
	t_rob	-0.224068	soxSp	Rifampicin	24	-0.67456	8.7e-05	-0.151147	0.9083	0.840998
	t_mara	0.206355	soxSp	Rifampicin	24	-0.67456	8.7e-05	0.139199	0.9083	0.840998
	t_soxs	0.100658	soxSp	Rifampicin	24	-0.67456	8.7e-05	0.0678996	0.9083	0.840998
	t_rob	0	soxSp	Salicylate	32	0.00259259	0.109179	0	0.523014	0.281823
	t_mara	0.227885	soxSp	Salicylate	32	0.00259259	0.109179	0.000590812	0.523014	0.281823
	t_soxs	-0.0268718	soxSp	Salicylate	32	0.00259259	0.109179	-6.96674e-05	0.523014	0.281823
	t_rob	0	soxSp	Serotonine	32	-0.234031	0.00452934	0	0.392268	0.261997
	t_mara	0	soxSp	Serotonine	32	-0.234031	0.00452934	0	0.392268	0.261997
	t_soxs	0	soxSp	Serotonine	32	-0.234031	0.00452934	0	0.392268	0.261997
	t_rob	0	soxSp	Sodium urate	32	0.0297541	0.526295	0	0.373539	0.367186
	t_mara	0	soxSp	Sodium urate	32	0.0297541	0.526295	0	0.373539	0.367186
	t_soxs	0	soxSp	Sodium urate	32	0.0297541	0.526295	0	0.373539	0.367186
	t_rob	0	soxSp	Spectinomycin	32	-0.00291805	0.169021	0	0.685562	0.7539
	t_mara	0.581693	soxSp	Spectinomycin	32	-0.00291805	0.169021	0.00169741	0.685562	0.7539
	t_soxs	0	soxSp	Spectinomycin	32	-0.00291805	0.169021	0	0.685562	0.7539
	t_rob	0	soxSp	Spiramycin	24	0.0449904	0.526295	0	0.60045	0.649177
	t_mara	0.492234	soxSp	Spiramycin	24	0.0449904	0.526295	0.0221458	0.60045	0.649177
	t_soxs	0	soxSp	Spiramycin	24	0.0449904	0.526295	0	0.60045	0.649177
	t_rob	0	soxSp	Sulfamethoxazole	32	-0.256267	0.00306742	0	0.119988	0.11285
	t_mara	0	soxSp	Sulfamethoxazole	32	-0.256267	0.00306742	0	0.119988	0.11285
	t_soxs	0	soxSp	Sulfamethoxazole	32	-0.256267	0.00306742	0	0.119988	0.11285
	t_rob	0	soxSp	Sulfamonomethoxine	32	-0.261827	0.00306742	0	0.386113	0.460817
	t_mara	0.456618	soxSp	Sulfamonomethoxine	32	-0.261827	0.00306742	0.119555	0.386113	0.460817
	t_soxs	0	soxSp	Sulfamonomethoxine	32	-0.261827	0.00306742	0	0.386113	0.460817
	t_rob	-0.0727099	soxSp	Testosterone	32	-0.411423	0.000304567	-0.0299145	0.50229	0.325116
	t_mara	0.0626517	soxSp	Testosterone	32	-0.411423	0.000304567	0.0257763	0.50229	0.325116
	t_soxs	0	soxSp	Testosterone	32	-0.411423	0.000304567	0	0.50229	0.325116
	t_rob	0.315147	soxSp	Tetracycline	24	0.907304	0.00575569	0.285934	0.660324	0.458801
	t_mara	0.303806	soxSp	Tetracycline	24	0.907304	0.00575569	0.275644	0.660324	0.458801
	t_soxs	0.154417	soxSp	Tetracycline	24	0.907304	0.00575569	0.140103	0.660324	0.458801
	t_rob	-0.125252	soxSp	Thiourea	32	-0.292965	0.00145757	-0.0366945	0.687104	0.661296
	t_mara	0.554937	soxSp	Thiourea	32	-0.292965	0.00145757	0.162577	0.687104	0.661296
	t_soxs	0	soxSp	Thiourea	32	-0.292965	0.00145757	0	0.687104	0.661296
	t_rob	-0.0302345	soxSp	Tobramycin	24	-0.397465	0.00145757	-0.0120172	0.626575	0.675464
	t_mara	0.540899	soxSp	Tobramycin	24	-0.397465	0.00145757	0.214988	0.626575	0.675464
	t_soxs	0	soxSp	Tobramycin	24	-0.397465	0.00145757	0	0.626575	0.675464
	t_rob	0	soxSp	Trimethoprim	32	0.510258	0.109179	0	0.802125	0.647154
	t_mara	0	soxSp	Trimethoprim	32	0.510258	0.109179	0	0.802125	0.647154
	t_soxs	0.0682289	soxSp	Trimethoprim	32	0.510258	0.109179	0.0348143	0.802125	0.647154
	t_rob	0	soxSp	Tunicamycin	32	-0.343013	0.00145757	0	0.775003	0.762435
	t_mara	0.306751	soxSp	Tunicamycin	32	-0.343013	0.00145757	0.10522	0.775003	0.762435
	t_soxs	0	soxSp	Tunicamycin	32	-0.343013	0.00145757	0	0.775003	0.762435
	t_rob	0	soxSp	Vanillin	32	-0.220448	0.00452934	0	0.663809	0.707741
	t_mara	0.403049	soxSp	Vanillin	32	-0.220448	0.00452934	0.0888515	0.663809	0.707741
	t_soxs	0	soxSp	Vanillin	32	-0.220448	0.00452934	0	0.663809	0.707741
	t_rob	0	soxSp	Verapamil	32	-0.0605456	0.109179	0	0.505056	0.488334
	t_mara	0.417819	soxSp	Verapamil	32	-0.0605456	0.109179	0.0252971	0.505056	0.488334
	t_soxs	0	soxSp	Verapamil	32	-0.0605456	0.109179	0	0.505056	0.488334
	t_rob	0	tolCp	1-Methyluric acid	32	0.363017	0.814014	0	0.0887082	0.307381
	t_mara	0	tolCp	1-Methyluric acid	32	0.363017	0.814014	0	0.0887082	0.307381
	t_soxs	0	tolCp	1-Methyluric acid	32	0.363017	0.814014	0	0.0887082	0.307381
	t_rob	0	tolCp	2-2-Bipyridyl	24	-0.86054	0.00977846	0	0.196264	0.205332
	t_mara	0	tolCp	2-2-Bipyridyl	24	-0.86054	0.00977846	0	0.196264	0.205332
	t_soxs	0	tolCp	2-2-Bipyridyl	24	-0.86054	0.00977846	0	0.196264	0.205332
	t_rob	0	tolCp	2,3-DHBA	32	-0.0174266	0.758055	0	0.086551	0.105031
	t_mara	0	tolCp	2,3-DHBA	32	-0.0174266	0.758055	0	0.086551	0.105031
	t_soxs	0	tolCp	2,3-DHBA	32	-0.0174266	0.758055	0	0.086551	0.105031
	t_rob	0	tolCp	4-Aminobenzoic acid	32	-0.0802166	0.791473	0	0.185465	0.0330931
	t_mara	0	tolCp	4-Aminobenzoic acid	32	-0.0802166	0.791473	0	0.185465	0.0330931
	t_soxs	0	tolCp	4-Aminobenzoic acid	32	-0.0802166	0.791473	0	0.185465	0.0330931
	t_rob	0	tolCp	4-aminosalicylic acid	32	-0.0385532	0.879028	0	0.118601	0.0319297
	t_mara	0	tolCp	4-aminosalicylic acid	32	-0.0385532	0.879028	0	0.118601	0.0319297
	t_soxs	0	tolCp	4-aminosalicylic acid	32	-0.0385532	0.879028	0	0.118601	0.0319297
	t_rob	0	tolCp	A22	16	-1.02867	0.00977846	0	0.302858	0.266878
	t_mara	0	tolCp	A22	16	-1.02867	0.00977846	0	0.302858	0.266878
	t_soxs	0	tolCp	A22	16	-1.02867	0.00977846	0	0.302858	0.266878
	t_rob	0	tolCp	Acetylsalicylic acid	32	0.0742192	0.779741	0	0.188643	0.100783
	t_mara	0	tolCp	Acetylsalicylic acid	32	0.0742192	0.779741	0	0.188643	0.100783
	t_soxs	0	tolCp	Acetylsalicylic acid	32	0.0742192	0.779741	0	0.188643	0.100783
	t_rob	0	tolCp	Adrenalin	32	-0.448939	0.154592	0	0.158362	0.155533
	t_mara	0	tolCp	Adrenalin	32	-0.448939	0.154592	0	0.158362	0.155533
	t_soxs	0	tolCp	Adrenalin	32	-0.448939	0.154592	0	0.158362	0.155533
	t_rob	0	tolCp	Amikacin	24	0.326415	0.863784	0	0.306326	0.382269
	t_mara	0	tolCp	Amikacin	24	0.326415	0.863784	0	0.306326	0.382269
	t_soxs	0	tolCp	Amikacin	24	0.326415	0.863784	0	0.306326	0.382269
	t_rob	0	tolCp	Amoxicillin	0	0.477011	0.632555	0	NA	NA
	t_mara	0	tolCp	Amoxicillin	0	0.477011	0.632555	0	NA	NA
	t_soxs	0	tolCp	Amoxicillin	0	0.477011	0.632555	0	NA	NA
	t_rob	0	tolCp	Azithromycin	24	2.76763	0.0201449	0	0.545376	0.468726
	t_mara	0	tolCp	Azithromycin	24	2.76763	0.0201449	0	0.545376	0.468726
	t_soxs	0	tolCp	Azithromycin	24	2.76763	0.0201449	0	0.545376	0.468726
	t_rob	0	tolCp	Aztreonam	24	0.0166702	0.779741	0	0.222388	0.23549
	t_mara	0	tolCp	Aztreonam	24	0.0166702	0.779741	0	0.222388	0.23549
	t_soxs	0	tolCp	Aztreonam	24	0.0166702	0.779741	0	0.222388	0.23549
	t_rob	-0.145988	tolCp	Bacitracin	24	-0.521334	0.154592	-0.0761083	0.106261	0.0859143
	t_mara	-0.18791	tolCp	Bacitracin	24	-0.521334	0.154592	-0.0979639	0.106261	0.0859143
	t_soxs	-0.145988	tolCp	Bacitracin	24	-0.521334	0.154592	-0.0761083	0.106261	0.0859143
	t_rob	0	tolCp	Benzalkonium	24	-0.0894828	0.686261	0	0.336496	0.0355838
	t_mara	0	tolCp	Benzalkonium	24	-0.0894828	0.686261	0	0.336496	0.0355838
	t_soxs	0	tolCp	Benzalkonium	24	-0.0894828	0.686261	0	0.336496	0.0355838
	t_rob	0	tolCp	Berberine	32	0.349126	0.879028	0	0.199878	0.250344
	t_mara	0	tolCp	Berberine	32	0.349126	0.879028	0	0.199878	0.250344
	t_soxs	0	tolCp	Berberine	32	0.349126	0.879028	0	0.199878	0.250344
	t_rob	0	tolCp	Bleomycin	24	-0.142243	0.632555	0	0.104622	0.423564
	t_mara	0	tolCp	Bleomycin	24	-0.142243	0.632555	0	0.104622	0.423564
	t_soxs	0	tolCp	Bleomycin	24	-0.142243	0.632555	0	0.104622	0.423564
	t_rob	-0.0142967	tolCp	Butyrate	32	-0.450523	0.321051	-0.006441	0.215243	0.160108
	t_mara	-0.0114351	tolCp	Butyrate	32	-0.450523	0.321051	-0.00515175	0.215243	0.160108
	t_soxs	-0.0142967	tolCp	Butyrate	32	-0.450523	0.321051	-0.006441	0.215243	0.160108
	t_rob	0	tolCp	Caffeine	32	0.659502	0.681876	0	0.0806485	0.0553461
	t_mara	0	tolCp	Caffeine	32	0.659502	0.681876	0	0.0806485	0.0553461
	t_soxs	0	tolCp	Caffeine	32	0.659502	0.681876	0	0.0806485	0.0553461
	t_rob	-0.329185	tolCp	Catechin	32	-0.254683	0.443225	-0.083838	0.472854	0.248488
	t_mara	-0.41707	tolCp	Catechin	32	-0.254683	0.443225	-0.106221	0.472854	0.248488
	t_soxs	-0.329185	tolCp	Catechin	32	-0.254683	0.443225	-0.083838	0.472854	0.248488
	t_rob	0	tolCp	CCCP	32	0.0467413	0.791473	0	0.357341	0.159455
	t_mara	-0.0360808	tolCp	CCCP	32	0.0467413	0.791473	-0.00168647	0.357341	0.159455
	t_soxs	0	tolCp	CCCP	32	0.0467413	0.791473	0	0.357341	0.159455
	t_rob	0	tolCp	Cefaclor	24	-0.00155738	0.701726	0	0.169279	0.180004
	t_mara	0.0221089	tolCp	Cefaclor	24	-0.00155738	0.701726	3.4432e-05	0.169279	0.180004
	t_soxs	0	tolCp	Cefaclor	24	-0.00155738	0.701726	0	0.169279	0.180004
	t_rob	0	tolCp	Cefotaxime	24	0.0264759	0.791473	0	0.137442	0.0514286
	t_mara	0	tolCp	Cefotaxime	24	0.0264759	0.791473	0	0.137442	0.0514286
	t_soxs	0	tolCp	Cefotaxime	24	0.0264759	0.791473	0	0.137442	0.0514286
	t_rob	0	tolCp	Cefsulodin	32	0.309183	0.976104	0	0.0485985	0.0647611
	t_mara	0	tolCp	Cefsulodin	32	0.309183	0.976104	0	0.0485985	0.0647611
	t_soxs	0	tolCp	Cefsulodin	32	0.309183	0.976104	0	0.0485985	0.0647611
	t_rob	0	tolCp	Cerulenin	32	-0.726105	0.00835383	0	0.102419	0.0927005
	t_mara	0	tolCp	Cerulenin	32	-0.726105	0.00835383	0	0.102419	0.0927005
	t_soxs	0	tolCp	Cerulenin	32	-0.726105	0.00835383	0	0.102419	0.0927005
	t_rob	0	tolCp	Cetirizine dihydrochloride	32	0.440922	0.814014	0	0.153672	0.153548
	t_mara	0	tolCp	Cetirizine dihydrochloride	32	0.440922	0.814014	0	0.153672	0.153548
	t_soxs	0	tolCp	Cetirizine dihydrochloride	32	0.440922	0.814014	0	0.153672	0.153548
	t_rob	0	tolCp	Chloramphenicol	24	0.196252	0.929381	0	0.686936	0.768801
	t_mara	0	tolCp	Chloramphenicol	24	0.196252	0.929381	0	0.686936	0.768801
	t_soxs	-0.0300067	tolCp	Chloramphenicol	24	0.196252	0.929381	-0.00588889	0.686936	0.768801
	t_rob	0	tolCp	Chlorhexidine	32	-0.169428	0.632555	0	0.157379	0.019092
	t_mara	0	tolCp	Chlorhexidine	32	-0.169428	0.632555	0	0.157379	0.019092
	t_soxs	0	tolCp	Chlorhexidine	32	-0.169428	0.632555	0	0.157379	0.019092
	t_rob	0	tolCp	Cidofovir	32	-0.274972	0.306921	0	0.094194	0.0651779
	t_mara	0	tolCp	Cidofovir	32	-0.274972	0.306921	0	0.094194	0.0651779
	t_soxs	0	tolCp	Cidofovir	32	-0.274972	0.306921	0	0.094194	0.0651779
	t_rob	0	tolCp	Ciprofloxacin	24	0.148208	0.976104	0	0.217173	0.152208
	t_mara	0	tolCp	Ciprofloxacin	24	0.148208	0.976104	0	0.217173	0.152208
	t_soxs	0	tolCp	Ciprofloxacin	24	0.148208	0.976104	0	0.217173	0.152208
	t_rob	0	tolCp	Clarithromycin	16	1.6698	0.443225	0	0.270683	0.321107
	t_mara	0	tolCp	Clarithromycin	16	1.6698	0.443225	0	0.270683	0.321107
	t_soxs	0	tolCp	Clarithromycin	16	1.6698	0.443225	0	0.270683	0.321107
	t_rob	0	tolCp	Clindamycin	32	-0.230954	0.489996	0	0.31438	0.138231
	t_mara	0	tolCp	Clindamycin	32	-0.230954	0.489996	0	0.31438	0.138231
	t_soxs	0	tolCp	Clindamycin	32	-0.230954	0.489996	0	0.31438	0.138231
	t_rob	0	tolCp	Colistin	24	-0.398638	0.154592	0	0.589139	0.308557
	t_mara	0.303903	tolCp	Colistin	24	-0.398638	0.154592	0.121147	0.589139	0.308557
	t_soxs	0	tolCp	Colistin	24	-0.398638	0.154592	0	0.589139	0.308557
	t_rob	-0.228902	tolCp	Curcumin	32	-0.641114	0.048855	-0.146752	0.20451	0.13406
	t_mara	-0.272262	tolCp	Curcumin	32	-0.641114	0.048855	-0.174551	0.20451	0.13406
	t_soxs	-0.230622	tolCp	Curcumin	32	-0.641114	0.048855	-0.147855	0.20451	0.13406
	t_rob	0	tolCp	Cycloserine D	32	-0.24654	0.664565	0	0.228571	0.441052
	t_mara	0	tolCp	Cycloserine D	32	-0.24654	0.664565	0	0.228571	0.441052
	t_soxs	0	tolCp	Cycloserine D	32	-0.24654	0.664565	0	0.228571	0.441052
	t_rob	0	tolCp	Deoxycholic acid	32	0.416013	0.701726	0	0.104712	0.251889
	t_mara	0	tolCp	Deoxycholic acid	32	0.416013	0.701726	0	0.104712	0.251889
	t_soxs	0	tolCp	Deoxycholic acid	32	0.416013	0.701726	0	0.104712	0.251889
	t_rob	0	tolCp	Dopamine	32	0.0343433	0.779741	0	0.122025	0.0956031
	t_mara	0	tolCp	Dopamine	32	0.0343433	0.779741	0	0.122025	0.0956031
	t_soxs	0	tolCp	Dopamine	32	0.0343433	0.779741	0	0.122025	0.0956031
	t_rob	0	tolCp	Doxorubicin	32	0.164984	0.863784	0	0.113404	0.0838051
	t_mara	0	tolCp	Doxorubicin	32	0.164984	0.863784	0	0.113404	0.0838051
	t_soxs	0	tolCp	Doxorubicin	32	0.164984	0.863784	0	0.113404	0.0838051
	t_rob	0	tolCp	Doxycycline	24	0.359581	0.791473	0	0.181261	0.0909696
	t_mara	-0.0210132	tolCp	Doxycycline	24	0.359581	0.791473	-0.00755595	0.181261	0.0909696
	t_soxs	0	tolCp	Doxycycline	24	0.359581	0.791473	0	0.181261	0.0909696
	t_rob	0	tolCp	EDTA	24	0.588083	0.701726	0	0.131462	0.0926531
	t_mara	0	tolCp	EDTA	24	0.588083	0.701726	0	0.131462	0.0926531
	t_soxs	0	tolCp	EDTA	24	0.588083	0.701726	0	0.131462	0.0926531
	t_rob	0	tolCp	EGCG	24	0.652356	0.61788	0	0.23231	0.176334
	t_mara	0	tolCp	EGCG	24	0.652356	0.61788	0	0.23231	0.176334
	t_soxs	0	tolCp	EGCG	24	0.652356	0.61788	0	0.23231	0.176334
	t_rob	0	tolCp	Erythromycin	24	0.55912	0.836156	0	0.161654	0.271884
	t_mara	0	tolCp	Erythromycin	24	0.55912	0.836156	0	0.161654	0.271884
	t_soxs	0	tolCp	Erythromycin	24	0.55912	0.836156	0	0.161654	0.271884
	t_rob	0	tolCp	Estradiol	32	0.273915	0.929381	0	0.0684814	0.0976645
	t_mara	0	tolCp	Estradiol	32	0.273915	0.929381	0	0.0684814	0.0976645
	t_soxs	0	tolCp	Estradiol	32	0.273915	0.929381	0	0.0684814	0.0976645
	t_rob	0	tolCp	Ethidiumbromide	24	-0.0273431	0.701726	0	0.130475	0.134977
	t_mara	0	tolCp	Ethidiumbromide	24	-0.0273431	0.701726	0	0.130475	0.134977
	t_soxs	0	tolCp	Ethidiumbromide	24	-0.0273431	0.701726	0	0.130475	0.134977
	t_rob	0	tolCp	Fosfomycin	32	-0.647022	0.127244	0	0.181976	0.117497
	t_mara	0	tolCp	Fosfomycin	32	-0.647022	0.127244	0	0.181976	0.117497
	t_soxs	0	tolCp	Fosfomycin	32	-0.647022	0.127244	0	0.181976	0.117497
	t_rob	-0.407456	tolCp	Fusidic acid	32	-0.2806	0.61788	-0.114332	0.372158	0.307283
	t_mara	-0.43357	tolCp	Fusidic acid	32	-0.2806	0.61788	-0.12166	0.372158	0.307283
	t_soxs	-0.43357	tolCp	Fusidic acid	32	-0.2806	0.61788	-0.12166	0.372158	0.307283
	t_rob	0	tolCp	Gentamicin	16	-0.657333	0.0730168	0	0.24691	0.204087
	t_mara	0	tolCp	Gentamicin	16	-0.657333	0.0730168	0	0.24691	0.204087
	t_soxs	0	tolCp	Gentamicin	16	-0.657333	0.0730168	0	0.24691	0.204087
	t_rob	0	tolCp	Hydrocortisone	32	-0.0707042	0.686261	0	0.107731	0.0680135
	t_mara	0	tolCp	Hydrocortisone	32	-0.0707042	0.686261	0	0.107731	0.0680135
	t_soxs	0	tolCp	Hydrocortisone	32	-0.0707042	0.686261	0	0.107731	0.0680135
	t_rob	0	tolCp	Ibuprofen	32	-0.125422	0.686261	0	0.0884275	0.138955
	t_mara	0	tolCp	Ibuprofen	32	-0.125422	0.686261	0	0.0884275	0.138955
	t_soxs	0	tolCp	Ibuprofen	32	-0.125422	0.686261	0	0.0884275	0.138955
	t_rob	0	tolCp	Imipenem	32	-0.0277018	0.701726	0	0.124398	0.0961083
	t_mara	0	tolCp	Imipenem	32	-0.0277018	0.701726	0	0.124398	0.0961083
	t_soxs	0	tolCp	Imipenem	32	-0.0277018	0.701726	0	0.124398	0.0961083
	t_rob	0	tolCp	Indole	32	0.0400002	0.758055	0	0.169017	0.0854698
	t_mara	0	tolCp	Indole	32	0.0400002	0.758055	0	0.169017	0.0854698
	t_soxs	0	tolCp	Indole	32	0.0400002	0.758055	0	0.169017	0.0854698
	t_rob	0	tolCp	Levofloxacin	8	0.0292928	0.836156	0	NA	NA
	t_mara	0	tolCp	Levofloxacin	8	0.0292928	0.836156	0	NA	NA
	t_soxs	0	tolCp	Levofloxacin	8	0.0292928	0.836156	0	NA	NA
	t_rob	0	tolCp	Lithocholic acid	32	0.409239	0.814014	0	0.245491	0.179424
	t_mara	0	tolCp	Lithocholic acid	32	0.409239	0.814014	0	0.245491	0.179424
	t_soxs	0	tolCp	Lithocholic acid	32	0.409239	0.814014	0	0.245491	0.179424
	t_rob	0	tolCp	Loperamide	32	-0.0514294	0.779741	0	0.272551	0.19949
	t_mara	0	tolCp	Loperamide	32	-0.0514294	0.779741	0	0.272551	0.19949
	t_soxs	0	tolCp	Loperamide	32	-0.0514294	0.779741	0	0.272551	0.19949
	t_rob	0	tolCp	Mecillinam	16	-0.580358	0.532508	0	0.240463	0.340526
	t_mara	0	tolCp	Mecillinam	16	-0.580358	0.532508	0	0.240463	0.340526
	t_soxs	0	tolCp	Mecillinam	16	-0.580358	0.532508	0	0.240463	0.340526
	t_rob	0	tolCp	Meropenem	16	-0.911588	0.00835383	0	0.274565	0.147236
	t_mara	0	tolCp	Meropenem	16	-0.911588	0.00835383	0	0.274565	0.147236
	t_soxs	0	tolCp	Meropenem	16	-0.911588	0.00835383	0	0.274565	0.147236
	t_rob	0	tolCp	Metformin	32	-0.16844	0.55958	0	0.0605827	0.106481
	t_mara	0	tolCp	Metformin	32	-0.16844	0.55958	0	0.0605827	0.106481
	t_soxs	0	tolCp	Metformin	32	-0.16844	0.55958	0	0.0605827	0.106481
	t_rob	0	tolCp	Metronidazole	32	-0.502359	0.17295	0	0.232715	0.294335
	t_mara	0	tolCp	Metronidazole	32	-0.502359	0.17295	0	0.232715	0.294335
	t_soxs	0	tolCp	Metronidazole	32	-0.502359	0.17295	0	0.232715	0.294335
	t_rob	0	tolCp	Minocycline	32	-0.259858	0.443225	0	0.0981954	0.0509129
	t_mara	0	tolCp	Minocycline	32	-0.259858	0.443225	0	0.0981954	0.0509129
	t_soxs	0	tolCp	Minocycline	32	-0.259858	0.443225	0	0.0981954	0.0509129
	t_rob	0	tolCp	Mitomycin C	32	0.213942	0.958389	0	0.185677	0.191442
	t_mara	0	tolCp	Mitomycin C	32	0.213942	0.958389	0	0.185677	0.191442
	t_soxs	0	tolCp	Mitomycin C	32	0.213942	0.958389	0	0.185677	0.191442
	t_rob	0	tolCp	Moxifloxacin	16	0.101209	0.884823	0	0.250983	0.259259
	t_mara	0	tolCp	Moxifloxacin	16	0.101209	0.884823	0	0.250983	0.259259
	t_soxs	0	tolCp	Moxifloxacin	16	0.101209	0.884823	0	0.250983	0.259259
	t_rob	0	tolCp	Nitrofurantoin	24	0.0554622	0.701726	0	0.144949	0.232406
	t_mara	0	tolCp	Nitrofurantoin	24	0.0554622	0.701726	0	0.144949	0.232406
	t_soxs	0	tolCp	Nitrofurantoin	24	0.0554622	0.701726	0	0.144949	0.232406
	t_rob	0	tolCp	Noradrenalin	32	-0.335457	0.489996	0	0.0960778	0.069486
	t_mara	0	tolCp	Noradrenalin	32	-0.335457	0.489996	0	0.0960778	0.069486
	t_soxs	0	tolCp	Noradrenalin	32	-0.335457	0.489996	0	0.0960778	0.069486
	t_rob	0	tolCp	Novobiocin	24	0.875544	0.443225	0	0.303019	0.357365
	t_mara	0	tolCp	Novobiocin	24	0.875544	0.443225	0	0.303019	0.357365
	t_soxs	0	tolCp	Novobiocin	24	0.875544	0.443225	0	0.303019	0.357365
	t_rob	-0.0134256	tolCp	Omeprazole	32	-0.0237285	0.701726	-0.00031857	0.0954941	0.185681
	t_mara	-0.0188604	tolCp	Omeprazole	32	-0.0237285	0.701726	-0.000447528	0.0954941	0.185681
	t_soxs	-0.0431555	tolCp	Omeprazole	32	-0.0237285	0.701726	-0.00102401	0.0954941	0.185681
	t_rob	0	tolCp	Oxacillin	32	-0.317542	0.465698	0	0.0810285	0.0398718
	t_mara	0	tolCp	Oxacillin	32	-0.317542	0.465698	0	0.0810285	0.0398718
	t_soxs	0	tolCp	Oxacillin	32	-0.317542	0.465698	0	0.0810285	0.0398718
	t_rob	0	tolCp	Paraquat	24	1.64156	0.465698	0	0.457724	0.319644
	t_mara	0	tolCp	Paraquat	24	1.64156	0.465698	0	0.457724	0.319644
	t_soxs	0	tolCp	Paraquat	24	1.64156	0.465698	0	0.457724	0.319644
	t_rob	0	tolCp	Penicillin G	32	-0.407831	0.321051	0	0.0480587	0.123583
	t_mara	0	tolCp	Penicillin G	32	-0.407831	0.321051	0	0.0480587	0.123583
	t_soxs	0	tolCp	Penicillin G	32	-0.407831	0.321051	0	0.0480587	0.123583
	t_rob	0	tolCp	Piperacillin	32	-0.157591	0.61788	0	0.14721	0.087084
	t_mara	0	tolCp	Piperacillin	32	-0.157591	0.61788	0	0.14721	0.087084
	t_soxs	0	tolCp	Piperacillin	32	-0.157591	0.61788	0	0.14721	0.087084
	t_rob	0	tolCp	Piperine	32	0.394714	0.748636	0	0.0649684	0.44837
	t_mara	0	tolCp	Piperine	32	0.394714	0.748636	0	0.0649684	0.44837
	t_soxs	0	tolCp	Piperine	32	0.394714	0.748636	0	0.0649684	0.44837
	t_rob	0	tolCp	PMS	16	3.37615	0.00835383	0	0.201375	0.187771
	t_mara	0	tolCp	PMS	16	3.37615	0.00835383	0	0.201375	0.187771
	t_soxs	0	tolCp	PMS	16	3.37615	0.00835383	0	0.201375	0.187771
	t_rob	0	tolCp	Polymyxin B	24	0.119905	0.899553	0	0.145144	0.080926
	t_mara	0	tolCp	Polymyxin B	24	0.119905	0.899553	0	0.145144	0.080926
	t_soxs	0	tolCp	Polymyxin B	24	0.119905	0.899553	0	0.145144	0.080926
	t_rob	-0.503874	tolCp	Procaine	24	0.519953	0.958389	-0.26199	0.252793	0.414399
	t_mara	-0.503874	tolCp	Procaine	24	0.519953	0.958389	-0.26199	0.252793	0.414399
	t_soxs	-0.571243	tolCp	Procaine	24	0.519953	0.958389	-0.297019	0.252793	0.414399
	t_rob	0	tolCp	Progesterone	32	-0.0976171	0.686261	0	0.116439	0.0640427
	t_mara	0	tolCp	Progesterone	32	-0.0976171	0.686261	0	0.116439	0.0640427
	t_soxs	0	tolCp	Progesterone	32	-0.0976171	0.686261	0	0.116439	0.0640427
	t_rob	0	tolCp	Pseudomonic acid	32	-0.199496	0.605346	0	0.0847748	0.214634
	t_mara	0	tolCp	Pseudomonic acid	32	-0.199496	0.605346	0	0.0847748	0.214634
	t_soxs	0	tolCp	Pseudomonic acid	32	-0.199496	0.605346	0	0.0847748	0.214634
	t_rob	0	tolCp	Puromycin	24	-0.0564079	0.701726	0	0.0588252	0.1
	t_mara	0	tolCp	Puromycin	24	-0.0564079	0.701726	0	0.0588252	0.1
	t_soxs	0	tolCp	Puromycin	24	-0.0564079	0.701726	0	0.0588252	0.1
	t_rob	0	tolCp	Quercetin	32	0.142317	0.899553	0	0.167089	0.248324
	t_mara	0	tolCp	Quercetin	32	0.142317	0.899553	0	0.167089	0.248324
	t_soxs	0	tolCp	Quercetin	32	0.142317	0.899553	0	0.167089	0.248324
	t_rob	0	tolCp	Quinine	32	-0.538919	0.154592	0	0.137231	0.122403
	t_mara	0	tolCp	Quinine	32	-0.538919	0.154592	0	0.137231	0.122403
	t_soxs	0	tolCp	Quinine	32	-0.538919	0.154592	0	0.137231	0.122403
	t_rob	0	tolCp	Rifampicin	24	-0.484582	0.127244	0	0.121351	0.204629
	t_mara	0	tolCp	Rifampicin	24	-0.484582	0.127244	0	0.121351	0.204629
	t_soxs	0	tolCp	Rifampicin	24	-0.484582	0.127244	0	0.121351	0.204629
	t_rob	0	tolCp	Salicylate	32	0.266152	0.758055	0	0.191911	0.130149
	t_mara	0	tolCp	Salicylate	32	0.266152	0.758055	0	0.191911	0.130149
	t_soxs	0	tolCp	Salicylate	32	0.266152	0.758055	0	0.191911	0.130149
	t_rob	-0.0109472	tolCp	Serotonine	32	-0.265169	0.443225	-0.00290286	0.110601	0.0636352
	t_mara	-0.0109472	tolCp	Serotonine	32	-0.265169	0.443225	-0.00290286	0.110601	0.0636352
	t_soxs	0	tolCp	Serotonine	32	-0.265169	0.443225	0	0.110601	0.0636352
	t_rob	-0.0497949	tolCp	Sodium urate	32	0.0411381	0.779741	-0.00204847	0.472131	NA
	t_mara	0	tolCp	Sodium urate	32	0.0411381	0.779741	0	0.472131	NA
	t_soxs	0	tolCp	Sodium urate	32	0.0411381	0.779741	0	0.472131	NA
	t_rob	0	tolCp	Spectinomycin	32	0.010173	0.779741	0	0.039012	0.0560335
	t_mara	0	tolCp	Spectinomycin	32	0.010173	0.779741	0	0.039012	0.0560335
	t_soxs	0	tolCp	Spectinomycin	32	0.010173	0.779741	0	0.039012	0.0560335
	t_rob	0	tolCp	Spiramycin	24	-0.13231	0.664565	0	0.273101	0.300634
	t_mara	0	tolCp	Spiramycin	24	-0.13231	0.664565	0	0.273101	0.300634
	t_soxs	0	tolCp	Spiramycin	24	-0.13231	0.664565	0	0.273101	0.300634
	t_rob	0	tolCp	Sulfamethoxazole	32	0.619775	0.758055	0	0.100404	0.299901
	t_mara	0	tolCp	Sulfamethoxazole	32	0.619775	0.758055	0	0.100404	0.299901
	t_soxs	0	tolCp	Sulfamethoxazole	32	0.619775	0.758055	0	0.100404	0.299901
	t_rob	0	tolCp	Sulfamonomethoxine	32	0.393439	0.836156	0	0.267417	0.147979
	t_mara	0	tolCp	Sulfamonomethoxine	32	0.393439	0.836156	0	0.267417	0.147979
	t_soxs	0	tolCp	Sulfamonomethoxine	32	0.393439	0.836156	0	0.267417	0.147979
	t_rob	0	tolCp	Testosterone	32	0.102666	0.879028	0	0.245303	0.276502
	t_mara	0	tolCp	Testosterone	32	0.102666	0.879028	0	0.245303	0.276502
	t_soxs	0	tolCp	Testosterone	32	0.102666	0.879028	0	0.245303	0.276502
	t_rob	0	tolCp	Tetracycline	24	0.657659	0.681876	0	0.210272	NA
	t_mara	0	tolCp	Tetracycline	24	0.657659	0.681876	0	0.210272	NA
	t_soxs	0	tolCp	Tetracycline	24	0.657659	0.681876	0	0.210272	NA
	t_rob	0	tolCp	Thiourea	32	-0.303937	0.532422	0	0.0858645	0.0850928
	t_mara	0	tolCp	Thiourea	32	-0.303937	0.532422	0	0.0858645	0.0850928
	t_soxs	0	tolCp	Thiourea	32	-0.303937	0.532422	0	0.0858645	0.0850928
	t_rob	0	tolCp	Tobramycin	24	-0.526802	0.127244	0	0.0518887	0.304136
	t_mara	0	tolCp	Tobramycin	24	-0.526802	0.127244	0	0.0518887	0.304136
	t_soxs	0	tolCp	Tobramycin	24	-0.526802	0.127244	0	0.0518887	0.304136
	t_rob	0	tolCp	Trimethoprim	32	1.22778	0.127244	0	0.171438	0.0753027
	t_mara	-0.0218605	tolCp	Trimethoprim	32	1.22778	0.127244	-0.0268399	0.171438	0.0753027
	t_soxs	0	tolCp	Trimethoprim	32	1.22778	0.127244	0	0.171438	0.0753027
	t_rob	0	tolCp	Tunicamycin	32	0.151831	0.976104	0	0.100753	0.101667
	t_mara	0	tolCp	Tunicamycin	32	0.151831	0.976104	0	0.100753	0.101667
	t_soxs	0	tolCp	Tunicamycin	32	0.151831	0.976104	0	0.100753	0.101667
	t_rob	0	tolCp	Vanillin	32	0.374605	0.863784	0	0.318966	0.149233
	t_mara	0	tolCp	Vanillin	32	0.374605	0.863784	0	0.318966	0.149233
	t_soxs	-0.0410051	tolCp	Vanillin	32	0.374605	0.863784	-0.0153607	0.318966	0.149233
	t_rob	0	tolCp	Verapamil	32	0.689081	0.681876	0	0.152859	0.246121
	t_mara	0	tolCp	Verapamil	32	0.689081	0.681876	0	0.152859	0.246121
	t_soxs	0	tolCp	Verapamil	32	0.689081	0.681876	0	0.152859	0.246121
