# Supplementary material for: Systematic screen uncovers regulator contributions to chemical cues in Escherichia coli
Source: PLoS Biol. 2025 Jul 22;23(7):e3003260. doi: 10.1371/journal.pbio.3003260 (PMC12282887; doi:10.1371/journal.pbio.3003260)
Supplement: S6 Table — (XLSX) [file pbio.3003260.s012.xlsx]

## Sheet: Supp. Tab. 6 - TPP results
	WT TPP analysis																					Drob TPP analysis
	Strain	gene_name	uniprot_id	description	Temperature	unique_peptides	logfc_0	logfc_4.1	logfc_10.2	logfc_25.6	logfc_64	logfc_160	logfc_400	intensity_0	intensity_4.1	intensity_10.2	intensity_25.6	intensity_64	intensity_160	intensity_400		Strain	gene_name	uniprot_id	description	Temperature	unique_peptides	logfc_0	logfc_4.1	logfc_10.2	logfc_25.6	logfc_64	logfc_160	logfc_400	intensity_0	intensity_4.1	intensity_10.2	intensity_25.6	intensity_64	intensity_160	intensity_400
	WT	aas	P31119	Bifunctional protein Aas	1	9	0	-0.478205	0.0874766	-0.0815624	-0.00112068	-0.199353	-0.0281517	16.2709	15.7763	16.3555	16.164	16.2441	16.052	16.227		rob	aas	P31119	Bifunctional protein Aas	1	9	0	-0.0245915	0.205021	-0.0434537	-0.0230479	-0.143173	0.0888118	15.9975	15.9748	16.1906	15.9401	15.9568	15.875	16.0821
	WT	aas	P31119	Bifunctional protein Aas	2	9	0	0.108049	0.0611453	-0.00798591	0.0570569	-0.344277	-0.0419186	15.9981	16.1105	16.0552	15.9995	16.0936	15.6771	15.985		rob	aas	P31119	Bifunctional protein Aas	2	9	0	0.00812317	0.0829267	0.0510622	0.103452	0.119476	0.090034	15.8716	15.8621	15.9382	15.9044	15.9863	16	15.9675
	WT	aas	P31119	Bifunctional protein Aas	3	9	0	0.130763	0.123772	0.000587177	-0.0519809	0.0215538	-0.0432296	16.9624	17.1441	17.0953	16.9616	16.9306	16.9914	16.9226		rob	aas	P31119	Bifunctional protein Aas	3	9	0	-0.0946913	-0.0319798	-0.0725221	-0.16974	-0.0701248	0.0395163	17.1126	16.8972	17.0102	16.9337	16.8789	16.9541	17.1047
	WT	aas	P31119	Bifunctional protein Aas	4	10	0	-0.178456	-0.185539	-0.121536	-0.16069	-0.124337	-0.125679	18.2879	18.0879	18.0939	18.1533	18.1045	18.1483	18.0996		rob	aas	P31119	Bifunctional protein Aas	4	10	0	-0.00859654	0.0721166	0.00316777	-0.0681551	-0.0132868	0.00491173	18.1688	18.139	18.1974	18.15	18.0861	18.1173	18.1492
	WT	aas	P31119	Bifunctional protein Aas	5	10	0	-0.095962	-0.151177	-0.0530124	-0.0873519	-0.0609433	0.041375	18.1524	18.0777	18.0212	18.0623	18.0503	18.0715	18.1693		rob	aas	P31119	Bifunctional protein Aas	5	10	0	0.00844804	-0.0893755	-0.0910754	-0.0602634	-0.000856456	-0.0438636	18.1129	18.1438	17.9961	17.9765	18.057	18.0883	17.9943
	WT	aas	P31119	Bifunctional protein Aas	6	3	0	0.181436	-0.0275261	0.203455	0.322498	0.449078	0.345882	14.2121	14.3883	14.1434	14.4172	14.5348	14.6757	14.5742		rob	aas	P31119	Bifunctional protein Aas	6	3	0	0.137903	0.443147	0.127469	-0.0576933	0.285938	0.486432	14.1243	14.2768	14.5352	14.2446	14.0742	14.4004	14.5506
	WT	accA	P0ABD5	Acetyl-coenzyme A carboxylase carboxyl transferase subunit alpha	1	15	0	-0.0773406	0.0107071	-0.0842632	-0.056429	-0.128953	-0.100278	21.1876	21.0939	21.1955	21.078	21.1055	21.0391	21.0715		rob	accA	P0ABD5	Acetyl-coenzyme A carboxylase carboxyl transferase subunit alpha	1	15	0	-0.105051	-0.114666	-0.108093	-0.12782	-0.129952	-0.0935886	21.1619	21.0588	21.0354	21.0398	21.0164	21.0527	21.0641
	WT	accA	P0ABD5	Acetyl-coenzyme A carboxylase carboxyl transferase subunit alpha	2	16	0	-0.0734954	-0.195345	-0.206838	-0.300485	-0.283925	-0.105057	22.0055	21.9363	21.8062	21.808	21.7434	21.7449	21.9293		rob	accA	P0ABD5	Acetyl-coenzyme A carboxylase carboxyl transferase subunit alpha	2	16	0	-0.0164017	-0.047405	-0.0381554	-0.0448908	-0.0626379	-0.0385262	22.0364	22.0023	21.9727	21.9799	22.0028	21.9826	22.0037
	WT	accA	P0ABD5	Acetyl-coenzyme A carboxylase carboxyl transferase subunit alpha	3	14	0	-0.234462	-0.252434	-0.20692	-0.330132	-0.181574	-0.295661	22.0295	21.8459	21.7862	21.8212	21.7195	21.8554	21.7372		rob	accA	P0ABD5	Acetyl-coenzyme A carboxylase carboxyl transferase subunit alpha	3	14	0	-0.0536035	-0.0528588	-0.0727746	-0.0736323	-0.0812631	-0.103757	22.133	21.9588	22.0097	21.9539	21.9955	21.9634	21.9819
	WT	accA	P0ABD5	Acetyl-coenzyme A carboxylase carboxyl transferase subunit alpha	4	15	0	-0.151469	-0.127014	-0.21831	-0.174727	-0.16642	-0.222806	22.1294	21.9563	21.9939	21.898	21.9319	21.9477	21.8439		rob	accA	P0ABD5	Acetyl-coenzyme A carboxylase carboxyl transferase subunit alpha	4	15	0	-0.0134714	0.0349992	0.02394	0.0210293	-0.0316655	-0.0889693	22.0107	21.976	22.0022	22.0127	22.0172	21.9408	21.8972
	WT	accA	P0ABD5	Acetyl-coenzyme A carboxylase carboxyl transferase subunit alpha	5	18	0	-0.0277548	-0.0364363	-0.0618261	-0.0893433	-0.0937983	-0.0496779	21.9828	21.9763	21.9663	21.8839	21.8788	21.8691	21.9086		rob	accA	P0ABD5	Acetyl-coenzyme A carboxylase carboxyl transferase subunit alpha	5	18	0	0.176885	0.184299	0.0774324	0.186703	0.129968	0.0949918	21.8206	22.02	21.9775	21.8527	22.0117	21.9268	21.8409
	WT	accA	P0ABD5	Acetyl-coenzyme A carboxylase carboxyl transferase subunit alpha	6	14	0	-0.0292651	-0.0879233	-0.114129	-0.0555816	-0.0716561	-0.0688244	22.2383	22.2038	22.1092	22.1258	22.183	22.1812	22.1857		rob	accA	P0ABD5	Acetyl-coenzyme A carboxylase carboxyl transferase subunit alpha	6	14	0	0.0535417	0.03088	0.0542363	0.0787037	0.0731839	-0.101269	22.2359	22.304	22.2345	22.2829	22.3222	22.2992	22.0745
	WT	accA	P0ABD5	Acetyl-coenzyme A carboxylase carboxyl transferase subunit alpha	7	11	0	0.252995	0.238883	-0.0540499	-0.0872739	0.0574186	-0.0439949	19.6739	19.8937	19.8678	19.5729	19.5503	19.7082	19.5866		rob	accA	P0ABD5	Acetyl-coenzyme A carboxylase carboxyl transferase subunit alpha	7	11	0	0.377366	0.178313	0.0246334	0.0460237	0.262963	0.226377	19.6513	20.0026	19.8162	19.6714	19.7149	19.9456	19.8468
	WT	accA	P0ABD5	Acetyl-coenzyme A carboxylase carboxyl transferase subunit alpha	8	2	0	0.718536	0.497277	0.33011	0.0136913	0.167353	0.196745	14.2344	14.9582	14.768	14.5546	14.2628	14.4229	14.4657		rob	accA	P0ABD5	Acetyl-coenzyme A carboxylase carboxyl transferase subunit alpha	8	2	0	-0.0099135	0.399994	0.132862	0.399813	0.364904	0.0163646	14.3062	14.2829	14.6861	14.4325	14.664	14.6329	14.2817
	WT	accB	P0ABD8	Biotin carboxyl carrier protein of acetyl-CoA carboxylase	1	5	0	-0.0249505	-0.111885	0.00675466	0.0061513	-0.095478	0.00382441	19.7526	19.7113	19.6379	19.7341	19.7332	19.6376	19.7407		rob	accB	P0ABD8	Biotin carboxyl carrier protein of acetyl-CoA carboxylase	1	5	0	0.170619	0.0240685	0.103821	0.16727	0.159836	0.158061	19.5197	19.6922	19.5319	19.6095	19.6693	19.7002	19.6736
	WT	accB	P0ABD8	Biotin carboxyl carrier protein of acetyl-CoA carboxylase	2	5	0	-0.116774	-0.29797	-0.142192	-0.302296	-0.327108	-0.203512	20.3717	20.2593	20.0697	20.2389	20.1078	20.0679	20.1971		rob	accB	P0ABD8	Biotin carboxyl carrier protein of acetyl-CoA carboxylase	2	5	0	0.0279215	-0.0917233	0.0272528	-0.0794192	-0.142704	-0.0183062	20.4583	20.4686	20.3503	20.4672	20.3902	20.3245	20.4459
	WT	accB	P0ABD8	Biotin carboxyl carrier protein of acetyl-CoA carboxylase	3	6	0	-0.195136	-0.24709	-0.253576	-0.349946	-0.201083	-0.28535	19.8599	19.7157	19.622	19.605	19.5302	19.6663	19.578		rob	accB	P0ABD8	Biotin carboxyl carrier protein of acetyl-CoA carboxylase	3	6	0	0.257536	0.193576	0.153986	-0.0370698	0.117648	0.344529	19.6072	19.7441	19.7304	19.6548	19.5063	19.6365	19.9044
	WT	accB	P0ABD8	Biotin carboxyl carrier protein of acetyl-CoA carboxylase	4	6	0	-0.122748	-0.231901	-0.307086	-0.249236	-0.340628	-0.287334	21.386	21.2416	21.1456	21.0658	21.114	21.0301	21.0361		rob	accB	P0ABD8	Biotin carboxyl carrier protein of acetyl-CoA carboxylase	4	6	0	0.0626425	0.00152679	-0.0869218	-0.0520468	-0.13277	-0.109619	21.1631	21.2045	21.1211	21.0542	21.0965	20.9921	21.029
	WT	accB	P0ABD8	Biotin carboxyl carrier protein of acetyl-CoA carboxylase	5	7	0	0.0357131	0.0196608	-0.00688232	0.0330396	-0.0526287	-0.03163	21.4455	21.5025	21.4851	21.4016	21.4639	21.373	21.3894		rob	accB	P0ABD8	Biotin carboxyl carrier protein of acetyl-CoA carboxylase	5	7	0	-0.157525	-0.0835209	-0.138603	-0.242208	-0.104073	-0.296421	21.4514	21.3163	21.3404	21.2674	21.2135	21.3235	21.0802
	WT	accB	P0ABD8	Biotin carboxyl carrier protein of acetyl-CoA carboxylase	6	6	0	-0.0467553	0.0282979	0.0340083	0.0336261	0.0109369	-0.118793	20.5353	20.4833	20.5224	20.5709	20.5691	20.5608	20.4327		rob	accB	P0ABD8	Biotin carboxyl carrier protein of acetyl-CoA carboxylase	6	6	0	-0.0484454	-0.0461313	-0.0667138	-0.0160734	-0.0611927	0.209929	20.3324	20.2986	20.254	20.2585	20.3239	20.2614	20.4822
	WT	accB	P0ABD8	Biotin carboxyl carrier protein of acetyl-CoA carboxylase	7	6	0	-0.00368394	0.0387097	0.0191845	0.0115235	0.077497	0.0637217	18.6656	18.6287	18.6593	18.6378	18.6407	18.72	18.686		rob	accB	P0ABD8	Biotin carboxyl carrier protein of acetyl-CoA carboxylase	7	6	0	-0.0260534	0.0552904	-0.0287105	-0.051299	0.0519127	0.0689645	18.5395	18.4874	18.5814	18.5063	18.5058	18.6227	18.5776
	WT	accB	P0ABD8	Biotin carboxyl carrier protein of acetyl-CoA carboxylase	8	6	0	-0.0268891	0.00522001	-0.0406451	-0.0432112	0.130273	-0.0559333	18.8759	18.8543	18.9175	18.8254	18.8474	19.0274	18.8546		rob	accB	P0ABD8	Biotin carboxyl carrier protein of acetyl-CoA carboxylase	8	6	0	0.0400047	0.026057	0.0810828	-0.0124831	-0.126387	-0.0575483	18.7032	18.7299	18.7093	18.7778	18.6488	18.5387	18.6049
	WT	accB	P0ABD8	Biotin carboxyl carrier protein of acetyl-CoA carboxylase	9	6	0	-0.0272242	-0.178521	0.0230495	-0.0691203	0.0162845	0.107508	19.6852	19.624	19.4882	19.6898	19.6121	19.6946	19.7913		rob	accB	P0ABD8	Biotin carboxyl carrier protein of acetyl-CoA carboxylase	9	6	0	-0.0687913	0.0168222	-0.194089	-0.132313	-0.114966	-0.0273241	19.5396	19.4506	19.5602	19.3583	19.4058	19.4404	19.4991
	WT	accB	P0ABD8	Biotin carboxyl carrier protein of acetyl-CoA carboxylase	10	5	0	0.179703	0.0479091	0.0753162	0.153634	0.127013	0.0614768	18.1174	18.2928	18.2018	18.2105	18.2788	18.241	18.1692		rob	accB	P0ABD8	Biotin carboxyl carrier protein of acetyl-CoA carboxylase	10	5	0	-0.0950297	-0.0113359	-0.0140164	-0.103514	-0.141109	0.0433088	18.056	17.9946	18.0291	17.9942	17.9697	17.9462	18.0297
	WT	accC	P24182	Biotin carboxylase	1	24	0	0.0333329	0.0596483	0.0271312	0.0240721	0.0196518	0.0101068	21.5288	21.5458	21.5857	21.5307	21.5273	21.529	21.5232		rob	accC	P24182	Biotin carboxylase	1	24	0	-0.0330237	-0.0656261	-0.0451845	-0.0660296	-0.0280089	-0.0661982	21.6278	21.5967	21.5503	21.5687	21.5441	21.6205	21.5575
	WT	accC	P24182	Biotin carboxylase	2	20	0	-0.090396	-0.208738	-0.198847	-0.230138	-0.243168	-0.0734763	21.7896	21.7035	21.5769	21.6001	21.5979	21.5697	21.745		rob	accC	P24182	Biotin carboxylase	2	20	0	0.0543561	0.00957332	0.0286517	0.0640663	0.0327664	0.0755046	21.8303	21.8669	21.8235	21.8406	21.9056	21.8719	21.9116
	WT	accC	P24182	Biotin carboxylase	3	20	0	-0.193014	-0.24988	-0.214759	-0.327314	-0.205663	-0.226778	21.4582	21.3161	21.2174	21.2421	21.151	21.26	21.2348		rob	accC	P24182	Biotin carboxylase	3	20	0	-0.125963	-0.139233	-0.180951	-0.15122	-0.131431	-0.181635	21.6389	21.3923	21.4293	21.3516	21.4238	21.4192	21.41
	WT	accC	P24182	Biotin carboxylase	4	21	0	-0.0933835	-0.119393	-0.182375	-0.202258	0.00385562	-0.25974	22.4806	22.3656	22.3527	22.2851	22.2556	22.4692	22.1582		rob	accC	P24182	Biotin carboxylase	4	21	0	-0.0438602	-0.0485595	0.0263938	-0.000116215	-0.101568	-0.0212148	22.4136	22.3485	22.3215	22.418	22.3989	22.2738	22.3679
	WT	accC	P24182	Biotin carboxylase	5	23	0	-0.0338567	0.0119498	-0.00838146	0.00538497	-0.0387298	0.0059736	22.4883	22.4757	22.5202	22.4428	22.479	22.4296	22.4698		rob	accC	P24182	Biotin carboxylase	5	23	0	0.0133776	0.0432293	0.132308	0.0610779	0.108234	0.136957	22.4609	22.4967	22.4767	22.5479	22.5263	22.5454	22.5231
	WT	accC	P24182	Biotin carboxylase	6	12	0	0.461564	0.676929	0.534536	0.611964	0.607462	0.732808	17.2478	17.7041	17.8836	17.784	17.86	17.8698	17.9968		rob	accC	P24182	Biotin carboxylase	6	12	0	0.174869	0.472282	0.682721	0.64663	0.538031	0.58771	17.668	17.8574	18.108	18.3435	18.3222	18.1962	18.1955
	WT	accD	P0A9Q5	Acetyl-coenzyme A carboxylase carboxyl transferase subunit beta	1	14	0	-0.0158847	-0.0495038	-0.0760243	-0.0129865	-0.0710465	-0.0715707	20.3933	20.3611	20.341	20.292	20.3547	20.3028	20.306		rob	accD	P0A9Q5	Acetyl-coenzyme A carboxylase carboxyl transferase subunit beta	1	14	0	-0.106589	-0.0603051	-0.0779593	-0.0501021	-0.0191465	-0.0682064	20.343	20.2383	20.2708	20.2511	20.2753	20.3446	20.2706
	WT	accD	P0A9Q5	Acetyl-coenzyme A carboxylase carboxyl transferase subunit beta	2	15	0	-0.159695	-0.26408	-0.348924	-0.339412	-0.344085	-0.179105	21.8041	21.6488	21.536	21.4645	21.5031	21.4833	21.6539		rob	accD	P0A9Q5	Acetyl-coenzyme A carboxylase carboxyl transferase subunit beta	2	15	0	-0.000477646	-0.00157918	-0.0500674	0.00966073	-0.00346217	0.00505239	21.7249	21.7067	21.707	21.6565	21.7458	21.7303	21.7358
	WT	accD	P0A9Q5	Acetyl-coenzyme A carboxylase carboxyl transferase subunit beta	3	16	0	-0.145489	-0.178621	-0.235544	-0.368307	-0.153599	-0.242398	21.3286	21.234	21.1591	21.0917	20.9805	21.1825	21.0896		rob	accD	P0A9Q5	Acetyl-coenzyme A carboxylase carboxyl transferase subunit beta	3	16	0	0.0272279	0.0359105	-0.107392	0.0200225	0.0326842	0.00956676	21.3196	21.2262	21.2851	21.1058	21.2757	21.2639	21.2818
	WT	accD	P0A9Q5	Acetyl-coenzyme A carboxylase carboxyl transferase subunit beta	4	16	0	-0.123526	-0.181524	-0.261533	-0.191099	-0.275791	-0.233517	21.9599	21.8148	21.7699	21.6853	21.7461	21.6689	21.6638		rob	accD	P0A9Q5	Acetyl-coenzyme A carboxylase carboxyl transferase subunit beta	4	16	0	0.0139718	0.0151058	-0.0726399	0.0510048	-0.0106774	-0.0272025	21.777	21.7698	21.7486	21.6824	21.8134	21.7281	21.7253
	WT	accD	P0A9Q5	Acetyl-coenzyme A carboxylase carboxyl transferase subunit beta	5	16	0	0.0358033	0.0160255	-0.0965652	0.000885394	-0.134213	-0.0811125	21.9649	22.022	22.0009	21.8313	21.9511	21.8108	21.8593		rob	accD	P0A9Q5	Acetyl-coenzyme A carboxylase carboxyl transferase subunit beta	5	16	0	0.137147	0.104466	0.0123992	0.164439	0.0798073	0.0426897	21.8463	22.0059	21.9233	21.8133	22.0151	21.9023	21.8143
	WT	accD	P0A9Q5	Acetyl-coenzyme A carboxylase carboxyl transferase subunit beta	6	15	0	-0.0125751	0.0195385	-0.0203447	0.0310384	-0.01013	0.0106402	21.4219	21.4041	21.4003	21.4032	21.4531	21.4263	21.4488		rob	accD	P0A9Q5	Acetyl-coenzyme A carboxylase carboxyl transferase subunit beta	6	15	0	0.0692499	0.0208765	0.123987	0.0785344	0.121919	-0.182632	21.4168	21.5006	21.4054	21.5336	21.5029	21.5289	21.174
	WT	accD	P0A9Q5	Acetyl-coenzyme A carboxylase carboxyl transferase subunit beta	7	13	0	0.208903	0.146989	0.0135012	-0.0349238	0.0521922	-0.0330535	19.9628	20.1384	20.0648	19.9293	19.8914	19.9918	19.8863		rob	accD	P0A9Q5	Acetyl-coenzyme A carboxylase carboxyl transferase subunit beta	7	13	0	0.166263	-0.0293589	-0.0254921	-0.0885999	0.0785887	0.0701963	19.9977	20.1379	19.9549	19.9677	19.9267	20.1076	20.037
	WT	accD	P0A9Q5	Acetyl-coenzyme A carboxylase carboxyl transferase subunit beta	8	8	0	0.391845	0.270715	0.331254	0.0622631	0.186144	0.0923857	16.5294	16.9265	16.8365	16.8508	16.6064	16.7368	16.6564		rob	accD	P0A9Q5	Acetyl-coenzyme A carboxylase carboxyl transferase subunit beta	8	8	0	0.0282028	0.257769	0.151593	0.365158	0.326114	0.0886967	16.6063	16.6211	16.844	16.7514	16.9295	16.8942	16.6542
	WT	accD	P0A9Q5	Acetyl-coenzyme A carboxylase carboxyl transferase subunit beta	9	2	0	-0.0291284	-0.0581164	-0.190819	-0.19194	-0.21816	0.0567822	15.9843	15.9212	15.9077	15.775	15.7883	15.7593	16.0397		rob	accD	P0A9Q5	Acetyl-coenzyme A carboxylase carboxyl transferase subunit beta	9	2	0	0.104954	0.315646	0.266873	0.43722	0.384773	0.215772	15.785	15.8697	16.1043	16.0646	16.2207	16.1854	15.9875
	WT	accD	P0A9Q5	Acetyl-coenzyme A carboxylase carboxyl transferase subunit beta	10	2	0	-0.704389	-0.0559305	-0.331925	-0.911716	-0.160055	-0.361068	13.5549	12.8462	13.5354	13.2407	12.6509	13.3915	13.1841		rob	accD	P0A9Q5	Acetyl-coenzyme A carboxylase carboxyl transferase subunit beta	10	2	0	-0.0633922	0.819935	0.523099	0.50486	0.0997674	1.34753	13.2675	13.2378	14.072	13.7429	13.7897	13.3986	14.5454
	WT	aceA	P0A9G6	Isocitrate lyase	1	22	0	-0.0486709	-0.0188102	-0.073801	-0.0392237	0.0208335	0.00730597	22.9771	22.9121	22.9555	22.878	22.9123	22.9785	22.9687		rob	aceA	P0A9G6	Isocitrate lyase	1	22	0	0.0370459	-0.0901606	-0.00855292	0.0210699	-0.00606726	-0.0124263	23.0496	23.0885	22.9475	23.0271	23.053	23.0642	23.033
	WT	aceA	P0A9G6	Isocitrate lyase	2	23	0	-0.0478712	0.0267319	-0.0126012	0.028916	0.0275933	0.021417	23.4515	23.408	23.4743	23.4483	23.5189	23.5025	23.5018		rob	aceA	P0A9G6	Isocitrate lyase	2	23	0	-0.0203052	-0.0889927	-0.0342632	0.00833153	-0.007952	0.0173732	23.5015	23.4635	23.3961	23.4489	23.521	23.5024	23.5247
	WT	aceA	P0A9G6	Isocitrate lyase	3	23	0	0.00254812	-0.00600778	-0.125024	0.0117317	0.000602104	0.121794	23.0942	23.1477	23.0974	22.9678	23.1261	23.1023	23.2194		rob	aceA	P0A9G6	Isocitrate lyase	3	23	0	-0.0699815	-0.173153	-0.0910495	-0.0573135	-0.0862657	-0.140006	23.2738	23.0831	23.0302	23.0763	23.1526	23.0991	23.0864
	WT	aceA	P0A9G6	Isocitrate lyase	4	22	0	0.0367835	-0.0192021	0.381507	0.133409	0.425946	0.536832	22.3076	22.3228	22.2799	22.676	22.4183	22.7183	22.7818		rob	aceA	P0A9G6	Isocitrate lyase	4	22	0	-0.379188	-0.386655	-0.165195	-0.248788	0.0544451	0.24593	23.0598	22.6594	22.6297	22.8727	22.7965	23.0761	23.2813
	WT	aceA	P0A9G6	Isocitrate lyase	5	6	0	-0.0988726	-0.020904	-0.0891426	0.0270041	0.143775	0.0688511	16.4378	16.3602	16.4369	16.3116	16.4501	16.5616	16.4822		rob	aceA	P0A9G6	Isocitrate lyase	5	6	0	-0.368259	-0.5279	-0.187081	-0.296814	-0.283588	1.6601	16.9842	16.6383	16.4288	16.7517	16.6917	16.6768	18.5695
	WT	aceA	P0A9G6	Isocitrate lyase	6	3	0	0.233312	-0.0276892	-0.160393	-0.23776	-0.420665	0.184451	13.8256	14.0537	13.7568	13.6669	13.5881	13.4195	14.0263		rob	aceA	P0A9G6	Isocitrate lyase	6	3	0	0.213924	0.834806	0.851989	0.631052	0.625333	1.19636	13.2916	13.5201	14.0941	14.1364	13.9302	13.9071	14.4278
	WT	aceA	P0A9G6	Isocitrate lyase	7	6	0	0.0858947	-0.379844	-0.0864381	0.018261	0.00103737	0.0863194	14.4935	14.5462	14.0686	14.3601	14.4753	14.4714	14.5364		rob	aceA	P0A9G6	Isocitrate lyase	7	6	0	0.265299	0.241394	0.871871	0.293757	1.00881	0.452923	14.18	14.4192	14.4079	15.0473	14.4913	15.2201	14.602
	WT	aceA	P0A9G6	Isocitrate lyase	8	4	0	0.151055	0.473362	0.123569	0.910559	0.610813	0.255978	12.7299	12.8862	13.2397	12.8437	13.6552	13.362	13.0205		rob	aceA	P0A9G6	Isocitrate lyase	8	4	0	0.0812318	0.133293	0.783213	-0.663741	0.362715	0.265943	13.0405	13.1084	13.1538	13.8172	12.3348	13.3651	13.2656
	WT	aceB	P08997	Malate synthase A	1	22	0	-0.0113196	0.0167811	-0.0259742	-0.00688937	-0.0300778	0.00713605	21.5125	21.4848	21.5264	21.4612	21.48	21.4629	21.5038		rob	aceB	P08997	Malate synthase A	1	22	0	-0.0110839	-0.0150212	0.0159298	0.0037248	-0.00816018	0.0126507	21.5311	21.5219	21.5042	21.533	21.5171	21.5436	21.5395
	WT	aceB	P08997	Malate synthase A	2	21	0	0.0714288	0.0856013	0.141886	0.115316	0.123943	0.0782946	21.7537	21.8295	21.8354	21.905	21.9075	21.901	21.8609		rob	aceB	P08997	Malate synthase A	2	21	0	1.31992e-05	0.0104345	0.0434179	0.0158755	0.0538847	0.000764411	21.8237	21.806	21.8178	21.8488	21.8508	21.8864	21.8303
	WT	aceB	P08997	Malate synthase A	3	21	0	0.122967	0.160134	0.117209	0.151253	0.0811484	0.157663	21.5421	21.716	21.7114	21.658	21.7136	21.6308	21.7032		rob	aceB	P08997	Malate synthase A	3	21	0	0.0268882	0.00277182	0.0122786	-0.00270863	0.047723	0.0272595	21.779	21.6852	21.7113	21.6849	21.7123	21.7383	21.7589
	WT	aceB	P08997	Malate synthase A	4	17	0	0.093971	0.140316	0.265176	0.156131	0.308504	0.453988	20.4309	20.5033	20.5627	20.683	20.5643	20.7242	20.8223		rob	aceB	P08997	Malate synthase A	4	17	0	-0.237686	-0.143799	-0.0916838	-0.138041	0.113804	0.152704	20.9092	20.6503	20.7219	20.7955	20.7566	20.9848	21.0374
	WT	aceB	P08997	Malate synthase A	5	7	0	0.0809122	0.0161038	0.0304646	-0.0441696	0.100461	0.09397	17.293	17.3952	17.3291	17.2864	17.2341	17.3735	17.3625		rob	aceB	P08997	Malate synthase A	5	7	0	0.0569819	-0.0737577	-0.0513133	-0.0153451	-0.125032	0.51554	17.4288	17.5082	17.3276	17.3321	17.4178	17.28	17.8696
	WT	aceB	P08997	Malate synthase A	6	6	0	-0.0593238	0.0638919	0.0523607	-0.211532	-0.139967	-0.146004	16.7017	16.6371	16.7244	16.7557	16.4904	16.5763	16.5719		rob	aceB	P08997	Malate synthase A	6	6	0	-0.100078	-0.035202	-0.110871	-0.0808668	-0.144558	0.113626	16.8861	16.8007	16.8186	16.7681	16.8128	16.7317	16.9396
	WT	aceB	P08997	Malate synthase A	7	7	0	-0.0364782	0.070506	-0.008455	-0.0657817	0.0846387	-0.159412	15.9992	15.9295	16.0247	15.9438	15.897	16.0607	15.7964		rob	aceB	P08997	Malate synthase A	7	7	0	-0.001481	0.226162	0.083482	-0.0753774	-0.00038341	0.0335322	16.1152	16.0876	16.3279	16.1941	16.0574	16.1461	16.1178
	WT	aceB	P08997	Malate synthase A	8	3	0	-1.61833	-0.32513	-0.645095	-0.178861	-0.0495085	-0.302128	12.3891	10.776	12.1003	11.7341	12.2249	12.3608	12.1216		rob	aceB	P08997	Malate synthase A	8	3	0	0.64878	1.0635	1.17274	0.591602	0.755101	1.0404	11.4436	12.079	12.487	12.6098	11.9932	12.1605	12.4431
	WT	aceE	P0AFG8	Pyruvate dehydrogenase E1 component	1	52	0	0.0400343	0.0305089	-0.00243321	0.0183763	0.0572287	0.0319852	25.0836	25.1073	25.1113	25.0558	25.0763	25.1213	25.0998		rob	aceE	P0AFG8	Pyruvate dehydrogenase E1 component	1	52	0	-0.0424344	-0.0679257	-0.0666857	-0.04664	-0.0296279	-0.0223827	25.1032	25.0626	25.0233	25.0225	25.0388	25.0942	25.0766
	WT	aceE	P0AFG8	Pyruvate dehydrogenase E1 component	2	51	0	-0.169056	-0.383443	-0.448424	-0.516783	-0.543634	-0.256506	25.6589	25.4942	25.2715	25.2199	25.1806	25.1386	25.4313		rob	aceE	P0AFG8	Pyruvate dehydrogenase E1 component	2	51	0	-0.030062	-0.0594949	-0.0502785	-0.0326141	-0.0495474	-0.0153343	25.6456	25.5979	25.5698	25.577	25.6243	25.605	25.6361
	WT	aceE	P0AFG8	Pyruvate dehydrogenase E1 component	3	50	0	-0.350194	-0.39106	-0.366754	-0.535943	-0.434206	-0.356581	25.1008	24.8016	24.7189	24.7327	24.5851	24.6741	24.7477		rob	aceE	P0AFG8	Pyruvate dehydrogenase E1 component	3	50	0	-0.0828234	-0.0936451	-0.0841057	-0.0482513	-0.0567138	-0.0904666	25.2578	25.0544	25.0938	25.0674	25.1457	25.1128	25.12
	WT	aceE	P0AFG8	Pyruvate dehydrogenase E1 component	4	46	0	-0.106017	-0.0940454	0.207993	-0.0610628	0.0732131	0.283244	24.0295	23.9019	23.927	24.2244	23.9457	24.0875	24.2501		rob	aceE	P0AFG8	Pyruvate dehydrogenase E1 component	4	46	0	-0.471095	-0.431548	-0.208079	-0.321897	-0.0562175	0.0964528	24.9699	24.4776	24.4949	24.7399	24.6335	24.8755	25.0419
	WT	aceE	P0AFG8	Pyruvate dehydrogenase E1 component	5	35	0	-0.0253549	0.030802	0.121613	0.167735	0.0146046	0.0449489	21.0057	21.0016	21.0565	21.0903	21.1588	21.0004	21.0262		rob	aceE	P0AFG8	Pyruvate dehydrogenase E1 component	5	35	0	-0.312372	-0.264147	-0.20175	-0.164976	-0.219185	0.600334	21.3626	21.0727	21.0711	21.1155	21.202	21.1196	21.8882
	WT	aceE	P0AFG8	Pyruvate dehydrogenase E1 component	6	10	0	0.225646	0.2683	0.30488	0.175356	0.380784	0.312121	17.2128	17.4333	17.44	17.5194	17.3884	17.6082	17.5412		rob	aceE	P0AFG8	Pyruvate dehydrogenase E1 component	6	10	0	-0.148081	-0.227045	-0.361018	-0.315473	-0.160924	1.09493	17.6474	17.5139	17.3881	17.2792	17.3395	17.4766	18.6822
	WT	aceE	P0AFG8	Pyruvate dehydrogenase E1 component	7	9	0	0.0529363	0.114311	-0.13907	0.0573181	-0.0131852	0.0650517	17.3509	17.3707	17.4203	17.1649	17.3719	17.3146	17.3726		rob	aceE	P0AFG8	Pyruvate dehydrogenase E1 component	7	9	0	0.038843	0.0145381	0.00375019	-0.0522055	0.278943	0.237964	17.5324	17.5452	17.5335	17.5316	17.4978	17.8427	17.7395
	WT	aceE	P0AFG8	Pyruvate dehydrogenase E1 component	8	5	0	0.550222	0.443903	0.0662177	0.614181	0.664869	0.176156	12.8493	13.4048	13.3295	12.9056	13.4782	13.5354	13.06		rob	aceE	P0AFG8	Pyruvate dehydrogenase E1 component	8	5	0	-0.0273703	-0.359666	-0.372292	0.0136808	0.171828	-0.430533	13.8436	13.8029	13.4639	13.4648	13.8154	13.9773	13.3722
	WT	aceF	P06959	Dihydrolipoyllysine-residue acetyltransferase component of pyruvate dehydrogenase complex	1	33	0	0.0192552	0.0452946	0.0209913	0.042092	0.0734015	0.0349462	23.4649	23.4678	23.5074	23.4606	23.4814	23.5188	23.4841		rob	aceF	P06959	Dihydrolipoyllysine-residue acetyltransferase component of pyruvate dehydrogenase complex	1	33	0	-0.0165138	-0.0131082	0.011641	0.0274072	-0.0223035	0.0131377	23.4635	23.4489	23.4385	23.4612	23.4733	23.4619	23.4725
	WT	aceF	P06959	Dihydrolipoyllysine-residue acetyltransferase component of pyruvate dehydrogenase complex	2	34	0	-0.225327	-0.40485	-0.449498	-0.562469	-0.536885	-0.276356	24.2077	23.9867	23.7989	23.7676	23.6837	23.6941	23.9602		rob	aceF	P06959	Dihydrolipoyllysine-residue acetyltransferase component of pyruvate dehydrogenase complex	2	34	0	-0.0145345	-0.0630123	-0.0231972	-0.054536	-0.0456581	0.0128923	24.1943	24.162	24.1149	24.1527	24.151	24.1575	24.213
	WT	aceF	P06959	Dihydrolipoyllysine-residue acetyltransferase component of pyruvate dehydrogenase complex	3	32	0	-0.325402	-0.352989	-0.337372	-0.494715	-0.329358	-0.301781	23.617	23.3426	23.2732	23.2783	23.1425	23.2952	23.3187		rob	aceF	P06959	Dihydrolipoyllysine-residue acetyltransferase component of pyruvate dehydrogenase complex	3	32	0	-0.14228	-0.134174	-0.0852688	-0.154895	-0.108216	-0.181832	23.7834	23.5204	23.5788	23.5917	23.5646	23.5868	23.5542
	WT	aceF	P06959	Dihydrolipoyllysine-residue acetyltransferase component of pyruvate dehydrogenase complex	4	34	0	-0.208248	-0.283705	-0.207987	-0.308246	-0.281323	-0.209518	23.5553	23.3254	23.2631	23.3342	23.2243	23.2587	23.2832		rob	aceF	P06959	Dihydrolipoyllysine-residue acetyltransferase component of pyruvate dehydrogenase complex	4	34	0	-0.0799312	-0.11916	-0.0711357	-0.0762438	0.000218064	0.038066	23.7573	23.6562	23.5947	23.6643	23.6665	23.7193	23.7709
	WT	aceF	P06959	Dihydrolipoyllysine-residue acetyltransferase component of pyruvate dehydrogenase complex	5	34	0	0.0416326	-0.0335856	-0.0879948	0.0362044	-0.12713	-0.0896463	22.1049	22.1678	22.0912	21.9798	22.1264	21.9578	21.9907		rob	aceF	P06959	Dihydrolipoyllysine-residue acetyltransferase component of pyruvate dehydrogenase complex	5	34	0	0.143684	0.0762131	0.0556052	0.184259	0.0586816	0.100717	21.9941	22.1602	22.0429	22.0043	22.1827	22.029	22.0201
	WT	aceF	P06959	Dihydrolipoyllysine-residue acetyltransferase component of pyruvate dehydrogenase complex	6	26	0	0.354705	0.196978	0.0582182	0.227878	0.234352	0.418569	19.7165	20.066	19.8724	19.7764	19.9446	19.9655	20.1513		rob	aceF	P06959	Dihydrolipoyllysine-residue acetyltransferase component of pyruvate dehydrogenase complex	6	26	0	0.28309	0.237915	-0.00363458	0.0765509	0.23572	0.441272	19.4852	19.7828	19.6908	19.4743	19.5693	19.711	19.8663
	WT	aceF	P06959	Dihydrolipoyllysine-residue acetyltransferase component of pyruvate dehydrogenase complex	7	18	0	0.761228	0.874625	0.509573	0.578071	0.304613	0.519334	16.1966	16.9246	17.0262	16.6592	16.7382	16.4781	16.6725		rob	aceF	P06959	Dihydrolipoyllysine-residue acetyltransferase component of pyruvate dehydrogenase complex	7	18	0	0.256614	0.0891962	0.0868034	-0.0508633	0.229356	0.260734	16.4243	16.6548	16.5	16.5065	16.391	16.6849	16.6541
	WT	aceF	P06959	Dihydrolipoyllysine-residue acetyltransferase component of pyruvate dehydrogenase complex	8	11	0	-0.0900725	-0.0548217	-0.12668	-0.0784805	-0.105296	-0.105043	15.8538	15.769	15.8354	15.7173	15.79	15.7697	15.7834		rob	aceF	P06959	Dihydrolipoyllysine-residue acetyltransferase component of pyruvate dehydrogenase complex	8	11	0	-0.0837426	-0.118229	-0.0314485	0.0386433	-0.0427659	-0.136669	15.92	15.8229	15.7817	15.882	15.9167	15.839	15.7425
	WT	aceF	P06959	Dihydrolipoyllysine-residue acetyltransferase component of pyruvate dehydrogenase complex	9	10	0	0.345343	0.285519	0.431239	0.355173	0.232859	0.23648	15.7214	16.0328	15.9885	16.1342	16.0726	15.9474	15.9565		rob	aceF	P06959	Dihydrolipoyllysine-residue acetyltransferase component of pyruvate dehydrogenase complex	9	10	0	0.0760322	0.228901	0.046623	0.0829227	0.00790678	0.162761	15.9782	16.034	16.2108	16.0376	16.0596	16.0018	16.1277
	WT	aceF	P06959	Dihydrolipoyllysine-residue acetyltransferase component of pyruvate dehydrogenase complex	10	6	0	-0.181818	-0.228695	0.132201	-0.351305	-0.183221	-0.344005	13.7147	13.5285	13.5224	13.8646	13.3711	13.528	13.3609		rob	aceF	P06959	Dihydrolipoyllysine-residue acetyltransferase component of pyruvate dehydrogenase complex	10	6	0	-0.0148479	0.579995	-0.245665	-0.00462865	0.230754	0.236973	13.3905	13.4093	13.955	13.0971	13.4032	13.6526	13.5579
	WT	aceK	P11071	Isocitrate dehydrogenase kinase/phosphatase	1	2	0	-0.141406	0.171787	0.748222	0.263421	0.0990097	0.560194	12.9596	12.8019	13.1286	13.6826	13.1975	13.0392	13.5041		rob	aceK	P11071	Isocitrate dehydrogenase kinase/phosphatase	1	2	0	-0.362987	-0.272563	-0.10629	-0.255298	-0.477574	0.039098	13.6215	13.2604	13.337	13.5012	13.3485	13.1646	13.6564
	WT	ackA	P0A6A3	Acetate kinase	1	13	0	0.00958466	0.0233385	0.0118374	0.0361856	0.0325887	0.0234554	22.2354	22.2286	22.2559	22.2219	22.246	22.2485	22.2431		rob	ackA	P0A6A3	Acetate kinase	1	13	0	-0.0373606	-0.0647388	-0.0404679	-0.0653028	-0.064811	-0.0173381	22.246	22.2105	22.1693	22.1915	22.163	22.2019	22.2244
	WT	ackA	P0A6A3	Acetate kinase	2	13	0	0.0618344	0.0997593	0.104578	0.115353	0.122995	0.0722707	22.6176	22.6838	22.7133	22.7315	22.7714	22.7639	22.7187		rob	ackA	P0A6A3	Acetate kinase	2	13	0	0.0331139	-0.00645552	0.050469	0.0526076	0.0267208	0.0738213	22.5356	22.5511	22.5128	22.5678	22.5995	22.5712	22.6153
	WT	ackA	P0A6A3	Acetate kinase	3	13	0	0.121405	0.0932544	0.109753	0.184768	0.161198	0.123637	22.4278	22.6002	22.5302	22.5362	22.6328	22.5965	22.5549		rob	ackA	P0A6A3	Acetate kinase	3	13	0	-0.0504122	-0.060282	-0.0372475	0.0113468	-0.0427547	-0.0220638	22.5031	22.332	22.3724	22.3595	22.4505	22.372	22.4337
	WT	ackA	P0A6A3	Acetate kinase	4	14	0	0.0656155	0.0712679	0.0751199	0.0554027	0.0802022	0.0383154	22.6608	22.7048	22.7236	22.7228	22.6935	22.7258	22.6365		rob	ackA	P0A6A3	Acetate kinase	4	14	0	0.104106	0.0929721	0.0691116	0.141054	0.0892725	0.0661915	22.4392	22.5221	22.4887	22.4864	22.5657	22.4903	22.4809
	WT	ackA	P0A6A3	Acetate kinase	5	16	0	0.016068	0.0391764	0.0189048	-0.00225994	0.0374193	0.0440929	23.616	23.6534	23.6752	23.5979	23.5991	23.6335	23.6356		rob	ackA	P0A6A3	Acetate kinase	5	16	0	0.0578019	0.0512897	0.083635	0.0822704	0.0721837	0.0881955	23.5725	23.6528	23.5964	23.6108	23.6591	23.6209	23.586
	WT	ackA	P0A6A3	Acetate kinase	6	12	0	0.12051	0.0547294	0.0174512	0.109311	0.0790127	0.121046	21.6122	21.7275	21.6258	21.6313	21.7218	21.7058	21.7495		rob	ackA	P0A6A3	Acetate kinase	6	12	0	-0.0219747	0.0321561	0.0677441	0.0540726	0.0792044	0.0556603	21.7018	21.6944	21.7017	21.7624	21.7635	21.7712	21.6973
	WT	ackA	P0A6A3	Acetate kinase	7	12	0	0.0204562	0.0118906	-0.0616423	-0.0591723	0.0722417	-0.0404332	20.5356	20.5228	20.5025	20.4269	20.44	20.5847	20.4518		rob	ackA	P0A6A3	Acetate kinase	7	12	0	0.0116211	0.0121111	-0.0292841	-0.0196668	0.0597502	-0.0172709	20.4724	20.458	20.4711	20.4386	20.4704	20.5635	20.4243
	WT	ackA	P0A6A3	Acetate kinase	8	11	0	-0.164309	-0.182236	-0.176539	-0.13711	-0.0497099	-0.159845	19.6942	19.5351	19.5483	19.5078	19.5718	19.6657	19.5689		rob	ackA	P0A6A3	Acetate kinase	8	11	0	-0.124871	-0.0313554	-0.0486689	-0.00270065	0.0398253	-0.0175679	19.5046	19.3664	19.4532	19.4494	19.46	19.5063	19.4462
	WT	ackA	P0A6A3	Acetate kinase	9	12	0	-0.0904254	0.0139662	-0.133292	-0.0627032	-0.123351	0.000844225	19.9198	19.7954	19.9153	19.768	19.8531	19.7896	19.9192		rob	ackA	P0A6A3	Acetate kinase	9	12	0	0.0709263	0.0176966	0.0570093	0.0658584	0.0970121	0.0398464	19.7204	19.7711	19.7418	19.7902	19.7848	19.8331	19.7471
	WT	ackA	P0A6A3	Acetate kinase	10	10	0	-0.0519582	-0.0599605	-0.0691053	-0.00242585	-0.0589449	-0.0750196	17.1429	17.0867	17.1194	17.0916	17.1482	17.0806	17.0582		rob	ackA	P0A6A3	Acetate kinase	10	10	0	0.0203097	0.0343767	0.138888	-0.00539534	0.0889989	0.301917	16.7584	16.8124	16.7773	16.8496	16.7703	16.8787	16.9907
	WT	acnA	P25516	Aconitate hydratase A	1	30	0	0.0834963	0.141471	0.115662	0.0949293	0.117426	0.00189156	21.3572	21.4244	21.4959	21.4476	21.4265	21.4551	21.3433		rob	acnA	P25516	Aconitate hydratase A	1	30	0	-0.0444577	0.0371083	0.00428371	-0.0833267	0.0268579	0.0377479	21.3377	21.2951	21.3629	21.328	21.2367	21.3852	21.3712
	WT	acnA	P25516	Aconitate hydratase A	2	32	0	0.038307	0.13239	0.08476	0.090306	0.125936	0.096934	21.5414	21.584	21.6698	21.6355	21.6701	21.6906	21.6672		rob	acnA	P25516	Aconitate hydratase A	2	32	0	-0.0268219	-0.0211833	0.0084391	-0.0483735	-0.0132051	0.0195122	21.4266	21.382	21.389	21.4166	21.3894	21.4222	21.4519
	WT	acnA	P25516	Aconitate hydratase A	3	31	0	0.102288	0.0786722	0.109526	0.0758613	0.0531812	0.0699655	21.6891	21.8424	21.777	21.7973	21.7852	21.7498	21.7625		rob	acnA	P25516	Aconitate hydratase A	3	31	0	-0.109434	-0.159729	-0.193213	-0.151591	-0.135793	-0.0544976	21.7247	21.4947	21.4946	21.4252	21.5093	21.5006	21.6229
	WT	acnA	P25516	Aconitate hydratase A	4	33	0	0.0340927	0.0324845	-0.0254133	0.0160711	0.0455923	-0.0346332	22.4648	22.4772	22.4887	22.4262	22.4581	22.4951	22.3675		rob	acnA	P25516	Aconitate hydratase A	4	33	0	0.0499408	-0.0193228	-0.0322704	0.0178871	-0.0123899	0.011917	22.2167	22.2454	22.1539	22.1625	22.22	22.1661	22.2041
	WT	acnA	P25516	Aconitate hydratase A	5	30	0	-0.092305	-0.130924	-0.0800795	-0.0226245	-0.0823809	-0.0561292	22.0531	21.9821	21.9421	21.9359	22.0158	21.9508	21.9725		rob	acnA	P25516	Aconitate hydratase A	5	30	0	0.0408055	-0.0293018	-0.0162671	0.0712697	0.0469317	0.0357356	21.9833	22.0466	21.9266	21.9217	22.0589	22.0064	21.9443
	WT	acnA	P25516	Aconitate hydratase A	6	24	0	0.037531	0.0258795	-0.0488207	-0.0475629	0.018925	0.0555391	19.3464	19.3787	19.3311	19.2992	19.2991	19.3799	19.4182		rob	acnA	P25516	Aconitate hydratase A	6	24	0	-0.0278606	-0.0235706	-0.0126102	-0.0334357	0.0120817	-0.0433709	19.7522	19.7389	19.6963	19.7324	19.7263	19.7544	19.6487
	WT	acnA	P25516	Aconitate hydratase A	7	22	0	0.0642811	-0.0734111	0.0137374	-0.0424568	-0.0671169	0.020668	19.2222	19.2532	19.1038	19.1889	19.1433	19.1319	19.1995		rob	acnA	P25516	Aconitate hydratase A	7	22	0	-0.0185864	-0.0287951	-0.0602728	-0.0354187	-0.0488422	-0.0556966	19.6871	19.6424	19.6449	19.6223	19.6693	19.6696	19.6005
	WT	acnA	P25516	Aconitate hydratase A	8	24	0	0.143007	0.123505	0.187717	0.0894849	0.126422	0.135302	19.1326	19.2809	19.2925	19.3105	19.2368	19.2802	19.3025		rob	acnA	P25516	Aconitate hydratase A	8	24	0	-0.0316355	-0.0210804	0.096241	-0.076344	0.0141668	0.100783	19.7453	19.7003	19.7042	19.835	19.6271	19.7213	19.8053
	WT	acnA	P25516	Aconitate hydratase A	9	27	0	0.0932982	0.088929	0.128098	0.131847	0.0404692	0.0874341	19.2812	19.3405	19.3517	19.3908	19.409	19.3148	19.3672		rob	acnA	P25516	Aconitate hydratase A	9	27	0	0.00805245	-0.0192153	0.090304	0.0145635	0.0471126	0.104661	19.8158	19.8036	19.8003	19.9188	19.8289	19.8786	19.9072
	WT	acnA	P25516	Aconitate hydratase A	10	23	0	-0.10202	-0.0433006	-0.0761414	-0.0381951	0.0769298	-0.0530182	18.411	18.3046	18.4041	18.3526	18.3805	18.4845	18.3482		rob	acnA	P25516	Aconitate hydratase A	10	23	0	-0.031041	-0.0496274	0.0315744	-0.0160576	0.00997885	-0.025599	18.815	18.8176	18.7499	18.7988	18.8162	18.8563	18.7198
	WT	acnB	P36683	Aconitate hydratase B	1	34	0	0.0630885	0.0911721	0.0333366	0.0735184	-0.0247099	0.0228854	22.0324	22.0791	22.1207	22.0404	22.0803	21.9882	22.0395		rob	acnB	P36683	Aconitate hydratase B	1	34	0	0.0390576	0.0357202	-0.0136293	-0.00468079	0.0440769	0.039636	22.086	22.1269	22.1098	22.0584	22.0636	22.1507	22.1214
	WT	acnB	P36683	Aconitate hydratase B	2	34	0	0.0926932	0.122718	0.0205333	0.0954334	-0.0440626	0.00462233	22.2499	22.347	22.3687	22.2798	22.3838	22.2292	22.2834		rob	acnB	P36683	Aconitate hydratase B	2	34	0	-0.00473854	-0.0304815	-0.033584	0.00322351	-0.0135279	-0.00984779	22.2647	22.2423	22.2179	22.2128	22.2792	22.2601	22.2607
	WT	acnB	P36683	Aconitate hydratase B	3	31	0	0.142628	0.109705	0.0758251	0.116046	-0.03372	0.00790001	22.0804	22.2739	22.1992	22.1548	22.2166	22.0541	22.0917		rob	acnB	P36683	Aconitate hydratase B	3	31	0	-0.0133629	-0.0406741	-0.0605074	-0.00215499	-0.0376704	-0.128043	22.1778	22.0438	22.0667	22.011	22.1118	22.0518	22.0024
	WT	acnB	P36683	Aconitate hydratase B	4	28	0	0.115332	0.063435	0.227571	0.16176	0.203935	0.244032	20.7537	20.8474	20.8086	20.9682	20.8927	20.9424	20.9351		rob	acnB	P36683	Aconitate hydratase B	4	28	0	-0.153447	-0.171071	-0.0724213	-0.120271	0.0464277	0.10598	21.1048	20.9301	20.8902	21.0104	20.9699	21.113	21.1862
	WT	acnB	P36683	Aconitate hydratase B	5	23	0	-0.00112065	0.0339378	-0.0186588	-0.0260607	0.0117241	-0.0268357	19.05	19.0701	19.1039	18.9942	19.0092	19.0417	18.9986		rob	acnB	P36683	Aconitate hydratase B	5	23	0	0.0342016	-0.0108892	-0.0159099	0.0537284	-0.0215123	0.122096	19.252	19.3086	19.2137	19.1907	19.31	19.2067	19.2993
	WT	acnB	P36683	Aconitate hydratase B	6	20	0	-0.00347638	-0.0280392	-0.00749991	-0.0542652	-0.00686462	-0.0355079	19.3284	19.3197	19.2592	19.3225	19.2743	19.3361	19.3091		rob	acnB	P36683	Aconitate hydratase B	6	20	0	0.0415307	0.0217066	0.0991454	0.0141352	0.00701875	0.00631726	19.6087	19.6648	19.5981	19.7007	19.6304	19.6059	19.5549
	WT	acnB	P36683	Aconitate hydratase B	7	22	0	-0.0579228	-0.0889132	-0.032341	-0.0526605	-0.0544209	0.0103918	18.8297	18.7386	18.6958	18.7504	18.7406	18.7522	18.7967		rob	acnB	P36683	Aconitate hydratase B	7	22	0	0.0313115	0.0734906	0.0759717	0.0454561	0.0593098	0.0397288	18.9753	18.9805	19.0354	19.0467	19.0384	19.0659	18.9841
	WT	acnB	P36683	Aconitate hydratase B	8	21	0	0.0195899	-0.031013	0.136437	-0.0517555	0.103098	-0.0234934	17.5776	17.6025	17.583	17.7042	17.5406	17.702	17.5888		rob	acnB	P36683	Aconitate hydratase B	8	21	0	-0.0177882	-0.00490576	-0.103049	0.018631	0.0614207	-0.028745	17.9151	17.8839	17.8902	17.8055	17.8918	17.9383	17.8455
	WT	acnB	P36683	Aconitate hydratase B	9	20	0	-0.0317963	0.0756887	-0.114684	0.0157517	-0.012513	0.0185029	18.2628	18.1971	18.3201	18.1297	18.2746	18.2435	18.2799		rob	acnB	P36683	Aconitate hydratase B	9	20	0	-0.0830222	-0.0904017	-0.0655556	-0.0321888	-0.0170647	-0.07793	18.5919	18.4887	18.5052	18.5391	18.5582	18.5905	18.5008
	WT	acnB	P36683	Aconitate hydratase B	10	7	0	0.0525798	-0.104998	0.147612	-0.21916	-0.189769	-0.0811114	15.2841	15.3324	15.2155	15.4495	15.0727	15.0909	15.1933		rob	acnB	P36683	Aconitate hydratase B	10	7	0	0.183615	0.0587932	0.0596467	0.114165	-0.0999678	0.217164	15.4313	15.6486	15.4746	15.4432	15.5628	15.3627	15.5789
	WT	acpH	P21515	Acyl carrier protein phosphodiesterase	2	2	0	-0.19706	-0.283802	-0.330477	-0.586157	-0.481637	-0.500315	14.0866	13.8939	13.7988	13.7655	13.5388	13.6283	13.6151		rob	acpH	P21515	Acyl carrier protein phosphodiesterase	2	2	0	0.0765279	-0.075278	-0.0795369	-0.146372	-0.422164	-0.41989	14.0357	14.0946	13.9441	13.9379	13.9006	13.6225	13.6217
	WT	acpP	P0A6A8	Acyl carrier protein	1	2	0	-0.128847	-0.416554	0.0512116	-0.25361	-0.36177	-0.289579	20.2275	20.0823	19.8081	20.2534	19.9483	19.8462	19.9222		rob	acpP	P0A6A8	Acyl carrier protein	1	2	0	0.0311863	-0.133109	0.0326929	-0.00864437	-0.00412346	-0.0504696	19.9749	20.0079	19.8299	19.9936	19.9485	19.9914	19.9202
	WT	acpP	P0A6A8	Acyl carrier protein	2	2	0	-0.226576	-0.36569	0.0944675	-0.136164	-0.26578	-0.366975	21.2379	21.0157	20.8682	21.3417	21.1402	20.9954	20.8998		rob	acpP	P0A6A8	Acyl carrier protein	2	2	0	-0.0399149	-0.0683904	0.116539	-0.0614591	-0.147635	-0.174451	21.1074	21.0498	21.0227	21.2056	21.0572	20.9686	20.9388
	WT	acpP	P0A6A8	Acyl carrier protein	3	2	0	-0.0742028	0.0334288	0.00795725	-0.119169	-0.131977	-0.240032	20.6109	20.5877	20.6535	20.6175	20.512	20.4865	20.3743		rob	acpP	P0A6A8	Acyl carrier protein	3	2	0	0.350191	0.199519	0.37567	0.254571	0.23555	-0.318295	20.1696	20.3991	20.2987	20.4389	20.3603	20.3168	19.8039
	WT	acpP	P0A6A8	Acyl carrier protein	4	2	0	-0.0484339	-0.0577925	0.12844	0.000568371	0.0187288	0.0228783	21.0052	20.9352	20.939	21.1206	20.9831	21.0087	20.9655		rob	acpP	P0A6A8	Acyl carrier protein	4	2	0	0.210443	0.31512	0.420503	0.235777	0.201181	0.122998	20.579	20.7682	20.8506	20.9776	20.8002	20.742	20.6775
	WT	acpP	P0A6A8	Acyl carrier protein	5	2	0	0.153188	0.28968	0.367342	0.175034	0.216411	-0.0619749	20.1778	20.3522	20.4874	20.5081	20.3381	20.3743	20.0913		rob	acpP	P0A6A8	Acyl carrier protein	5	2	0	0.014814	0.160617	0.273784	-0.0324957	0.101071	-0.0776163	20.2428	20.2801	20.376	20.4713	20.2147	20.3201	20.0905
	WT	acpP	P0A6A8	Acyl carrier protein	6	2	0	-0.101144	0.127992	0.723439	0.148728	0.0401639	-0.248845	19.6783	19.5719	19.7651	20.4033	19.8272	19.733	19.4457		rob	acpP	P0A6A8	Acyl carrier protein	6	2	0	-0.142196	0.0175036	0.134228	0.0791335	0.110201	0.17725	19.5658	19.4382	19.551	19.6928	19.6525	19.6662	19.6829
	WT	acpP	P0A6A8	Acyl carrier protein	7	2	0	-0.0826486	-0.107988	-0.159677	0.0157977	-0.0564055	-0.147884	19.5797	19.4638	19.4267	19.373	19.5591	19.5002	19.3885		rob	acpP	P0A6A8	Acyl carrier protein	7	2	0	-0.0292017	-0.00248109	0.115583	0.127071	0.117353	-0.0379348	19.4079	19.3526	19.392	19.519	19.5526	19.5566	19.3391
	WT	acpP	P0A6A8	Acyl carrier protein	8	2	0	0.202903	0.265288	0.152549	0.165184	0.257852	0.148586	18.6972	18.9054	18.9989	18.8399	18.8771	18.9763	18.8804		rob	acpP	P0A6A8	Acyl carrier protein	8	2	0	0.0563196	0.12148	0.196227	0.0839765	0.0951301	0.0858691	18.8145	18.8574	18.9159	19.0042	18.8565	18.8714	18.8595
	WT	acpP	P0A6A8	Acyl carrier protein	9	2	0	0.256795	0.363565	0.457815	0.243276	0.281616	0.228231	18.4024	18.6253	18.7475	18.8418	18.6417	18.6772	18.6292		rob	acpP	P0A6A8	Acyl carrier protein	9	2	0	-0.285356	0.136404	-0.0998143	-0.124549	-0.246775	-0.0233052	18.7414	18.4359	18.8816	18.6544	18.6154	18.5104	18.7049
	WT	acpP	P0A6A8	Acyl carrier protein	10	2	0	0.248656	-0.0387234	0.00314039	0.390146	-0.921393	-0.308388	18.0301	18.2744	18.0278	18.051	18.428	17.1053	17.712		rob	acpP	P0A6A8	Acyl carrier protein	10	2	0	0.252881	0.268881	0.365364	0.0706689	-0.00750133	0.153474	18.3422	18.6287	18.5956	18.6598	18.4301	18.366	18.426
	WT	acpS	P24224	Holo-[acyl-carrier-protein] synthase	1	3	0	0.0145028	0.0663594	0.147533	0.189083	0.0254089	0.184712	16.1446	16.1428	16.2082	16.2668	16.3081	16.1505	16.3136		rob	acpS	P24224	Holo-[acyl-carrier-protein] synthase	1	3	0	0.247101	0.524724	0.17418	0.252057	0.32323	0.171062	16.0827	16.3317	16.5955	16.2429	16.3171	16.4266	16.2495
	WT	acpS	P24224	Holo-[acyl-carrier-protein] synthase	2	3	0	0.0305065	0.13821	-0.010923	0.108622	-0.094103	0.1321	15.9646	15.9995	16.0988	15.9631	16.1117	15.8938	16.1256		rob	acpS	P24224	Holo-[acyl-carrier-protein] synthase	2	3	0	-0.0501172	0.160443	0.0779041	-0.0314348	-0.144967	-0.0593977	16.0529	15.9851	16.197	16.1125	16.0327	15.9168	15.9993
	WT	acpS	P24224	Holo-[acyl-carrier-protein] synthase	3	4	0	0.141668	0.0457082	0.182772	0.130117	0.157265	0.149421	16.8112	17.0038	16.8661	16.9926	16.9615	16.976	16.964		rob	acpS	P24224	Holo-[acyl-carrier-protein] synthase	3	4	0	0.0545279	-0.0556927	-0.058301	-0.0176252	-0.109399	0.0380178	17.0729	17.0068	16.9468	16.9083	16.9914	16.8752	17.0636
	WT	acpS	P24224	Holo-[acyl-carrier-protein] synthase	4	2	0	0.295677	0.399853	0.569386	-0.0308652	0.655201	-0.031911	13.2401	13.5142	13.6315	13.7964	13.1865	13.8801	13.1456		rob	acpS	P24224	Holo-[acyl-carrier-protein] synthase	4	2	0	-0.289233	-0.130229	0.231827	0.202888	0.303325	-0.490637	13.5073	13.1969	13.3336	13.7172	13.6956	13.7724	12.9922
	WT	acrA	P0AE06	Multidrug efflux pump subunit AcrA	1	20	0	0.0528421	0.0374464	-0.0296504	0.00757877	0.0244012	0.0838314	21.379	21.4155	21.4137	21.3241	21.361	21.3839	21.4471		rob	acrA	P0AE06	Multidrug efflux pump subunit AcrA	1	20	0	0.0552768	-0.039524	0.135124	0.0595555	0.0201058	0.00603511	21.2758	21.333	21.2244	21.397	21.3177	21.3166	21.2777
	WT	acrA	P0AE06	Multidrug efflux pump subunit AcrA	2	20	0	-0.186979	-0.303304	-0.280611	-0.366343	-0.320656	-0.151804	21.6823	21.4997	21.375	21.4111	21.3544	21.385	21.5594		rob	acrA	P0AE06	Multidrug efflux pump subunit AcrA	2	20	0	0.0200498	0.0293848	0.0708515	0.0458021	0.000468007	0.0202075	21.62	21.6224	21.633	21.6725	21.677	21.6293	21.646
	WT	acrA	P0AE06	Multidrug efflux pump subunit AcrA	3	20	0	-0.314461	-0.248821	-0.241791	-0.348777	-0.164878	-0.236438	20.8741	20.6105	20.6344	20.6309	20.5455	20.7167	20.6411		rob	acrA	P0AE06	Multidrug efflux pump subunit AcrA	3	20	0	0.0507804	-0.0790185	0.077597	0.00563214	0.0191186	0.00957181	20.8669	20.7971	20.7175	20.8381	20.8087	20.7977	20.8291
	WT	acrA	P0AE06	Multidrug efflux pump subunit AcrA	4	19	0	-0.274563	-0.2154	-0.301656	-0.213189	-0.3179	-0.178121	21.0213	20.7251	20.7974	20.7065	20.7853	20.6881	20.7805		rob	acrA	P0AE06	Multidrug efflux pump subunit AcrA	4	19	0	-0.0471988	-0.10338	-0.0338692	-0.00643258	-0.0414727	0.0049765	20.923	20.8546	20.7761	20.8672	20.902	20.8433	20.9035
	WT	acrA	P0AE06	Multidrug efflux pump subunit AcrA	5	22	0	0.0506589	0.110904	0.108099	0.00312082	0.0283351	0.107735	21.6675	21.7394	21.7984	21.7385	21.6559	21.6759	21.7507		rob	acrA	P0AE06	Multidrug efflux pump subunit AcrA	5	22	0	-0.118605	-0.137635	-0.110758	-0.113455	-0.121446	-0.0916436	21.7373	21.6411	21.5722	21.5811	21.6281	21.592	21.5709
	WT	acrA	P0AE06	Multidrug efflux pump subunit AcrA	6	21	0	0.0550727	0.0420464	0.0075718	0.0328058	0.0242486	0.0525532	20.8751	20.925	20.876	20.8843	20.9082	20.914	20.9439		rob	acrA	P0AE06	Multidrug efflux pump subunit AcrA	6	21	0	-0.0388707	-0.103597	-0.0816907	-0.0603231	-0.0877611	-0.143516	20.9322	20.9079	20.7963	20.8433	20.8794	20.8346	20.7285
	WT	acrA	P0AE06	Multidrug efflux pump subunit AcrA	7	17	0	0.0140093	0.0805537	0.0180646	0.141131	0.0422318	0.0157114	20.0575	20.0383	20.0931	20.0286	20.1622	20.0766	20.0299		rob	acrA	P0AE06	Multidrug efflux pump subunit AcrA	7	17	0	0.0769148	-0.0370868	-0.117221	-0.0103718	-0.0697333	-0.0592145	20.0495	20.1004	19.999	19.9278	20.0568	20.0111	19.9594
	WT	acrA	P0AE06	Multidrug efflux pump subunit AcrA	8	21	0	-0.0400504	-0.0632852	-0.0521982	-0.0312146	-0.0350427	-0.0772228	19.5152	19.4804	19.4883	19.4532	19.4987	19.5014	19.4726		rob	acrA	P0AE06	Multidrug efflux pump subunit AcrA	8	21	0	-0.0539371	-0.169538	-0.195083	-0.210014	-0.124195	-0.0985589	19.586	19.5187	19.3965	19.3844	19.3341	19.4236	19.4466
	WT	acrA	P0AE06	Multidrug efflux pump subunit AcrA	9	17	0	-0.0926617	-0.0769087	-0.114757	-0.051077	-0.0770108	-0.100247	19.1231	18.9965	19.0278	18.9899	19.068	19.0393	19.0215		rob	acrA	P0AE06	Multidrug efflux pump subunit AcrA	9	17	0	-0.0939159	-0.259384	-0.176564	-0.331252	-0.389335	-0.0831739	19.284	19.1699	19.0284	19.1202	18.9513	18.9104	19.1877
	WT	acrA	P0AE06	Multidrug efflux pump subunit AcrA	10	12	0	0.0969105	0.291327	0.324655	0.25385	0.141634	0.247133	17.0915	17.1842	17.4193	17.434	17.3531	17.2298	17.329		rob	acrA	P0AE06	Multidrug efflux pump subunit AcrA	10	12	0	0.115085	0.0387536	0.0804572	-0.0553642	-0.203433	0.138883	17.4063	17.5551	17.4296	17.4391	17.3682	17.2342	17.4756
	WT	acrB	P31224	Multidrug efflux pump subunit AcrB	1	23	0	-0.0416958	0.0307092	0.0230149	0.00168407	0.0478324	0.0412229	18.5652	18.5072	18.5931	18.5629	18.5413	18.5936	18.5907		rob	acrB	P31224	Multidrug efflux pump subunit AcrB	1	23	0	-0.0576664	-0.0125864	0.0366572	0.27109	0.0272091	-0.00625464	18.4934	18.4377	18.469	18.5161	18.7469	18.5413	18.483
	WT	acrB	P31224	Multidrug efflux pump subunit AcrB	2	23	0	-0.023304	-0.204909	-0.119305	-0.18558	-0.17825	-0.0650202	19.4793	19.4604	19.2704	19.3694	19.3322	19.3244	19.4432		rob	acrB	P31224	Multidrug efflux pump subunit AcrB	2	23	0	-0.0503744	-0.0187037	-0.0269045	0.0578268	0.00972867	0.000913659	19.2664	19.1983	19.2313	19.2211	19.3354	19.285	19.2731
	WT	acrB	P31224	Multidrug efflux pump subunit AcrB	3	23	0	-0.14525	-0.209929	-0.0791095	-0.159544	-0.0908993	-0.0582287	19.2401	19.1458	19.0393	19.1597	19.1008	19.1567	19.1853		rob	acrB	P31224	Multidrug efflux pump subunit AcrB	3	23	0	-0.0890404	-0.0135568	0.0103885	-0.0102091	-0.0942486	-0.146184	19.2428	19.0331	19.1588	19.1468	19.1687	19.0602	19.0493
	WT	acrB	P31224	Multidrug efflux pump subunit AcrB	4	23	0	-0.193698	-0.15746	-0.217017	-0.189203	-0.0829037	-0.173932	20.3535	20.1381	20.1875	20.1233	20.1415	20.2553	20.1169		rob	acrB	P31224	Multidrug efflux pump subunit AcrB	4	23	0	-0.00728817	0.0136538	0.103079	0.0789183	-0.0289027	-0.026615	20.1906	20.162	20.1607	20.2717	20.2549	20.1234	20.1394
	WT	acrB	P31224	Multidrug efflux pump subunit AcrB	5	26	0	0.0861843	0.0708113	0.0514169	0.0823461	0.039723	0.108491	19.6014	19.7089	19.6922	19.6158	19.6691	19.6212	19.6854		rob	acrB	P31224	Multidrug efflux pump subunit AcrB	5	26	0	-0.0480736	0.0374919	-0.00711869	-0.012108	0.0389618	0.0872016	19.5446	19.519	19.5547	19.4922	19.5369	19.5598	19.5571
	WT	acrB	P31224	Multidrug efflux pump subunit AcrB	6	21	0	0.0429079	-0.00291707	-0.106029	0.0828345	0.0456131	0.0551207	18.6614	18.6991	18.6173	18.557	18.7445	18.7216	18.7328		rob	acrB	P31224	Multidrug efflux pump subunit AcrB	6	21	0	-0.00101249	0.037603	0.0240103	0.104735	0.0527881	0.0362313	18.6429	18.6565	18.6482	18.6597	18.7552	18.6859	18.619
	WT	acrB	P31224	Multidrug efflux pump subunit AcrB	7	21	0	-0.0424602	-0.00197891	-0.0212249	-0.016093	-0.0873991	0.0397127	19.0724	18.9967	19.0254	19.0042	19.0199	18.9619	19.0687		rob	acrB	P31224	Multidrug efflux pump subunit AcrB	7	21	0	0.102083	0.0315555	0.169929	0.1541	0.104122	0.136381	18.8895	18.9655	18.9076	19.0549	19.0612	19.0249	18.995
	WT	acrB	P31224	Multidrug efflux pump subunit AcrB	8	18	0	0.102416	0.136899	0.0925204	0.189222	0.124979	0.151568	17.9676	18.0753	18.1409	18.0503	18.1715	18.1138	18.1538		rob	acrB	P31224	Multidrug efflux pump subunit AcrB	8	18	0	-0.0503192	0.00739783	0.0543947	0.155052	0.121633	0.101595	18.021	17.9573	18.0083	18.0688	18.1341	18.1044	18.0817
	WT	acrB	P31224	Multidrug efflux pump subunit AcrB	9	12	0	-0.160884	0.083093	-0.113766	-0.0417852	0.00974706	-0.0800415	17.8185	17.6237	17.8832	17.6863	17.7727	17.8214	17.7371		rob	acrB	P31224	Multidrug efflux pump subunit AcrB	9	12	0	0.0175156	-0.0139057	0.18524	0.271408	0.0710479	0.111565	17.6649	17.6622	17.6547	17.8629	17.9348	17.7516	17.7632
	WT	acrB	P31224	Multidrug efflux pump subunit AcrB	10	3	0	-0.0363049	0.235149	0.157656	0.563161	-0.0913745	0.283955	11.7422	11.7016	12.0138	11.9176	12.3131	11.6474	12.0164		rob	acrB	P31224	Multidrug efflux pump subunit AcrB	10	3	0	-0.180797	0.371961	0.977104	1.10802	0.721355	1.71214	11.6473	11.5002	12.0038	12.5767	12.7726	12.4	13.2899
	WT	acrR	P0ACS9	HTH-type transcriptional regulator AcrR	1	3	0	0.0119746	0.0200174	0.339089	0.113888	0.114347	0.295985	14.6228	14.6184	14.64	14.9366	14.7111	14.7177	14.903		rob	acrR	P0ACS9	HTH-type transcriptional regulator AcrR	1	3	0	-0.187236	0.0170549	-0.00751392	0.107205	-0.27081	-0.192316	14.9103	14.7249	14.9155	14.8888	14.9998	14.6602	14.7138
	WT	acrR	P0ACS9	HTH-type transcriptional regulator AcrR	2	2	0	0.0458169	0.00723396	0.0610909	-0.134763	0.36391	0.395595	14.4162	14.4664	14.4194	14.4866	14.3198	14.8034	14.8407		rob	acrR	P0ACS9	HTH-type transcriptional regulator AcrR	2	2	0	0.0814975	0.239011	-0.100131	0.281396	-0.259529	-0.291043	14.742	14.8058	14.9647	14.6235	15.0347	14.4914	14.4568
	WT	acrR	P0ACS9	HTH-type transcriptional regulator AcrR	3	3	0	0.0191551	-0.258346	-0.272271	-0.26666	-0.386273	0.0202983	14.3773	14.4474	14.1281	14.1037	14.1308	13.9985	14.401		rob	acrR	P0ACS9	HTH-type transcriptional regulator AcrR	3	3	0	0.0763367	0.107323	-0.085641	0.560681	-0.233721	0.0235075	14.2762	14.2319	14.3131	14.0842	14.773	13.9542	14.2524
	WT	acs	P27550	Acetyl-coenzyme A synthetase	1	18	0	0.0138226	0.0866929	0.0716269	0.0868366	4.70345e-05	0.0537494	19.0953	19.0928	19.1792	19.1416	19.1565	19.0758	19.1333		rob	acs	P27550	Acetyl-coenzyme A synthetase	1	18	0	-0.0755978	-0.0933772	-0.0720462	-0.0536984	-0.0250721	-0.0887909	18.7932	18.7195	18.688	18.7072	18.7219	18.7889	18.7003
	WT	acs	P27550	Acetyl-coenzyme A synthetase	2	19	0	0.14168	0.144918	0.13935	0.22874	0.130681	0.13745	19.2775	19.4235	19.4184	19.4262	19.5447	19.4315	19.4438		rob	acs	P27550	Acetyl-coenzyme A synthetase	2	19	0	0.0139937	0.0495478	-0.0145366	0.0656582	0.0191389	-0.0531949	19.0468	19.0431	19.08	19.0139	19.1237	19.0748	18.9994
	WT	acs	P27550	Acetyl-coenzyme A synthetase	3	16	0	0.112048	0.14957	0.160257	0.199823	0.0886629	0.144712	18.7754	18.9384	18.9341	18.9343	18.9954	18.8716	18.9235		rob	acs	P27550	Acetyl-coenzyme A synthetase	3	16	0	-0.0658374	0.00230513	-0.00359043	-0.0116662	-0.0178651	-0.00907281	18.5551	18.3686	18.487	18.4451	18.4795	18.4489	18.4987
	WT	acs	P27550	Acetyl-coenzyme A synthetase	4	18	0	-0.0492821	0.0186265	0.00736406	0.0945004	0.0455771	0.0615615	19.5604	19.4894	19.5705	19.5546	19.6321	19.5907	19.5593		rob	acs	P27550	Acetyl-coenzyme A synthetase	4	18	0	-0.0278984	0.000528824	0.0119216	0.0888056	-0.00534406	0.0302951	19.1498	19.1007	19.1068	19.1398	19.224	19.1062	19.1556
	WT	acs	P27550	Acetyl-coenzyme A synthetase	5	10	0	-0.39535	-0.177295	0.0694431	-0.019698	0.28125	0.0713841	16.4124	16.0383	16.255	16.4448	16.378	16.6737	16.4593		rob	acs	P27550	Acetyl-coenzyme A synthetase	5	10	0	-0.442508	-0.258201	-0.0166256	-0.000387219	0.0206985	-0.0619667	16.3839	15.9638	16.0982	16.3219	16.3878	16.3808	16.2472
	WT	actP	P32705	Cation/acetate symporter ActP	2	2	0	0.659473	0.0204173	0.290144	-0.0370104	0.367533	0.549579	12.3698	13.0336	12.3862	12.6693	12.3712	12.7606	12.9482		rob	actP	P32705	Cation/acetate symporter ActP	2	2	0	-0.193638	0.0646406	0.199963	0.183516	-0.00624915	-0.0594753	12.4096	12.1983	12.4579	12.5912	12.6044	12.4122	12.356
	WT	actP	P32705	Cation/acetate symporter ActP	3	2	0	-0.269058	-0.0764728	-0.225652	0.0043488	-0.168173	-0.12465	15.973	15.7549	15.9057	15.746	15.9975	15.8123	15.8518		rob	actP	P32705	Cation/acetate symporter ActP	3	2	0	-0.0440548	0.0989596	-0.076043	0.123031	0.103476	0.46833	15.5613	15.3966	15.5898	15.3789	15.6204	15.5764	15.9823
	WT	actP	P32705	Cation/acetate symporter ActP	4	2	0	-0.0840369	0.0323612	-0.08165	-0.188378	-0.00532773	-0.0075294	16.8691	16.7635	16.893	16.7744	16.658	16.8486	16.799		rob	actP	P32705	Cation/acetate symporter ActP	4	2	0	-0.0366516	-0.0378884	-0.0747016	0.0586053	0.115658	0.0960889	16.3527	16.2948	16.2713	16.256	16.3967	16.4301	16.4242
	WT	actP	P32705	Cation/acetate symporter ActP	5	2	0	-0.592272	-0.1952	0.140907	0.524173	-0.2406	0.179539	12.6959	12.125	12.5207	12.7998	13.2054	12.4354	12.851		rob	actP	P32705	Cation/acetate symporter ActP	5	2	0	-0.294791	-0.265515	-0.810367	-0.0251771	-0.0781863	-0.18157	12.1673	11.8949	11.8743	11.3115	12.1464	12.0653	11.9109
	WT	actP	P32705	Cation/acetate symporter ActP	8	2	0	-0.0436449	-0.0467928	-0.223139	-0.100089	-0.179179	-0.160249	15.2477	15.2094	15.2373	15.0148	15.1624	15.0898	15.1221		rob	actP	P32705	Cation/acetate symporter ActP	8	2	0	-0.173507	-0.230365	-0.101554	-0.0557029	-0.185198	-0.0417584	14.9542	14.7673	14.7038	14.8461	14.8565	14.7308	14.8716
	WT	acuI	P26646	Probable acrylyl-CoA reductase AcuI	1	3	0	0.260601	0.249167	-0.14109	0.0103696	-0.137537	0.389497	13.7823	14.0266	14.0287	13.6159	13.7671	13.6253	14.1561		rob	acuI	P26646	Probable acrylyl-CoA reductase AcuI	1	3	0	-0.156239	0.220929	-0.0884735	-0.0912377	-0.0392257	-0.0941793	14.0242	13.8699	14.2333	13.9218	13.9153	14.0057	13.9259
	WT	acuI	P26646	Probable acrylyl-CoA reductase AcuI	2	7	0	-0.0643188	-0.145944	-0.0491415	-0.122687	-0.0908363	-0.029518	17.5506	17.4906	17.4006	17.5108	17.4663	17.4831	17.5499		rob	acuI	P26646	Probable acrylyl-CoA reductase AcuI	2	7	0	0.000903829	0.0691395	0.0412455	0.158112	0.0829351	-0.0325808	17.4309	17.4141	17.4837	17.4538	17.6003	17.5227	17.4042
	WT	acuI	P26646	Probable acrylyl-CoA reductase AcuI	3	7	0	-0.199773	0.0777216	-0.0361419	-0.0289473	-0.0374356	-0.165095	16.6168	16.468	16.7037	16.5793	16.608	16.5869	16.4551		rob	acuI	P26646	Probable acrylyl-CoA reductase AcuI	3	7	0	-0.066065	-0.14589	-0.051699	-0.0921303	-0.0190863	-0.216389	16.5797	16.393	16.3634	16.4216	16.4237	16.4723	16.316
	WT	acuI	P26646	Probable acrylyl-CoA reductase AcuI	4	6	0	0.0239728	0.00482233	-0.0157367	0.0679962	0.0523242	0.0192533	16.5925	16.5949	16.5888	16.5636	16.6377	16.6296	16.5491		rob	acuI	P26646	Probable acrylyl-CoA reductase AcuI	4	6	0	0.0430882	0.100183	0.0192421	0.0223974	-0.0331167	0.0426819	16.5021	16.524	16.5588	16.4994	16.5099	16.4308	16.5203
	WT	add	P22333	Adenosine deaminase	1	9	0	0.0705356	0.0700317	-0.00549931	0.0101612	0.0342223	-0.0225578	19.5539	19.6081	19.6211	19.5231	19.5384	19.5686	19.5155		rob	add	P22333	Adenosine deaminase	1	9	0	0.0550397	0.0724423	0.040479	-0.0150862	-0.0310375	-0.0445303	19.5855	19.6424	19.646	19.6119	19.5527	19.5751	19.5367
	WT	add	P22333	Adenosine deaminase	2	10	0	-0.0183982	0.231199	0.0403073	0.0938549	0.134648	0.109423	18.9084	18.8943	19.1356	18.958	19.0406	19.0663	19.0467		rob	add	P22333	Adenosine deaminase	2	10	0	-0.0349861	0.0942696	-0.138395	0.0547343	-0.111064	-0.139211	19.0169	18.9642	19.0948	18.8602	19.0829	18.9147	18.8835
	WT	add	P22333	Adenosine deaminase	3	9	0	0.0300028	0.0340306	-0.0621556	0.00221085	-0.0592481	-0.0404248	17.7101	17.791	17.7533	17.6466	17.7325	17.6583	17.6731		rob	add	P22333	Adenosine deaminase	3	9	0	-0.00475209	0.0753568	-0.0856973	-0.0229596	-0.043869	-0.123276	17.9325	17.8071	17.9374	17.7404	17.8456	17.8002	17.7618
	WT	ade	P31441	Adenine deaminase	1	8	0	-0.0635446	-0.342889	-0.0806896	-0.255748	-0.126942	0.185018	16.4288	16.3489	16.0831	16.3228	16.1475	16.2824	16.5981		rob	add	P22333	Adenosine deaminase	4	2	0	-1.64368	-1.75309	-0.684469	-1.96217	-0.464245	-0.541492	12.9467	11.2817	11.15	12.2402	10.9699	12.4442	12.3807
	WT	ade	P31441	Adenine deaminase	2	8	0	-0.129616	0.775003	0.353434	0.606418	0.751037	0.75829	13.3389	13.2136	14.1099	13.7017	13.9837	14.1132	14.126		rob	ade	P31441	Adenine deaminase	1	8	0	0.0773374	0.0892917	-0.1103	-0.0840566	-0.159591	-0.163647	16.4617	16.5409	16.5391	16.3374	16.36	16.3228	16.2939
	WT	ade	P31441	Adenine deaminase	3	8	0	0.100533	0.136095	0.157806	-0.183529	0.174665	0.0749915	15.1139	15.2653	15.2591	15.2703	14.9505	15.296	15.1923		rob	ade	P31441	Adenine deaminase	2	8	0	0.017724	0.143859	-0.193738	-0.165528	-0.0226101	0.0650177	13.921	13.9211	14.0485	13.7089	13.7667	13.9073	13.9919
	WT	ade	P31441	Adenine deaminase	4	11	0	-0.0595408	-0.030394	-0.125321	-0.0855734	0.10586	-0.106472	17.2501	17.1689	17.2112	17.1116	17.1417	17.3407	17.081		rob	ade	P31441	Adenine deaminase	3	8	0	-0.0284896	-0.0347706	-0.0384209	0.0148156	-0.034808	0.1506	15.2576	15.1084	15.1523	15.1128	15.2085	15.1344	15.3608
	WT	ade	P31441	Adenine deaminase	5	9	0	-0.00832983	-0.00533268	-0.0813032	-0.036597	0.00417775	-0.0221685	18.0762	18.0892	18.0908	17.9578	18.0249	18.0605	18.0295		rob	ade	P31441	Adenine deaminase	4	11	0	0.00665015	0.186637	0.0867708	0.0737372	0.0582297	0.0744141	17.0495	17.035	17.1927	17.1144	17.1087	17.0695	17.0995
	WT	ade	P31441	Adenine deaminase	6	8	0	0.147364	-0.0644665	-0.0317284	0.271673	0.0842249	0.131489	16.3512	16.4934	16.2456	16.3211	16.6231	16.45	16.4989		rob	ade	P31441	Adenine deaminase	5	9	0	0.196729	0.115776	0.142663	0.174144	0.193638	0.0789321	17.9066	18.1258	17.9949	18.0039	18.0851	18.0764	17.9108
	WT	ade	P31441	Adenine deaminase	8	2	0	-0.689332	-0.490484	-0.397399	-1.36299	-0.0631933	-1.13444	11.3831	10.6991	10.929	10.9759	10.0348	11.3411	10.2833		rob	ade	P31441	Adenine deaminase	6	8	0	0.0221444	-0.117801	-0.0852736	-0.162487	-0.201123	-0.180093	16.6633	16.7	16.5132	16.5708	16.5084	16.4523	16.423
	WT	adeP	P31466	Adenine permease AdeP	1	2	0	-0.304521	-0.0239681	-0.308863	-0.213756	-0.155313	0.0301097	14.8042	14.4833	14.7774	14.47	14.5648	14.6294	14.8185		rob	ade	P31441	Adenine deaminase	8	2	0	0.0698218	-1.26677	-0.567871		0.131496	-0.689752	11.3267	11.3832	10.04	10.7523		11.4201	10.5962
	WT	adeP	P31466	Adenine permease AdeP	4	2	0		-0.436279	0.00707555	0.502622	-0.394585	-0.0105343	11.9307		11.486	11.9247	12.4106	11.5209	11.8576		rob	adeP	P31466	Adenine permease AdeP	1	2	0	0.0195953	0.189885	0.205173	0.057771	-0.0942132	0.267823	14.6083	14.6298	14.7863	14.7995	14.6484	14.5348	14.8719
	WT	adeP	P31466	Adenine permease AdeP	5	3	0	-0.133817	-0.187839	0.398826	0.178388	-0.972979	-0.12845	12.119	12.0065	11.9512	12.4808	12.2828	11.1261	11.9661		rob	adeP	P31466	Adenine permease AdeP	4	2	0	0.66019	0.825807	0.224102	0.485681	0.400512	-0.279599	11.3554	11.9944	12.1377	11.5576	11.8265	11.7177	11.0513
	WT	adeP	P31466	Adenine permease AdeP	7	2	0	-0.922562	-0.426875	0.0529136	-0.46414	-1.40877	-0.193706	12.8353	11.8795	12.3635	12.8413	12.3348	11.4034	12.5983		rob	adeP	P31466	Adenine permease AdeP	5	3	0	-0.0793235	0.124062	0.497582	-0.488502	0.34938	-0.645288	12.1814	12.1245	12.278	12.6336	11.6972	12.5069	11.4613
	WT	adhE	P0A9Q7	Bifunctional aldehyde-alcohol dehydrogenase AdhE	1	31	0	0.0633526	0.076517	0.0314005	0.112319	0.10163	0.0199911	21.6652	21.7122	21.7389	21.6713	21.7519	21.7474	21.6695		rob	adeP	P31466	Adenine permease AdeP	6	2	0		-0.700964	-0.738532	-1.09378	-1.1543	0.409487	11.0959		10.3626	10.3502	10.0097	9.93175	11.4452
	WT	adhE	P0A9Q7	Bifunctional aldehyde-alcohol dehydrogenase AdhE	2	31	0	-0.254413	-0.303305	-0.392605	-0.423529	-0.403339	-0.205524	21.9827	21.7326	21.6754	21.5995	21.5976	21.6027	21.806		rob	adeP	P31466	Adenine permease AdeP	7	2	0	0.26232	-0.0452979	0.463634	0.245419	0.190968	0.609451	12.0327	12.2689	11.9739	12.4918	12.2957	12.2549	12.6112
	WT	adhE	P0A9Q7	Bifunctional aldehyde-alcohol dehydrogenase AdhE	3	28	0	-0.361558	-0.493798	-0.76727	-0.636817	-0.612825	-0.563056	21.3566	21.046	20.8719	20.588	20.74	20.7513	20.797		rob	adhE	P0A9Q7	Bifunctional aldehyde-alcohol dehydrogenase AdhE	1	31	0	-0.0701106	0.0175131	-0.0247625	-0.0391772	0.0134203	-0.00933693	21.538	21.4697	21.5436	21.4992	21.4811	21.5721	21.5244
	WT	adhE	P0A9Q7	Bifunctional aldehyde-alcohol dehydrogenase AdhE	4	30	0	-0.138137	-0.136449	-0.234385	-0.151346	-0.133857	-0.204393	21.9402	21.7804	21.7952	21.6927	21.7661	21.7911	21.6731		rob	adhE	P0A9Q7	Bifunctional aldehyde-alcohol dehydrogenase AdhE	2	31	0	0.035119	-0.0267052	-0.00870728	0.0232949	0.0435284	0.0608958	21.8544	21.8718	21.8113	21.8273	21.8889	21.9068	21.9211
	WT	adhE	P0A9Q7	Bifunctional aldehyde-alcohol dehydrogenase AdhE	5	41	0	0.0281432	0.0638612	0.0523145	0.0516052	-0.0133601	-0.00913691	22.4031	22.4525	22.4869	22.4183	22.44	22.3698	22.3695		rob	adhE	P0A9Q7	Bifunctional aldehyde-alcohol dehydrogenase AdhE	3	28	0	-0.0696376	-0.211363	-0.486428	-0.366016	-0.267192	-0.155769	21.4475	21.2573	21.1657	20.8547	21.0176	21.092	21.2444
	WT	adhE	P0A9Q7	Bifunctional aldehyde-alcohol dehydrogenase AdhE	6	33	0	-0.00686991	0.0200495	0.00486197	0.0284836	-0.00291353	0.022247	21.4323	21.4202	21.4112	21.4388	21.461	21.444	21.4708		rob	adhE	P0A9Q7	Bifunctional aldehyde-alcohol dehydrogenase AdhE	4	30	0	0.00360636	-0.123712	-0.193165	-0.146498	-0.0988469	-0.0538102	21.9844	21.9668	21.8172	21.7693	21.8233	21.8473	21.9061
	WT	adhE	P0A9Q7	Bifunctional aldehyde-alcohol dehydrogenase AdhE	7	30	0	-0.0105791	0.0500196	0.0426017	0.0573855	-0.0141043	0.0243538	20.2739	20.2301	20.279	20.2695	20.2949	20.2367	20.2549		rob	adhE	P0A9Q7	Bifunctional aldehyde-alcohol dehydrogenase AdhE	5	41	0	0.128485	0.106341	0.127664	0.146258	0.141353	0.109771	22.2221	22.373	22.301	22.3043	22.3726	22.3396	22.2571
	WT	adhE	P0A9Q7	Bifunctional aldehyde-alcohol dehydrogenase AdhE	8	30	0	0.0162124	-0.0237892	-0.00388199	0.0336664	0.0183909	-0.0495514	19.9478	19.9693	19.9604	19.9341	19.9962	19.9875	19.9329		rob	adhE	P0A9Q7	Bifunctional aldehyde-alcohol dehydrogenase AdhE	6	33	0	0.0585083	0.0102094	0.0750418	0.0486737	0.023134	-0.00504235	21.3587	21.4318	21.3366	21.4266	21.415	21.372	21.2936
	WT	adhE	P0A9Q7	Bifunctional aldehyde-alcohol dehydrogenase AdhE	9	13	0	-0.329715	-0.281393	-0.271996	-0.344568	-0.408619	-0.326373	17.3497	16.9861	17.0499	17.0593	17.0012	16.9343	17.022		rob	adhE	P0A9Q7	Bifunctional aldehyde-alcohol dehydrogenase AdhE	7	30	0	0.0376261	0.0665106	0.198495	0.0800227	0.100286	0.0722029	20.2333	20.2449	20.2864	20.4273	20.3309	20.3649	20.2746
	WT	adhP	P39451	Alcohol dehydrogenase, propanol-preferring	1	6	0	0.199478	0.0674828	0.106404	0.0960293	0.130731	0.218705	17.5501	17.7333	17.6148	17.6312	17.6206	17.6614	17.7531		rob	adhE	P0A9Q7	Bifunctional aldehyde-alcohol dehydrogenase AdhE	8	30	0	0.0329078	0.115851	0.0812399	0.0708734	0.117276	0.114097	19.9727	19.9923	20.0686	20.0474	20.0017	20.0518	20.046
	WT	adhP	P39451	Alcohol dehydrogenase, propanol-preferring	2	5	0	-0.147569	-0.12638	0.0731386	-0.000812169	0.223257	-0.0110763	15.4811	15.3379	15.3507	15.5636	15.5187	15.7277	15.4989		rob	adhE	P0A9Q7	Bifunctional aldehyde-alcohol dehydrogenase AdhE	9	13	0	-0.237114	-0.253072	-0.202781	-0.178219	-0.241952	-0.0395244	17.2757	17.0184	17.0263	17.0857	17.096	17.0494	17.223
	WT	adhP	P39451	Alcohol dehydrogenase, propanol-preferring	3	6	0	-0.150556	-0.119453	-0.0876572	-0.0360981	-0.0161283	-0.189508	17.3173	17.2177	17.207	17.2283	17.3014	17.3086	17.1312		rob	adhP	P39451	Alcohol dehydrogenase, propanol-preferring	1	6	0	-0.0261968	0.0831256	0.0244084	0.0517088	-0.00286789	0.0429261	17.4766	17.4523	17.5479	17.4871	17.5107	17.4945	17.5154
	WT	adhP	P39451	Alcohol dehydrogenase, propanol-preferring	4	6	0	0.0850585	0.0605612	0.0940764	0.12241	0.128556	0.0279965	17.1579	17.2214	17.21	17.2389	17.2576	17.2712	17.1233		rob	adhP	P39451	Alcohol dehydrogenase, propanol-preferring	2	5	0	-0.119816	0.00743574	0.0728258	-0.0444554	0.0828653	0.00950726	15.3991	15.2616	15.3902	15.4535	15.3658	15.4908	15.4144
	WT	adhP	P39451	Alcohol dehydrogenase, propanol-preferring	5	8	0	0.0945849	0.104771	0.112975	0.0936087	0.13209	0.0377936	18.2055	18.3213	18.3302	18.2814	18.2844	18.3176	18.2188		rob	adhP	P39451	Alcohol dehydrogenase, propanol-preferring	3	6	0	-0.0538438	0.0260298	0.0135341	-0.07349	-0.0115142	-0.0617353	17.155	16.9805	17.1106	17.0622	17.0176	17.0551	17.0459
	WT	adhP	P39451	Alcohol dehydrogenase, propanol-preferring	6	7	0	0.151359	0.0879094	0.00189691	-0.0993567	-0.147575	0.166126	15.4661	15.6122	15.5128	15.4696	15.367	15.3331	15.6484		rob	adhP	P39451	Alcohol dehydrogenase, propanol-preferring	4	6	0	-0.0706539	0.045336	0.0569409	-0.056172	-0.0532891	-0.0149215	17.0576	16.9657	17.0594	17.0925	16.9868	16.966	17.0181
	WT	adk	P69441	Adenylate kinase	1	15	0	-0.0640056	-0.0660553	-0.0582461	-0.0473352	-0.0710264	-0.0296213	22.218	22.1377	22.1492	22.1345	22.1451	22.1275	22.1726		rob	adhP	P39451	Alcohol dehydrogenase, propanol-preferring	5	8	0	0.0602142	0.00158022	0.0683408	-1.82373e-05	0.105393	0.00886197	18.1194	18.202	18.0935	18.1423	18.1237	18.201	18.0535
	WT	adk	P69441	Adenylate kinase	2	15	0	0	0.0151575	0.0210546	0.0914497	0.10568	0.0389355	22.6111	22.6154	22.6222	22.6415	22.7409	22.7401	22.6789		rob	adhP	P39451	Alcohol dehydrogenase, propanol-preferring	6	7	0	-0.0267928	0.0252595	0.0468933	-0.100718	0.0215514	-0.424283	15.4221	15.4099	15.4151	15.4618	15.329	15.4338	14.9377
	WT	adk	P69441	Adenylate kinase	3	15	0	0.108974	0.0920485	0.0654255	0.197205	0.0310852	0.0945816	21.7779	21.9378	21.8791	21.842	21.9953	21.8165	21.8759		rob	adk	P69441	Adenylate kinase	1	15	0	0.0563185	-0.0522726	-0.0216077	0.0354939	0.0387592	0.0177172	22.1822	22.2404	22.1181	22.1466	22.2001	22.2417	22.1958
	WT	adk	P69441	Adenylate kinase	4	14	0	0.0376806	-0.0321429	0.0960791	0.0746424	0.000609458	0.0459875	22.7469	22.763	22.7063	22.8299	22.7988	22.7323	22.7303		rob	adk	P69441	Adenylate kinase	2	15	0	0.0102315	-0.0192211	0.0144625	0.0143136	0.0464622	0.00520424	22.6049	22.5975	22.5694	22.601	22.6305	22.6603	22.616
	WT	adk	P69441	Adenylate kinase	5	15	0	-0.0801614	-0.0868767	0.048553	0.0767132	0.162301	0.0587285	22.2198	22.1609	22.1529	22.2313	22.2818	22.3622	22.2541		rob	adk	P69441	Adenylate kinase	3	15	0	0.108123	0.0362226	0.135711	0.0584651	0.0903371	0.167224	21.702	21.6895	21.6678	21.7314	21.6966	21.704	21.8219
	WT	adk	P69441	Adenylate kinase	6	13	0	-0.0968693	-0.0469022	-0.116523	-0.019564	-0.0988997	-0.117894	20.7709	20.6688	20.6829	20.656	20.7516	20.6866	20.6693		rob	adk	P69441	Adenylate kinase	4	14	0	0.022852	-0.00627188	0.00995648	0.0663351	0.0428459	0.0634325	22.6349	22.6365	22.5851	22.6229	22.6867	22.6395	22.6738
	WT	adk	P69441	Adenylate kinase	7	10	0	-0.0497521	-0.0446029	-0.0760857	-0.00262672	-0.117113	-0.126556	20.1589	20.076	20.0693	20.0359	20.1199	20.0187	19.989		rob	adk	P69441	Adenylate kinase	5	15	0	-0.223573	-0.137432	0.0148319	-0.0229699	0.0208711	-0.100287	22.333	22.1319	22.1682	22.3025	22.3144	22.3301	22.158
	WT	adk	P69441	Adenylate kinase	8	13	0	-0.100062	-0.0316094	-0.00319335	0.00365214	-0.0749131	-0.121464	20.2522	20.1574	20.257	20.2392	20.2706	20.1985	20.1653		rob	adk	P69441	Adenylate kinase	6	13	0	0.0194018	0.0235383	0.0576708	0.0663896	0.0238234	0.0992742	20.5929	20.6269	20.5841	20.6434	20.6669	20.6069	20.632
	WT	adk	P69441	Adenylate kinase	9	13	0	-0.0131622	-0.102289	-0.123758	-0.0802163	-0.107903	-0.0957159	21.5753	21.5282	21.4546	21.4331	21.4911	21.4606	21.4782		rob	adk	P69441	Adenylate kinase	7	10	0	-0.0536858	-0.0489884	-0.0255968	0.00330233	-0.0594354	-0.0803348	20.0384	19.9587	19.976	20.0083	20.0593	20.0103	19.9272
	WT	adk	P69441	Adenylate kinase	10	14	0	-0.0192368	-0.0543071	-0.104096	-0.139655	-0.10416	-0.110208	20.1449	20.1213	20.127	20.0585	20.013	20.0373	20.025		rob	adk	P69441	Adenylate kinase	8	13	0	0.0992307	0.0598039	0.0820875	0.176242	0.0272151	0.0223843	20.0765	20.1624	20.1163	20.1521	20.2109	20.0656	20.0581
	WT	aes	P23872	Acetyl esterase	5	2	0	-0.441534	0.0411494	0.214813	-0.567946	-0.441661	0.124394	13.3966	12.9764	13.4578	13.5744	12.814	12.935	13.4965		rob	adk	P69441	Adenylate kinase	9	13	0	0.0385868	-0.000560934	0.00817136	0.0340965	0.0136074	-0.00252224	21.4328	21.4512	21.4359	21.4537	21.4654	21.4621	21.4171
	WT	agaR	P0ACK2	Putative aga operon transcriptional repressor	1	7	0	-0.0159367	0.0811158	0.118234	0.1007	0.157361	-0.0300537	17.2689	17.2366	17.3472	17.3619	17.344	17.4068	17.2231		rob	adk	P69441	Adenylate kinase	10	14	0	0.0533374	0.0327598	0.0454949	0.0571922	0.0429094	-0.00516926	19.9977	20.0847	20.0149	19.9954	20.0721	20.0719	19.9229
	WT	agaR	P0ACK2	Putative aga operon transcriptional repressor	2	7	0	0.00192849	-0.0588397	0.0163895	-0.120087	0.0269376	0.219652	16.463	16.4693	16.4002	16.4887	16.3813	16.5132	16.7115		rob	aes	P23872	Acetyl esterase	5	2	0	0.296334	0.120326	-0.0826599	0.359535	-0.11726	0.0179224	13.1572	13.476	13.2501	13.0292	13.5211	13.0162	13.1004
	WT	agaR	P0ACK2	Putative aga operon transcriptional repressor	3	7	0	0.00693726	-0.00888483	0.0681437	-0.110917	0.133512	0.0721177	17.1166	17.1745	17.1169	17.1834	17.0259	17.2576	17.1921		rob	agaR	P0ACK2	Putative aga operon transcriptional repressor	1	7	0	0.0128744	0.0746435	-0.0299363	0.0386849	-0.00394306	0.02516	17.2723	17.2871	17.335	17.2284	17.2933	17.289	17.2933
	WT	agaR	P0ACK2	Putative aga operon transcriptional repressor	4	9	0	-0.0743617	-0.052356	-0.0504783	-0.139568	0.0216875	-0.106667	16.6804	16.5844	16.6196	16.6168	16.5181	16.6869	16.5111		rob	agaR	P0ACK2	Putative aga operon transcriptional repressor	2	7	0	-0.127822	-0.138217	-0.257306	-0.229269	-0.100232	-0.189234	16.7656	16.6201	16.6111	16.49	16.5476	16.6743	16.5822
	WT	agaR	P0ACK2	Putative aga operon transcriptional repressor	5	8	0	-0.0407439	0.110414	-0.0521461	0.0930109	-0.172368	0.0739328	17.0565	17.037	17.1869	16.9673	17.1348	16.8642	17.1059		rob	agaR	P0ACK2	Putative aga operon transcriptional repressor	3	7	0	-0.0848074	-0.213486	-0.350666	-0.270417	-0.185757	0.381282	17.4949	17.2894	17.2109	17.0378	17.1605	17.2207	17.8288
	WT	agaR	P0ACK2	Putative aga operon transcriptional repressor	6	5	0	0.331966	0.193797	0.0514169	0.00555206	-0.26126	0.136986	14.5254	14.8521	14.678	14.5784	14.5312	14.2787	14.6786		rob	agaR	P0ACK2	Putative aga operon transcriptional repressor	4	9	0	0.0887892	0.127304	-0.0764106	-0.0207166	0.119186	0.0844672	16.5622	16.6297	16.6459	16.4638	16.5269	16.6431	16.6221
	WT	agaR	P0ACK2	Putative aga operon transcriptional repressor	7	2	0	-0.00460452	0.174292	0.159431	-0.187253	0.376332	0.39907	11.9581	11.9203	12.0874	12.0705	11.7344	12.3113	12.3138		rob	agaR	P0ACK2	Putative aga operon transcriptional repressor	5	8	0	0.156537	0.0873017	-0.0638876	-0.0086213	-0.131708	-0.00628285	17.0891	17.2681	17.149	16.9798	17.0848	16.9336	17.0081
	WT	agaR	P0ACK2	Putative aga operon transcriptional repressor	8	2	0	0.208581	0.184894	-0.165096	0.119612	0.0259684	0.0792346	13.987	14.2009	14.2083	13.8121	14.1213	14.0342	14.1009		rob	agaR	P0ACK2	Putative aga operon transcriptional repressor	6	5	0	0.376425	0.0738232	0.315652	0.399793	-0.143038	0.0683372	14.1441	14.5351	14.1856	14.4525	14.5514	13.9912	14.1523
	WT	agp	P19926	Glucose-1-phosphatase	1	8	0	0.116464	0.243507	0.0459011	0.170764	-0.220553	-0.0253709	14.7675	14.8676	15.0082	14.7881	14.9127	14.5275	14.7264		rob	agaR	P0ACK2	Putative aga operon transcriptional repressor	7	2	0	-0.458612	-0.110338	0.241324	-0.613875	-0.348593	-0.44322	12.1937	11.709	12.0699	12.4305	11.5974	11.8764	11.7196
	WT	agp	P19926	Glucose-1-phosphatase	2	10	0	0.0256215	0.000694189	-0.0551846	0.0220309	0.0596198	-0.080493	17.3743	17.4042	17.371	17.3284	17.4347	17.4572	17.3226		rob	agaR	P0ACK2	Putative aga operon transcriptional repressor	8	2	0	0.055123	0.13344	0.130574	0.146952	-0.26058	0.246644	13.8739	13.9157	13.9873	13.9979	13.9789	13.5752	14.0797
	WT	agp	P19926	Glucose-1-phosphatase	3	11	0	0.0866992	0.245482	0.174207	0.088885	0.211375	0.157123	15.6612	15.7988	15.9158	15.8341	15.7703	15.8801	15.8218		rob	agp	P19926	Glucose-1-phosphatase	1	8	0	-0.197579	-0.0716228	-0.114485	-0.0451585	-0.0807087	-0.167585	14.8362	14.6406	14.7527	14.7078	14.7734	14.7762	14.6645
	WT	agp	P19926	Glucose-1-phosphatase	4	12	0	0.0197787	0.0408981	-0.103109	0.0235129	0.000796008	-0.140933	17.772	17.7702	17.8044	17.6558	17.7728	17.7576	17.5685		rob	agp	P19926	Glucose-1-phosphatase	2	10	0	-0.0255293	0.0538812	-0.00472935	0.0198858	-0.0469619	0.0620762	17.3322	17.289	17.3697	17.3091	17.3633	17.2941	17.4001
	WT	agp	P19926	Glucose-1-phosphatase	5	13	0	0.034686	-0.0092216	0.039257	0.0120986	0.00146888	0.00541705	18.9859	19.0418	18.9966	18.9881	18.9833	18.9674	18.9668		rob	agp	P19926	Glucose-1-phosphatase	3	11	0	0.178212	0.297431	0.195788	0.237783	0.128844	0.344857	15.6495	15.7071	15.8765	15.7389	15.8234	15.69	15.947
	WT	agp	P19926	Glucose-1-phosphatase	6	10	0	-0.118901	0.151939	0.0609954	-0.100694	0.0456351	0.146627	16.4855	16.3614	16.5963	16.5482	16.3851	16.5457	16.6484		rob	agp	P19926	Glucose-1-phosphatase	4	12	0	0.114114	0.145501	0.067279	0.0338469	0.0448206	-0.0560899	17.5113	17.6042	17.6133	17.5566	17.5305	17.5179	17.4307
	WT	agp	P19926	Glucose-1-phosphatase	7	4	0	0.0340352	-0.020356	0.0408388	-0.183832	-0.0870406	-0.225553	16.0449	16.0458	15.9796	16.0388	15.8247	15.9348	15.776		rob	agp	P19926	Glucose-1-phosphatase	5	13	0	0.0814777	0.062366	0.0895567	0.0489209	0.0095491	0.0750927	18.9115	19.0155	18.9465	18.9557	18.9648	18.8973	18.9119
	WT	agp	P19926	Glucose-1-phosphatase	8	2	0	-0.198981	-0.0942793	-0.179788	-0.255985	0.0113431	-0.31613	14.6497	14.4559	14.5917	14.46	14.4084	14.6822	14.3681		rob	agp	P19926	Glucose-1-phosphatase	6	10	0	0.066913	0.0791899	0.229744	0.0357551	0.158628	-0.0170358	16.4778	16.5593	16.5247	16.7003	16.5211	16.6266	16.4006
	WT	ahpC	P0AE08	Alkyl hydroperoxide reductase C	1	13	0	-0.106096	-0.134678	-0.129022	-0.103786	-0.075438	-0.0779042	21.8572	21.7348	21.7197	21.7029	21.7278	21.7623	21.7635		rob	agp	P19926	Glucose-1-phosphatase	7	4	0	0.229783	-0.0395048	0.0688845	0.106963	0.0431205	-0.0513557	15.742	15.9457	15.6891	15.8064	15.8666	15.8165	15.6598
	WT	ahpC	P0AE08	Alkyl hydroperoxide reductase C	2	14	0	0.00294338	-0.0343769	-0.032865	-0.0370574	-0.0636508	-0.0290663	22.6568	22.6641	22.6185	22.6333	22.6582	22.6165	22.6566		rob	agp	P19926	Glucose-1-phosphatase	8	2	0	0.336687	0.159693	-0.0324269	0.302402	-0.150602	0.0886039	14.2149	14.5382	14.3546	14.176	14.4754	14.0261	14.2627
	WT	ahpC	P0AE08	Alkyl hydroperoxide reductase C	3	14	0	0.0910608	0.0679812	0.0608779	0.0518241	0.00794999	0.0575809	21.9359	22.0779	22.0131	21.9955	22.008	21.9514	21.9969		rob	ahpC	P0AE08	Alkyl hydroperoxide reductase C	1	13	0	0.0410013	-0.0100205	0.0270067	-0.0109778	0.017351	-0.0191909	21.7719	21.8148	21.75	21.7849	21.7433	21.81	21.7485
	WT	ahpC	P0AE08	Alkyl hydroperoxide reductase C	4	12	0	0.0650195	0.0426276	-0.00170292	0.0361411	0.0351048	-0.0128829	23.0342	23.0776	23.0683	23.0193	23.0476	23.054	22.9587		rob	ahpC	P0AE08	Alkyl hydroperoxide reductase C	2	14	0	0.0542515	0.0244646	0.0124261	-0.0335904	0.0838665	-0.0447694	22.6158	22.6524	22.624	22.6099	22.5935	22.7086	22.5769
	WT	ahpC	P0AE08	Alkyl hydroperoxide reductase C	5	14	0	0.0452974	0.05228	-0.0061874	-0.0136827	0.220989	0.0104238	22.3498	22.4164	22.4221	22.3066	22.3215	22.5509	22.3358		rob	ahpC	P0AE08	Alkyl hydroperoxide reductase C	3	14	0	-0.0371708	-0.0470168	-0.0158907	-0.0398907	-0.0721518	0.107698	22.0188	21.861	21.9014	21.8966	21.9151	21.8583	22.0792
	WT	ahpC	P0AE08	Alkyl hydroperoxide reductase C	6	12	0	0.0177605	-0.0982402	-0.0997703	-0.0188574	-0.107798	-0.0637889	21.8438	21.8564	21.7044	21.7457	21.8252	21.7506	21.7963		rob	ahpC	P0AE08	Alkyl hydroperoxide reductase C	4	12	0	0.022994	0.0581739	0.0109813	0.0317856	0.0346656	-0.0035495	22.926	22.9278	22.9407	22.9151	22.9433	22.9225	22.898
	WT	ahpC	P0AE08	Alkyl hydroperoxide reductase C	7	10	0	-0.047479	-0.0326956	-0.131294	-0.0587277	-0.075744	-0.0445158	21.2264	21.1457	21.1487	21.0481	21.1313	21.1275	21.1385		rob	ahpC	P0AE08	Alkyl hydroperoxide reductase C	5	14	0	0.0338108	0.062469	0.0083832	0.0334675	0.058129	-0.0426983	22.4002	22.4565	22.4353	22.3632	22.438	22.4346	22.2828
	WT	ahpC	P0AE08	Alkyl hydroperoxide reductase C	8	10	0	-0.0867943	-0.0623557	-0.00040827	-0.0430544	-0.103131	-0.224833	19.966	19.8844	19.94	19.9557	19.9376	19.8841	19.7758		rob	ahpC	P0AE08	Alkyl hydroperoxide reductase C	6	12	0	-0.171111	-0.111807	-0.140164	-0.173843	-0.123347	-0.0399398	21.9383	21.7818	21.7942	21.7909	21.772	21.8051	21.8382
	WT	ahpC	P0AE08	Alkyl hydroperoxide reductase C	9	10	0	-0.159139	-0.0953515	-0.222791	-0.132283	-0.202207	-0.169299	20.6553	20.4622	20.5415	20.414	20.519	20.4462	20.4846		rob	ahpC	P0AE08	Alkyl hydroperoxide reductase C	7	10	0	-0.000297013	0.0313236	-0.0304038	-0.0469201	0.010724	-0.0436002	21.0081	20.9817	21.026	20.9732	20.9788	21.0501	20.9336
	WT	ahpC	P0AE08	Alkyl hydroperoxide reductase C	10	9	0	-0.0158227	-0.0861908	-0.201452	-0.254302	-0.0847333	-0.245006	19.385	19.3649	19.3353	19.2013	19.1385	19.2969	19.1303		rob	ahpC	P0AE08	Alkyl hydroperoxide reductase C	8	10	0	0.0106369	-0.00201339	-0.0848193	0.205178	0.0164002	-0.07763	19.5959	19.5932	19.5739	19.5046	19.7592	19.5742	19.4775
	WT	ahpF	P35340	Alkyl hydroperoxide reductase subunit F	1	23	0	0.0177618	-0.0375723	-0.0666369	-0.00205967	0.0074782	-0.0114012	20.1748	20.1762	20.1344	20.0829	20.1471	20.1628	20.1477		rob	ahpC	P0AE08	Alkyl hydroperoxide reductase C	9	10	0	0.186631	0.123966	0.0801028	0.250933	0.196665	0.0939779	20.1308	20.2973	20.2585	20.2237	20.3803	20.3432	20.2116
	WT	ahpF	P35340	Alkyl hydroperoxide reductase subunit F	2	22	0	0.051112	0.0381304	0.0367113	0.0461551	-0.0272278	0.0154137	20.5592	20.6146	20.5933	20.6053	20.6438	20.5553	20.6035		rob	ahpC	P0AE08	Alkyl hydroperoxide reductase C	10	9	0	0.104241	0.0859001	0.162175	0.0712737	0.128103	0.132842	18.9176	19.0555	18.988	19.032	19.0061	19.077	18.9808
	WT	ahpF	P35340	Alkyl hydroperoxide reductase subunit F	3	24	0	0.00675831	-0.0185573	0.087844	0.0512408	0.0236237	-0.00634736	20.4795	20.5372	20.4701	20.566	20.5509	20.5106	20.4766		rob	ahpF	P35340	Alkyl hydroperoxide reductase subunit F	1	23	0	-0.0818262	-0.0823268	-0.136117	-0.101295	-0.0190967	-0.0141106	20.199	20.119	20.1047	20.0489	20.08	20.2006	20.1807
	WT	ahpF	P35340	Alkyl hydroperoxide reductase subunit F	4	27	0	0.0179061	-0.0121996	-0.0488315	-0.0184743	-0.0177444	-0.035	21.4259	21.4222	21.4052	21.364	21.3847	21.3929	21.3283		rob	ahpF	P35340	Alkyl hydroperoxide reductase subunit F	2	22	0	0.0135973	0.0249026	-0.027583	0.0290789	0.0845115	0.0550541	20.5222	20.5181	20.5308	20.4763	20.5626	20.6156	20.5831
	WT	ahpF	P35340	Alkyl hydroperoxide reductase subunit F	5	27	0	0.0132409	0.00550756	-0.0781139	0.0115276	-0.0616312	-0.0515033	21.5169	21.5514	21.5423	21.4017	21.5137	21.4353	21.4409		rob	ahpF	P35340	Alkyl hydroperoxide reductase subunit F	3	24	0	-0.0559001	-0.133839	-0.142682	-0.00668441	-0.13214	-0.0703712	20.6149	20.4384	20.4107	20.3659	20.5444	20.3944	20.4972
	WT	ahpF	P35340	Alkyl hydroperoxide reductase subunit F	6	23	0	0.0875546	0.0686344	-0.000152196	0.0854802	0.060008	0.177299	20.0219	20.1042	20.0494	20.0234	20.1076	20.0965	20.2154		rob	ahpF	P35340	Alkyl hydroperoxide reductase subunit F	4	27	0	0.00525532	-0.0013999	0.0528976	0.0734445	0.0952356	0.0266144	21.2801	21.2641	21.2352	21.311	21.3389	21.3371	21.2822
	WT	ahpF	P35340	Alkyl hydroperoxide reductase subunit F	7	17	0	0.0544921	0.0386091	-0.109324	-0.0406681	-0.0164514	0.0966368	18.2663	18.2876	18.2599	18.11	18.1892	18.2267	18.3196		rob	ahpF	P35340	Alkyl hydroperoxide reductase subunit F	5	27	0	0.12962	0.0955653	0.134015	0.169599	0.192641	0.170856	21.3685	21.5205	21.4366	21.4571	21.5424	21.5373	21.4646
	WT	ahpF	P35340	Alkyl hydroperoxide reductase subunit F	8	6	0	0.2472	-0.165148	-0.117863	-0.124026	-0.0393604	-0.300783	14.5189	14.7714	14.3902	14.3913	14.4096	14.5008	14.2528		rob	ahpF	P35340	Alkyl hydroperoxide reductase subunit F	6	23	0	0.00146045	-0.00955695	0.0196349	0.021017	0.0302078	-0.00363146	20.1861	20.2022	20.1442	20.1985	20.2147	20.2065	20.1223
	WT	ahpF	P35340	Alkyl hydroperoxide reductase subunit F	9	3	0	-0.456417	-0.0715359	-0.0465311	-0.167086	-0.252871	-0.0626781	12.3618	11.8715	12.2718	12.2968	12.1907	12.1021	12.2977		rob	ahpF	P35340	Alkyl hydroperoxide reductase subunit F	7	17	0	0.230768	0.131616	0.0681747	0.113245	0.315599	0.356577	17.9907	18.1954	18.1089	18.0543	18.1215	18.3376	18.3164
	WT	ahr	P27250	Aldehyde reductase Ahr	1	6	0	0.0919498	0.0780109	-0.0289705	-0.0114021	0.0500044	-0.0655334	17.3152	17.3908	17.3904	17.2609	17.2782	17.3457	17.2339		rob	ahpF	P35340	Alkyl hydroperoxide reductase subunit F	8	6	0	0.381118	0.416415	-0.108293	0.156352	0.208621	0.469932	13.9403	14.3081	14.3367	13.8255	14.0547	14.1108	14.3694
	WT	ahr	P27250	Aldehyde reductase Ahr	2	5	0	0.000438229	0.0487876	0.119192	0.0534703	0.0846343	0.153056	18.8761	18.8809	18.9209	19.0046	18.968	18.984	19.058		rob	ahpF	P35340	Alkyl hydroperoxide reductase subunit F	9	3	0	-0.50175	-0.516211	-0.277696	-0.604776	-0.0775784	0.114672	12.3012	11.7792	11.7887	12.0362	11.6949	12.2393	12.4027
	WT	ahr	P27250	Aldehyde reductase Ahr	3	5	0	-0.0130471	-0.0103896	-0.00124437	0.0210872	0.0578669	0.0200635	19.1763	19.2142	19.175	19.1737	19.2176	19.2416	19.1998		rob	ahr	P27250	Aldehyde reductase Ahr	1	6	0	-0.17423	-0.0605831	-0.114716	0.0251858	-0.0845923	-0.00211023	17.3712	17.1988	17.2987	17.2425	17.3787	17.3073	17.3648
	WT	ahr	P27250	Aldehyde reductase Ahr	4	6	0	-0.0174616	0.000463299	-0.0102434	-0.0894222	-0.0106999	-0.109697	19.4663	19.4272	19.4583	19.4429	19.3541	19.4403	19.294		rob	ahr	P27250	Aldehyde reductase Ahr	2	5	0	-0.0683737	-0.0265686	0.015453	0.0236451	-0.0724909	0.0365844	18.9146	18.8285	18.8717	18.9117	18.9495	18.851	18.957
	WT	ahr	P27250	Aldehyde reductase Ahr	5	5	0	-0.0164723	-0.00706865	-0.00487597	-0.0747792	-0.0326993	0.00686009	19.1849	19.1897	19.1978	19.143	19.0955	19.1323	19.1673		rob	ahr	P27250	Aldehyde reductase Ahr	3	5	0	0.00101681	-0.0583792	-0.0227903	-0.0447402	-0.0258773	0.0698404	19.1829	19.0633	19.0541	19.0537	19.0743	19.0687	19.2054
	WT	ahr	P27250	Aldehyde reductase Ahr	6	6	0	-0.0271315	-0.00489755	-0.143503	-0.14353	-0.0102973	0.0587044	18.0293	17.9969	17.9832	17.8874	17.886	18.0336	18.1042		rob	ahr	P27250	Aldehyde reductase Ahr	4	6	0	0.145015	0.114191	0.102762	0.0928113	0.0643382	0.0979091	19.2282	19.352	19.2989	19.309	19.3065	19.2543	19.3016
	WT	ahr	P27250	Aldehyde reductase Ahr	7	3	0	0.0212161	0.227998	-0.0118037	0.0344375	0.0189121	0.208326	15.9125	15.9005	16.0955	15.8537	15.9105	15.9083	16.0775		rob	ahr	P27250	Aldehyde reductase Ahr	5	5	0	0.137668	-0.0211038	0.0109238	0.1194	0.0811245	0.0553467	19.0475	19.2076	18.999	19.013	19.1712	19.1048	19.0281
	WT	aidB	P33224	Putative acyl-CoA dehydrogenase AidB	1	4	0	-0.0352501	0.0462531	-0.0806014	-0.0821668	-0.0893394	0.0104917	17.0362	16.9846	17.0797	16.9303	16.9284	16.9274	17.031		rob	ahr	P27250	Aldehyde reductase Ahr	6	6	0	0.120806	0.0203512	0.00194178	0.0208829	0.179516	0.227572	18.0245	18.1599	18.0125	18.0192	18.0529	18.1941	18.1919
	WT	aidB	P33224	Putative acyl-CoA dehydrogenase AidB	2	5	0	-0.18198	-0.549201	-0.358169	-0.484994	-0.414998	-0.157277	17.5423	17.3646	16.9891	17.1935	17.0957	17.1506	17.4139		rob	ahr	P27250	Aldehyde reductase Ahr	7	3	0	0.278117	0.241838	0.191333	0.111396	0.169411	0.522981	15.9356	16.1876	16.164	16.1224	16.0646	16.1363	16.4277
	WT	aidB	P33224	Putative acyl-CoA dehydrogenase AidB	3	7	0	-0.399154	-0.314107	-0.396227	-0.448922	-0.180418	-0.327755	17.8915	17.5433	17.5866	17.4939	17.4628	17.7186	17.5672		rob	aidB	P33224	Putative acyl-CoA dehydrogenase AidB	1	4	0	-0.163631	0.0634248	-0.111334	-0.0603369	-0.152279	0.100577	17.1374	16.9756	17.1889	17.0121	17.0594	17.0058	17.2338
	WT	aidB	P33224	Putative acyl-CoA dehydrogenase AidB	4	8	0	-0.248647	-0.356276	-0.329429	-0.436464	-0.287776	-0.359416	18.2304	17.9602	17.8657	17.8879	17.7712	17.9274	17.8084		rob	aidB	P33224	Putative acyl-CoA dehydrogenase AidB	2	5	0	0.0424316	0.236662	0.0622341	0.040295	-0.0587107	0.170237	17.5298	17.5545	17.7501	17.5737	17.5813	17.48	17.7059
	WT	aidB	P33224	Putative acyl-CoA dehydrogenase AidB	5	8	0	-0.123303	-0.0568605	-0.098563	-0.145002	-0.0446308	-0.0359286	18.9633	18.8612	18.9264	18.8276	18.8036	18.8987	18.9028		rob	aidB	P33224	Putative acyl-CoA dehydrogenase AidB	3	7	0	-0.109453	-0.0742723	-0.0824302	-0.141525	-0.149332	-0.0519662	18.1494	17.9193	18.0047	17.9606	17.944	17.9118	18.0501
	WT	aidB	P33224	Putative acyl-CoA dehydrogenase AidB	6	3	0	0.147696	0.544794	0.133257	0.185388	0.152091	0.487696	14.391	14.5335	14.8946	14.5259	14.5766	14.5577	14.8949		rob	aidB	P33224	Putative acyl-CoA dehydrogenase AidB	4	8	0	0.0583654	0.134342	0.0759622	0.0082616	0.0316077	0.190277	18.2466	18.2837	18.3374	18.3006	18.2403	18.24	18.4124
	WT	alaA	P0A959	Glutamate-pyruvate aminotransferase AlaA	1	7	0	-0.0411085	0.16882	0.211552	0.0547623	0.188672	0.146432	16.6814	16.624	16.8474	16.8677	16.7105	16.8506	16.8121		rob	aidB	P33224	Putative acyl-CoA dehydrogenase AidB	5	8	0	0.141794	0.125474	0.153889	0.070514	0.0828375	0.0445152	18.9688	19.133	19.0668	19.0773	19.0436	19.0278	18.9386
	WT	alaA	P0A959	Glutamate-pyruvate aminotransferase AlaA	2	9	0	-0.0469047	0.109708	-0.00776645	0.104252	0.143325	0.0630727	16.8418	16.7993	16.9475	16.8434	16.9845	17.0085	16.9338		rob	aidB	P33224	Putative acyl-CoA dehydrogenase AidB	6	3	0	0.363205	0.322769	0.0590551	0.260781	0.529727	0.5246	14.7263	15.1041	15.0168	14.7782	14.9947	15.2462	15.1908
	WT	alaA	P0A959	Glutamate-pyruvate aminotransferase AlaA	3	7	0	0.0897766	0.0339047	0.158352	-0.0186713	0.130228	0.0559385	16.1787	16.3195	16.2218	16.3358	16.1803	16.3165	16.2381		rob	alaA	P0A959	Glutamate-pyruvate aminotransferase AlaA	1	7	0	0.0140217	0.110418	-0.012094	0.0409802	0.0947444	-0.047726	16.834	16.85	16.9326	16.808	16.8574	16.9495	16.7821
	WT	alaA	P0A959	Glutamate-pyruvate aminotransferase AlaA	4	6	0	-0.0134945	-0.0170589	0.00162688	-0.0193284	-0.273457	0.0916857	15.918	15.8829	15.8925	15.9065	15.8759	15.6293	15.9471		rob	alaA	P0A959	Glutamate-pyruvate aminotransferase AlaA	2	9	0	0.0370724	0.117413	0.171787	0.0647199	0.0666535	0.0257856	16.841	16.8604	16.9421	16.9945	16.917	16.9165	16.8726
	WT	alaA	P0A959	Glutamate-pyruvate aminotransferase AlaA	5	2	0	-0.104088	-0.332183	-0.0155075	0.154785	-0.146694	0.0464746	13.9266	13.8438	13.6144	13.8741	14.0667	13.76	13.9486		rob	alaA	P0A959	Glutamate-pyruvate aminotransferase AlaA	3	7	0	-0.0432642	0.00202939	-0.0693634	-0.00672639	-0.000483018	-0.156614	16.4053	16.2414	16.3369	16.2295	16.3347	16.3164	16.2013
	WT	alaC	P77434	Glutamate-pyruvate aminotransferase AlaC	1	4	0	-0.0717814	0.0935289	0.00771616	-0.0991347	-0.0461434	-0.114053	17.0975	17.0094	17.1882	17.0799	16.9728	17.0319	16.9677		rob	alaA	P0A959	Glutamate-pyruvate aminotransferase AlaA	4	6	0	0.0835671	0.0661823	0.0338268	0.0572319	0.0802438	0.112667	15.764	15.8263	15.7866	15.7758	15.8066	15.806	15.8521
	WT	alaC	P77434	Glutamate-pyruvate aminotransferase AlaC	3	4	0	0.12249	0.0487685	0.170025	-0.124482	0.15677	0.0855447	15.8836	16.0571	15.9415	16.0523	15.7793	16.0479	15.9726		rob	alaA	P0A959	Glutamate-pyruvate aminotransferase AlaA	5	2	0	-0.21335	-0.413088	0.0234044	-0.217708	-0.0614943	0.00231437	14.126	13.9351	13.6855	14.104	13.9126	14.0407	14.0536
	WT	alaC	P77434	Glutamate-pyruvate aminotransferase AlaC	4	6	0	0.0716522	-0.139744	0.344387	0.0580488	0.253173	-0.0874653	15.6171	15.6671	15.4689	15.9484	15.6524	15.855	15.467		rob	alaC	P77434	Glutamate-pyruvate aminotransferase AlaC	1	4	0	0.0768625	0.144739	0.124353	0.0702133	0.0856183	-0.020473	16.9618	17.0405	17.0946	17.0721	17.0143	17.0681	16.9371
	WT	alaC	P77434	Glutamate-pyruvate aminotransferase AlaC	5	5	0	-0.878916	-0.389442	-0.278471	-0.275436	0.158209	-0.00957552	12.9327	12.0751	12.5633	12.6172	12.6426	13.071	12.8987		rob	alaC	P77434	Glutamate-pyruvate aminotransferase AlaC	3	4	0	-0.0571075	-0.0838614	-0.370087	-0.121224	0.0157619	0.183615	16.0927	15.915	15.9384	15.6163	15.9076	16.0201	16.229
	WT	alaS	P00957	Alanine--tRNA ligase	1	49	0	-0.00165677	0.0347997	-0.0189191	0.0371754	0.0395488	0.0113551	22.0986	22.0806	22.1306	22.0544	22.1102	22.1187	22.0942		rob	alaC	P77434	Glutamate-pyruvate aminotransferase AlaC	4	6	0	-0.00283518	-0.0140692	0.162555	0.0080875	-0.0787924	0.125685	15.6726	15.6486	15.6151	15.8133	15.6662	15.5556	15.7738
	WT	alaS	P00957	Alanine--tRNA ligase	2	47	0	0.0143909	0.0122502	0.0135955	-0.0121367	0.041454	0.0215971	22.8025	22.8213	22.8108	22.8255	22.8288	22.8673	22.853		rob	alaC	P77434	Glutamate-pyruvate aminotransferase AlaC	5	5	0	-0.543081	-0.26464	0.088735	-0.273989	-0.338241	0.283361	13.1923	12.6717	12.9003	13.2357	12.9227	12.8303	13.401
	WT	alaS	P00957	Alanine--tRNA ligase	3	46	0	-0.0266629	-0.00492862	0.00161849	-0.0175218	-0.0081454	0.0246154	22.5486	22.5728	22.5528	22.5488	22.5512	22.5479	22.5766		rob	alaS	P00957	Alanine--tRNA ligase	1	49	0	-0.0249078	0.0107031	-0.014948	-0.0405576	0.0363592	0.0195429	22.0523	22.0292	22.0511	22.0233	21.994	22.1093	22.0676
	WT	alaS	P00957	Alanine--tRNA ligase	4	49	0	0.000242294	-0.0380438	-0.0502315	-0.0392088	-0.0942516	-0.0678939	23.2116	23.1902	23.165	23.1482	23.1496	23.1021	23.081		rob	alaS	P00957	Alanine--tRNA ligase	2	47	0	-0.0143235	-0.0171929	0.00879583	-0.00403579	0.0294736	0.0213053	22.7917	22.7597	22.7582	22.7822	22.799	22.8301	22.8189
	WT	alaS	P00957	Alanine--tRNA ligase	5	47	0	-0.162876	-0.0787048	-0.00982394	-0.0209159	-0.0403955	-0.0757409	22.5764	22.4348	22.5177	22.5296	22.5408	22.5161	22.4762		rob	alaS	P00957	Alanine--tRNA ligase	3	46	0	-0.115589	-0.110671	-0.0799448	-0.0910323	-0.0865837	-0.18844	22.653	22.4167	22.4718	22.4666	22.498	22.478	22.4172
	WT	alaS	P00957	Alanine--tRNA ligase	6	21	0	0.210399	0.253706	0.0180144	0.0833628	0.163109	0.215664	18.1735	18.3787	18.3861	18.1932	18.2571	18.3512	18.4054		rob	alaS	P00957	Alanine--tRNA ligase	4	49	0	0.0644597	0.0117186	0.0675801	0.0661491	0.0221299	-0.0121726	23.0336	23.0768	23.0018	23.0792	23.0852	23.0175	22.9969
	WT	aldA	P25553	Lactaldehyde dehydrogenase	1	26	0	-0.031724	0.0137577	-0.017761	0.0001823	-0.02286	-0.0532278	20.6496	20.6015	20.6605	20.6065	20.6242	20.6072	20.5806		rob	alaS	P00957	Alanine--tRNA ligase	5	47	0	0.0419552	0.0126462	0.140376	0.153499	0.105428	0.0730533	22.4669	22.5313	22.4521	22.5619	22.6248	22.5486	22.4652
	WT	aldA	P25553	Lactaldehyde dehydrogenase	2	23	0	0.0948873	0.0902606	0.0272165	0.0675407	-0.0200867	-0.0192754	21.1897	21.289	21.276	21.2263	21.2957	21.193	21.1993		rob	alaS	P00957	Alanine--tRNA ligase	6	21	0	0.179162	0.172712	0.0655437	0.10441	0.197091	0.336021	17.9988	18.1926	18.1392	18.0572	18.1108	18.1861	18.2747
	WT	aldA	P25553	Lactaldehyde dehydrogenase	3	22	0	0.0544928	0.0692256	0.0609013	0.0716384	0.0716359	0.0364246	20.6089	20.7143	20.6873	20.6685	20.7008	20.688	20.6488		rob	aldA	P25553	Lactaldehyde dehydrogenase	1	26	0	-0.0347537	0.00846574	-0.0236958	-0.0824519	-0.00386847	-0.0447029	20.6132	20.5803	20.6098	20.5755	20.5131	20.63	20.5643
	WT	aldA	P25553	Lactaldehyde dehydrogenase	4	24	0	0.0399165	0.0152067	-0.0348239	-0.0083676	-0.0549027	-0.0697834	21.5563	21.5746	21.563	21.5083	21.5252	21.4861	21.4239		rob	aldA	P25553	Lactaldehyde dehydrogenase	2	23	0	0.0562852	0.0235241	-0.00380458	0.0362757	0.0474131	0.000882565	21.1518	21.1904	21.1589	21.1296	21.1993	21.208	21.1585
	WT	aldA	P25553	Lactaldehyde dehydrogenase	5	26	0	-0.108411	-0.0141071	-0.0565391	-0.0857177	-0.0150882	-0.055621	21.5833	21.4962	21.5892	21.4897	21.4829	21.5483	21.5032		rob	aldA	P25553	Lactaldehyde dehydrogenase	3	22	0	-0.103393	-0.127368	-0.127925	-0.116733	-0.119126	-0.152981	20.7338	20.5098	20.536	20.4996	20.5532	20.5264	20.5335
	WT	aldA	P25553	Lactaldehyde dehydrogenase	6	19	0	0.171222	0.196943	0.133119	0.14771	0.153526	0.304333	19.5342	19.7002	19.6899	19.6689	19.6821	19.7023	19.8547		rob	aldA	P25553	Lactaldehyde dehydrogenase	4	24	0	0.0713133	0.0355388	0.0456217	0.0428802	0.00847353	0.00152167	21.3616	21.4117	21.3536	21.3853	21.3899	21.3318	21.3386
	WT	aldA	P25553	Lactaldehyde dehydrogenase	7	11	0	0.104055	0.267595	0.0756462	0.0846429	0.0849219	0.147626	17.1303	17.2012	17.353	17.159	17.1786	17.1922	17.2346		rob	aldA	P25553	Lactaldehyde dehydrogenase	5	26	0	0.0829145	0.0223869	0.10651	0.145312	0.0721245	0.0659925	21.4226	21.528	21.4176	21.4838	21.5723	21.471	21.4139
	WT	aldB	P37685	Aldehyde dehydrogenase B	1	10	0	-0.0428989	-0.104301	-0.110326	-0.0813439	-0.156654	-0.0110536	19.2607	19.2015	19.1536	19.1251	19.1538	19.0846	19.2339		rob	aldA	P25553	Lactaldehyde dehydrogenase	6	19	0	0.104866	0.116231	0.16735	0.0847963	0.242188	0.296822	19.7251	19.8445	19.809	19.8852	19.8174	19.9574	19.9617
	WT	aldB	P37685	Aldehyde dehydrogenase B	2	8	0	0.132157	0.00770968	-0.00743263	-0.0250951	-0.0140189	0.0476317	19.3782	19.5147	19.382	19.3802	19.3916	19.3875	19.4547		rob	aldA	P25553	Lactaldehyde dehydrogenase	7	11	0	0.220764	0.18009	0.175581	0.142	0.332516	0.217421	17.1893	17.3839	17.3559	17.3603	17.3489	17.5531	17.3758
	WT	aldB	P37685	Aldehyde dehydrogenase B	3	9	0	0.0622377	-0.0174562	-0.0425619	-0.0402732	0.048699	0.0322729	19.5073	19.6205	19.499	19.4634	19.4872	19.5635	19.543		rob	aldB	P37685	Aldehyde dehydrogenase B	1	10	0	-0.0451515	0.0566269	-0.0488943	0.0100159	-0.0590309	0.0142099	19.1536	19.1104	19.1984	19.0908	19.146	19.1153	19.1637
	WT	aldB	P37685	Aldehyde dehydrogenase B	4	7	0	0.0554877	-0.0397637	0.00298773	-0.0236294	-0.0768783	-0.0180722	20.3722	20.4061	20.3239	20.3621	20.3258	20.2801	20.2915		rob	aldB	P37685	Aldehyde dehydrogenase B	2	8	0	-0.10005	-0.00593533	-0.0214758	0.0116683	-0.0693542	0.101065	19.3233	19.2056	19.301	19.2835	19.3462	19.2628	19.4302
	WT	aldB	P37685	Aldehyde dehydrogenase B	5	9	0	0.139418	-0.0590881	0.0327166	0.0896537	-0.022818	0.101985	19.4574	19.6181	19.4183	19.4531	19.5324	19.4147	19.5349		rob	aldB	P37685	Aldehyde dehydrogenase B	3	9	0	-0.0440066	0.0135075	-0.0772506	0.00745612	-0.0763068	0.278269	19.459	19.2944	19.4021	19.2754	19.4026	19.2943	19.6899
	WT	aldB	P37685	Aldehyde dehydrogenase B	6	5	0	0.352734	0.0404264	0.114834	0.0836307	0.269588	0.229703	17.688	18.0356	17.6873	17.8045	17.7719	17.9722	17.934		rob	aldB	P37685	Aldehyde dehydrogenase B	4	7	0	0.0132137	0.0243476	0.0469535	0.0164934	-0.0411332	-0.0208755	20.1743	20.1663	20.1552	20.1993	20.1762	20.095	20.129
	WT	aldB	P37685	Aldehyde dehydrogenase B	7	5	0	-0.0937909	0.280653	0.360078	0.179181	0.0506674	0.0822924	15.3716	15.2445	15.6072	15.6846	15.5143	15.3991	15.4105		rob	aldB	P37685	Aldehyde dehydrogenase B	5	9	0	0.0932108	0.177636	0.198102	0.211448	0.114995	0.228749	19.3161	19.4318	19.4663	19.4689	19.5319	19.4073	19.4702
	WT	allE	P75713	(S)-ureidoglycine aminohydrolase	6	2	0	0.163679	0.313969	-0.0874008	0.299837	0.277379	0.237541	14.7355	14.894	15.0083	14.6497	15.0356	15.0275	14.9893		rob	aldB	P37685	Aldehyde dehydrogenase B	6	5	0	-0.0234873	0.20845	0.0673568	0.154321	0.023416	0.426312	17.791	17.7821	17.9672	17.8512	17.9529	17.8046	18.1572
	WT	allE	P75713	(S)-ureidoglycine aminohydrolase	8	2	0	0.00702932	0.126419	0.0362338	-0.04082	0.10514	0.0433558	16.4014	16.4137	16.5642	16.4278	16.3753	16.5278	16.4794		rob	aldB	P37685	Aldehyde dehydrogenase B	7	5	0	0.266861	0.123187	0.0277165	0.191652	-0.0734567	0.0712638	15.3629	15.6037	15.4727	15.3861	15.5722	15.3208	15.4033
	WT	allE	P75713	(S)-ureidoglycine aminohydrolase	9	3	0	-0.0211721	0.124224	0.0916254	0.141039	0.0577385	0.0692216	16.7834	16.7283	16.8892	16.8566	16.9205	16.8343	16.8512		rob	allE	P75713	(S)-ureidoglycine aminohydrolase	6	2	0	0.149063	0.025313	0.179946	0.141997	0.0582664	-0.0760592	15	15.1636	14.993	15.1727	15.1495	15.0484	14.8638
	WT	allR	P0ACN4	HTH-type transcriptional repressor AllR	1	2	0	-0.225593	0.121853	0.0256201	-0.196327	-0.156459	0.205071	14.4833	14.2414	14.6024	14.4837	14.2614	14.3074	14.6726		rob	allE	P75713	(S)-ureidoglycine aminohydrolase	8	2	0	-0.0139446	0.170068	0.137499	0.176169	0.0879011	-0.000513587	16.4945	16.4672	16.6446	16.6255	16.6287	16.5442	16.4532
	WT	allR	P0ACN4	HTH-type transcriptional repressor AllR	3	4	0	-0.128867	-0.033926	-0.0347643	-0.0420661	0.0395112	0.130257	17.0218	16.9439	16.997	16.9857	16.9999	17.0688	17.1555		rob	allE	P75713	(S)-ureidoglycine aminohydrolase	9	3	0	0.00317012	-0.133592	0.106398	0.0601574	0.0687817	0.158335	16.8872	16.8702	16.7573	17.0063	16.9459	16.9717	17.0323
	WT	allR	P0ACN4	HTH-type transcriptional repressor AllR	4	4	0	0.146653	0.117225	0.170704	0.278678	0.129348	0.147883	17.0301	17.1551	17.1388	17.1877	17.286	17.1442	17.1153		rob	allR	P0ACN4	HTH-type transcriptional repressor AllR	1	2	0	0.0947472	-0.141798	-0.101722	0.113622	-0.108356	-0.0711608	14.5595	14.6561	14.4058	14.4438	14.6554	14.4718	14.4841
	WT	alr	P0A6B4	Alanine racemase, biosynthetic	1	7	0	-0.152806	-0.193787	-0.113922	-0.284888	-0.113825	-0.120891	17.3996	17.2305	17.203	17.2604	17.0891	17.2663	17.2629		rob	allR	P0ACN4	HTH-type transcriptional repressor AllR	3	4	0	0.352766	0.211996	0.240803	0.0405753	0.200101	0.425918	16.9468	17.1789	17.0884	17.0812	16.9235	17.0585	17.3254
	WT	alr	P0A6B4	Alanine racemase, biosynthetic	2	7	0	0.0148178	0.0241438	-0.0723834	0.0168389	0.0150983	0.0288201	16.9897	17.0089	17.0099	16.9267	17.045	17.0281	17.0474		rob	allR	P0ACN4	HTH-type transcriptional repressor AllR	4	4	0	-0.0927825	-0.0124939	-0.0997633	-0.0908321	-0.013155	0.0147877	17.273	17.159	17.217	17.1513	17.1676	17.2217	17.2633
	WT	alr	P0A6B4	Alanine racemase, biosynthetic	3	6	0	-0.121509	0.173335	0.204174	0.0907825	-0.0149051	0.149486	16.3702	16.2996	16.5526	16.573	16.4811	16.3628	16.5231		rob	alr	P0A6B4	Alanine racemase, biosynthetic	1	7	0	-0.107035	0.107421	0.0148472	0.0194367	0.0700037	0.017765	17.2274	17.1222	17.3229	17.2282	17.2291	17.3181	17.2409
	WT	alr	P0A6B4	Alanine racemase, biosynthetic	4	7	0	0.196659	-0.0861877	0.00328349	-0.131678	0.554272	0.0648602	14.6671	14.8421	14.5724	14.6572	14.5126	15.2061	14.6693		rob	alr	P0A6B4	Alanine racemase, biosynthetic	2	7	0	0.00810927	0.145163	0.139919	0.0803586	0.153608	0.105497	16.9399	16.9304	17.0688	17.0615	17.0315	17.1024	17.0513
	WT	alsB	P39265	D-allose-binding periplasmic protein	2	6	0	-0.153574	0.00727826	-0.0238376	-0.116378	0.443063	0.196594	14.1369	13.9877	14.1402	14.1224	14.0589	14.6033	14.3623		rob	alr	P0A6B4	Alanine racemase, biosynthetic	3	6	0	0.0799186	0.148223	0.0514578	-0.107469	-0.0695479	-0.257773	16.5062	16.4655	16.584	16.4513	16.3349	16.3483	16.2011
	WT	alsB	P39265	D-allose-binding periplasmic protein	3	5	0	-0.312582	0.159355	-0.0797978	-0.209596	-0.0313797	-0.487418	14.0362	13.7746	14.2047	13.9551	13.8468	14.0124	13.5522		rob	alr	P0A6B4	Alanine racemase, biosynthetic	4	7	0	0.134652	0.39865	-0.0171984	0.234356	0.134186	0.360207	14.5178	14.6312	14.8729	14.4786	14.7376	14.6137	14.8535
	WT	alsB	P39265	D-allose-binding periplasmic protein	8	2	0	0.731006	0.493447	0.259145	0.766276	0.419965	0.192395	13.0855	13.8218	13.6153	13.3348	13.8665	13.5267	13.3125		rob	alsB	P39265	D-allose-binding periplasmic protein	2	6	0	0.0823779	0.050021	-0.0558421	-0.180489	-0.0447592	-0.0554649	14.1904	14.2551	14.2241	14.1163	14.0212	14.1546	14.1408
	WT	amiA	P36548	N-acetylmuramoyl-L-alanine amidase AmiA	1	6	0	0.123347	0.0700052	0.033315	-0.00708347	0.0246932	-0.0307994	16.2886	16.3956	16.3558	16.2966	16.2559	16.2938	16.242		rob	alsB	P39265	D-allose-binding periplasmic protein	3	5	0	-0.0725733	-0.142974	-0.0509811	-0.144556	0.124771	-0.26951	14.0661	13.8729	13.8527	13.9087	13.8576	14.1025	13.7492
	WT	amiA	P36548	N-acetylmuramoyl-L-alanine amidase AmiA	2	6	0	0.0748815	-0.0935113	-0.123522	-0.112509	-0.0357181	-0.0677249	17.9862	18.0655	17.8887	17.8721	17.9121	17.9738	17.9474		rob	alsB	P39265	D-allose-binding periplasmic protein	8	2	0	-0.128775	0.0358527	-0.276223	0.00536197	0.167603	0.0606691	13.6345	13.4924	13.6504	13.3518	13.598	13.764	13.6544
	WT	amiA	P36548	N-acetylmuramoyl-L-alanine amidase AmiA	3	7	0	-0.293439	-0.172976	-0.189036	-0.139598	-0.201968	-0.181982	17.5667	17.3242	17.4029	17.3763	17.4473	17.3723	17.3882		rob	amiA	P36548	N-acetylmuramoyl-L-alanine amidase AmiA	1	6	0	-0.150288	-0.0283209	-0.211663	-0.0713248	-0.0510337	0.0299435	16.417	16.2686	16.3768	16.1913	16.328	16.3866	16.4427
	WT	amiA	P36548	N-acetylmuramoyl-L-alanine amidase AmiA	4	5	0	-0.234792	-0.189948	-0.0746429	-0.225747	-0.278187	-0.0737075	17.6695	17.4131	17.4711	17.5817	17.421	17.3761	17.5332		rob	amiA	P36548	N-acetylmuramoyl-L-alanine amidase AmiA	2	6	0	-0.011834	-0.0959241	-0.0201027	0.0606229	0.0454034	0.131972	18.0735	18.044	17.9612	18.035	18.1454	18.1278	18.2113
	WT	amiB	P26365	N-acetylmuramoyl-L-alanine amidase AmiB	1	5	0	0.122138	0.184728	0.0555301	0.0208803	0.188005	0.168022	16.2262	16.332	16.4082	16.2565	16.2215	16.3948	16.3785		rob	amiA	P36548	N-acetylmuramoyl-L-alanine amidase AmiA	3	7	0	0.105543	0.138114	0.0231613	0.0532595	0.140713	0.0704065	17.5329	17.5178	17.6005	17.4497	17.5222	17.5852	17.5559
	WT	amiB	P26365	N-acetylmuramoyl-L-alanine amidase AmiB	2	7	0	0.328551	0.0694394	0.17028	-0.0362114	0.143447	-0.0366258	14.7953	15.1282	14.8607	14.9749	14.7975	14.9621	14.7875		rob	amiA	P36548	N-acetylmuramoyl-L-alanine amidase AmiA	4	5	0	0.0876174	0.00441871	0.0893098	0.120877	0.0188428	0.0903256	17.5762	17.6426	17.5371	17.6435	17.6825	17.5568	17.642
	WT	amiB	P26365	N-acetylmuramoyl-L-alanine amidase AmiB	3	8	0	0.0499064	-0.0301293	-0.044253	-0.207258	-0.0828675	0.190351	15.5476	15.6485	15.5266	15.502	15.3606	15.4722	15.7414		rob	amiB	P26365	N-acetylmuramoyl-L-alanine amidase AmiB	1	5	0	0.0308978	0.185618	0.0422905	-0.0481918	0.0424993	-0.0489501	16.4028	16.4356	16.5765	16.4311	16.3369	16.466	16.3497
	WT	amiB	P26365	N-acetylmuramoyl-L-alanine amidase AmiB	4	7	0	-0.0358002	-0.140414	-0.210225	-0.153149	-0.26386	-0.0520633	17.2807	17.2233	17.1318	17.0574	17.1048	17.0016	17.166		rob	amiB	P26365	N-acetylmuramoyl-L-alanine amidase AmiB	2	7	0	0.0576247	0.407676	0.139996	0.180233	0.185635	0.217983	14.8961	14.9361	15.2875	15.0178	15.0876	15.0906	15.1199
	WT	amiC	P63883	N-acetylmuramoyl-L-alanine amidase AmiC	1	6	0	-0.228765	-0.0774556	-0.0822692	-0.0887354	-0.101961	-0.120719	16.9181	16.673	16.8378	16.8105	16.8038	16.7966	16.7816		rob	amiB	P26365	N-acetylmuramoyl-L-alanine amidase AmiB	3	8	0	-0.148363	0.0785197	0.0624042	0.0379272	-0.0401594	-0.160221	15.5904	15.3214	15.5984	15.5464	15.5644	15.4618	15.3828
	WT	amiC	P63883	N-acetylmuramoyl-L-alanine amidase AmiC	2	7	0	-0.103021	-0.121476	0.102088	-7.42038e-05	-0.0373503	-0.0500179	16.8153	16.7166	16.6898	16.9268	16.8537	16.8013	16.7942		rob	amiB	P26365	N-acetylmuramoyl-L-alanine amidase AmiB	4	7	0	0.0906322	0.212238	0.048439	-0.0242042	0.115084	0.0722906	17.1253	17.1947	17.294	17.1518	17.0865	17.2021	17.1731
	WT	amiC	P63883	N-acetylmuramoyl-L-alanine amidase AmiC	3	6	0	0.0624688	-0.0772862	-0.173087	-0.0904291	-0.103777	-0.250277	16.3929	16.5063	16.3247	16.2184	16.3226	16.2966	16.146		rob	amiC	P63883	N-acetylmuramoyl-L-alanine amidase AmiC	1	6	0	-0.128493	-0.134801	-0.16104	-0.11509	0.028591	-0.212906	16.8288	16.7022	16.6821	16.6538	16.696	16.8781	16.6117
	WT	amiC	P63883	N-acetylmuramoyl-L-alanine amidase AmiC	4	2	0	-0.374822	-0.276001	-0.425448	-0.302616	-0.300422	-0.0633944	15.7713	15.3748	15.4868	15.3327	15.4459	15.4556	15.6453		rob	amiC	P63883	N-acetylmuramoyl-L-alanine amidase AmiC	2	7	0	-0.132293	-0.122385	0.00192744	0.0306768	-0.104299	-0.0277333	16.8363	16.6864	16.6976	16.8199	16.8782	16.7409	16.8144
	WT	amiD	P75820	N-acetylmuramoyl-L-alanine amidase AmiD	5	2	0	-0.0190472	-0.326635	-0.125723	-0.0993484	-0.567227	0.0561894	14.3966	14.3988	14.0899	14.2338	14.2826	13.8094	14.4283		rob	amiC	P63883	N-acetylmuramoyl-L-alanine amidase AmiC	3	6	0	-0.12553	0.102568	-0.216474	-0.0382628	0.0670094	-0.219219	16.3279	16.0817	16.36	16.005	16.2257	16.3065	16.0613
	WT	amn	P0AE12	AMP nucleosidase	1	4	0	-0.333485	-0.243952	0.207232	-0.0951071	-0.419468	-0.27231	14.8999	14.5501	14.6531	15.0818	14.7792	14.4609	14.6118		rob	amiC	P63883	N-acetylmuramoyl-L-alanine amidase AmiC	4	2	0	-0.0266899	-0.0859973	0.0976779	-0.0327226	0.0660734	0.224283	15.346	15.2981	15.2165	15.4217	15.2987	15.3739	15.5458
	WT	amn	P0AE12	AMP nucleosidase	2	5	0	0.208901	-0.198881	-0.149345	0.112485	-0.00641386	0.307086	12.7886	13.0019	12.5857	12.6486	12.9395	12.8055	13.1246		rob	amiD	P75820	N-acetylmuramoyl-L-alanine amidase AmiD	5	2	0	0.131667	0.0267963	0.0714923	0.25006	0.173357	0.263464	14.1673	14.3215	14.1667	14.1935	14.4217	14.3169	14.3561
	WT	amn	P0AE12	AMP nucleosidase	3	3	0	0.100698	-0.108638	0.038373	0.03235	0.0499111	-0.0523332	14.8888	15.0404	14.7893	14.9258	14.9413	14.9462	14.8398		rob	amn	P0AE12	AMP nucleosidase	1	4	0	-0.174158	-0.0555513	0.0946884	0.0668013	-0.267029	-0.132728	14.6377	14.4655	14.5703	14.7184	14.6869	14.3914	14.5008
	WT	amn	P0AE12	AMP nucleosidase	4	10	0	0.00853523	-0.0352616	0.0227183	-0.0898925	0.0278299	0.00125857	17.5392	17.5261	17.4955	17.5488	17.4266	17.5518	17.4778		rob	amn	P0AE12	AMP nucleosidase	2	5	0	0.0161838	0.121866	0.0167339	0.0841316	0.413276	-0.0923655	13.0393	13.0378	13.1449	13.0377	13.1347	13.4615	12.9528
	WT	amn	P0AE12	AMP nucleosidase	5	7	0	-0.0900763	-0.130489	-0.0642008	-0.138282	-0.103041	-0.123922	17.1931	17.1243	17.0826	17.0918	17.0401	17.0701	17.0447		rob	amn	P0AE12	AMP nucleosidase	3	3	0	-0.101997	-0.222372	-0.558617	-0.126353	-0.41906	0.108936	15.1732	14.9505	14.8803	14.5082	14.9829	14.6657	15.2347
	WT	amn	P0AE12	AMP nucleosidase	6	6	0	0.0669801	0.121838	0.00272236	0.296431	0.169897	0.20066	16.3365	16.3983	16.4172	16.3409	16.6331	16.521	16.5534		rob	amn	P0AE12	AMP nucleosidase	4	10	0	0.153111	0.136276	0.125969	0.132879	0.126979	0.194083	17.3326	17.4644	17.4253	17.4366	17.4509	17.4213	17.5021
	WT	ampC	P00811	Beta-lactamase	1	6	0	0.0354889	0.0457037	0.305845	0.149615	0.165294	0.15009	15.1547	15.1739	15.1976	15.4353	15.2787	15.3005	15.2891		rob	amn	P0AE12	AMP nucleosidase	5	7	0	0.144197	0.147751	0.00631919	0.154852	0.227686	0.269218	17.0023	17.1689	17.1226	16.9632	17.1614	17.2061	17.1968
	WT	ampC	P00811	Beta-lactamase	2	5	0	0.0857469	0.0586677	0.158818	0.242789	0.198471	0.148624	16.4854	16.5756	16.5401	16.6536	16.7667	16.7072	16.663		rob	amn	P0AE12	AMP nucleosidase	6	6	0	-0.272574	-0.10541	-0.242495	-0.377661	-0.133971	-0.0907344	16.5075	16.2495	16.3698	16.2578	16.1374	16.3637	16.3566
	WT	ampC	P00811	Beta-lactamase	3	8	0	0.156647	0.177975	0.0838034	0.045277	0.0802546	0.204958	17.6485	17.8561	17.8356	17.7309	17.714	17.7362	17.8569		rob	ampC	P00811	Beta-lactamase	1	6	0	0.0603316	0.0923429	-0.024381	0.136689	0.0713039	0.0734973	15.1335	15.1957	15.2139	15.0951	15.2525	15.2254	15.2028
	WT	ampC	P00811	Beta-lactamase	4	8	0	0.180388	0.110935	0.0451051	0.125753	0.0497608	0.182915	17.3653	17.524	17.4677	17.3972	17.4683	17.3998	17.4855		rob	ampC	P00811	Beta-lactamase	2	5	0	-0.0183923	0.0691418	0.0109755	-0.0593257	0.135153	0.0265245	16.4971	16.461	16.5499	16.4897	16.449	16.6411	16.5294
	WT	ampC	P00811	Beta-lactamase	5	7	0	0.00584435	-0.0823659	-0.130345	-0.0583086	0.0318287	-0.0373667	18.4008	18.4279	18.3384	18.2334	18.3278	18.4127	18.3389		rob	ampC	P00811	Beta-lactamase	3	8	0	0.0192442	0.0157431	-0.0177168	-0.0703809	-0.0680203	-0.226073	17.7934	17.692	17.7387	17.6693	17.6591	17.637	17.52
	WT	ampC	P00811	Beta-lactamase	6	6	0	0.0986282	0.0163719	0.0544901	0.0429207	-0.0638987	0.0673215	17.3094	17.4028	17.2846	17.3655	17.3525	17.2601	17.3929		rob	ampC	P00811	Beta-lactamase	4	8	0	0.117498	0.158477	0.139534	0.138369	0.102077	0.0478094	17.2021	17.2984	17.3171	17.3197	17.3259	17.266	17.2254
	WT	ampH	P0AD70	D-alanyl-D-alanine-carboxypeptidase/endopeptidase AmpH	1	3	0	0.119694	-0.348229	-0.183375	-0.0180919	0.0946127	-0.19441	14.4929	14.5963	14.1419	14.2842	14.4492	14.568	14.2827		rob	ampC	P00811	Beta-lactamase	5	7	0	0.123505	0.0688603	0.0464116	0.122286	0.0155982	-0.0457335	18.2385	18.3844	18.2799	18.2395	18.3651	18.2303	18.118
	WT	ampH	P0AD70	D-alanyl-D-alanine-carboxypeptidase/endopeptidase AmpH	2	5	0	-0.185881	-0.214776	0.029512	-0.266367	0.112913	-0.163025	15.6975	15.516	15.4787	15.7364	15.4696	15.8337	15.5634		rob	ampC	P00811	Beta-lactamase	6	6	0	0.219115	0.298562	0.0240549	0.154064	0.185918	0.0583147	17.1177	17.3515	17.384	17.1346	17.2794	17.2938	17.1159
	WT	amyA	P26612	Cytoplasmic alpha-amylase	1	3	0	0.0127181	-0.0728844	-0.0067666	-0.239839	0.0236164	0.0613112	14.2213	14.2177	14.1456	14.1892	13.9558	14.2254	14.2668		rob	ampH	P0AD70	D-alanyl-D-alanine-carboxypeptidase/endopeptidase AmpH	1	3	0	0.0348217	-0.0115471	0.278418	0.13485	0.176074	0.143931	14.2291	14.2658	14.2057	14.4935	14.3463	14.4259	14.3688
	WT	amyA	P26612	Cytoplasmic alpha-amylase	2	2	0	-0.418035	-0.313615	-0.310043	-0.182462	-0.103953	0.105079	15.1756	14.7619	14.858	14.8749	15.0316	15.095	15.3095		rob	ampH	P0AD70	D-alanyl-D-alanine-carboxypeptidase/endopeptidase AmpH	2	5	0	0.163683	0.0911188	0.0948395	0.269246	0.168141	0.0412784	15.5873	15.7333	15.6621	15.6638	15.8678	15.7644	15.6344
	WT	anmK	P77570	Anhydro-N-acetylmuramic acid kinase	4	2	0	-0.0351719	0.0134657	0.134417	0.0906813	0.28988	0.486129	13.8215	13.7647	13.8265	13.9428	13.8894	14.0962	14.245		rob	amyA	P26612	Cytoplasmic alpha-amylase	1	3	0	0.0805576	0.120663	0.409967	0.322026	-0.0231363	0.247237	13.784	13.8664	13.8927	14.1799	14.0883	13.7815	14.027
	WT	ansA	P0A962	L-asparaginase 1	1	5	0	-0.0558169	-0.106259	0.0509636	-0.110549	-0.0407104	0.0476321	17.8912	17.8191	17.7821	17.9169	17.755	17.831	17.9231		rob	amyA	P26612	Cytoplasmic alpha-amylase	2	2	0	-0.129454	-0.0436246	-0.119454	-0.122686	0.0921401	0.058583	14.8326	14.6855	14.7727	14.6948	14.7212	14.9337	14.897
	WT	ansA	P0A962	L-asparaginase 1	2	6	0	0.100974	-0.0212329	-0.154936	-0.075087	0.0139346	0.0414044	16.5391	16.6444	16.5139	16.3935	16.5024	16.5763	16.6094		rob	anmK	P77570	Anhydro-N-acetylmuramic acid kinase	4	2	0	0.374846	-0.234609	-0.205406	-0.0426932	-0.22164	0.0545836	13.9856	14.3392	13.7074	13.7582	13.9283	13.7257	14.0156
	WT	ansA	P0A962	L-asparaginase 1	3	5	0	0.0570906	0.221311	-0.0538422	0.103513	0.038568	-0.104391	15.6695	15.7775	15.8999	15.6143	15.7932	15.7155	15.5685		rob	ansA	P0A962	L-asparaginase 1	1	5	0	-0.0457643	-0.064336	-0.0322891	0.00702094	-0.00579285	0.00203642	17.7906	17.7467	17.7143	17.7443	17.7799	17.8054	17.7884
	WT	ansA	P0A962	L-asparaginase 1	4	4	0	-0.0320495	0.0598171	-0.168483	0.00593479	-0.0829533	0.0620822	16.2683	16.2146	16.3196	16.0867	16.2515	16.1701	16.2677		rob	ansA	P0A962	L-asparaginase 1	2	6	0	0.113275	0.1481	0.0605963	0.132755	-0.00447833	0.111357	16.4908	16.5863	16.6225	16.533	16.6348	16.4952	16.6079
	WT	ansA	P0A962	L-asparaginase 1	5	7	0	-0.0747533	-0.0538234	-0.0485301	-0.0647276	-0.0708607	-0.074653	18.5435	18.49	18.5096	18.4579	18.4641	18.4527	18.4444		rob	ansA	P0A962	L-asparaginase 1	3	5	0	0.170635	-6.49448e-06	0.239307	0.398788	0.152186	0.532698	15.6235	15.6735	15.553	15.7564	15.9584	15.6873	16.1088
	WT	ansA	P0A962	L-asparaginase 1	6	5	0	-0.10945	-0.0938182	-0.0757822	-0.294128	-0.0475933	0.0138788	16.2197	16.1051	16.0847	16.1456	15.9258	16.1867	16.2498		rob	ansA	P0A962	L-asparaginase 1	4	4	0	0.112665	0.23553	0.119197	-0.0281915	0.182904	-0.0302919	16.1285	16.22	16.3206	16.2258	16.0858	16.2732	16.0737
	WT	ansA	P0A962	L-asparaginase 1	7	3	0	-0.0744957	-0.0168886	-0.118096	-0.0591439	-0.0305576	-0.0650986	15.45	15.3423	15.3881	15.2849	15.3545	15.3964	15.3416		rob	ansA	P0A962	L-asparaginase 1	5	7	0	-0.101844	-0.0377592	-0.0378594	0.0153849	-0.0147902	-0.125839	18.5641	18.4847	18.4989	18.4809	18.5838	18.5255	18.3635
	WT	ansB	P00805	L-asparaginase 2	1	11	0	0.0240327	-0.0704162	-0.0271874	-0.0400749	-0.0461833	-0.0271881	18.9452	18.9529	18.872	18.8927	18.8795	18.8795	18.9022		rob	ansA	P0A962	L-asparaginase 1	6	5	0	0.281118	0.153679	0.0308952	0.140416	0.234738	0.133895	16.0568	16.3525	16.1782	16.0805	16.2048	16.2817	16.1306
	WT	ansB	P00805	L-asparaginase 2	2	13	0	-0.0290673	-0.0313299	0.0161244	0.0125447	0.0136775	-0.0346647	19.708	19.6833	19.6727	19.7335	19.759	19.745	19.7022		rob	ansA	P0A962	L-asparaginase 1	7	3	0	0.491177	0.348898	0.335902	-0.0616874	-0.00846322	0.100076	15.1688	15.6339	15.5043	15.5002	15.1247	15.1916	15.238
	WT	ansB	P00805	L-asparaginase 2	3	11	0	0.0782767	0.0442245	0.120149	0.0266157	0.0742129	-0.00628478	19.9887	20.1179	20.0421	20.1075	20.0355	20.0704	19.9859		rob	ansB	P00805	L-asparaginase 2	1	11	0	0.0756372	0.0239054	0.0631591	0.0559486	0.0217907	-0.00669078	18.9728	19.0503	18.9848	19.022	19.0111	19.0153	18.9619
	WT	ansB	P00805	L-asparaginase 2	4	14	0	0.0104904	0.0346541	0.0613647	-0.00177234	0.0409379	-0.0340146	20.2292	20.2181	20.2554	20.2775	20.2047	20.2549	20.1326		rob	ansB	P00805	L-asparaginase 2	2	13	0	0.035007	-0.0220441	0.0296212	-0.0139626	-0.0550105	-0.0576095	19.815	19.8323	19.7766	19.8263	19.8123	19.7689	19.7632
	WT	ansB	P00805	L-asparaginase 2	5	14	0	0.0907084	0.116391	0.0600098	0.0279445	-0.0370374	-0.0179185	20.4576	20.5696	20.594	20.4806	20.4709	20.4006	20.4152		rob	ansB	P00805	L-asparaginase 2	3	11	0	-0.0164707	-0.0648498	0.0803557	-0.0582782	-0.0285624	-0.118189	20.15	20.0129	20.0147	20.124	20.0278	20.0331	19.9845
	WT	ansB	P00805	L-asparaginase 2	6	12	0	-0.0758588	-0.0731198	-0.161314	-0.0525631	-0.105647	-0.0961466	19.7569	19.6758	19.6426	19.5972	19.7046	19.6658	19.677		rob	ansB	P00805	L-asparaginase 2	4	14	0	-0.0619151	-0.110212	-0.030664	-0.113347	-0.0395379	-0.0108279	20.2609	20.1777	20.1072	20.2083	20.1329	20.1831	20.2255
	WT	ansB	P00805	L-asparaginase 2	7	13	0	-0.00863686	-0.0513839	-0.0368986	-0.142975	-0.087764	-0.195581	18.9377	18.8959	18.8414	18.8538	18.7584	18.8269	18.6988		rob	ansB	P00805	L-asparaginase 2	5	14	0	-0.0815964	0.0170724	-0.00563517	-0.131217	-0.0551311	-0.11312	20.5434	20.4842	20.533	20.4923	20.4165	20.4644	20.3555
	WT	ansB	P00805	L-asparaginase 2	8	7	0	-0.203478	-0.418292	-0.190846	-0.408879	-0.240154	-0.342547	17.3549	17.1567	16.973	17.1543	16.9608	17.136	17.047		rob	ansB	P00805	L-asparaginase 2	6	12	0	-0.0956523	-0.130561	-0.0217185	-0.0931419	-0.0235179	-0.247608	19.837	19.7559	19.6741	19.8081	19.7514	19.8036	19.5293
	WT	ansB	P00805	L-asparaginase 2	9	12	0	-0.159558	-0.184117	-0.118735	-0.178328	-0.15886	-0.298037	18.1789	17.9854	17.9763	18.0417	17.9965	18.0132	17.8794		rob	ansB	P00805	L-asparaginase 2	7	13	0	0.065636	-0.0538809	0.0323941	-0.0820365	0.0654347	0.000600555	18.9312	18.9708	18.8639	18.9591	18.8668	19.028	18.901
	WT	ansB	P00805	L-asparaginase 2	10	11	0	0.0235671	0.00450587	-0.0251891	-0.123241	-0.145514	0.0163876	17.8745	17.8937	17.9154	17.867	17.759	17.7256	17.8811		rob	ansB	P00805	L-asparaginase 2	8	7	0	-0.0249552	-0.241353	-0.12107	-0.376378	-0.166805	-0.0529606	17.1208	17.0825	16.8594	16.9932	16.7025	16.9158	17.027
	WT	apaG	P62672	Protein ApaG	1	2	0	0.444817	0.413385	0.347483	0.253922	0.479483	0.439461	14.3995	14.828	14.8101	14.7217	14.6278	14.8595	14.8232		rob	ansB	P00805	L-asparaginase 2	9	12	0	0.142527	-0.119458	-0.129981	-0.145762	-0.0437466	-0.0100927	18.0726	18.1949	17.9569	17.9554	17.9254	18.0446	18.0493
	WT	apaH	P05637	Bis(5'-nucleosyl)-tetraphosphatase [symmetrical]	1	2	0	0.290631	0.135587	0.145319	0.294141	0.222525	0.0903421	15.8273	16.1016	15.9601	15.9473	16.0958	16.0303	15.9019		rob	ansB	P00805	L-asparaginase 2	10	11	0	-0.0302311	-0.0621908	-0.0482022	0.0980185	-0.00372336	-0.0606443	17.8615	17.8649	17.7838	17.7655	17.9768	17.8891	17.7312
	WT	apaH	P05637	Bis(5'-nucleosyl)-tetraphosphatase [symmetrical]	2	4	0	0.127765	0.143845	0.117181	0.10983	0.100955	0.154488	17.6379	17.77	17.7778	17.7645	17.7862	17.7622	17.8213		rob	apaG	P62672	Protein ApaG	1	2	0	-0.0248974	0.0518015	0.0876695	-0.215569	-0.163608	-0.197419	14.8431	14.8201	14.883	14.9168	14.6099	14.7002	14.6415
	WT	apaH	P05637	Bis(5'-nucleosyl)-tetraphosphatase [symmetrical]	3	2	0	-0.0396927	-0.122051	-0.181927	-0.0310017	-0.151248	-0.0323891	16.8397	16.8509	16.7268	16.6564	16.8289	16.6959	16.8107		rob	apaH	P05637	Bis(5'-nucleosyl)-tetraphosphatase [symmetrical]	1	2	0	-0.128844	0.0425689	-0.046644	0.246354	0.0381347	0.185225	15.8659	15.739	15.8966	15.8053	16.0946	15.9248	16.047
	WT	apaH	P05637	Bis(5'-nucleosyl)-tetraphosphatase [symmetrical]	4	4	0	0.083727	-0.00933772	-0.0147361	0.0677495	0.0813463	0.0177829	18.2106	18.2727	18.1928	18.1827	18.2556	18.2767	18.1657		rob	apaH	P05637	Bis(5'-nucleosyl)-tetraphosphatase [symmetrical]	2	4	0	-0.0142045	0.0721564	0.0619375	0.114816	0.0357807	0.0354088	17.6553	17.6234	17.7111	17.6989	17.7813	17.6999	17.6965
	WT	apaH	P05637	Bis(5'-nucleosyl)-tetraphosphatase [symmetrical]	5	3	0	-0.135769	-0.0924215	-0.158577	-0.116663	-0.20561	-0.0862115	17.7233	17.6088	17.6509	17.5277	17.592	17.4978	17.6126		rob	apaH	P05637	Bis(5'-nucleosyl)-tetraphosphatase [symmetrical]	3	2	0	-0.145082	-0.324064	-0.365533	-0.0652786	-0.0534042	0.070494	16.7929	16.5271	16.3984	16.321	16.6637	16.6511	16.816
	WT	apaH	P05637	Bis(5'-nucleosyl)-tetraphosphatase [symmetrical]	6	4	0	-0.153189	-0.233246	-0.163178	-0.0717926	-0.13739	-0.123487	17.0907	16.9323	16.8163	16.9291	17.0191	16.9679	16.9834		rob	apaH	P05637	Bis(5'-nucleosyl)-tetraphosphatase [symmetrical]	4	4	0	0.0579308	0.0562125	-0.0780771	0.0332535	0.0220966	0.0375014	18.0849	18.1216	18.0976	17.9848	18.1035	18.0687	18.0979
	WT	apaH	P05637	Bis(5'-nucleosyl)-tetraphosphatase [symmetrical]	7	3	0	-0.0266278	-0.122077	0.039271	0.148469	-0.0430921	-0.0715699	16.203	16.1431	16.0359	16.1952	16.315	16.1368	16.088		rob	apaH	P05637	Bis(5'-nucleosyl)-tetraphosphatase [symmetrical]	5	3	0	0.0653197	0.140569	-0.0938255	0.0632858	-0.0283026	0.0301794	17.5916	17.6793	17.7047	17.4524	17.6592	17.5395	17.547
	WT	apaH	P05637	Bis(5'-nucleosyl)-tetraphosphatase [symmetrical]	8	3	0	0.234623	0.0373608	0.269452	0.168291	0.0098317	0.216148	15.3587	15.5985	15.4324	15.6183	15.5417	15.3897	15.6094		rob	apaH	P05637	Bis(5'-nucleosyl)-tetraphosphatase [symmetrical]	6	4	0	0.0462884	-0.0226155	0.0305939	0.0234278	0.0676464	-0.0638512	17.1259	17.1868	17.071	17.1493	17.1569	17.1837	17.0019
	WT	apbE	P0AB85	FAD:protein FMN transferase	1	3	0	-0.549281	-0.851001	-0.855109	-0.591689	-0.723742	-0.0289042	11.814	11.2484	10.9602	10.9336	11.1967	11.0708	11.7693		rob	apaH	P05637	Bis(5'-nucleosyl)-tetraphosphatase [symmetrical]	7	3	0	0.0714982	-0.00788264	-0.121961	-0.147589	-0.205556	0.13801	16.4367	16.4821	16.4154	16.3102	16.3067	16.2624	16.5438
	WT	apbE	P0AB85	FAD:protein FMN transferase	3	4	0	-0.136943	-0.640691		-0.373199	-0.59313	0.0336139	11.4043	11.3183	10.7727		11.0513	10.8187	11.4413		rob	apaH	P05637	Bis(5'-nucleosyl)-tetraphosphatase [symmetrical]	8	3	0	0.139398	0.101162	0.257873	0.0830252	0.314063	0.352401	15.6519	15.7779	15.733	15.9032	15.693	15.9278	15.9635
	WT	apbE	P0AB85	FAD:protein FMN transferase	4	5	0	-0.0881269		-0.904519	-0.675677	-0.216408	-0.666006	12.3815	12.2718		11.4639	11.6831	12.1499	11.6529		rob	apbE	P0AB85	FAD:protein FMN transferase	1	3	0	0.689894	0.561118	0.653307	0.639514	0.16571	0.245358	10.9253	11.6171	11.4745	11.5646	11.5472	11.1117	11.1665
	WT	apbE	P0AB85	FAD:protein FMN transferase	5	7	0	-0.112987	-0.0205159	0.00383686	-0.0593757	-0.334432	-0.115786	17.6289	17.5372	17.6284	17.5957	17.5548	17.2745	17.4886		rob	apbE	P0AB85	FAD:protein FMN transferase	2	6	0	-1.29918	0.0793752	0.00689236	-0.209289		-0.916944	11.8768	10.5599	11.9399	11.8654	11.6788		10.9657
	WT	apbE	P0AB85	FAD:protein FMN transferase	6	7	0	0.358266	-0.0280952	0.427186	0.437733	-0.137132	-0.116517	14.1185	14.4716	14.0493	14.5474	14.5565	13.996	14.0183		rob	apbE	P0AB85	FAD:protein FMN transferase	3	4	0		-0.404254	-0.657017	0.201506	-0.223764		12.3013		11.8266	11.5379	12.4389	11.9892
	WT	apbE	P0AB85	FAD:protein FMN transferase	7	5	0	0.121818	-0.10905	-0.0113772	-0.235166	-0.133069	-0.261243	16.5643	16.6529	16.4103	16.506	16.2928	16.4081	16.2597		rob	apbE	P0AB85	FAD:protein FMN transferase	4	5	0	0.377847	0.206967	0.592809	0.571786	0.443811	0.168176	12.015	12.3717	12.1785	12.5859	12.5723	12.4206	12.1587
	WT	apbE	P0AB85	FAD:protein FMN transferase	8	8	0	-0.0465682	0.0372608	0.117059	-0.0223877	-0.139398	0.047679	16.3814	16.3401	16.455	16.4886	16.3737	16.2632	16.4637		rob	apbE	P0AB85	FAD:protein FMN transferase	5	7	0	-0.0557384	-0.120395	-0.104655	-0.0433227	-0.0612589	-0.200499	17.5958	17.5625	17.448	17.4458	17.5568	17.5108	17.3206
	WT	apbE	P0AB85	FAD:protein FMN transferase	9	7	0	0.135843	0.0855376	0.0783222	-0.0116953	-0.0564271	-0.170287	17.4715	17.5734	17.5386	17.5314	17.4558	17.4083	17.2998		rob	apbE	P0AB85	FAD:protein FMN transferase	6	7	0	0.128973	0.00935494	-0.127604	-0.145955	-0.27101	-0.596911	14.6266	14.7702	14.6037	14.4918	14.4882	14.3457	13.9695
	WT	apbE	P0AB85	FAD:protein FMN transferase	10	6	0	-0.0259675	0.149517	0.246969	0.166069	-0.0328337	-0.0261855	16.0916	16.0613	16.2776	16.3563	16.2654	16.0554	16.0557		rob	apbE	P0AB85	FAD:protein FMN transferase	7	5	0	-0.121223	0.0286184	-0.0596105	-0.115112	-0.125148	-0.10303	16.7863	16.639	16.8015	16.7222	16.6888	16.6925	16.6524
	WT	aphA	P0AE22	Class B acid phosphatase	1	6	0	0.182303	0.339413	-0.222878	-0.32765	0.0338401	-0.196558	13.4991	13.6651	13.8357	13.2509	13.1458	13.5134	13.2868		rob	apbE	P0AB85	FAD:protein FMN transferase	8	8	0	-0.00870238	-0.0327674	-0.0128489	-0.524949	-0.254183	-0.108306	16.7006	16.6785	16.6478	16.6812	16.1337	16.4082	16.5515
	WT	aphA	P0AE22	Class B acid phosphatase	2	4	0	-0.00573798	0.00796586	0.14501	0.067424	-0.181808	-0.199364	16.7738	16.7724	16.7778	16.9281	16.8796	16.6153	16.6033		rob	apbE	P0AB85	FAD:protein FMN transferase	9	7	0	-0.0141347	-0.0542788	0.103519	-0.141507	-0.0899408	-0.0562374	17.5733	17.5389	17.5227	17.6895	17.4303	17.499	17.5038
	WT	aphA	P0AE22	Class B acid phosphatase	3	4	0	-0.141558	-0.0161997	0.421488	-0.15818	0.153921	0.218395	13.643	13.5524	13.636	14.0632	13.5051	13.8045	13.8649		rob	apbE	P0AB85	FAD:protein FMN transferase	10	6	0	0.0169512	-0.128431	0.0513147	0.140491	-0.136575	-0.0536617	16.3198	16.3705	16.1759	16.3234	16.4776	16.2146	16.1966
	WT	aphA	P0AE22	Class B acid phosphatase	4	3	0	0.156902	-0.159896	-0.308275	-0.108524	-0.0592327	0.158377	14.7521	14.8874	14.5838	14.4307	14.6209	14.6777	14.8479		rob	aphA	P0AE22	Class B acid phosphatase	1	6	0	-0.142347	0.388817	0.0332311	-0.0676981	-0.161992	0.0992237	13.533	13.3925	13.9099	13.5523	13.4476	13.3917	13.628
	WT	aphA	P0AE22	Class B acid phosphatase	5	5	0	-0.589508	-0.266474	-0.33796	-0.321896	-0.602043	-0.210955	14.8772	14.309	14.6307	14.5022	14.5406	14.2552	14.6417		rob	aphA	P0AE22	Class B acid phosphatase	2	4	0	0.121595	0.106422	0.180992	0.00608947	0.00327975	-0.0427006	16.8394	16.9433	16.9294	17.002	16.8567	16.8515	16.8025
	WT	aphA	P0AE22	Class B acid phosphatase	6	5	0	-1.09383	-0.603528	-0.989953	-0.958808	-0.652097	-0.475644	13.7283	12.6292	13.0836	12.74	12.7697	13.0908	13.2689		rob	aphA	P0AE22	Class B acid phosphatase	3	4	0	0.163774	0.0779359	0.128119	-0.122143	0.369707	-0.945155	13.7677	13.8108	13.7752	13.7894	13.5817	14.049	12.7752
	WT	aphA	P0AE22	Class B acid phosphatase	7	2	0	0.0936949	0.25375	0.20765	0.103861	0.092108	0.236353	13.6833	13.7437	13.892	13.8439	13.7507	13.7523	13.8763		rob	aphA	P0AE22	Class B acid phosphatase	4	3	0	-0.152481	-0.117866	-0.0312409	-0.376229	-0.149634	-0.357563	14.8848	14.7111	14.7235	14.8316	14.494	14.697	14.5028
	WT	aphA	P0AE22	Class B acid phosphatase	8	3	0	-0.0394029	0.185448	-0.115281	-0.134132	-0.0353345	0.351755	13.2696	13.2354	13.4914	13.1444	13.1501	13.2554	13.6559		rob	aphA	P0AE22	Class B acid phosphatase	5	5	0	-0.279641	-0.342025	-0.206134	-0.107683	-0.302923	-0.125769	14.7938	14.5366	14.4243	14.5423	14.6905	14.4671	14.5933
	WT	aphA	P0AE22	Class B acid phosphatase	9	5	0	-0.228734	-0.199072	-0.0656563	-0.101941	-0.260824	-0.165931	14.7342	14.4715	14.5167	14.6501	14.6283	14.4666	14.5669		rob	aphA	P0AE22	Class B acid phosphatase	6	5	0	-0.205737	0.247105	-0.20913	-0.290369	-0.428607	-1.60396	13.4938	13.3027	13.7086	13.2775	13.211	13.0554	11.8297
	WT	aphA	P0AE22	Class B acid phosphatase	10	3	0	0.545459	0.396732	0.348972	0.512622	-0.123477	0.573482	13.5039	14.0451	13.9371	13.8706	14.0243	13.377	14.0677		rob	aphA	P0AE22	Class B acid phosphatase	7	2	0	0.185401	0.311969	0.280277	0.206052	0.111948	0.0601507	13.9436	14.1029	14.2421	14.2193	14.1672	14.0868	13.9728
	WT	appA	P07102	Phytase AppA	1	5	0	0.235114	-0.0134533	0.0403309	-0.0295891	0.0411013	0.0211699	15.8671	16.0859	15.8509	15.8821	15.8119	15.8887	15.8725		rob	aphA	P0AE22	Class B acid phosphatase	8	3	0	-0.135665	-0.0553746	-0.240501	0.626074	-0.180863	0.129422	13.5698	13.4207	13.4944	13.3227	14.1539	13.3507	13.6584
	WT	appA	P07102	Phytase AppA	2	4	0	0.0861819	0.00870415	0.0395521	0.0422926	0.08204	-0.0120288	16.1664	16.2569	16.1711	16.2153	16.2471	16.2718	16.1832		rob	aphA	P0AE22	Class B acid phosphatase	9	5	0	0.102355	0.0891138	0.0303157	-0.122297	0.0775614	-0.0208138	14.7352	14.8174	14.8281	14.7783	14.6115	14.8285	14.7012
	WT	appA	P07102	Phytase AppA	3	5	0	0.041786	0.106113	0.085065	-0.108127	-0.125797	0.131589	15.3467	15.4394	15.462	15.4304	15.2588	15.2284	15.4817		rob	aphA	P0AE22	Class B acid phosphatase	10	3	0	-0.250386	0.052199	0.0499024	-0.224277	0.157627	0.124287	14.0639	13.8472	14.1006	14.0661	13.8569	14.2528	14.1186
	WT	appA	P07102	Phytase AppA	4	5	0	-0.115205	-0.0254952	-0.208661	0.0229676	-0.0806114	-0.0759263	15.8856	15.7487	15.8516	15.6638	15.8858	15.7897	15.747		rob	appA	P07102	Phytase AppA	1	5	0	0.0350129	0.176569	-0.0375262	0.118875	0.0403893	0.0433337	16.1418	16.1787	16.3065	16.0903	16.243	16.2029	16.1809
	WT	appC	P26459	Cytochrome bd-II ubiquinol oxidase subunit 1	4	2	0	-0.145485	0.154447	-0.0327816	0.240588	0.488238	0.342197	13.9739	13.8068	14.1198	13.928	14.1917	14.4469	14.2534		rob	appA	P07102	Phytase AppA	2	4	0	-0.102879	-0.00753333	0.0906518	0.151241	-0.0626611	0.000726374	16.5162	16.3956	16.4923	16.5885	16.6787	16.4624	16.5228
	WT	appC	P26459	Cytochrome bd-II ubiquinol oxidase subunit 1	9	2	0	0.135183	0.0957635	0.0538157	0.224937	-0.00399493	0.307454	13.0766	13.1779	13.154	13.112	13.2976	13.0658	13.3827		rob	appA	P07102	Phytase AppA	3	5	0	0.00774261	0.0213785	0.0753856	0.0246977	-0.00910191	-0.154509	15.6652	15.5523	15.6162	15.6342	15.626	15.5678	15.4634
	WT	apt	P69503	Adenine phosphoribosyltransferase	1	6	0	-0.0392466	-0.0772013	-0.013796	-0.022719	-0.0054349	0.0111697	18.4011	18.3455	18.3211	18.362	18.3527	18.3761	18.3965		rob	appA	P07102	Phytase AppA	4	5	0	0.064616	0.154329	0.149064	-0.04376	0.146607	-0.126768	15.8053	15.8487	15.9161	15.9324	15.7469	15.9136	15.654
	WT	apt	P69503	Adenine phosphoribosyltransferase	2	6	0	0.0318502	0.052909	0.0637976	0.0911051	0.0503702	0.0340411	19.036	19.0722	19.0849	19.1091	19.1655	19.1097	19.0989		rob	appC	P26459	Cytochrome bd-II ubiquinol oxidase subunit 1	4	2	0	0.217237	0.109448	0.134459	0.25429	-0.0442115	0.108557	14.4945	14.6905	14.5604	14.607	14.7342	14.412	14.5785
	WT	apt	P69503	Adenine phosphoribosyltransferase	3	7	0	0.0235115	0.0624352	0.0196177	0.0765333	0.0295809	0.0187693	19.9425	20.017	20.0141	19.9608	20.0393	19.9796	19.9647		rob	appC	P26459	Cytochrome bd-II ubiquinol oxidase subunit 1	9	2	0	-0.00794122	-0.301685	-0.0744878	-0.0886679	0.338009	-0.0990995	14.0046	13.9765	13.7067	13.9429	13.9145	14.3583	13.8923
	WT	apt	P69503	Adenine phosphoribosyltransferase	4	6	0	-0.000879241	-0.0309306	-0.0364478	0.0310994	-0.0372521	-0.0137827	19.4852	19.4627	19.4458	19.4357	19.4936	19.4327	19.4088		rob	apt	P69503	Adenine phosphoribosyltransferase	1	6	0	0.0462686	-0.0109277	-0.00476793	0.0626179	-0.00673961	-0.0282012	18.3161	18.3643	18.2933	18.2973	18.361	18.3301	18.2837
	WT	apt	P69503	Adenine phosphoribosyltransferase	5	7	0	0.146582	0.168184	0.28178	0.146754	0.114761	0.0921527	19.8495	20.0174	20.0377	20.0942	19.9816	19.9443	19.9172		rob	apt	P69503	Adenine phosphoribosyltransferase	2	6	0	0.0835987	-0.00412636	0.00986125	0.0822088	0.0708935	0.108869	18.9982	19.0641	18.9777	18.9897	19.0916	19.078	19.1129
	WT	apt	P69503	Adenine phosphoribosyltransferase	6	6	0	-0.112412	0.00622325	-0.0848547	-0.0144283	-0.0132204	-0.0110732	18.9889	18.8713	18.954	18.9057	18.9747	18.9903	18.9941		rob	apt	P69503	Adenine phosphoribosyltransferase	3	7	0	0.130889	0.064292	0.134545	0.132278	0.143672	0.127135	19.8801	19.8903	19.8739	19.9082	19.9484	19.9354	19.9598
	WT	apt	P69503	Adenine phosphoribosyltransferase	7	5	0	-0.00248219	-0.0406955	0.0294967	-0.0384203	-0.0283196	0.0388112	16.7627	16.727	16.677	16.7452	16.6879	16.7113	16.7582		rob	apt	P69503	Adenine phosphoribosyltransferase	4	6	0	0.133898	0.122035	0.172941	0.125708	0.167149	0.107139	19.2209	19.3336	19.2994	19.3719	19.332	19.3498	19.3035
	WT	apt	P69503	Adenine phosphoribosyltransferase	8	5	0	0.0315644	0.229244	0.14694	0.0732637	0.117394	-0.104811	17.5665	17.6033	17.8321	17.7036	17.6544	17.7051	17.4963		rob	apt	P69503	Adenine phosphoribosyltransferase	5	7	0	-0.0538466	0.0447207	0.155369	-0.0146911	0.0361592	0.0565075	20.0094	19.978	20.0267	20.1194	19.9991	20.0218	19.9912
	WT	apt	P69503	Adenine phosphoribosyltransferase	9	6	0	0.00603578	-0.0682447	0.0056452	0.0245372	0.0846828	0.0166358	17.7737	17.7458	17.687	17.7608	17.7942	17.8515	17.7889		rob	apt	P69503	Adenine phosphoribosyltransferase	6	6	0	0.00838271	-0.0168416	0.093764	0.0450027	0.071327	-0.104334	18.9864	19.0094	18.9373	19.073	19.039	19.0479	18.8219
	WT	apt	P69503	Adenine phosphoribosyltransferase	10	4	0	-0.158614	-0.144553	-0.255709	-0.214931	-0.0767489	-0.0751819	16.7048	16.5419	16.5967	16.4669	16.4977	16.6247	16.62		rob	apt	P69503	Adenine phosphoribosyltransferase	7	5	0	0.0635735	0.473276	0.441328	0.286953	0.313764	0.066472	16.5	16.5375	16.9599	16.9368	16.8046	16.8451	16.5356
	WT	araF	P02924	L-arabinose-binding periplasmic protein	1	7	0	0.0489662	0.144928	-0.121949	0.0167911	-0.194977	0.00687012	16.0993	16.1319	16.2414	15.9521	16.0905	15.8848	16.0904		rob	apt	P69503	Adenine phosphoribosyltransferase	8	5	0	-0.0237346	0.167436	0.179921	0.270215	0.180182	0.148909	17.2882	17.2511	17.4356	17.4616	17.5165	17.4302	17.3963
	WT	araF	P02924	L-arabinose-binding periplasmic protein	2	7	0	0.335787	0.191639	0.262346	0.373596	0.124811	0.255318	15.59	15.9302	15.7777	15.8617	16.0021	15.7382	15.8742		rob	apt	P69503	Adenine phosphoribosyltransferase	9	6	0	-0.13055	0.0750461	-0.0594275	0.0353412	-0.0200931	-0.0655951	17.667	17.5162	17.7457	17.6203	17.7008	17.6626	17.5882
	WT	araF	P02924	L-arabinose-binding periplasmic protein	3	8	0	0.0333022	-0.0328096	0.178985	-0.0584156	0.00618518	-0.0115315	16.5528	16.6371	16.5292	16.7305	16.5146	16.5665	16.5447		rob	apt	P69503	Adenine phosphoribosyltransferase	10	4	0	0.0209542	0.14576	0.075647	-0.0769462	-0.0846618	-0.129568	16.5152	16.5699	16.6455	16.5431	16.4556	16.4619	16.3161
	WT	araF	P02924	L-arabinose-binding periplasmic protein	4	7	0	0.201379	0.153355	0.2203	0.16428	0.0375353	0.204219	16.9358	17.1156	17.0807	17.143	17.0774	16.9581	17.0774		rob	araF	P02924	L-arabinose-binding periplasmic protein	1	7	0	0.0924079	0.122839	-0.0093794	0.123755	-0.00710904	0.029479	16.0787	16.173	16.1896	16.0553	16.1847	16.0922	16.104
	WT	araF	P02924	L-arabinose-binding periplasmic protein	5	5	0	0.0476135	0.0753002	-0.234237	-0.496752	0.418685	0.0666894	14.08	14.1489	14.1753	13.8087	13.5686	14.4788	14.1222		rob	araF	P02924	L-arabinose-binding periplasmic protein	2	7	0	-0.10452	-0.0531367	-0.0532802	-0.00611731	0.0154932	-0.143389	16.0067	15.8845	15.9373	15.9351	16.0119	16.0311	15.8692
	WT	araF	P02924	L-arabinose-binding periplasmic protein	7	3	0	-0.605842	0.900264	0.587742	1.30008	1.13786	0.684522	10.8518	10.2128	11.7071	11.3926	12.1155	11.9666	11.493		rob	araF	P02924	L-arabinose-binding periplasmic protein	3	8	0	-0.147192	-0.171556	-0.102383	-0.172788	-0.207836	-0.338274	16.8057	16.5378	16.5637	16.5969	16.569	16.5095	16.4201
	WT	araF	P02924	L-arabinose-binding periplasmic protein	9	5	0	-0.523457	-0.182247	0.072545	-0.187397	-0.226546	-0.185567	14.4888	13.9314	14.2881	14.5429	14.2974	14.2554	14.3018		rob	araF	P02924	L-arabinose-binding periplasmic protein	4	7	0	0.0201431	0.15126	0.193789	0.0861007	0.145091	-0.0108025	17.0049	17.0038	17.1126	17.1767	17.0764	17.1117	16.9696
	WT	araF	P02924	L-arabinose-binding periplasmic protein	10	6	0	-0.165977	0.0299282	-0.262576	-0.0872862	-0.157427	0.17646	13.9673	13.797	14.0336	13.7225	13.8877	13.8065	14.134		rob	araF	P02924	L-arabinose-binding periplasmic protein	5	5	0	-0.561423	-0.237865	-0.64631	-0.864145	-0.345264	-0.392625	14.6148	14.0758	14.3495	13.9231	13.755	14.2457	14.1475
	WT	arcA	P0A9Q1	Aerobic respiration control protein ArcA	1	9	0	-0.113919	-0.128234	-0.187001	-0.154603	-0.158097	-0.072355	20.9369	20.8067	20.8059	20.7246	20.7567	20.7593	20.8488		rob	araF	P02924	L-arabinose-binding periplasmic protein	7	3	0	-0.304904	-1.38973	-0.214587	-1.04566		-0.401652	11.947	11.616	10.5439	11.7279	10.919		11.5145
	WT	arcA	P0A9Q1	Aerobic respiration control protein ArcA	2	10	0	-0.0247788	-0.185542	-0.121898	-0.179147	-0.138297	-0.0952963	20.9853	20.9649	20.7958	20.8728	20.8446	20.8703	20.9189		rob	araF	P02924	L-arabinose-binding periplasmic protein	9	5	0	-0.0234661	-0.0481162	0.143109	0.0587742	0.0991698	0.217043	14.4195	14.3758	14.375	14.5753	14.4767	14.5343	14.6233
	WT	arcA	P0A9Q1	Aerobic respiration control protein ArcA	3	9	0	-0.0946105	-0.126464	-0.0900111	-0.156819	-0.13413	-0.0876365	19.6749	19.6312	19.5576	19.5835	19.5383	19.5482	19.5907		rob	araF	P02924	L-arabinose-binding periplasmic protein	10	6	0	0.422908	0.0938046	0.319777	0.284339	0.541478	-0.081972	13.8239	14.2805	13.9022	14.0959	14.1255	14.3966	13.6723
	WT	arcA	P0A9Q1	Aerobic respiration control protein ArcA	4	8	0	-0.0427208	-0.0534101	0.042952	0.00015085	0.0786748	0.173747	19.7626	19.6983	19.7007	19.7925	19.74	19.8261	19.8738		rob	arcA	P0A9Q1	Aerobic respiration control protein ArcA	1	9	0	0.0123351	-0.0397644	-0.000229869	-0.00702464	0.021065	-0.00903918	20.8129	20.8271	20.7613	20.7987	20.7882	20.8547	20.7997
	WT	arcA	P0A9Q1	Aerobic respiration control protein ArcA	5	4	0	-0.0566186	-0.0915614	-0.0180825	0.130592	-0.0832948	0.0358341	16.4345	16.3992	16.3629	16.3794	16.5504	16.3313	16.4459		rob	arcA	P0A9Q1	Aerobic respiration control protein ArcA	2	10	0	-0.0182591	-0.0475335	-0.0250559	-0.0778734	-0.0082197	-0.0647278	21.0128	20.9768	20.9489	20.9694	20.9462	21.0134	20.9539
	WT	arcA	P0A9Q1	Aerobic respiration control protein ArcA	7	3	0	-0.0180578	-0.150332	0.0433903	0.0372209	0.0940876	0.27822	15.1526	15.1013	14.9573	15.149	15.1534	15.2236	15.3875		rob	arcA	P0A9Q1	Aerobic respiration control protein ArcA	3	9	0	-0.0335889	-0.00999331	-0.0529734	0.0217488	0.0281345	0.143771	19.7818	19.6276	19.7014	19.6225	19.7397	19.7216	19.8783
	WT	arcA	P0A9Q1	Aerobic respiration control protein ArcA	9	3	0	0.11116	-0.14737	0.274148	0.138522	0.400987	0.648809	15.5492	15.6265	15.3834	15.8049	15.6837	15.9434	16.1966		rob	arcA	P0A9Q1	Aerobic respiration control protein ArcA	4	8	0	-0.220467	-0.266768	-0.121025	-0.237453	0.0268881	0.070788	20.1758	19.9341	19.8656	20.0329	19.9238	20.1645	20.2221
	WT	arcA	P0A9Q1	Aerobic respiration control protein ArcA	10	4	0	0.0218669	0.195261	0.141703	0.212294	0.460595	0.584521	15.8033	15.8209	16.035	15.9628	16.0234	16.2605	16.3782		rob	arcA	P0A9Q1	Aerobic respiration control protein ArcA	5	4	0	-0.215256	-0.0494438	0.00343569	-0.0635273	0.0200742	0.587673	16.3295	16.1367	16.2526	16.2876	16.2703	16.3258	16.8424
	WT	arcB	P0AEC3	Aerobic respiration control sensor protein ArcB	1	14	0	-0.0803907	-0.181666	-0.0611392	-0.178447	-0.149921	-0.129808	18.039	17.9422	17.8545	17.9525	17.8349	17.8696	17.8934		rob	arcA	P0A9Q1	Aerobic respiration control protein ArcA	7	3	0	0.116087	0.199633	0.298766	0.36301	0.67472	0.623389	14.9168	15.0068	15.103	15.211	15.2974	15.6228	15.5093
	WT	arcB	P0AEC3	Aerobic respiration control sensor protein ArcB	2	14	0	0.0559967	0.0152376	-0.0190285	0.033474	-0.0718364	0.0222442	18.8097	18.8701	18.821	18.8001	18.8816	18.7612	18.8608		rob	arcA	P0A9Q1	Aerobic respiration control protein ArcA	9	3	0	0.256166	0.183192	0.278599	0.440993	0.68456	0.791527	15.4175	15.6535	15.6044	15.7089	15.857	16.1178	16.1958
	WT	arcB	P0AEC3	Aerobic respiration control sensor protein ArcB	3	9	0	-0.0171109	-0.163425	-0.00417239	-0.0241867	-0.209736	-0.0246757	16.6573	16.6912	16.5031	16.6518	16.6533	16.4551	16.6361		rob	arcA	P0A9Q1	Aerobic respiration control protein ArcA	10	4	0	-0.285664	-0.193656	0.0369198	0.214688	0.471206	0.453878	16.0322	15.7802	15.823	16.0213	16.2641	16.5346	16.4164
	WT	arcB	P0AEC3	Aerobic respiration control sensor protein ArcB	4	3	0	-0.0794577	0.280185	0.371216	0.267742	0.250298	0.551244	15.4603	15.3592	15.732	15.8184	15.7053	15.6954	15.9489		rob	arcB	P0AEC3	Aerobic respiration control sensor protein ArcB	1	14	0	-0.0427899	0.0141377	0.0499711	-0.0515089	-0.0153225	-0.089946	17.9617	17.9208	17.964	17.9977	17.8926	17.9671	17.8676
	WT	argD	P18335	Acetylornithine/succinyldiaminopimelate aminotransferase	1	3	0	-0.310859	-0.65389	-0.0328233	-0.525413	-0.145223	-0.555242	13.6302	13.303	12.9735	13.5721	13.0791	13.4655	13.0592		rob	arcB	P0AEC3	Aerobic respiration control sensor protein ArcB	2	14	0	0.0168801	-0.000588629	-0.0535377	-0.0555496	-0.0433523	-0.0750263	18.8505	18.8497	18.8335	18.7786	18.8062	18.816	18.7813
	WT	argD	P18335	Acetylornithine/succinyldiaminopimelate aminotransferase	2	4	0	-0.420751	-0.412453	-0.408584	-0.164243	-0.233544	-0.207923	15.5469	15.1305	15.1305	15.1477	15.4211	15.3367	15.3678		rob	arcB	P0AEC3	Aerobic respiration control sensor protein ArcB	3	9	0	-0.0315459	0.118445	-0.0878368	-0.121326	0.00316852	-0.0469172	16.8919	16.7397	16.9399	16.6977	16.7067	16.8067	16.7976
	WT	argD	P18335	Acetylornithine/succinyldiaminopimelate aminotransferase	3	3	0	-0.0193884	-0.0610346	0.0826044	0.104207	-0.115096	0.257931	13.239	13.2706	13.1872	13.3203	13.3634	13.1314	13.5004		rob	arcB	P0AEC3	Aerobic respiration control sensor protein ArcB	4	3	0	-1.02465	-0.617782	-0.932297	-0.819263	-0.76034	-1.06314	16.2967	15.2508	15.6354	15.3424	15.4628	15.4981	15.209
	WT	argD	P18335	Acetylornithine/succinyldiaminopimelate aminotransferase	4	4	0	0.0908274	-0.0133491	0.273063	-0.0862438	0.00924318	-0.256713	15.3173	15.3865	15.2955	15.5773	15.2083	15.3113	14.998		rob	argD	P18335	Acetylornithine/succinyldiaminopimelate aminotransferase	1	3	0	0.0556641	-0.306606	0.0959601	0.126983	0.240208	-0.0504136	13.2605	13.3181	12.942	13.3425	13.3698	13.5214	13.2059
	WT	argD	P18335	Acetylornithine/succinyldiaminopimelate aminotransferase	5	2	0	-0.476321	0.182903	-0.358964	-0.0437771	-0.415614	-0.143575	13.4844	13.0294	13.6873	13.0884	13.426	13.0489	13.3164		rob	argD	P18335	Acetylornithine/succinyldiaminopimelate aminotransferase	2	4	0	0.0368144	0.198491	0.0447496	0.0361234	0.180052	0.172404	14.6392	14.6583	14.8214	14.6656	14.6866	14.8281	14.8174
	WT	argE	P23908	Acetylornithine deacetylase	1	3	0	-0.880954	-0.538179	-0.340534	-0.145557	-0.597878	-0.392704	14.7973	13.9	14.2563	14.4315	14.6262	14.1799	14.3889		rob	argD	P18335	Acetylornithine/succinyldiaminopimelate aminotransferase	3	3	0	-0.444185	-0.308841	-0.409175	-0.193911	-0.608738	-0.531993	13.778	13.2132	13.3987	13.2625	13.5202	13.0809	13.1987
	WT	argE	P23908	Acetylornithine deacetylase	2	3	0	0.0927995	0.235267	0.399336	0.141798	0.025498	0.0757686	14.2896	14.3868	14.5209	14.6984	14.4699	14.3385	14.3943		rob	argD	P18335	Acetylornithine/succinyldiaminopimelate aminotransferase	4	4	0	-0.0578516	-0.0249249	0.0847664	-0.0555787	0.155877	-0.10801	14.9958	14.9167	14.9274	15.0586	14.9256	15.1135	14.8633
	WT	argE	P23908	Acetylornithine deacetylase	3	3	0	0.147123	0.215012	0.278101	0.198614	0.27639	0.226158	14.5847	14.7827	14.8088	14.8614	14.8035	14.8686	14.8143		rob	argD	P18335	Acetylornithine/succinyldiaminopimelate aminotransferase	5	2	0	-0.455631	-0.414205	-0.0169513	-0.0906133	-0.108732	0.231144	13.5309	13.0977	13.0892	13.4685	13.4446	13.3983	13.6873
	WT	argE	P23908	Acetylornithine deacetylase	4	2	0	0.0467148	0.0587039	-0.250234	0.431404	0.138814	-0.15154	13.3731	13.3982	13.4233	13.1097	13.7817	13.4966	13.1589		rob	argE	P23908	Acetylornithine deacetylase	1	3	0	0.349739	0.496111	0.181792	0.33754	0.310777	0.441576	13.9208	14.2724	14.405	14.0886	14.2406	14.2522	14.3581
	WT	argE	P23908	Acetylornithine deacetylase	5	3	0	-0.295674	-0.115001	0.129149	-0.157211	-0.0457915	-0.186408	14.9522	14.6778	14.8571	15.0443	14.7803	14.8864	14.7413		rob	argE	P23908	Acetylornithine deacetylase	2	3	0	0.104205	0.335751	0.221509	0.036946	0.080766	-0.0903406	14.3775	14.4641	14.6969	14.5807	14.4257	14.4672	14.293
	WT	argE	P23908	Acetylornithine deacetylase	7	2	0	0.0182059	0.520388	0.00232892	0.29808	0.0256367	0.433073	11.995	11.98	12.4704	11.9503	12.2566	11.9975	12.3847		rob	argE	P23908	Acetylornithine deacetylase	3	3	0	-0.033051	0.335922	-0.253477	0.0565081	-0.226668	-0.507698	14.8274	14.6737	15.0929	14.4676	14.82	14.5124	14.2724
	WT	argG	P0A6E4	Argininosuccinate synthase	1	10	0	0.0472279	0.0276223	0.112427	0.11662	0.16665	0.104236	17.2961	17.327	17.3209	17.3832	17.3871	17.4433	17.3846		rob	argE	P23908	Acetylornithine deacetylase	4	2	0	0.459718	0.122225	0.581696	0.263361	0.645456	0.3526	12.7346	13.1731	12.8133	13.2943	12.9833	13.3418	13.0627
	WT	argG	P0A6E4	Argininosuccinate synthase	2	13	0	0.161481	0.142858	0.25468	0.155531	0.143467	0.075737	19.009	19.1749	19.1479	19.2731	19.203	19.1758	19.1137		rob	argE	P23908	Acetylornithine deacetylase	5	3	0	-0.270243	-0.159864	-0.304346	-0.0370825	0.0232336	-0.203319	14.9325	14.6847	14.7452	14.5828	14.8998	14.9319	14.6545
	WT	argG	P0A6E4	Argininosuccinate synthase	3	13	0	0.0742963	0.113583	0.212841	0.0450024	0.00372674	0.150042	18.328	18.4532	18.4507	18.5395	18.3932	18.3392	18.4814		rob	argE	P23908	Acetylornithine deacetylase	7	2	0	-0.100814	-0.0927935	-0.270097	-0.817066	0.0884452	-0.316377	12.6528	12.5259	12.5465	12.3781	11.8533	12.7725	12.3055
	WT	argG	P0A6E4	Argininosuccinate synthase	4	10	0	0.398474	0.436109	0.810681	0.714682	1.088	1.1348	16.6622	17.0391	17.0898	17.4598	17.3541	17.735	17.7344		rob	argG	P0A6E4	Argininosuccinate synthase	1	10	0	-0.0566468	0.029419	0.037329	-0.000547904	-0.0193304	0.0667181	17.3817	17.327	17.3992	17.4051	17.3635	17.3831	17.4442
	WT	argH	P11447	Argininosuccinate lyase	1	4	0	0.663077		0.841519	0.12319	0.572149	-0.0969928	11.7195	12.3663		12.5357	11.8171	12.2722	11.6068		rob	argG	P0A6E4	Argininosuccinate synthase	2	13	0	0.0861178	0.0352352	0.0329959	0.0550924	0.0373293	0.0850766	19.0437	19.1122	19.0626	19.0584	19.1101	19.0899	19.1346
	WT	argH	P11447	Argininosuccinate lyase	2	4	0	-0.15379	0.0915682	0.0859107	-0.162073	-0.0665124	0.115151	13.149	12.9996	13.2366	13.2443	13.0254	13.1058	13.293		rob	argG	P0A6E4	Argininosuccinate synthase	3	13	0	-0.0170014	-0.0408229	-0.0494085	-0.104656	0.00834373	0.038896	18.5654	18.4277	18.4541	18.4096	18.3968	18.4854	18.5569
	WT	argH	P11447	Argininosuccinate lyase	3	5	0	-0.253736	-0.0777751	-0.0258705	-0.246557	0.523221	0.172892	14.4002	14.1974	14.3316	14.373	14.1739	14.9309	14.5765		rob	argG	P0A6E4	Argininosuccinate synthase	4	10	0	-0.0681237	0.201623	0.102513	0.210274	0.48901	0.58593	17.3374	17.248	17.4955	17.418	17.5331	17.7882	17.8988
	WT	argH	P11447	Argininosuccinate lyase	4	7	0	-0.196251	-0.00172911	-0.0284262	-0.0211177	-0.217744	-0.0391373	16.8573	16.6395	16.8471	16.8158	16.8135	16.6243	16.7556		rob	argH	P11447	Argininosuccinate lyase	1	4	0	0.104061	-0.290128	-0.188103	-0.890875	-0.635993	-0.434961	12.5485	12.6544	12.2464	12.3464	11.6399	11.9332	12.1093
	WT	argH	P11447	Argininosuccinate lyase	5	5	0	-0.121668	0.0543861	-0.0769156	-0.556754	-0.253828	-0.184555	14.1979	14.0975	14.2722	14.0839	13.6265	13.9241	13.9889		rob	argH	P11447	Argininosuccinate lyase	2	4	0	0.1673	0.0707234	-0.19874	0.317266	-0.150372	0.0088252	12.8094	12.959	12.8638	12.5923	13.1379	12.6679	12.8241
	WT	argH	P11447	Argininosuccinate lyase	6	2	0	-0.514792	-0.208199	-0.00957773	-0.128376	0.00297958	0.00499516	13.1578	12.6378	12.9084	13.1498	13.0296	13.1753	13.179		rob	argH	P11447	Argininosuccinate lyase	3	5	0	0.105365	-0.364905	-0.0351491	-0.0569127	-0.255947	-0.620886	14.6417	14.6264	14.2063	14.5001	14.5208	14.2973	13.9734
	WT	argP	P0A8S1	HTH-type transcriptional regulator ArgP	1	3	0	-0.106627	-0.0247028	-0.0225582	-0.0999833	-0.0820454	-0.1857	16.622	16.499	16.5945	16.5741	16.4964	16.5204	16.4205		rob	argH	P11447	Argininosuccinate lyase	4	7	0	-0.169819	-0.266273	-0.065068	-0.040771	-0.143087	-0.0192921	16.8772	16.6861	16.5674	16.7902	16.8218	16.6959	16.8334
	WT	argP	P0A8S1	HTH-type transcriptional regulator ArgP	2	3	0	0.0752748	-0.0223877	0.00110756	-0.0962952	-0.230656	-0.0425418	16.7747	16.8544	16.7484	16.7852	16.7169	16.5674	16.7611		rob	argH	P11447	Argininosuccinate lyase	5	5	0	0.51018	0.457853	-0.00480756	0.0369946	0.345963	0.42443	13.6611	14.1937	14.0915	13.6109	13.7024	13.9833	14.0108
	WT	argP	P0A8S1	HTH-type transcriptional regulator ArgP	3	2	0	-0.164946	-0.137808	-0.0966142	-0.179763	-0.254817	-0.184311	16.5631	16.4491	16.4344	16.4651	16.4035	16.3158	16.3822		rob	argH	P11447	Argininosuccinate lyase	6	2	0	0.199022	-0.0229325	-0.416757	-0.181824	-0.222481	0.175362	13.3953	13.6089	13.3401	12.9713	13.2211	13.163	13.5105
	WT	argR	P0A6D0	Arginine repressor	5	2	0	-0.106264	0.0557318	0.0157288	0.0587489	0.0698472	-0.131641	15.7583	15.6733	15.834	15.737	15.8023	15.8082	15.6022		rob	argP	P0A8S1	HTH-type transcriptional regulator ArgP	1	3	0	-0.0822641	0.127232	-0.0241111	-0.199691	-0.052376	-0.0954936	16.5979	16.5175	16.7132	16.5598	16.3805	16.5662	16.4982
	WT	argS	P11875	Arginine--tRNA ligase	1	27	0	-0.0342447	-0.00312536	-0.023714	0.0245611	0.00688493	-0.0330342	20.3461	20.2955	20.3402	20.2971	20.3451	20.3335	20.2973		rob	argP	P0A8S1	HTH-type transcriptional regulator ArgP	2	3	0	0.144731	0.160891	0.269672	-0.00261223	0.108417	0.161254	16.7227	16.8497	16.8672	16.974	16.7313	16.84	16.8898
	WT	argS	P11875	Arginine--tRNA ligase	2	28	0	-0.0880649	-0.0096184	-0.0319384	0.00270356	0.0610352	0.012888	20.9542	20.8705	20.9406	20.9316	20.9953	21.0385	20.9959		rob	argP	P0A8S1	HTH-type transcriptional regulator ArgP	3	2	0	0.0702765	-0.116161	0.0544265	0.0484243	0.0702193	0.0841828	16.616	16.5656	16.4294	16.564	16.6005	16.5978	16.6528
	WT	argS	P11875	Arginine--tRNA ligase	3	26	0	0.0537815	0.115717	0.101963	0.147977	0.0652685	0.103009	21.1406	21.2453	21.2654	21.2412	21.3087	21.2133	21.247		rob	argR	P0A6D0	Arginine repressor	1	2	0	0.393315	0.303479	0.523307	0.365298	-0.198546	0.129514	10.9929	11.3881	11.2845	11.5022	11.3405	10.815	11.1182
	WT	argS	P11875	Arginine--tRNA ligase	4	27	0	0.0268006	0.0342827	0.029375	0.0470235	0.0589938	0.0264635	21.5892	21.5944	21.615	21.6054	21.6135	21.6329	21.553		rob	argR	P0A6D0	Arginine repressor	5	2	0	-0.0945107	0.0925187	0.0380283	-0.185269	-0.0425541	-0.377802	15.7833	15.7112	15.8484	15.7759	15.6024	15.7169	15.3308
	WT	argS	P11875	Arginine--tRNA ligase	5	29	0	-0.0762752	0.0179503	0.205696	0.169792	0.28991	0.269965	20.1616	20.1066	20.1995	20.3302	20.3167	20.4316	20.4071		rob	argS	P11875	Arginine--tRNA ligase	1	27	0	-0.0394397	-0.0240401	-0.057356	-0.0903908	-0.034917	-0.0102037	20.3421	20.3046	20.3062	20.2708	20.2341	20.3279	20.3277
	WT	argT	P09551	Lysine/arginine/ornithine-binding periplasmic protein	1	7	0	-0.00948408	0.0172557	-0.10962	0.0718377	-0.0755709	-0.0748737	18.8006	18.7748	18.815	18.6657	18.8468	18.7055	18.7099		rob	argS	P11875	Arginine--tRNA ligase	2	28	0	-0.0504841	-0.071748	-0.125567	-0.0422839	-0.0889397	-0.0459268	20.9401	20.8719	20.852	20.7962	20.9091	20.86	20.9
	WT	argT	P09551	Lysine/arginine/ornithine-binding periplasmic protein	2	9	0	-0.0526294	0.03982	-0.0156226	0.0850576	0.0238543	-0.04005	18.9977	18.9495	19.0336	18.9915	19.1212	19.0449	18.9866		rob	argS	P11875	Arginine--tRNA ligase	3	26	0	-0.0643288	-0.0921165	-0.103873	-0.0580485	-0.0797207	-0.111119	21.2689	21.0839	21.1064	21.0587	21.147	21.1008	21.1104
	WT	argT	P09551	Lysine/arginine/ornithine-binding periplasmic protein	3	9	0	0.0420155	0.0564748	0.0113793	0.00944481	-0.061676	0.0579152	18.4661	18.5591	18.5318	18.4762	18.4958	18.412	18.5275		rob	argS	P11875	Arginine--tRNA ligase	4	27	0	0.0299883	0.046044	0.0606226	0.0810188	0.0208643	0.0128023	21.4561	21.4648	21.4586	21.4947	21.5225	21.4387	21.4444
	WT	argT	P09551	Lysine/arginine/ornithine-binding periplasmic protein	4	11	0	0.0517221	0.128193	0.0295743	0.183387	0.0184565	0.168476	19.389	19.4191	19.5087	19.4055	19.5497	19.3922	19.4949		rob	argS	P11875	Arginine--tRNA ligase	5	29	0	-0.106138	-0.0730978	0.0472388	0.0992569	0.168484	0.173286	20.3922	20.3085	20.2917	20.3941	20.4958	20.5369	20.4908
	WT	argT	P09551	Lysine/arginine/ornithine-binding periplasmic protein	5	10	0	0.337434	0.235503	0.20972	0.211893	0.0197145	0.201829	19.3903	19.749	19.6457	19.5629	19.5875	19.39	19.5676		rob	argT	P09551	Lysine/arginine/ornithine-binding periplasmic protein	1	7	0	-0.0130631	0.0940586	-0.0341222	0.129573	-0.0223682	0.0746049	18.4856	18.4744	18.5678	18.4375	18.5975	18.4839	18.556
	WT	argT	P09551	Lysine/arginine/ornithine-binding periplasmic protein	6	6	0	0.105169	0.130709	0.0282886	0.0491211	-0.0960683	0.0293197	17.9149	18.0148	18.0044	17.9448	17.9642	17.8334	17.9604		rob	argT	P09551	Lysine/arginine/ornithine-binding periplasmic protein	2	9	0	-0.0385077	-0.0468092	-0.00604257	-0.00853362	-0.0957253	-0.0657729	18.7931	18.7369	18.7299	18.7687	18.7958	18.7062	18.7331
	WT	argT	P09551	Lysine/arginine/ornithine-binding periplasmic protein	7	8	0	0.029193	-0.0586026	0.0207879	-0.00140848	-0.0756395	-0.0558952	17.8625	17.8585	17.7589	17.8363	17.8247	17.7638	17.7633		rob	argT	P09551	Lysine/arginine/ornithine-binding periplasmic protein	3	9	0	0.0451105	0.0455188	0.0289323	-0.0626478	0.0056538	0.0840872	18.2735	18.198	18.2486	18.1961	18.147	18.1908	18.3103
	WT	argT	P09551	Lysine/arginine/ornithine-binding periplasmic protein	8	10	0	0.0582859	0.0867737	0.0331524	-0.0122824	0.0775781	0.0249433	18.3236	18.3872	18.4468	18.3469	18.3261	18.4224	18.3832		rob	argT	P09551	Lysine/arginine/ornithine-binding periplasmic protein	4	11	0	-0.0572808	-0.0714408	-0.0464918	-0.0272247	-0.0494913	-0.0438405	19.1776	19.0991	19.0627	19.1092	19.1358	19.0899	19.1093
	WT	argT	P09551	Lysine/arginine/ornithine-binding periplasmic protein	9	12	0	0.0423511	-0.00184533	-0.0800559	-0.0163337	-0.0513574	-0.0816826	18.5449	18.5533	18.5246	18.4464	18.5245	18.4867	18.4618		rob	argT	P09551	Lysine/arginine/ornithine-binding periplasmic protein	5	10	0	0.00713939	0.0391431	-0.0402471	-0.012524	-0.0211814	-0.0840506	19.3815	19.4111	19.3932	19.2959	19.3733	19.3365	19.2227
	WT	argT	P09551	Lysine/arginine/ornithine-binding periplasmic protein	10	9	0	0.0426616	-0.0162589	0.0197245	0.0250328	-0.0549936	0.0129743	17.8559	17.8943	17.8761	17.8934	17.8887	17.7975	17.8592		rob	argT	P09551	Lysine/arginine/ornithine-binding periplasmic protein	6	6	0	-0.0763773	-0.14671	-0.146635	-0.119176	-0.0977182	-0.183238	17.7777	17.7159	17.5987	17.6239	17.6661	17.6702	17.5343
	WT	aroA	P0A6D3	3-phosphoshikimate 1-carboxyvinyltransferase	1	7	0	0.179708	0.0251154	0.00483347	0.0871164	0.0506612	0.162051	16.4795	16.6429	16.5018	16.459	16.541	16.5107	16.6258		rob	argT	P09551	Lysine/arginine/ornithine-binding periplasmic protein	7	8	0	0.0484596	0.0955217	0.0774929	0.000173863	0.0483658	0.00755318	17.5457	17.5681	17.6278	17.6186	17.5635	17.6254	17.5223
	WT	aroA	P0A6D3	3-phosphoshikimate 1-carboxyvinyltransferase	2	7	0	-0.104796	-0.0166443	-0.000955016	-0.0335713	-0.116265	0.0641855	17.0269	16.9265	17.0063	17.0353	17.0318	16.934	17.12		rob	argT	P09551	Lysine/arginine/ornithine-binding periplasmic protein	8	10	0	0.0438556	-0.0557347	0.0879533	0.0221437	0.0381473	-0.027528	18.1579	18.1884	18.0822	18.2393	18.1381	18.1579	18.0896
	WT	aroA	P0A6D3	3-phosphoshikimate 1-carboxyvinyltransferase	3	6	0	-0.190083	-0.0258118	0.0574547	0.077583	-0.108123	-0.018413	15.2416	15.1025	15.2249	15.2977	15.3394	15.141	15.2266		rob	argT	P09551	Lysine/arginine/ornithine-binding periplasmic protein	9	12	0	0.022648	0.00280615	-0.0287498	-0.100197	-0.00255905	-0.0182666	18.357	18.3594	18.3635	18.341	18.2553	18.3701	18.3255
	WT	aroA	P0A6D3	3-phosphoshikimate 1-carboxyvinyltransferase	4	6	0	-0.00911729	-0.153304	-0.13141	-0.118738	-0.0701715	-0.122011	16.2241	16.1934	16.0623	16.0796	16.0826	16.1387	16.0395		rob	argT	P09551	Lysine/arginine/ornithine-binding periplasmic protein	10	9	0	0.0149788	-0.0533781	0.0136199	-0.0942784	0.0418035	-0.0575275	17.6767	17.7254	17.6079	17.6426	17.5997	17.7498	17.5496
	WT	aroA	P0A6D3	3-phosphoshikimate 1-carboxyvinyltransferase	5	11	0	0.0462985	-0.0275184	0.0430447	0.0109808	-0.0168923	-0.00551283	19.0398	19.1073	19.0322	19.0458	19.0361	19.0029	19.0098		rob	aroA	P0A6D3	3-phosphoshikimate 1-carboxyvinyltransferase	1	7	0	0.148675	0.0484686	0.154911	-0.104502	0.21975	0.0588436	16.4232	16.5738	16.4598	16.5641	16.301	16.6636	16.4779
	WT	aroA	P0A6D3	3-phosphoshikimate 1-carboxyvinyltransferase	6	8	0	0.0684941	0.0268638	0.0231423	0.0665258	0.177394	0.0519487	16.349	16.4123	16.3347	16.3738	16.4157	16.5409	16.4172		rob	aroA	P0A6D3	3-phosphoshikimate 1-carboxyvinyltransferase	2	7	0	0.0194504	0.04167	-0.102455	0.0143705	0.0159464	-0.0627703	17.0433	17.045	17.0686	16.9225	17.0689	17.0681	16.9863
	WT	aroA	P0A6D3	3-phosphoshikimate 1-carboxyvinyltransferase	7	2	0	0.0115797	0.109834	-0.219391	0.0306704	-0.03254	-0.142055	13.1768	13.1551	13.2416	12.9104	13.171	13.1211	12.9913		rob	aroA	P0A6D3	3-phosphoshikimate 1-carboxyvinyltransferase	3	6	0	-0.0476067	0.0976067	-0.0870609	-0.0215437	-0.0161957	-0.0278132	15.274	15.1058	15.3012	15.0806	15.1886	15.1695	15.1989
	WT	aroB	P07639	3-dehydroquinate synthase	1	5	0	0.0789275	-0.0103109	-0.0363364	-0.172729	0.121144	-0.0934704	17.0543	17.1169	17.0412	16.9927	16.856	17.1559	16.9451		rob	aroA	P0A6D3	3-phosphoshikimate 1-carboxyvinyltransferase	4	6	0	0.0177735	0.0198995	0.0772805	0.255863	0.119431	-0.0222217	15.8452	15.8417	15.8216	15.9005	16.0864	15.9264	15.7984
	WT	aroB	P07639	3-dehydroquinate synthase	2	5	0	0.0249503	-0.368941	0.333344	0.140926	-0.0232057	-0.0826898	19.9076	19.9369	19.5347	20.2503	20.087	19.9077	19.8538		rob	aroA	P0A6D3	3-phosphoshikimate 1-carboxyvinyltransferase	5	11	0	0.0680185	0.111778	0.12217	0.128481	0.0868566	0.119355	18.961	19.0514	19.0453	19.0377	19.0938	19.024	19.0056
	WT	aroB	P07639	3-dehydroquinate synthase	3	4	0	0.165123	0.142729	0.160591	0.0480022	0.0815884	0.1625	18.0461	18.2621	18.1979	18.2053	18.1143	18.1352	18.212		rob	aroA	P0A6D3	3-phosphoshikimate 1-carboxyvinyltransferase	6	8	0	0.154867	0.0855629	0.133348	0.234991	0.0938938	-0.0179572	16.2632	16.4326	16.3164	16.3893	16.5057	16.3472	16.1851
	WT	aroB	P07639	3-dehydroquinate synthase	4	6	0	-0.019888	-0.0867569	-0.0496284	-0.00723416	-0.0781196	0.0128845	18.0432	18.0017	17.9479	17.9804	18.0132	17.9498	17.9934		rob	aroA	P0A6D3	3-phosphoshikimate 1-carboxyvinyltransferase	7	2	0	1.1587	1.11574	0.987611	0.811383	1.0896	0.744594	12.3271	13.4598	13.4295	13.3102	13.1561	13.448	13.0408
	WT	aroB	P07639	3-dehydroquinate synthase	5	4	0	-0.366075	-0.668675	0.413889	-0.000796476	0.165152	0.304234	13.3453	13.0005	12.6966	13.7221	13.3298	13.4905	13.625		rob	aroB	P07639	3-dehydroquinate synthase	1	5	0	0.157062	-0.0169549	0.0398214	-0.0514946	0.042835	-0.0599499	16.9258	17.0847	16.8969	16.9516	16.8566	16.9893	16.8616
	WT	aroC	P12008	Chorismate synthase	1	9	0	-0.0388413	-0.125279	-0.149478	0.00121703	-0.0582158	-0.0425332	16.3035	16.2483	16.1754	16.1287	16.2791	16.2257	16.2452		rob	aroB	P07639	3-dehydroquinate synthase	2	5	0	0.198752	0.0671235	0.0424496	0.167785	0.0646272	0.00844079	19.6105	19.7916	19.6613	19.6346	19.7896	19.684	19.6248
	WT	aroC	P12008	Chorismate synthase	2	9	0	0.0845542	-0.0118914	-0.0212589	0.00798277	-0.0267328	0.0685317	17.3119	17.4008	17.296	17.3	17.3583	17.3085	17.4093		rob	aroB	P07639	3-dehydroquinate synthase	3	4	0	0.0226908	0.0290178	0.0725022	0.0672411	0.113672	0.148945	18.0214	17.9235	17.98	17.9875	18.0248	18.0467	18.123
	WT	aroC	P12008	Chorismate synthase	3	9	0	-0.000424851	0.0422406	0.194124	0.171279	0.000478592	0.00862717	17.3279	17.3785	17.3793	17.5207	17.5194	17.3359	17.34		rob	aroB	P07639	3-dehydroquinate synthase	4	6	0	0.019323	-0.00406387	0.0988919	0.0378959	0.0285008	-0.0411305	17.8931	17.8912	17.8455	17.97	17.9164	17.8833	17.8274
	WT	aroC	P12008	Chorismate synthase	4	8	0	-0.059506	0.0772954	-0.0321437	-0.0345056	0.048325	-0.044947	19.0026	18.9215	19.0714	18.9574	18.9454	19.0357	18.8951		rob	aroB	P07639	3-dehydroquinate synthase	5	4	0	-0.513654	-0.841256	-0.290206	-0.395658	-0.235053	0.0369872	13.8851	13.3939	13.0164	13.5495	13.4937	13.6262	13.8473
	WT	aroC	P12008	Chorismate synthase	5	8	0	-0.119854	-0.0665776	-0.0974068	-0.178717	-0.0906732	-0.0952173	19.0162	18.9176	18.9696	18.8817	18.8228	18.9056	18.8965		rob	aroC	P12008	Chorismate synthase	1	9	0	0.0705971	0.190946	0.129377	0.0701933	0.287272	0.170536	16.103	16.1755	16.2821	16.2184	16.1556	16.411	16.2694
	WT	aroC	P12008	Chorismate synthase	6	2	0	-0.224316	-0.344655	-0.35408	-0.597883	-0.461912	-0.605241	14.7757	14.5462	14.3899	14.4232	14.178	14.3284	14.1867		rob	aroC	P12008	Chorismate synthase	2	9	0	-0.0296358	0.0262959	-0.0625181	-0.027683	0.016028	-0.140686	17.3869	17.3396	17.3968	17.306	17.3704	17.4118	17.252
	WT	aroD	P05194	3-dehydroquinate dehydratase	1	3	0	-0.510343	-0.179258	-0.138704	-0.271245	-0.138837	-0.403658	14.3302	13.8036	14.1482	14.1662	14.0334	14.1719	13.9108		rob	aroC	P12008	Chorismate synthase	3	9	0	-0.0826917	-0.133052	-0.0224746	-0.00786835	-0.0381054	0.192615	17.4708	17.2674	17.2673	17.3419	17.399	17.3443	17.616
	WT	aroD	P05194	3-dehydroquinate dehydratase	2	4	0	0.606985	0.532544	0.523509	0.585163	0.399783	0.620168	15.3491	15.9605	15.8777	15.882	15.9727	15.7722	15.9982		rob	aroC	P12008	Chorismate synthase	4	8	0	-0.0705743	-0.0773566	-0.00339318	-0.0253361	-0.0771419	-0.0582024	18.9777	18.886	18.8569	18.9524	18.9378	18.8624	18.895
	WT	aroD	P05194	3-dehydroquinate dehydratase	3	4	0	-0.242185	-0.219169	-0.375458	0.0481038	-0.039171	-0.284921	14.9944	14.8032	14.7844	14.6176	15.0627	14.9627	14.7129		rob	aroC	P12008	Chorismate synthase	5	8	0	0.0391279	-0.181426	0.113087	-0.0451576	-0.0632505	-0.0285478	19.0213	19.0829	18.8124	19.089	18.9805	18.9342	18.918
	WT	aroD	P05194	3-dehydroquinate dehydratase	4	4	0	-0.0569636	-0.198325	-0.278831	-0.0742337	-0.168115	-0.0903482	15.968	15.8894	15.7612	15.676	15.871	15.7846	15.815		rob	aroC	P12008	Chorismate synthase	6	2	0	0.0560868	-0.248571	-0.251999	-0.555489	-0.445274	-0.659202	14.8046	14.8753	14.5237	14.5454	14.2567	14.3495	14.0853
	WT	aroE	P15770	Shikimate dehydrogenase (NADP(+))	1	2	0	-0.711573	-0.0199325	0.15452	-0.427106	-0.292176	0.0509024	14.6638	13.9359	14.641	14.793	14.211	14.3521	14.6989		rob	aroD	P05194	3-dehydroquinate dehydratase	1	3	0	-0.0373728	-0.109571	0.257006	-0.00316744	-0.16954	-0.34734	14.1314	14.096	14.01	14.3745	14.1106	13.9826	13.7799
	WT	aroE	P15770	Shikimate dehydrogenase (NADP(+))	2	4	0	0.176112	0.4363	0.413115	0.24988	0.364457	0.384289	15.5807	15.7612	16.013	16.0032	15.869	15.9685	15.9939		rob	aroD	P05194	3-dehydroquinate dehydratase	2	4	0	0.136102	0.128915	0.0859082	0.12853	-0.0325161	0.120425	15.7728	15.8912	15.8854	15.8404	15.9126	15.7492	15.8991
	WT	aroE	P15770	Shikimate dehydrogenase (NADP(+))	4	3	0	-0.0782048	-0.164478	0.0293069	-0.0210993	0.182669	-0.00841842	16.55	16.4502	16.3771	16.5662	16.5062	16.7175	16.479		rob	aroD	P05194	3-dehydroquinate dehydratase	3	4	0	0.0114563	0.102835	0.0550606	0.33347	0.0631046	0.0859148	14.9566	14.8474	14.989	14.9053	15.2262	14.9313	14.9951
	WT	aroE	P15770	Shikimate dehydrogenase (NADP(+))	5	4	0	0.0866636	0.11411	-0.0154613	0.0368528	0.0811738	0.141514	17.7054	17.8133	17.8395	17.6529	17.7276	17.7666	17.8224		rob	aroD	P05194	3-dehydroquinate dehydratase	4	4	0	0.00828019	0.164902	0.116265	-0.127087	0.0961172	-0.0706797	15.7582	15.7452	15.8796	15.8525	15.6165	15.8161	15.663
	WT	aroE	P15770	Shikimate dehydrogenase (NADP(+))	6	3	0	-0.209602	-0.323486	-0.0899691	-0.151648	0.0906215	-0.189596	12.9933	12.7785	12.6287	12.905	12.8419	13.0985	12.82		rob	aroE	P15770	Shikimate dehydrogenase (NADP(+))	1	2	0	0.136969	-0.109332	-0.159678	-0.0501723	-0.567005	-0.0934903	14.4314	14.5702	14.3102	14.2577	14.3635	13.8851	14.3337
	WT	aroF	P00888	Phospho-2-dehydro-3-deoxyheptonate aldolase, Tyr-sensitive	1	5	0	0.0951326	-0.000946714	-0.00231402	0.104921	-0.0809455	-0.235776	18.6609	18.7397	18.6572	18.6333	18.7403	18.5605	18.4094		rob	aroE	P15770	Shikimate dehydrogenase (NADP(+))	2	4	0	0.0504629	0.0575992	-0.111394	-0.0673194	0.153379	-0.0243338	15.8327	15.8655	15.874	15.703	15.7766	15.9949	15.8142
	WT	aroF	P00888	Phospho-2-dehydro-3-deoxyheptonate aldolase, Tyr-sensitive	2	7	0	0.0791878	0.0592584	0.0784047	0.0781493	-0.117487	-0.130079	19.6171	19.7006	19.6724	19.7049	19.7337	19.5229	19.5159		rob	aroE	P15770	Shikimate dehydrogenase (NADP(+))	4	3	0	0.386394	0.338704	0.151847	0.273682	0.390295	-0.00584331	16.1168	16.482	16.412	16.2467	16.3759	16.4689	16.0865
	WT	aroF	P00888	Phospho-2-dehydro-3-deoxyheptonate aldolase, Tyr-sensitive	3	4	0	-0.118235	-0.0316626	-0.0718236	-0.0810062	-0.190356	-0.118522	18.6759	18.6086	18.6534	18.6027	18.6151	18.493	18.5608		rob	aroE	P15770	Shikimate dehydrogenase (NADP(+))	5	4	0	0.0103011	0.0460001	-0.00844621	0.00545655	-0.119239	-0.0664191	17.7502	17.783	17.7688	17.6964	17.76	17.6072	17.6091
	WT	aroF	P00888	Phospho-2-dehydro-3-deoxyheptonate aldolase, Tyr-sensitive	4	3	0	0.0105973	-0.0376303	0.171787	0.0502628	0.0665362	0.0380225	17.7015	17.6905	17.6554	17.8602	17.7291	17.7528	17.6769		rob	aroE	P15770	Shikimate dehydrogenase (NADP(+))	6	3	0	0.370353	0.321013	-0.0350872	-0.158425	0.158137	1.81694	12.9902	13.3752	13.2789	12.9479	12.8394	13.1385	14.747
	WT	aroG	P0AB91	Phospho-2-dehydro-3-deoxyheptonate aldolase, Phe-sensitive	1	11	0	0.0240853	0.0170417	-0.0045076	0.0628655	-0.0560698	-0.146493	19.313	19.3207	19.3272	19.2832	19.3503	19.2374	19.1507		rob	aroF	P00888	Phospho-2-dehydro-3-deoxyheptonate aldolase, Tyr-sensitive	1	5	0	0.0203607	0.0122359	0.0968402	0.0604573	0.0455468	-0.0297978	18.4505	18.4727	18.4508	18.5333	18.4932	18.5167	18.4165
	WT	aroG	P0AB91	Phospho-2-dehydro-3-deoxyheptonate aldolase, Phe-sensitive	2	10	0	0.0719825	0.0796557	0.0695122	0.0613251	-0.0433085	-0.0163817	19.7153	19.7917	19.791	19.7942	19.8151	19.6954	19.7278		rob	aroF	P00888	Phospho-2-dehydro-3-deoxyheptonate aldolase, Tyr-sensitive	2	7	0	-0.0155614	-0.00941995	0.0651165	-0.00403468	-0.00775696	-0.0983084	19.5774	19.5441	19.5516	19.6241	19.5846	19.5785	19.4849
	WT	aroG	P0AB91	Phospho-2-dehydro-3-deoxyheptonate aldolase, Phe-sensitive	3	11	0	-0.0114022	-0.0157701	-0.0691663	-0.0155883	-0.130551	-0.122859	19.2306	19.2701	19.224	19.1601	19.2352	19.1076	19.1112		rob	aroF	P00888	Phospho-2-dehydro-3-deoxyheptonate aldolase, Tyr-sensitive	3	4	0	-0.00570526	-0.0261156	0.0297799	0.0624478	0.0385478	-0.0357035	18.6508	18.5245	18.5543	18.5743	18.6494	18.601	18.5678
	WT	aroG	P0AB91	Phospho-2-dehydro-3-deoxyheptonate aldolase, Phe-sensitive	4	13	0	0.0928997	0.0656517	0.159003	-0.0558767	0.0188012	-0.0451476	20.7599	20.8312	20.8171	20.9058	20.6813	20.7635	20.6521		rob	aroF	P00888	Phospho-2-dehydro-3-deoxyheptonate aldolase, Tyr-sensitive	4	3	0	0.0709317	-0.0194649	0.00528231	0.0876261	0.101443	0.0906095	17.7338	17.7835	17.6708	17.7171	17.8068	17.797	17.7999
	WT	aroG	P0AB91	Phospho-2-dehydro-3-deoxyheptonate aldolase, Phe-sensitive	5	6	0	-0.400361	-0.0577905	0.2141	-0.0150534	0.41606	0.539645	16.862	16.4829	16.8242	17.039	16.8323	17.2581	17.3772		rob	aroG	P0AB91	Phospho-2-dehydro-3-deoxyheptonate aldolase, Phe-sensitive	1	11	0	-0.000978244	-0.00593062	0.0862293	0.0395743	0.0585612	0.03924	19.2375	19.2384	19.2197	19.3098	19.2594	19.3168	19.2726
	WT	aroH	P00887	Phospho-2-dehydro-3-deoxyheptonate aldolase, Trp-sensitive	1	10	0	0.196894	0.109024	0.0209144	0.124174	0.160842	0.200864	16.955	17.1355	17.0612	16.9506	17.0535	17.0963	17.1401		rob	aroG	P0AB91	Phospho-2-dehydro-3-deoxyheptonate aldolase, Phe-sensitive	2	10	0	-0.0153762	-0.0669602	0.0146038	-0.0300586	0.0257507	-0.0753718	19.7337	19.7006	19.6504	19.7299	19.7148	19.7683	19.6641
	WT	aroH	P00887	Phospho-2-dehydro-3-deoxyheptonate aldolase, Trp-sensitive	2	12	0	-0.0145536	-0.0193313	-0.0270564	-0.0506663	-0.0239181	-0.0409341	18.7754	18.7652	18.7521	18.7577	18.7632	18.7748	18.7633		rob	aroG	P0AB91	Phospho-2-dehydro-3-deoxyheptonate aldolase, Phe-sensitive	3	11	0	-0.00505736	-0.0217666	-0.0365091	-0.0225141	-0.00731809	-0.0171529	19.2848	19.1591	19.1926	19.1419	19.1984	19.1891	19.2203
	WT	aroH	P00887	Phospho-2-dehydro-3-deoxyheptonate aldolase, Trp-sensitive	3	11	0	0.0625447	-0.010423	0.0323438	0.0784645	-0.016576	0.0991475	18.3783	18.4918	18.3771	18.4093	18.477	18.3693	18.4809		rob	aroG	P0AB91	Phospho-2-dehydro-3-deoxyheptonate aldolase, Phe-sensitive	4	13	0	0.142379	0.0782019	0.203798	0.0477048	0.102425	0.0250833	20.6886	20.8097	20.7232	20.8704	20.7217	20.7528	20.6891
	WT	aroH	P00887	Phospho-2-dehydro-3-deoxyheptonate aldolase, Trp-sensitive	4	10	0	-0.145433	-0.0534922	-0.129758	-0.105947	-0.0663524	0.0978201	17.9045	17.7375	17.8425	17.7616	17.7758	17.8229	17.9397		rob	aroG	P0AB91	Phospho-2-dehydro-3-deoxyheptonate aldolase, Phe-sensitive	5	6	0	-0.578623	-0.627569	-0.138929	-0.445912	0.0317427	0.179172	17.461	16.9049	16.806	17.2767	17.0195	17.469	17.5655
	WT	aroK	P0A6D7	Shikimate kinase 1	1	11	0	-0.00440385	-0.090592	-0.0648498	-0.105981	-0.0561052	-0.0601966	20.1142	20.0934	20.0208	20.024	19.9826	20.0386	20.0382		rob	aroH	P00887	Phospho-2-dehydro-3-deoxyheptonate aldolase, Trp-sensitive	1	10	0	-0.138001	-0.0927632	-0.146394	-0.0152482	-0.0694207	-0.0757479	17.0766	16.9405	16.972	16.9162	17.0437	17.0279	16.9967
	WT	aroK	P0A6D7	Shikimate kinase 1	2	10	0	0.045255	0.0444385	0.0849073	0.0833598	0.143	0.0298426	19.9532	20.0029	19.9937	20.0475	20.075	20.1196	20.012		rob	aroH	P00887	Phospho-2-dehydro-3-deoxyheptonate aldolase, Trp-sensitive	2	12	0	0.0805876	0.0308459	0.107051	0.104809	0.0777123	0.0682008	18.5663	18.6292	18.5808	18.655	18.6823	18.6528	18.6403
	WT	aroK	P0A6D7	Shikimate kinase 1	3	11	0	0.0287467	0.0445208	0.0442922	0.0693661	-0.0141756	0.0266773	19.9427	20.0224	19.9964	19.9857	20.0323	19.9361	19.9728		rob	aroH	P00887	Phospho-2-dehydro-3-deoxyheptonate aldolase, Trp-sensitive	3	11	0	0.0260605	0.0175714	-0.0489359	0.0512739	0.0481164	0.107062	18.2939	18.1994	18.2411	18.1386	18.2813	18.2537	18.3537
	WT	aroK	P0A6D7	Shikimate kinase 1	4	9	0	0.111256	0.271155	0.242568	0.295509	0.324739	0.365775	17.6314	17.7211	17.8941	17.8609	17.9042	17.9409	17.9346		rob	aroH	P00887	Phospho-2-dehydro-3-deoxyheptonate aldolase, Trp-sensitive	4	10	0	0.0285234	-0.0234674	0.073843	0.147906	0.17129	0.0472592	17.7105	17.7178	17.6435	17.7624	17.8438	17.8436	17.7333
	WT	aroK	P0A6D7	Shikimate kinase 1	5	5	0	0.166058	-0.119094	-0.184251	0.0943568	-0.12776	-0.18092	14.6768	14.8642	14.5777	14.4555	14.7565	14.5291	14.4714		rob	aroK	P0A6D7	Shikimate kinase 1	1	11	0	0.068285	-0.0817344	-0.0181126	0.0618563	0.0493867	-0.0505242	20.0713	20.1415	19.9777	20.0392	20.1155	20.1414	20.0166
	WT	aroK	P0A6D7	Shikimate kinase 1	6	5	0	-0.0905417	-0.0277117	-0.289006	-0.0306131	-0.261204	-0.392261	16.8102	16.7144	16.7413	16.5228	16.7798	16.5635	16.4341		rob	aroK	P0A6D7	Shikimate kinase 1	2	10	0	0.00362351	-0.100579	0.0097831	-0.0571744	-0.0465742	-0.0698843	20.0574	20.0433	19.9405	20.0488	20.0115	20.0197	19.9933
	WT	aroK	P0A6D7	Shikimate kinase 1	7	5	0	-0.200927	-0.150067	-0.0280074	-0.0922614	-0.180289	-0.280451	16.4647	16.2306	16.2696	16.3897	16.336	16.2613	16.1409		rob	aroK	P0A6D7	Shikimate kinase 1	3	11	0	0.300529	0.217047	0.329293	0.110914	0.249048	0.298084	19.7742	19.954	19.9208	19.9971	19.8212	19.9348	20.0249
	WT	aroK	P0A6D7	Shikimate kinase 1	8	7	0	-0.173203	-0.158319	-0.138544	-0.187156	-0.244662	-0.202355	16.9461	16.7782	16.8242	16.7977	16.7737	16.7227	16.7784		rob	aroK	P0A6D7	Shikimate kinase 1	4	9	0	-0.174469	-0.298594	-0.193965	-0.375044	-0.0414043	0.0823287	18.2569	18.0612	17.9148	18.041	17.8673	18.1772	18.3147
	WT	aroK	P0A6D7	Shikimate kinase 1	9	8	0	0.0223941	-0.0923926	-0.0340955	-0.0419088	-0.200452	-0.156769	18.0826	18.0711	17.9718	18.0301	18.0367	17.8754	17.9245		rob	aroK	P0A6D7	Shikimate kinase 1	5	5	0	-0.747859	-0.356321	-0.464518	-0.730358	-0.611237	-0.215158	15.0103	14.2849	14.6266	14.5004	14.2843	14.3753	14.7204
	WT	aroK	P0A6D7	Shikimate kinase 1	10	7	0	-0.0570253	-0.01437	-0.0277347	-0.0349828	-0.045076	0.0473557	17.0528	16.9914	17.0748	17.0428	17.0255	17.0043	17.0904		rob	aroK	P0A6D7	Shikimate kinase 1	6	5	0	-0.397662	-0.465304	-0.37152	-0.342512	-0.424129	-0.0860154	16.9684	16.5854	16.4708	16.5897	16.6335	16.5344	16.8223
	WT	artI	P30859	Putative ABC transporter arginine-binding protein 2	1	13	0	-0.077886	-0.0596805	-0.130106	0.0122355	-0.0405286	-0.0789786	19.2025	19.1083	19.14	19.0471	19.1892	19.1425	19.1078		rob	aroK	P0A6D7	Shikimate kinase 1	7	5	0	-0.0819374	-0.10154	-0.102996	0.0207301	-0.090081	-0.252362	16.3238	16.2158	16.2089	16.2163	16.3622	16.2651	16.0406
	WT	artI	P30859	Putative ABC transporter arginine-binding protein 2	2	12	0	-0.0141195	0.0198918	0.0321005	0.106623	0.129637	0.0459548	19.754	19.7443	19.7699	19.7955	19.8991	19.907	19.8288		rob	aroK	P0A6D7	Shikimate kinase 1	8	7	0	-0.0352514	-0.0514521	-0.19422	-0.0180806	0.0490484	-0.209816	16.7374	16.6888	16.666	16.5367	16.6774	16.7483	16.4868
	WT	artI	P30859	Putative ABC transporter arginine-binding protein 2	3	12	0	0.0938563	0.0723617	-0.0200013	0.109783	0.0757593	0.102139	19.5683	19.7131	19.6498	19.547	19.6983	19.6516	19.6739		rob	aroK	P0A6D7	Shikimate kinase 1	9	8	0	0.0083776	-0.150806	-0.186485	-0.0908719	-0.101198	-0.0559748	18.0271	18.0153	17.88	17.8533	17.9347	17.9416	17.9579
	WT	artI	P30859	Putative ABC transporter arginine-binding protein 2	4	14	0	0.0750998	0.0929677	0.0439481	0.175228	0.107537	0.0870219	20.457	20.5104	20.5414	20.4878	20.6094	20.5492	20.4813		rob	aroK	P0A6D7	Shikimate kinase 1	10	7	0	0.0550463	-0.0776543	-0.0883842	0.0159482	0.0395165	-0.0522261	17.022	17.1108	16.9289	16.8859	17.0553	17.0928	16.9002
	WT	artI	P30859	Putative ABC transporter arginine-binding protein 2	5	14	0	-0.021741	-0.054729	-0.0161502	-0.0240731	-0.0436608	-0.018288	20.4162	20.4158	20.3815	20.363	20.3775	20.3526	20.3735		rob	aroL	P0A6E1	Shikimate kinase 2	2	2	0	0.0230794		-0.551476		-0.397681	-0.181734	11.5595	11.5649		10.9897		11.1707	11.3836
	WT	artI	P30859	Putative ABC transporter arginine-binding protein 2	6	12	0	-0.0743939	-0.0603943	-0.0878213	-0.0441745	-0.0369362	-0.0606504	19.4875	19.4079	19.386	19.4013	19.4436	19.4652	19.4431		rob	artI	P30859	Putative ABC transporter arginine-binding protein 2	1	13	0	0.0327612	-0.0703979	0.0247612	0.165656	-0.0261386	0.0808908	19.0617	19.0964	18.9794	19.0725	19.2097	19.0563	19.1384
	WT	artI	P30859	Putative ABC transporter arginine-binding protein 2	7	13	0	-0.0380462	-0.0612662	0.0261401	0.0850155	0.0234738	-0.0346435	19.6032	19.5319	19.497	19.5824	19.6518	19.6036	19.5252		rob	artI	P30859	Putative ABC transporter arginine-binding protein 2	2	12	0	-0.0794896	-0.0183927	-0.0484116	0.0186511	-0.0273565	0.065374	19.6482	19.551	19.6134	19.5814	19.6781	19.6297	19.7194
	WT	artI	P30859	Putative ABC transporter arginine-binding protein 2	8	13	0	0.0116103	-0.0426141	0.0852127	0.0197157	0.0377706	-0.0654063	20.3945	20.4114	20.3883	20.4699	20.429	20.4535	20.3637		rob	artI	P30859	Putative ABC transporter arginine-binding protein 2	3	12	0	0.14621	0.0698968	0.211969	0.247953	0.202322	0.226169	19.253	19.2785	19.2524	19.3586	19.437	19.3669	19.4318
	WT	artI	P30859	Putative ABC transporter arginine-binding protein 2	9	15	0	0.0310115	-0.144956	0.0166995	0.104986	0.035843	0.0544344	19.8507	19.8478	19.6873	19.849	19.9517	19.8797	19.9038		rob	artI	P30859	Putative ABC transporter arginine-binding protein 2	4	14	0	-0.00103105	-0.0364705	-0.0923702	-0.0886291	-0.000699978	-0.034465	20.2449	20.2227	20.165	20.1306	20.1417	20.206	20.186
	WT	artI	P30859	Putative ABC transporter arginine-binding protein 2	10	12	0	0.025686	-0.00401751	0.0772357	0.0550149	-0.0164829	0.11464	19.2043	19.2257	19.2367	19.2993	19.267	19.1844	19.3092		rob	artI	P30859	Putative ABC transporter arginine-binding protein 2	5	14	0	-0.076089	-0.0718552	-0.127082	0.01065	-0.0836943	-0.116461	20.3577	20.3041	20.2584	20.1853	20.3727	20.2502	20.1665
	WT	artJ	P30860	ABC transporter arginine-binding protein 1	1	5	0	-0.327386	-0.372329	-0.216739	-0.189073	-0.204753	-0.174681	14.765	14.4212	14.3898	14.5229	14.5503	14.5407	14.5745		rob	artI	P30859	Putative ABC transporter arginine-binding protein 2	6	12	0	-0.114904	-0.237399	-0.192469	-0.129761	-0.160974	-0.227587	19.544	19.4437	19.2743	19.3444	19.4218	19.3732	19.2563
	WT	artJ	P30860	ABC transporter arginine-binding protein 1	2	4	0	-0.204182	-0.164014	-0.114952	-0.177425	-0.26844	0.130575	15.7586	15.5588	15.5906	15.653	15.6196	15.5135	15.9181		rob	artI	P30859	Putative ABC transporter arginine-binding protein 2	7	13	0	-0.0960197	-0.0714774	-0.174767	-0.0465433	-0.0739018	-0.0583111	19.6055	19.4834	19.5206	19.4262	19.5766	19.5629	19.5163
	WT	artJ	P30860	ABC transporter arginine-binding protein 1	3	4	0	-0.212082	-0.00104393	-0.272774	0.0714136	-0.0784641	-0.0700871	15.4966	15.3355	15.5047	15.2225	15.5883	15.4257	15.43		rob	artI	P30859	Putative ABC transporter arginine-binding protein 2	8	13	0	-0.00971174	-0.14513	-0.0796956	-0.264234	-0.0524976	-0.0228308	20.3889	20.3659	20.2238	20.3027	20.0828	20.2983	20.3253
	WT	artJ	P30860	ABC transporter arginine-binding protein 1	4	4	0	0.251854	0.148329	0.168908	0.27931	0.189218	0.271342	16.1271	16.3573	16.2669	16.2829	16.3836	16.301	16.3358		rob	artI	P30859	Putative ABC transporter arginine-binding protein 2	9	15	0	-0.0369492	-0.132132	-0.0924243	-0.0273401	-0.0125219	0.0360147	19.8767	19.8195	19.7483	19.797	19.8479	19.8799	19.8995
	WT	artJ	P30860	ABC transporter arginine-binding protein 1	5	5	0	-0.121137	-0.174781	-0.0895901	-0.0116624	-0.264112	-0.13377	15.8192	15.7194	15.6644	15.6926	15.7929	15.5352	15.661		rob	artI	P30859	Putative ABC transporter arginine-binding protein 2	10	12	0	-0.0867791	-0.219744	-0.107787	-0.0837055	-0.00259732	-0.131922	19.2872	19.2341	19.0519	19.1316	19.2207	19.3158	19.0856
	WT	artJ	P30860	ABC transporter arginine-binding protein 1	6	7	0	0.00205166	0.015431	-0.0325787	0.0491605	-0.0998879	0.117946	15.6838	15.6807	15.6581	15.6529	15.7332	15.5985	15.818		rob	artJ	P30860	ABC transporter arginine-binding protein 1	1	5	0	-0.0813769	0.260543	0.0686047	0.185284	0.203783	-0.0934922	14.5541	14.4746	14.8027	14.6087	14.7217	14.7785	14.4564
	WT	artJ	P30860	ABC transporter arginine-binding protein 1	7	3	0	0.170907	0.151637	0.233813	0.0649987	0.317462	0.283678	15.1821	15.3198	15.2887	15.3689	15.2107	15.4764	15.4224		rob	artJ	P30860	ABC transporter arginine-binding protein 1	2	4	0	0.0696355	-0.0859514	-0.0670932	0.275591	-0.170256	0.211977	15.4503	15.5023	15.348	15.3649	15.7371	15.2889	15.6681
	WT	artJ	P30860	ABC transporter arginine-binding protein 1	8	4	0	0.154167	-0.0507193	-0.317067	0.240203	0.0809194	0.289925	13.7611	13.9206	13.7468	13.4342	14.0161	13.8633	14.0857		rob	artJ	P30860	ABC transporter arginine-binding protein 1	3	4	0	-0.0249839	-0.343108	-0.126713	-0.00820097	-0.0126199	0.0985221	15.3789	15.2332	14.9653	15.1458	15.3068	15.2779	15.43
	WT	artJ	P30860	ABC transporter arginine-binding protein 1	9	5	0	0.265106	0.379592	-0.132489	0.0441203	0.0605663	0.141743	13.1609	13.3921	13.5221	13.01	13.2011	13.2147	13.3013		rob	artJ	P30860	ABC transporter arginine-binding protein 1	4	4	0	0.108442	-0.117741	-0.0274115	0.210372	-0.0315705	0.0892718	16.0836	16.1709	15.9224	16.0343	16.2794	16.0139	16.1484
	WT	artJ	P30860	ABC transporter arginine-binding protein 1	10	4	0	0.68337	-0.0976058	-0.958934	-0.184686	0.0389213	-0.212715	11.5174	12.1965	11.4562	10.5762	11.3405	11.5529	11.295		rob	artJ	P30860	ABC transporter arginine-binding protein 1	5	5	0	0.156692	0.201787	0.124527	0.1195	0.0960046	0.148394	15.5722	15.7514	15.7466	15.6514	15.6961	15.6444	15.6459
	WT	artP	P0AAF6	Arginine transport ATP-binding protein ArtP	1	3	0	-0.0580189	-0.103355	-0.24283	-0.292173	-0.112188	-0.257081	17.2423	17.168	17.1362	16.9742	16.9246	17.1107	16.9695		rob	artJ	P30860	ABC transporter arginine-binding protein 1	6	7	0	-0.0193668	-0.00192834	-0.130947	-0.253536	-0.0834933	-0.202101	15.8014	15.7966	15.7672	15.6633	15.5554	15.7081	15.5392
	WT	artP	P0AAF6	Arginine transport ATP-binding protein ArtP	2	3	0	-0.112832	-0.0351966	-0.0147665	-0.133638	-0.111962	0.142352	16.6228	16.5143	16.5836	16.6174	16.5276	16.5342	16.794		rob	artJ	P30860	ABC transporter arginine-binding protein 1	7	3	0	0.0178173	0.0882887	-0.00172521	-0.0909188	-0.0323197	0.21086	15.333	15.3247	15.4078	15.3267	15.2597	15.332	15.5129
	WT	artP	P0AAF6	Arginine transport ATP-binding protein ArtP	3	2	0	0.161765	-0.0722523	-0.0329575	-0.143186	-0.139304	-0.0274001	16.5104	16.7231	16.4473	16.4761	16.3874	16.3786	16.4864		rob	artJ	P30860	ABC transporter arginine-binding protein 1	8	4	0	0.254931	-0.225189	0.364963	0.428864	0.531083	0.370196	13.5162	13.7578	13.271	13.8747	13.9032	14.0091	13.8456
	WT	artP	P0AAF6	Arginine transport ATP-binding protein ArtP	4	3	0	-0.208374	0.212648	0.142398	-0.176905	-0.165196	0.0469049	16.3839	16.1539	16.588	16.5132	16.1842	16.2034	16.3682		rob	artJ	P30860	ABC transporter arginine-binding protein 1	9	5	0	-0.00153216	0.410899	-0.0714955	-0.182221	0.468313	-0.384773	13.4837	13.4619	13.8983	13.4249	13.3	13.9677	13.0857
	WT	artP	P0AAF6	Arginine transport ATP-binding protein ArtP	5	2	0	-0.04317	0.0674839	0.336734	0.134184	0.191191	0.259764	16.6232	16.6013	16.7107	16.9229	16.7427	16.7945	16.8585		rob	artJ	P30860	ABC transporter arginine-binding protein 1	10	4	0	-0.422201	0.5332	-0.163345	-0.608736	0.0138586	0.117333	11.5976	11.2091	12.1153	11.3866	11.0062	11.6428	11.6454
	WT	ascG	P24242	HTH-type transcriptional regulator AscG	6	3	0	0.403893	-0.0437187	0.238172	0.237083	0.245737	0.0750279	15.0216	15.4203	14.9368	15.2615	15.2589	15.282	15.1129		rob	artP	P0AAF6	Arginine transport ATP-binding protein ArtP	1	3	0	0.0152642	-0.00842033	-0.0121861	-0.0976813	-0.00603782	-0.00794735	17.055	17.0721	17.0347	17.0288	16.9396	17.0696	17.0428
	WT	ascG	P24242	HTH-type transcriptional regulator AscG	7	2	0	-0.0976196	-0.0808661	-0.016063	-0.099584	0.321534	0.152484	14.8978	14.7669	14.7719	14.8347	14.7618	15.1962	15.0069		rob	artP	P0AAF6	Arginine transport ATP-binding protein ArtP	2	3	0	-0.0848375	0.0502863	-0.0246364	-0.00603532	-0.0248404	-0.126465	16.4719	16.3694	16.5059	16.4289	16.4771	16.4559	16.3513
	WT	asd	P0A9Q9	Aspartate-semialdehyde dehydrogenase	1	8	0	0.0173598	-0.046154	0.0258067	0.0271978	-0.00380742	0.0346313	19.3061	19.3072	19.2572	19.3067	19.3077	19.2828	19.325		rob	artP	P0AAF6	Arginine transport ATP-binding protein ArtP	3	2	0	0.101966	0.207895	-0.0874114	-0.0106687	-0.0357171	-0.208655	16.2927	16.274	16.4302	16.0989	16.2181	16.1686	16.0367
	WT	asd	P0A9Q9	Aspartate-semialdehyde dehydrogenase	2	6	0	0.0793712	0.142977	0.0497681	0.178673	0.0864798	0.0949145	19.4492	19.533	19.5882	19.5084	19.6663	19.559	19.573		rob	artP	P0AAF6	Arginine transport ATP-binding protein ArtP	4	3	0	0.138557	0.135318	0.304353	0.220289	0.202352	0.0745554	16.2784	16.3958	16.3702	16.5608	16.4841	16.4426	16.3285
	WT	asd	P0A9Q9	Aspartate-semialdehyde dehydrogenase	3	8	0	0.0471121	0.00622193	-0.0499112	0.036738	0.0661153	0.0759215	18.9764	19.0745	18.9918	18.9252	19.0334	19.05	19.0558		rob	artP	P0AAF6	Arginine transport ATP-binding protein ArtP	5	2	0	-0.121904	-0.0570027	0.254463	-0.0636416	0.238748	0.169985	16.7145	16.6151	16.6301	16.9236	16.6552	16.9295	16.8098
	WT	asd	P0A9Q9	Aspartate-semialdehyde dehydrogenase	4	8	0	0.0713547	0.0629604	0.0356453	0.12054	0.115452	0.0222193	19.4405	19.4902	19.4949	19.463	19.5382	19.5407	19.4		rob	ascG	P24242	HTH-type transcriptional regulator AscG	6	3	0	0.796841	0.887983	0.0906745	0.0133127	0.27081	0.00118179	15.2383	16.0497	16.094	15.3218	15.2592	15.4992	15.1793
	WT	asd	P0A9Q9	Aspartate-semialdehyde dehydrogenase	5	12	0	-0.082971	0.0668486	0.0108085	0.0810301	0.0519971	0.0727833	18.7696	18.7079	18.8564	18.7434	18.8359	18.8017	18.8179		rob	ascG	P24242	HTH-type transcriptional regulator AscG	7	2	0	0.176152	0.270831	0.217058	0.232428	0.160301	0.271683	14.8986	15.0487	15.156	15.1111	15.1486	15.0902	15.1394
	WT	asd	P0A9Q9	Aspartate-semialdehyde dehydrogenase	6	8	0	0.00432761	-0.0585168	-0.0846029	0.0136941	-0.0131807	-0.00856723	18.7993	18.7984	18.6996	18.7163	18.8132	18.8007	18.807		rob	asd	P0A9Q9	Aspartate-semialdehyde dehydrogenase	1	8	0	-0.0565238	-0.0990217	-0.0472783	-0.0834186	-0.0259913	-0.039436	19.3448	19.2901	19.2339	19.2835	19.2437	19.3395	19.3011
	WT	asd	P0A9Q9	Aspartate-semialdehyde dehydrogenase	7	6	0	-0.082972	0.0315921	-0.167251	-0.040796	-0.138435	-0.144295	17.3402	17.224	17.3268	17.126	17.263	17.1787	17.1526		rob	asd	P0A9Q9	Aspartate-semialdehyde dehydrogenase	2	6	0	0.0017003	0.0170408	0.0172953	0.025649	-0.0025078	0.0416999	19.4166	19.4006	19.4172	19.4155	19.4534	19.4229	19.4641
	WT	asd	P0A9Q9	Aspartate-semialdehyde dehydrogenase	8	2	0	-0.0724814	-0.0502667	-0.043592	-0.127119	-0.0312964	-0.0889229	15.0103	14.9431	14.9964	14.9569	14.8979	15.0002	14.956		rob	asd	P0A9Q9	Aspartate-semialdehyde dehydrogenase	3	8	0	0.0155141	-0.0331227	-0.0197455	0.0293564	0.0327827	-0.00394729	18.9633	18.8581	18.8597	18.8372	18.9287	18.9077	18.912
	WT	asmA	P28249	Protein AsmA	1	8	0	-0.335875	-0.32029	-0.397446	-0.0362051	-0.256442	-0.15755	15.0764	14.7241	14.7533	14.6536	15.0145	14.8004	14.903		rob	asd	P0A9Q9	Aspartate-semialdehyde dehydrogenase	4	8	0	0.112606	0.105063	0.0986829	0.191451	0.0821171	0.109167	19.3019	19.3933	19.3635	19.3787	19.4788	19.3458	19.3866
	WT	asmA	P28249	Protein AsmA	2	12	0	0.0545487	0.150578	-0.150415	-0.00667047	-0.0228675	0.114658	17.4704	17.5293	17.617	17.3294	17.5022	17.4709	17.6139		rob	asd	P0A9Q9	Aspartate-semialdehyde dehydrogenase	5	12	0	0.195236	0.0622146	0.110297	0.115459	0.17009	0.190673	18.709	18.9267	18.7438	18.7739	18.8288	18.8553	18.8249
	WT	asmA	P28249	Protein AsmA	3	8	0	0.0447144	-0.0937345	0.097553	0.0496823	-0.0202323	0.0145286	17.0181	17.1137	16.9335	17.1143	17.088	17.0053	17.036		rob	asd	P0A9Q9	Aspartate-semialdehyde dehydrogenase	6	8	0	0.00658419	0.0662222	0.064151	0.161204	0.0319961	-0.0219839	18.8266	18.8478	18.8605	18.8836	18.9954	18.8488	18.7445
	WT	asmA	P28249	Protein AsmA	4	10	0	-0.0309545	0.0716175	0.0714398	0.104339	0.222349	0.143193	16.7732	16.7207	16.8364	16.8315	16.8548	16.9803	16.8538		rob	asd	P0A9Q9	Aspartate-semialdehyde dehydrogenase	7	6	0	-0.0360773	0.133697	0.0970695	0.1652	0.143215	0.123528	17.2021	17.1399	17.3223	17.2946	17.3849	17.3766	17.2947
	WT	asmA	P28249	Protein AsmA	5	13	0	0.0462367	0.0841779	0.0233928	-0.00884086	-0.0648597	-0.00121291	17.9333	18.0009	18.0375	17.9197	17.9098	17.8486	17.9076		rob	asd	P0A9Q9	Aspartate-semialdehyde dehydrogenase	8	2	0	0.0590665	0.386022	0.087143	0.093376	0.438302	0.239819	14.8348	14.8805	15.2008	14.9154	14.8862	15.2349	15.0338
	WT	asmA	P28249	Protein AsmA	6	13	0	0.0830659	0.0135383	-0.195131	-0.139145	-0.0147465	0.01262	17.288	17.3659	17.2604	17.0945	17.1491	17.2879	17.3169		rob	asmA	P28249	Protein AsmA	1	8	0	-0.460285	0.311589	-0.423136	-0.545875	-0.590017	-0.589914	15.3062	14.8478	15.6059	14.8691	14.7427	14.7369	14.7121
	WT	asmA	P28249	Protein AsmA	7	9	0	0.00349302	-0.105996	-0.0200218	-0.0808922	-0.177543	-0.177923	16.4462	16.4165	16.2952	16.3792	16.3289	16.2455	16.2249		rob	asmA	P28249	Protein AsmA	2	12	0	-0.169543	-0.0516018	-0.19631	-0.21686	-0.130762	-0.212242	17.6399	17.4526	17.5719	17.4252	17.4342	17.518	17.4334
	WT	asmA	P28249	Protein AsmA	8	2	0	-0.236025	-0.477648	-0.353076	-0.491645	-0.140294	-0.410026	14.0394	13.8086	13.5981	13.6765	13.5625	13.9203	13.664		rob	asmA	P28249	Protein AsmA	3	8	0	-0.175867	-0.0770122	-0.166591	-0.219734	-0.166752	-0.406156	17.2541	16.9575	17.1066	16.9811	16.9704	16.9989	16.8005
	WT	asnA	P00963	Aspartate--ammonia ligase	1	11	0	0.270504	0.239027	0.144898	0.410803	-0.0421177	-0.127557	19.31	19.5642	19.5462	19.4296	19.6952	19.2484	19.1667		rob	asmA	P28249	Protein AsmA	4	10	0	-0.00799747	0.161309	-0.146209	0.14685	-0.117891	-0.0519447	16.7803	16.7511	16.8981	16.6122	16.9126	16.6242	16.7039
	WT	asnA	P00963	Aspartate--ammonia ligase	2	10	0	0.529289	0.454207	0.507825	0.633147	0.065379	0.0182313	19.5992	20.1329	20.0495	20.1164	20.2708	19.688	19.6464		rob	asmA	P28249	Protein AsmA	5	13	0	0.16912	0.153639	0.105264	0.131669	0.123188	0.0324294	17.8401	18.0317	17.9663	17.9	17.9761	17.9395	17.7978
	WT	asnA	P00963	Aspartate--ammonia ligase	3	11	0	0.349384	0.493646	0.518216	0.55202	0.197989	0.319107	19.1917	19.592	19.6945	19.7086	19.7639	19.3972	19.5142		rob	asmA	P28249	Protein AsmA	6	13	0	-0.0199007	-0.0979186	-0.106658	-0.110077	-0.144513	-0.253296	17.4336	17.4283	17.3034	17.3198	17.3311	17.2792	17.1202
	WT	asnA	P00963	Aspartate--ammonia ligase	4	7	0	-0.106052	0.295043	0.535074	0.0416986	0.669769	0.593306	15.3943	15.2666	15.6808	15.9162	15.4132	16.0488	15.9249		rob	asmA	P28249	Protein AsmA	7	9	0	-0.0750201	0.0226054	0.0759811	0.125775	0.0603976	0.124991	16.3792	16.2781	16.3884	16.4506	16.5226	16.4709	16.4733
	WT	asnB	P22106	Asparagine synthetase B [glutamine-hydrolyzing]	1	14	0	0.387745	0.285409	0.244247	0.412558	-0.0425375	-0.18796	20.1535	20.5249	20.4361	20.3724	20.5404	20.0914	19.9497		rob	asmA	P28249	Protein AsmA	8	2	0	0.301437	0.315283	0.0950898	-0.438592	0.226325	0.0945879	13.6117	13.8998	13.907	13.7003	13.1312	13.7999	13.6655
	WT	asnB	P22106	Asparagine synthetase B [glutamine-hydrolyzing]	2	16	0	0.30026	0.138144	0.0465936	0.180557	-0.368962	-0.338306	19.9978	20.3024	20.132	20.0538	20.2168	19.6522	19.6884		rob	asnA	P00963	Aspartate--ammonia ligase	1	11	0	0.0683937	0.0920285	0.0481702	0.136481	-0.0118738	-0.0880621	19.0946	19.1649	19.1747	19.1288	19.2134	19.1034	19.0023
	WT	asnB	P22106	Asparagine synthetase B [glutamine-hydrolyzing]	3	16	0	0.319438	0.188181	0.221293	0.202155	-0.220455	-0.171554	20.376	20.7464	20.5733	20.5959	20.5983	20.163	20.2078		rob	asnA	P00963	Aspartate--ammonia ligase	2	10	0	0.191828	0.0212112	0.082562	0.0880222	0.0617238	-0.195406	19.6837	19.8579	19.6886	19.748	19.783	19.7543	19.4942
	WT	asnB	P22106	Asparagine synthetase B [glutamine-hydrolyzing]	4	4	0	0.252745	-0.0259644	0.0739125	-0.274507	-0.0562006	0.726605	14.7418	14.973	14.7074	14.8026	14.4446	14.6704	15.4058		rob	asnA	P00963	Aspartate--ammonia ligase	3	11	0	0.107134	0.0637522	0.0904554	-0.0406129	0.147216	-0.0449517	19.2568	19.2433	19.2501	19.2409	19.1523	19.3157	19.1645
	WT	asnC	P0ACI6	Regulatory protein AsnC	1	2	0	-0.229831	-0.277947	-0.113617	-0.145816	-0.119186	0.0365441	15.7432	15.497	15.4624	15.6043	15.5718	15.6045	15.764		rob	asnA	P00963	Aspartate--ammonia ligase	4	7	0	-0.254129	-0.167953	0.264455	-0.185731	0.150633	0.164085	15.821	15.5457	15.6096	16.0635	15.6207	15.9334	15.9606
	WT	asnC	P0ACI6	Regulatory protein AsnC	2	3	0	-0.0439034	1.75467	-0.311325	-0.243949	-0.240543	-0.0940922	16.4467	16.4071	18.1974	16.1447	16.2412	16.2295	16.3815		rob	asnB	P22106	Asparagine synthetase B [glutamine-hydrolyzing]	1	14	0	0.0904432	0.0918602	0.0578468	0.137756	0.000218179	-0.110622	19.8972	19.9896	19.9772	19.9411	20.0173	19.9181	19.7824
	WT	asnC	P0ACI6	Regulatory protein AsnC	3	2	0	-0.0352402	-0.327568	0.120237	-0.321788	-0.118451	0.0508447	15.8516	15.8673	15.5332	15.9705	15.55	15.7407	15.9059		rob	asnB	P22106	Asparagine synthetase B [glutamine-hydrolyzing]	2	16	0	0.122889	0.00534857	0.0218123	0.015195	-0.106569	-0.25614	19.9003	20.0055	19.8893	19.9038	19.9267	19.8026	19.65
	WT	asnC	P0ACI6	Regulatory protein AsnC	4	3	0	-0.578753	-0.590535	-0.462972	-0.635033	-0.484302	-0.446451	16.0656	15.4652	15.4665	15.5895	15.4078	15.566	15.5565		rob	asnB	P22106	Asparagine synthetase B [glutamine-hydrolyzing]	3	16	0	0.0341671	0.0133686	-0.0179892	-0.0467356	-0.0137401	-0.332442	20.36	20.2735	20.3029	20.2357	20.2494	20.2579	19.9802
	WT	asnC	P0ACI6	Regulatory protein AsnC	5	2	0	-0.248322	-0.0350681	-0.0362486	0.187105	-0.662162	-0.212679	12.8456	12.6186	12.8305	12.7723	13.0181	12.1635	12.6085		rob	asnB	P22106	Asparagine synthetase B [glutamine-hydrolyzing]	4	4	0	-0.343436	0.566981	-0.417757	0.150932	0.0812657	0.0532055	15.0388	14.6741	15.5622	14.5991	15.1751	15.0818	15.0675
	WT	asnS	P0A8M0	Asparagine--tRNA ligase	1	25	0	-0.087983	-0.0488865	-0.0488743	-0.146304	-0.0307609	-0.0202001	22.349	22.2446	22.2973	22.2748	22.177	22.2987	22.313		rob	asnC	P0ACI6	Regulatory protein AsnC	1	2	0	-0.15273	0.110875	-0.0677828	-0.0375699	-0.169802	-0.119495	15.7341	15.5832	15.833	15.6523	15.6788	15.5849	15.6104
	WT	asnS	P0A8M0	Asparagine--tRNA ligase	2	22	0	0.0335527	0.0809984	0.0807831	0.0535323	0.102913	0.0769012	22.6512	22.6891	22.7282	22.7413	22.7432	22.7774	22.757		rob	asnC	P0ACI6	Regulatory protein AsnC	2	3	0	-0.2065	-0.0461925	0.0541343	-0.164555	-0.0646827	-0.137679	16.5674	16.3432	16.5048	16.6032	16.4141	16.5116	16.4355
	WT	asnS	P0A8M0	Asparagine--tRNA ligase	3	23	0	0.0961907	0.112634	0.136106	0.135666	0.172495	0.0315346	22.6945	22.8417	22.8163	22.8293	22.8504	22.8745	22.7295		rob	asnC	P0ACI6	Regulatory protein AsnC	3	2	0	0.372309	0.159476	0.292601	0.733342	1.01751	-0.0724197	15.697	15.9487	15.786	15.8832	16.3664	16.6262	15.5772
	WT	asnS	P0A8M0	Asparagine--tRNA ligase	4	23	0	0.0133588	0.0274549	-0.00797565	0.028393	0.004085	-0.0126422	23.3909	23.3826	23.4098	23.3698	23.3965	23.3797	23.3156		rob	asnC	P0ACI6	Regulatory protein AsnC	4	3	0	0.0271407	0.066028	0.049768	0.124294	0.0191851	0.0602332	15.8023	15.8082	15.8248	15.8301	15.912	15.7833	15.838
	WT	asnS	P0A8M0	Asparagine--tRNA ligase	5	25	0	0.0030189	0.0195857	-0.00676471	0.00514364	0.0128046	-0.0340146	23.1239	23.1482	23.1635	23.0801	23.1144	23.1168	23.0654		rob	asnC	P0ACI6	Regulatory protein AsnC	5	2	0	-0.301845	-0.171315	-0.836293	-0.0883715	-0.13515	-0.216896	12.9376	12.6582	12.7388	12.0559	12.8535	12.7786	12.646
	WT	asnS	P0A8M0	Asparagine--tRNA ligase	6	21	0	0.0821811	0.0897231	0.0213094	0.0803234	0.0745794	0.0432627	22.269	22.346	22.3176	22.2919	22.3495	22.3581	22.3285		rob	asnS	P0A8M0	Asparagine--tRNA ligase	1	25	0	-0.0724713	-0.0495273	-0.036718	-0.0515418	-0.0231393	-0.0309931	22.3145	22.2439	22.2531	22.2638	22.2453	22.312	22.2793
	WT	asnS	P0A8M0	Asparagine--tRNA ligase	7	21	0	0.0620783	0.0647128	0.0070893	0.0621034	0.0226748	0.0314223	21.6678	21.6967	21.6875	21.6279	21.6935	21.6674	21.6559		rob	asnS	P0A8M0	Asparagine--tRNA ligase	2	22	0	0.0353816	-0.0356511	0.0264349	0.0358191	0.0066099	0.0221531	22.6491	22.6668	22.5971	22.6572	22.6962	22.6646	22.6771
	WT	asnS	P0A8M0	Asparagine--tRNA ligase	8	13	0	0.0544809	-0.0435117	0.0172703	-0.0795968	-0.0414771	-0.125786	18.8432	18.9029	18.836	18.8506	18.7783	18.8229	18.752		rob	asnS	P0A8M0	Asparagine--tRNA ligase	3	23	0	-0.0465833	-0.108144	-0.0461611	-0.0752244	-0.079213	-0.103936	22.8236	22.6563	22.645	22.671	22.6844	22.656	22.6723
	WT	aspA	P0AC38	Aspartate ammonia-lyase	1	18	0	-0.0454914	-0.0654478	-0.0716876	-0.0433439	-0.137158	-0.042249	19.6463	19.5845	19.5781	19.5493	19.5774	19.4897	19.5883		rob	asnS	P0A8M0	Asparagine--tRNA ligase	4	23	0	0.0514197	0.0537732	0.0664591	0.0694513	0.0156408	0.0484813	23.2377	23.2679	23.2479	23.2822	23.2925	23.2151	23.2617
	WT	aspA	P0AC38	Aspartate ammonia-lyase	2	21	0	0.0357075	-0.0353463	-0.0435309	-0.0398147	-0.0682634	-0.0289092	20.4962	20.5363	20.4569	20.462	20.4948	20.4513	20.4962		rob	asnS	P0A8M0	Asparagine--tRNA ligase	5	25	0	0.0377736	-0.00743019	0.0424472	0.0827858	0.0171542	-0.0235114	23.0956	23.1558	23.0607	23.0926	23.1827	23.0889	22.9973
	WT	aspA	P0AC38	Aspartate ammonia-lyase	3	20	0	0.0225848	-0.105059	-0.106511	-0.0764291	-0.12593	-0.0956187	20.5136	20.5871	20.4177	20.4057	20.4574	20.3952	20.4214		rob	asnS	P0A8M0	Asparagine--tRNA ligase	6	21	0	0.0630625	0.0494016	0.0870431	0.0556828	0.0465511	-0.0633297	22.4003	22.478	22.4174	22.4801	22.4636	22.437	22.2768
	WT	aspA	P0AC38	Aspartate ammonia-lyase	4	20	0	0.148633	0.0656971	0.00327402	-0.039237	0.368182	-0.0596405	21.6197	21.7468	21.6769	21.6099	21.5578	21.9727	21.4975		rob	asnS	P0A8M0	Asparagine--tRNA ligase	7	21	0	0.13964	0.106761	0.0740434	0.0828027	0.0937807	0.0554779	21.7192	21.8328	21.8125	21.7887	21.8196	21.8443	21.7438
	WT	aspA	P0AC38	Aspartate ammonia-lyase	5	17	0	0.0564985	-0.0674812	-0.0513677	-0.00212067	-0.208362	-0.255748	19.8728	19.9506	19.8253	19.7844	19.856	19.6445	19.5925		rob	asnS	P0A8M0	Asparagine--tRNA ligase	8	13	0	-0.0266375	-0.00465488	-0.096507	-0.0392285	0.0513727	-0.153056	18.984	18.944	18.9594	18.881	18.9029	18.9972	18.7901
	WT	aspC	P00509	Aspartate aminotransferase	1	20	0	-0.103481	-0.0768803	-0.0809031	-0.0666347	-0.0376196	-0.108941	20.3491	20.2293	20.2695	20.2429	20.2569	20.292	20.2244		rob	asnS	P0A8M0	Asparagine--tRNA ligase	10	3	0	-0.286693	0.747677	1.38659	0.716576	0.04184	3.15827	12.1856	11.9326	12.9178	13.5244	12.9194	12.2587	15.2742
	WT	aspC	P00509	Aspartate aminotransferase	2	20	0	-0.0571957	-0.0384108	-0.0189053	-0.0782374	-0.0356013	-0.020605	21.3606	21.3078	21.3182	21.3511	21.3208	21.3484	21.3689		rob	aspA	P0AC38	Aspartate ammonia-lyase	1	18	0	-0.0966462	-0.188675	-0.175394	-0.125623	-0.111475	-0.134296	19.7042	19.6094	19.5036	19.5148	19.5609	19.6134	19.5657
	WT	aspC	P00509	Aspartate aminotransferase	3	21	0	0.0845118	0.0244852	-0.0296695	0.00333556	0.0500918	0.00281761	21.0194	21.1549	21.0531	20.9884	21.043	21.077	21.0257		rob	aspA	P0AC38	Aspartate ammonia-lyase	2	21	0	0.0313525	-0.00542948	-0.0285566	-0.026204	-0.0257993	-0.0191093	20.5202	20.5339	20.4985	20.4733	20.5053	20.5033	20.507
	WT	aspC	P00509	Aspartate aminotransferase	4	21	0	0.0449095	0.00263632	-0.0348514	-0.0060051	0.000575967	-0.0788557	21.5903	21.6136	21.5844	21.5423	21.5615	21.5756	21.4488		rob	aspA	P0AC38	Aspartate ammonia-lyase	3	20	0	-0.00638475	-0.099344	-0.0619532	0.00313993	-0.0130279	-0.032191	20.5743	20.4473	20.4045	20.406	20.5135	20.4729	20.4947
	WT	aspC	P00509	Aspartate aminotransferase	5	23	0	-0.0309877	-0.0460757	-0.107812	-0.0736288	-0.205009	-0.147746	22.4304	22.4207	22.4043	22.2855	22.3421	22.2054	22.2581		rob	aspA	P0AC38	Aspartate ammonia-lyase	4	20	0	0.0959455	0.016778	0.0959679	0.0473703	-0.0341902	0.0075371	21.5499	21.6246	21.5232	21.6239	21.5827	21.4775	21.5329
	WT	aspC	P00509	Aspartate aminotransferase	6	19	0	-0.104118	-0.0587803	-0.141204	-0.110091	-0.174262	-0.190655	21.1541	21.0448	21.0542	21.0146	21.0443	20.9944	20.9797		rob	aspA	P0AC38	Aspartate ammonia-lyase	5	17	0	0.0264908	0.0976628	0.0518619	0.114472	-0.0373993	-0.0227266	19.7661	19.815	19.8363	19.7726	19.8849	19.7049	19.6686
	WT	aspC	P00509	Aspartate aminotransferase	7	12	0	-0.161914	-0.221393	-0.399069	-0.439914	-0.537379	-0.750464	19.5491	19.354	19.2828	19.1031	19.0728	18.9887	18.7553		rob	aspC	P00509	Aspartate aminotransferase	1	20	0	-0.0728573	-0.0863783	-0.080285	-0.107013	-0.0292677	-0.0662389	20.3225	20.2515	20.2242	20.2282	20.1978	20.3139	20.2521
	WT	aspC	P00509	Aspartate aminotransferase	8	5	0	-0.148335	-0.650294	-0.500222	-0.661064	-0.682853	-0.730993	15.3204	15.1774	14.7065	14.8104	14.6741	14.6588	14.624		rob	aspC	P00509	Aspartate aminotransferase	2	20	0	-0.00742014	-0.0472118	0.00760865	-0.012475	-0.026787	-0.0151716	21.268	21.2429	21.2044	21.2572	21.2667	21.25	21.2586
	WT	aspS	P21889	Aspartate--tRNA ligase	1	34	0	-0.0193966	0.0399376	-0.0232432	-0.0133327	0.0283039	0.0337644	21.5942	21.5585	21.6313	21.5457	21.5553	21.603	21.6122		rob	aspC	P00509	Aspartate aminotransferase	3	21	0	-0.01851	-0.125746	-0.0923734	-0.0568184	-0.0588038	-0.154515	21.1015	20.9624	20.9054	20.9028	20.9808	20.9544	20.8997
	WT	aspS	P21889	Aspartate--tRNA ligase	2	34	0	0.0733798	0.0686062	0.00206776	0.0226045	0.115738	0.0679923	22.9706	23.0484	23.0353	22.9821	23.0317	23.1097	23.0675		rob	aspC	P00509	Aspartate aminotransferase	4	21	0	0.082117	0.0840621	0.0775455	0.0994331	0.0336661	0.0224841	21.419	21.4799	21.4596	21.4746	21.5039	21.4145	21.417
	WT	aspS	P21889	Aspartate--tRNA ligase	3	31	0	0.0234175	0.0408604	0.0141738	0.0654677	0.0654911	0.118079	22.05	22.1243	22.1	22.0628	22.1356	22.123	22.1715		rob	aspC	P00509	Aspartate aminotransferase	5	23	0	0.161744	0.0291149	0.151682	0.161514	0.0940893	0.0472076	22.1945	22.3787	22.1962	22.3008	22.3603	22.2648	22.167
	WT	aspS	P21889	Aspartate--tRNA ligase	4	33	0	0.0147037	-0.0175486	-0.0630345	0.0284021	-0.00865293	-0.112432	23.8464	23.8395	23.8203	23.7702	23.852	23.8225	23.6713		rob	aspC	P00509	Aspartate aminotransferase	6	19	0	0.135089	0.100512	0.148945	0.145147	0.11	-0.090677	20.9779	21.1276	21.0462	21.1197	21.1307	21.0781	20.8271
	WT	aspS	P21889	Aspartate--tRNA ligase	5	40	0	-0.047468	0.0154036	-0.0351515	-0.0623431	-0.0157143	0.0114295	23.8718	23.8456	23.9072	23.7996	23.7948	23.8362	23.8588		rob	aspC	P00509	Aspartate aminotransferase	7	12	0	0.21247	-0.0494265	0.107823	0.0890427	-0.0667007	-0.174513	18.8906	19.077	18.8278	18.9939	18.9973	18.8552	18.6852
	WT	aspS	P21889	Aspartate--tRNA ligase	6	34	0	0.0166705	0.0449885	-0.0219157	0.0152933	0.0523202	0.0744163	21.5513	21.5628	21.5552	21.5311	21.5668	21.6182	21.642		rob	aspC	P00509	Aspartate aminotransferase	8	5	0	-0.0491983	0.0358368	0.164937	0.271558	0.00259083	0.0931153	14.7765	14.714	14.7924	14.9349	15.0062	14.741	14.8288
	WT	aspS	P21889	Aspartate--tRNA ligase	7	29	0	-0.00515549	0.00692587	-0.0451704	0.00232228	0.047688	0.0260304	20.1941	20.1557	20.156	20.1019	20.16	20.2186	20.1767		rob	aspS	P21889	Aspartate--tRNA ligase	1	34	0	-0.0699439	-0.0277412	-0.0543339	-0.0738094	-0.0363156	0.00138534	21.6198	21.5518	21.5802	21.5515	21.5283	21.6042	21.617
	WT	aspS	P21889	Aspartate--tRNA ligase	8	15	0	-0.0937403	-0.250666	-0.174464	-0.255342	-0.0975519	-0.134521	17.4469	17.3585	17.2326	17.2626	17.2063	17.3706	17.347		rob	aspS	P21889	Aspartate--tRNA ligase	2	34	0	-0.0504494	-0.0284866	-0.015647	0.00641384	-0.0474704	0.0224344	22.9928	22.9246	22.948	22.9588	23.0104	22.9542	23.021
	WT	astC	P77581	Succinylornithine transaminase	1	10	0	-0.0659732	-0.0758396	-0.0873423	-0.0534624	-0.0250448	-0.0833363	18.8464	18.7641	18.7678	18.7338	18.7673	18.8019	18.7473		rob	aspS	P21889	Aspartate--tRNA ligase	3	31	0	-0.0744801	-0.119425	-0.157393	-0.0673365	-0.0863299	-0.0922155	22.1662	21.971	21.9763	21.9024	22.0349	21.9915	22.0266
	WT	astC	P77581	Succinylornithine transaminase	2	6	0	-0.0942456	0.0160041	-0.0049456	-0.0662021	0.0543942	0.0467949	18.3931	18.3033	18.4052	18.3976	18.3654	18.4709	18.4688		rob	aspS	P21889	Aspartate--tRNA ligase	4	33	0	0.0282609	0.0029648	-0.0149965	0.0229019	-0.0284576	-0.00611615	23.706	23.7131	23.6655	23.6691	23.7144	23.6394	23.6754
	WT	astC	P77581	Succinylornithine transaminase	3	7	0	-0.201418	-0.178402	-0.251217	-0.249756	-0.280665	-0.249355	18.226	18.0755	18.0567	17.9734	17.9964	17.9528	17.98		rob	aspS	P21889	Aspartate--tRNA ligase	5	40	0	0.137659	0.0677639	0.0691521	0.138868	0.0894422	0.0998558	23.772	23.9321	23.8124	23.7958	23.9152	23.8377	23.7971
	WT	astC	P77581	Succinylornithine transaminase	4	7	0	-0.0522005	-0.0200573	0.0498741	-0.0685696	-0.0433623	-0.10373	17.0501	16.9763	17.0216	17.0869	16.9588	16.9915	16.8838		rob	aspS	P21889	Aspartate--tRNA ligase	6	34	0	0.0627663	0.0359818	0.0661537	0.0769379	0.0740127	0.0394075	21.5979	21.6752	21.6015	21.6568	21.6824	21.662	21.5771
	WT	astD	P76217	N-succinylglutamate 5-semialdehyde dehydrogenase	1	5	0	0.912358	0.643596	0.465044	0.879104	0.780101	0.634409	13.7602	14.6562	14.401	14.1999	14.6137	14.5208	14.3788		rob	aspS	P21889	Aspartate--tRNA ligase	7	29	0	0.122163	0.0671905	0.0872242	0.194513	0.108409	0.200351	20.1715	20.2676	20.2253	20.2542	20.3837	20.3112	20.341
	WT	astD	P76217	N-succinylglutamate 5-semialdehyde dehydrogenase	2	3	0	0.00839448	0.175781	0.148408	0.0419613	-0.0929669	0.126237	15.2724	15.2852	15.4442	15.4302	15.3528	15.2028	15.4275		rob	aspS	P21889	Aspartate--tRNA ligase	8	15	0	-0.103856	-0.0685965	0.0490682	0.376875	-0.00579858	0.391712	17.3712	17.254	17.2826	17.4137	17.7061	17.3272	17.7221
	WT	astD	P76217	N-succinylglutamate 5-semialdehyde dehydrogenase	3	5	0	0.0372851	0.105821	0.226766	0.138981	0.0421954	0.164327	16.1408	16.229	16.2558	16.3662	16.3	16.1905	16.3086		rob	astC	P77581	Succinylornithine transaminase	1	10	0	0.0414728	-0.0639961	-0.0296686	-0.0925641	-0.0275966	0.0135292	18.5878	18.6312	18.5119	18.5442	18.4776	18.5809	18.5972
	WT	astD	P76217	N-succinylglutamate 5-semialdehyde dehydrogenase	4	6	0	0.0064758	0.0949625	0.0349901	0.131266	0.112731	0.0277022	17.5304	17.5152	17.6169	17.5523	17.6389	17.6279	17.4955		rob	astC	P77581	Succinylornithine transaminase	2	6	0	-0.0936636	0.00726599	-0.0718191	-0.0450141	-0.093046	-0.0313301	18.0105	17.8992	18.0015	17.9204	17.9768	17.9264	17.985
	WT	astD	P76217	N-succinylglutamate 5-semialdehyde dehydrogenase	5	2	0	-0.672138	-0.348585	0.21886	0.483038	0.121944	-0.132754	13.4335	12.7826	13.1049	13.6153	13.9018	13.5355	13.2762		rob	astC	P77581	Succinylornithine transaminase	3	7	0	0.0453219	0.0112935	0.0435077	0.148713	0.156817	-0.047615	17.7674	17.6921	17.7082	17.7045	17.8522	17.8358	17.6724
	WT	atpA	P0ABB0	ATP synthase subunit alpha	1	27	0	-0.0133046	0.0038322	-0.0314207	-0.00253523	-0.0260252	-0.0127126	23.0282	22.9986	23.0293	22.9715	23.0001	22.9827	22.9998		rob	astC	P77581	Succinylornithine transaminase	4	7	0	-0.0797621	-0.178898	-0.211902	-0.111433	-0.186634	-0.151676	16.8029	16.7019	16.5805	16.5691	16.6769	16.578	16.6267
	WT	atpA	P0ABB0	ATP synthase subunit alpha	2	27	0	-0.0836284	-0.189442	-0.215628	-0.23151	-0.234399	-0.147146	23.5709	23.4916	23.3774	23.3646	23.3778	23.3598	23.4526		rob	astD	P76217	N-succinylglutamate 5-semialdehyde dehydrogenase	1	5	0	-0.244705	-0.128645	-0.216185	-0.296323	-0.128751	-0.144862	14.265	14.0222	14.1245	14.0349	13.951	14.157	14.116
	WT	atpA	P0ABB0	ATP synthase subunit alpha	3	29	0	-0.18129	-0.1944	-0.158876	-0.203205	-0.0899492	-0.199995	23.6696	23.5393	23.4844	23.5094	23.4866	23.5872	23.4731		rob	astD	P76217	N-succinylglutamate 5-semialdehyde dehydrogenase	2	3	0	0.228654	0.0138343	-0.0365558	0.385985	0.088942	0.206479	14.9753	15.1863	14.9728	14.9204	15.3725	15.0731	15.1876
	WT	atpA	P0ABB0	ATP synthase subunit alpha	4	28	0	-0.16345	-0.199073	-0.268512	-0.232499	-0.214657	-0.282144	24.2572	24.0722	24.0497	23.9756	24.002	24.0273	23.9124		rob	astD	P76217	N-succinylglutamate 5-semialdehyde dehydrogenase	3	5	0	0.0139204	0.0167454	-0.302634	-0.146413	-0.147287	0.0567117	15.992	15.8853	15.9383	15.583	15.7817	15.7564	16.0014
	WT	atpA	P0ABB0	ATP synthase subunit alpha	5	30	0	0.10355	0.0612913	-0.0203713	-0.0391074	-0.0771197	-0.0516385	24.9204	25.0452	25.0016	24.8629	24.8666	24.8233	24.8442		rob	astD	P76217	N-succinylglutamate 5-semialdehyde dehydrogenase	4	6	0	0.150526	0.2014	0.202039	0.172914	0.158238	0.01935	17.0782	17.2075	17.2361	17.2583	17.2365	17.1982	17.0731
	WT	atpA	P0ABB0	ATP synthase subunit alpha	6	28	0	0.0428808	-0.0308766	-0.0360758	-0.0379741	-0.0684807	-0.0266651	23.6118	23.6494	23.5397	23.5773	23.574	23.5579	23.6013		rob	astD	P76217	N-succinylglutamate 5-semialdehyde dehydrogenase	5	2	0	-0.424478	-0.210748	-0.22693	-0.101009	-0.249004	-0.196082	13.603	13.201	13.3649	13.3307	13.5064	13.3302	13.3322
	WT	atpA	P0ABB0	ATP synthase subunit alpha	7	28	0	-0.00728369	-0.0100724	0.0135951	-0.046919	0.00169365	-0.0785077	23.726	23.6855	23.6709	23.6926	23.6427	23.7046	23.6041		rob	atpA	P0ABB0	ATP synthase subunit alpha	1	27	0	-0.0886877	-0.038056	-0.0492303	-0.0523703	-0.0294276	-0.01601	23.0682	22.9814	23.0182	23.005	22.9981	23.0594	23.048
	WT	atpA	P0ABB0	ATP synthase subunit alpha	8	28	0	0.0274846	-0.0396138	0.01584	-0.0170505	0.0109569	-0.018392	22.6678	22.7006	22.6646	22.6738	22.6655	22.7	22.684		rob	atpA	P0ABB0	ATP synthase subunit alpha	2	27	0	-0.0483349	-0.105958	-0.0723601	-0.0728919	-0.0455055	-0.00641582	23.602	23.5359	23.4797	23.5113	23.5403	23.5653	23.6014
	WT	atpA	P0ABB0	ATP synthase subunit alpha	9	25	0	-0.103393	-0.124001	-0.0791549	-0.130128	-0.170199	-0.170321	21.5048	21.3675	21.3624	21.4072	21.3707	21.3278	21.3331		rob	atpA	P0ABB0	ATP synthase subunit alpha	3	29	0	-0.166113	-0.18917	-0.189029	-0.147721	-0.177556	-0.151746	23.8275	23.5408	23.5679	23.5321	23.6159	23.5616	23.6284
	WT	atpA	P0ABB0	ATP synthase subunit alpha	10	14	0	0.0765232	0.0568409	0.0240156	-0.0126491	-0.0688476	-0.172705	18.2444	18.3166	18.3376	18.2861	18.2394	18.1721	18.0619		rob	atpA	P0ABB0	ATP synthase subunit alpha	4	28	0	0.000541932	0.0057302	-0.0242436	-0.0303687	-0.0667212	-0.0944512	24.1246	24.1039	24.0868	24.0784	24.0797	24.0197	24.0057
	WT	atpB	P0AB98	ATP synthase subunit a	1	3	0	-0.158223	-0.0573504	-0.0443707	0.0499959	-0.0194134	-0.138425	18.7079	18.5334	18.6478	18.6383	18.7323	18.669	18.5538		rob	atpA	P0ABB0	ATP synthase subunit alpha	5	30	0	0.0760222	0.0858104	0.0529992	0.0770331	0.0851114	0.0341894	24.8819	24.9804	24.9403	24.8895	24.9633	24.9432	24.8413
	WT	atpB	P0AB98	ATP synthase subunit a	2	3	0	-0.294196	-0.349662	-0.403116	-0.299346	-0.262435	-0.11347	18.2316	17.9417	17.8779	17.8378	17.9706	17.9925	18.147		rob	atpA	P0ABB0	ATP synthase subunit alpha	6	28	0	0.0737572	0.0927577	0.132021	0.107247	0.0923741	0.00390595	23.6371	23.7255	23.6976	23.7619	23.7519	23.7197	23.5809
	WT	atpB	P0AB98	ATP synthase subunit a	3	3	0	-0.554713	-0.391965	-0.527328	-0.60671	-0.390062	-0.35999	18.2229	17.7191	17.8401	17.6942	17.6364	17.8403	17.8663		rob	atpA	P0ABB0	ATP synthase subunit alpha	7	28	0	0.147807	0.163566	0.139123	0.136197	0.158071	0.0612366	23.7377	23.8594	23.8878	23.8722	23.8915	23.927	23.768
	WT	atpB	P0AB98	ATP synthase subunit a	4	4	0	-0.0492475	-0.126438	-0.171266	-0.128865	-0.129455	-0.129246	17.4219	17.351	17.2869	17.2375	17.2702	17.2772	17.23		rob	atpA	P0ABB0	ATP synthase subunit alpha	8	28	0	-0.00414202	0.0929649	0.105396	0.0740394	0.15164	0.115642	22.816	22.7985	22.8889	22.9148	22.8481	22.9295	22.8908
	WT	atpB	P0AB98	ATP synthase subunit a	5	3	0	-0.069181	-0.0503883	-0.197709	-0.0211534	-0.128826	-0.0412959	18.8458	18.7979	18.8154	18.611	18.8099	18.697	18.78		rob	atpA	P0ABB0	ATP synthase subunit alpha	9	25	0	-0.208674	-0.26635	-0.140094	-0.144468	-0.170433	-0.0482736	21.8174	21.5886	21.5548	21.6901	21.6715	21.6627	21.756
	WT	atpB	P0AB98	ATP synthase subunit a	6	3	0	-0.110765	0.136332	0.0839297	0.111868	0.0884374	0.10094	18.7126	18.5967	18.8078	18.7982	18.8247	18.8157	18.8298		rob	atpA	P0ABB0	ATP synthase subunit alpha	10	14	0	-0.154589	0.435119	0.953281	0.10983	0.031981	1.71092	18.2097	18.0888	18.6293	19.1152	18.3368	18.2729	19.851
	WT	atpB	P0AB98	ATP synthase subunit a	7	3	0	0.264474	0.13736	0.353512	0.309158	0.175582	0.403525	17.9759	18.2072	18.0683	18.2825	18.2487	18.1284	18.3361		rob	atpB	P0AB98	ATP synthase subunit a	1	3	0	-0.0966715	-0.0913262	-0.0600273	-0.0642794	-0.0580136	-0.0733642	18.7906	18.6959	18.6874	18.7166	18.7087	18.7533	18.7131
	WT	atpB	P0AB98	ATP synthase subunit a	8	3	0	0.326939	0.283129	0.263691	0.26933	0.167015	0.243212	17.7738	18.106	18.0933	18.0276	18.0578	17.962	18.0516		rob	atpB	P0AB98	ATP synthase subunit a	2	3	0	-0.0441309	-0.131584	-0.133462	-0.0568694	-0.0851271	0.00702825	18.3241	18.2623	18.1762	18.1723	18.2785	18.2479	18.337
	WT	atpB	P0AB98	ATP synthase subunit a	9	3	0	0.15797	0.271776	0.238499	0.10847	0.0274095	0.162582	17.99	18.114	18.2433	18.21	18.0944	18.0105	18.1511		rob	atpB	P0AB98	ATP synthase subunit a	3	3	0	-0.0291803	-0.0161069	-0.19413	0.0373172	-0.0241069	0.329786	18.117	17.9672	18.0304	17.8165	18.0904	18.0045	18.3994
	WT	atpB	P0AB98	ATP synthase subunit a	10	3	0	-0.177391	0.156094	0.236109	0.312776	0.1055	0.230046	17.0027	16.821	17.1952	17.2566	17.3232	17.1048	17.223		rob	atpB	P0AB98	ATP synthase subunit a	4	4	0	0.107784	0.00585092	-0.112322	0.013215	-0.0904963	0.0697281	17.462	17.5486	17.4243	17.3277	17.4606	17.3333	17.5072
	WT	atpC	P0A6E6	ATP synthase epsilon chain	1	2	0	-0.0844562	-0.770102	0.00227565	-0.380981	-0.706339	-0.190739	12.1822	12.0814	11.4093	12.1592	11.7756	11.4564	11.9757		rob	atpB	P0AB98	ATP synthase subunit a	5	3	0	0.0229511	-0.0212221	-0.0564855	0.0760557	-0.0206326	-0.0427796	18.7554	18.8008	18.7067	18.6535	18.8358	18.7109	18.6379
	WT	atpC	P0A6E6	ATP synthase epsilon chain	5	3	0	0.21089	0.1931	0.162129	0.385513	-0.0626685	-0.159079	14.7439	14.9761	14.957	14.869	15.1147	14.6613	14.5603		rob	atpB	P0AB98	ATP synthase subunit a	6	3	0	0.073787	0.0151583	-0.0167142	0.0945869	0.0361291	0.042556	18.7443	18.8327	18.7272	18.7204	18.8465	18.7706	18.7267
	WT	atpD	P0ABB4	ATP synthase subunit beta	1	26	0	-0.000195685	-0.0292625	-0.02384	-0.036733	-0.0302724	-0.0164842	23.6979	23.6814	23.6658	23.6488	23.6356	23.6481	23.6657		rob	atpB	P0AB98	ATP synthase subunit a	7	3	0	-0.244282	-0.446109	-0.0290607	-0.314839	-0.152497	0.0581449	18.505	18.2346	18.0454	18.4714	18.2077	18.3838	18.5322
	WT	atpD	P0ABB4	ATP synthase subunit beta	2	25	0	-0.131715	-0.168759	-0.209314	-0.267262	-0.30384	-0.147255	23.3661	23.2388	23.1934	23.1662	23.1373	23.0856	23.2477		rob	atpB	P0AB98	ATP synthase subunit a	8	3	0	-0.152017	0.062468	-0.0235068	-0.00463456	-0.184933	-0.102949	18.2905	18.1251	18.3329	18.2604	18.2439	18.0674	18.1467
	WT	atpD	P0ABB4	ATP synthase subunit beta	3	23	0	-0.195713	-0.156513	-0.0667223	-0.219427	-0.125425	-0.230387	23.2666	23.1218	23.1192	23.1985	23.0674	23.1487	23.0396		rob	atpB	P0AB98	ATP synthase subunit a	9	3	0	0.130114	0.304593	0.348911	0.170296	0.108669	0.112044	18.1239	18.2338	18.4322	18.4856	18.2927	18.2483	18.2228
	WT	atpD	P0ABB4	ATP synthase subunit beta	4	25	0	-0.102137	-0.0927819	-0.13802	-0.139262	-0.141307	-0.190752	23.8764	23.7526	23.7751	23.7253	23.7144	23.7199	23.623		rob	atpB	P0AB98	ATP synthase subunit a	10	3	0	0.137629	0.133167	-0.0461989	0.0261783	-0.106644	0.191462	17.3928	17.5641	17.5105	17.2989	17.4363	17.3175	17.5147
	WT	atpD	P0ABB4	ATP synthase subunit beta	5	28	0	0.13083	0.134041	0.0872474	0.0400345	-0.0282812	-0.0493078	24.6792	24.8313	24.8332	24.7293	24.7045	24.6309	24.6054		rob	atpC	P0A6E6	ATP synthase epsilon chain	1	2	0	-0.745069	-0.939113	-1.6672	-0.397683	-0.790704	-0.643341	12.5965	11.8533	11.6455	10.9153	12.1811	11.8265	11.949
	WT	atpD	P0ABB4	ATP synthase subunit beta	6	26	0	-0.00889004	-0.0247688	-0.0237356	-0.00235834	-0.04065	-0.011046	23.5863	23.5722	23.5204	23.5642	23.5842	23.5602	23.5915		rob	atpC	P0A6E6	ATP synthase epsilon chain	5	3	0	-0.0155788	0.0541188	0.10543	-0.135039	-0.0375186	0.121539	14.9483	14.9552	14.975	15.0084	14.8176	14.887	14.9951
	WT	atpD	P0ABB4	ATP synthase subunit beta	7	24	0	0.00620609	0.00647676	-0.0166322	-0.0263265	0.00494012	-0.0754134	22.8584	22.8314	22.8199	22.7948	22.7956	22.8402	22.7396		rob	atpD	P0ABB4	ATP synthase subunit beta	1	26	0	-0.074248	-0.0528385	-0.0692548	-0.091023	-0.0552381	-0.0427092	23.755	23.6827	23.6903	23.6718	23.6464	23.7205	23.7081
	WT	atpD	P0ABB4	ATP synthase subunit beta	8	28	0	-0.00670236	-0.0583656	-0.0620938	-0.0645821	-0.0478671	-0.0967426	22.2903	22.2889	22.2683	22.2184	22.2404	22.2636	22.2282		rob	atpD	P0ABB4	ATP synthase subunit beta	2	25	0	-0.029627	-0.0856513	-0.0552005	-0.0338384	-0.0569626	-0.0475304	23.3454	23.298	23.2434	23.2718	23.3228	23.2973	23.3036
	WT	atpD	P0ABB4	ATP synthase subunit beta	9	21	0	-0.145445	-0.163245	-0.173996	-0.200805	-0.23976	-0.227115	20.5343	20.3549	20.3526	20.3418	20.3295	20.2877	20.3058		rob	atpD	P0ABB4	ATP synthase subunit beta	3	23	0	-0.147291	-0.14339	-0.108106	-0.156006	-0.17765	-0.309463	23.4629	23.195	23.2491	23.2484	23.243	23.1969	23.1061
	WT	atpD	P0ABB4	ATP synthase subunit beta	10	12	0	-0.116939	-0.177303	-0.352626	-0.251296	-0.0327387	-0.255407	15.7724	15.6511	15.6315	15.4375	15.5288	15.7362	15.5072		rob	atpD	P0ABB4	ATP synthase subunit beta	4	25	0	-0.0268936	-0.0279759	0.0236954	0.011974	-0.0753817	-0.0956356	23.799	23.7509	23.7275	23.8008	23.7964	23.6854	23.6789
	WT	atpE	P68699	ATP synthase subunit c	1	2	0	-0.325854	-0.531059	-0.201098	-0.31378	-0.275814	-0.507822	21.0426	20.7004	20.5087	20.8162	20.7032	20.7473	20.519		rob	atpD	P0ABB4	ATP synthase subunit beta	5	28	0	0.119249	0.136921	0.15177	0.107601	0.129395	0.0639871	24.6201	24.7618	24.7296	24.7265	24.7321	24.7257	24.6094
	WT	atpE	P68699	ATP synthase subunit c	2	2	0	-0.660552	-0.893625	-0.634513	-0.88899	-0.767272	-0.523776	21.4018	20.7456	20.5042	20.7766	20.5512	20.6578	20.9069		rob	atpD	P0ABB4	ATP synthase subunit beta	6	26	0	0.0517257	0.0658732	0.148548	0.124715	0.112226	0.0255947	23.5929	23.6593	23.6265	23.7343	23.7252	23.6953	23.5584
	WT	atpE	P68699	ATP synthase subunit c	3	2	0	-0.649862	-0.890125	-0.754813	-0.914761	-0.714169	-0.820988	21.0947	20.4957	20.2137	20.3385	20.2001	20.388	20.2771		rob	atpD	P0ABB4	ATP synthase subunit beta	7	24	0	0.137635	0.153645	0.159988	0.13865	0.139645	0.0843125	22.7815	22.8931	22.9217	22.937	22.9378	22.9525	22.8349
	WT	atpE	P68699	ATP synthase subunit c	4	2	0	-0.534897	-0.719908	-0.540267	-0.581943	-0.66698	-0.725342	20.5182	19.9616	19.7898	19.9648	19.9135	19.8359	19.7302		rob	atpD	P0ABB4	ATP synthase subunit beta	8	28	0	0.0268909	0.116257	0.128811	0.0445076	0.139969	0.119525	22.3175	22.331	22.4138	22.4398	22.3201	22.4193	22.3962
	WT	atpE	P68699	ATP synthase subunit c	5	2	0	-0.221169	-0.289726	-0.146035	-0.0205935	-0.140276	-0.31179	21.2181	21.0182	20.9483	21.035	21.1828	21.0578	20.8818		rob	atpD	P0ABB4	ATP synthase subunit beta	9	21	0	-0.289413	-0.366002	-0.167791	-0.333246	-0.309479	-0.175321	20.9048	20.5952	20.5425	20.7497	20.57	20.611	20.7162
	WT	atpE	P68699	ATP synthase subunit c	6	2	0	-0.131022	-0.287874	0.315025	-0.201228	0.0259732	-0.185367	21.1541	21.0179	20.8251	21.4708	20.9531	21.1946	20.985		rob	atpD	P0ABB4	ATP synthase subunit beta	10	12	0	-0.198131	0.42426	0.941562	-0.0213885	-0.239986	1.453	15.9551	15.7906	16.3639	16.8489	15.951	15.7464	17.3385
	WT	atpE	P68699	ATP synthase subunit c	7	2	0	-0.00737119	-0.147745	0.000118447	-0.0948774	-0.101348	-0.11316	20.114	20.0734	19.9212	20.0671	19.9827	19.9895	19.9575		rob	atpE	P68699	ATP synthase subunit c	1	2	0	-0.0919407	-0.218987	0.0249025	-0.12379	-0.0889018	-0.131439	20.7716	20.6816	20.5408	20.7826	20.6302	20.7034	20.636
	WT	atpE	P68699	ATP synthase subunit c	8	2	0	-0.00133629	0.0585597	0.0729723	-0.219821	0.0390811	-0.00415308	19.9312	19.9351	20.0261	19.9943	19.7261	19.9915	19.9617		rob	atpE	P68699	ATP synthase subunit c	2	2	0	-0.034996	-0.230646	0.0201664	-0.240905	-0.325636	-0.176762	21.2381	21.1854	20.9911	21.2399	21.0084	20.9214	21.0672
	WT	atpE	P68699	ATP synthase subunit c	9	2	0	0.0159925	-0.264098	0.044477	0.158012	0.124193	0.022361	20.1661	20.1481	19.8835	20.1921	20.3201	20.2834	20.187		rob	atpE	P68699	ATP synthase subunit c	3	2	0	0.832562	0.69957	0.768296	0.687769	0.719754	0.968834	19.9867	20.6986	20.6158	20.6486	20.6106	20.6181	20.9082
	WT	atpE	P68699	ATP synthase subunit c	10	2	0	-0.108052	-0.283853	-0.253112	-0.232051	-0.0995564	-0.370886	19.4921	19.3798	19.2447	19.2567	19.2678	19.3892	19.1115		rob	atpE	P68699	ATP synthase subunit c	4	2	0	-0.011382	-0.0478344	-0.101502	-0.0124498	-0.191306	-0.259454	20.3345	20.3019	20.2431	20.211	20.3075	20.105	20.0505
	WT	atpF	P0ABA0	ATP synthase subunit b	1	13	0	-0.0117354	-0.350258	-0.220361	0.00623229	-0.280645	0.0177565	18.8799	18.8518	18.5268	18.6342	18.8605	18.5798	18.8819		rob	atpE	P68699	ATP synthase subunit c	5	2	0	0.124094	-0.0801283	-0.0764495	-0.0417961	-0.31399	-0.301218	21.0415	21.188	20.9339	20.9196	21.004	20.7037	20.6655
	WT	atpF	P0ABA0	ATP synthase subunit b	2	12	0	-0.110327	-0.334354	-0.0858701	-0.182323	-0.325151	-0.133702	20.3027	20.1967	19.9644	20.2262	20.1588	20.0009	20.1979		rob	atpE	P68699	ATP synthase subunit c	6	2	0	-0.0828861	-0.156172	-0.0773416	-0.212386	-0.203718	0.345179	21.0284	20.9601	20.8399	20.9438	20.8236	20.8148	21.3134
	WT	atpF	P0ABA0	ATP synthase subunit b	3	10	0	0.107911	0.0567096	0.306086	0.37928	0.485478	0.499885	17.8626	18.0214	17.9285	18.1673	18.2621	18.3556	18.3659		rob	atpE	P68699	ATP synthase subunit c	7	2	0	0.0351234	0.100872	-0.0902742	0.0214073	-0.163278	-0.126482	20.0152	20.0242	20.1026	19.9204	20.0542	19.8832	19.8578
	WT	atpF	P0ABA0	ATP synthase subunit b	4	12	0	0.00156845	0.0244069	0.0242505	0.186944	0.00862854	0.235998	19.8146	19.7946	19.8306	19.8258	19.9788	19.808	19.988		rob	atpE	P68699	ATP synthase subunit c	8	2	0	-0.0412466	-0.259661	-0.18453	-0.0386885	-0.118561	-0.242651	19.945	19.8904	19.6653	19.7539	19.8644	19.7883	19.6615
	WT	atpF	P0ABA0	ATP synthase subunit b	5	13	0	0.190943	0.184086	0.0576844	0.408945	0.274295	0.321227	20.5067	20.7189	20.7107	20.5273	20.9009	20.761	20.8034		rob	atpE	P68699	ATP synthase subunit c	9	2	0	-0.0520321	-0.25959	-0.125134	0.133462	-0.151561	-0.0481703	20.1565	20.0842	19.9006	20.0441	20.2884	20.0206	20.0951
	WT	atpF	P0ABA0	ATP synthase subunit b	6	13	0	-0.0772639	-0.06417	0.00886605	0.0456265	0.0671914	0.0119948	20.1473	20.0648	20.042	20.1578	20.1931	20.2291	20.1755		rob	atpE	P68699	ATP synthase subunit c	10	2	0	-0.260275	-0.277734	-0.342623	-0.0221398	-0.0932484	-0.316732	19.1954	18.9688	18.9021	18.805	19.1905	19.1334	18.809
	WT	atpF	P0ABA0	ATP synthase subunit b	7	11	0	0.103316	-0.00152275	0.169258	0.150839	0.174694	0.100155	19.7592	19.8293	19.7127	19.8815	19.8736	19.9108	19.816		rob	atpF	P0ABA0	ATP synthase subunit b	1	13	0	0.106747	-0.102981	-0.261879	0.0717825	0.006754	-0.0445407	18.862	18.9707	18.7472	18.5862	18.9161	18.8895	18.8133
	WT	atpF	P0ABA0	ATP synthase subunit b	8	13	0	-0.0398543	0.00621503	0.0270539	0.131821	-0.0251709	-0.00620686	18.8596	18.825	18.9022	18.8768	19.0061	18.8557	18.888		rob	atpF	P0ABA0	ATP synthase subunit b	2	12	0	0.0398439	-0.110622	-0.0856884	-0.0593873	-0.0368301	-0.0764567	20.5713	20.5934	20.4443	20.4672	20.5231	20.5433	20.5006
	WT	atpF	P0ABA0	ATP synthase subunit b	9	13	0	-0.0612384	0.120359	0.218027	0.0849115	0.00779785	0.100296	19.8887	19.7936	19.9907	20.0883	19.9696	19.8897	19.9876		rob	atpF	P0ABA0	ATP synthase subunit b	3	10	0	0.812957	0.524544	0.842799	0.652831	0.553639	0.975361	17.7621	18.4544	18.2162	18.4986	18.3511	18.2274	18.6902
	WT	atpF	P0ABA0	ATP synthase subunit b	10	12	0	-0.0808595	-0.0289577	-0.0300205	0.132803	-0.145015	0.0469689	18.9753	18.8901	18.9828	18.963	19.1158	18.8269	19.0125		rob	atpF	P0ABA0	ATP synthase subunit b	4	12	0	-0.123935	-0.100101	-0.33395	-0.149983	-0.182676	-0.112905	20.2995	20.1543	20.1559	19.9436	20.1349	20.0786	20.1621
	WT	atpG	P0ABA6	ATP synthase gamma chain	1	14	0	-0.00741503	-0.0394082	-0.0343809	-0.0472032	-0.00601346	-0.0284228	21.1265	21.1027	21.0842	21.0668	21.0536	21.1009	21.0823		rob	atpF	P0ABA0	ATP synthase subunit b	5	13	0	0.0196442	-0.0933436	-0.0676601	-0.167054	-0.044348	-0.23826	20.9935	21.0356	20.8727	20.8805	20.8308	20.9254	20.6805
	WT	atpG	P0ABA6	ATP synthase gamma chain	2	15	0	-0.16212	-0.300871	-0.282375	-0.301508	-0.318484	-0.13209	21.5563	21.3985	21.2514	21.2833	21.2932	21.2611	21.4531		rob	atpF	P0ABA0	ATP synthase subunit b	6	13	0	-0.0476356	-0.0900894	-0.267123	-0.00886732	-0.271434	-0.168475	20.4038	20.3708	20.2814	20.1295	20.4025	20.1225	20.1752
	WT	atpG	P0ABA6	ATP synthase gamma chain	3	15	0	-0.212559	-0.187998	-0.173928	-0.290847	-0.173857	-0.208335	21.0445	20.8829	20.8656	20.8692	20.7738	20.8781	20.8396		rob	atpF	P0ABA0	ATP synthase subunit b	7	11	0	-0.053682	-0.193933	-0.264854	-0.127197	-0.24223	-0.172693	20.2107	20.1309	20.0033	19.9413	20.1011	19.9998	20.0071
	WT	atpG	P0ABA6	ATP synthase gamma chain	4	15	0	-0.0800494	-0.117614	-0.187327	-0.150408	-0.113476	-0.155714	21.9199	21.8182	21.7938	21.7194	21.7467	21.7912	21.7016		rob	atpF	P0ABA0	ATP synthase subunit b	8	13	0	-0.0300801	-0.0498458	0.0445531	0.0946192	-0.0267178	0.097336	19.1065	19.0631	19.0367	19.1446	19.1592	19.0416	19.163
	WT	atpG	P0ABA6	ATP synthase gamma chain	5	16	0	0.0200128	0.028713	-0.0526194	0.0109649	-0.0644216	0.00141718	21.7132	21.7545	21.7618	21.6235	21.7095	21.6288	21.6901		rob	atpF	P0ABA0	ATP synthase subunit b	9	13	0	0.0546176	0.0706129	-0.0922211	-0.0613231	-0.141957	-0.045724	20.0513	20.0857	20.1256	19.9718	19.9885	19.925	19.9923
	WT	atpG	P0ABA6	ATP synthase gamma chain	6	14	0	-0.0483188	-0.0261346	-0.0165506	0.011031	-0.0268865	-0.00932332	20.9548	20.9012	20.8875	20.9399	20.966	20.9425	20.9617		rob	atpF	P0ABA0	ATP synthase subunit b	10	12	0	0.0738065	-0.0483595	-0.0256764	-0.040457	-0.0504599	-0.105692	19.0771	19.1846	19.0132	19.0037	19.0539	19.0579	18.9018
	WT	atpG	P0ABA6	ATP synthase gamma chain	7	14	0	0.0939255	0.0164108	-0.0444258	0.0528971	0.0472	0.0204158	20.6142	20.6749	20.5856	20.5228	20.6307	20.6383	20.5912		rob	atpG	P0ABA6	ATP synthase gamma chain	1	14	0	-0.0259801	-0.0173565	0.0147676	-0.0355617	0.00808651	0.0460993	21.1215	21.0974	21.0923	21.1223	21.0683	21.1503	21.1634
	WT	atpG	P0ABA6	ATP synthase gamma chain	8	15	0	0.220169	0.162375	0.188949	0.150975	0.172239	0.210409	19.605	19.8305	19.8038	19.7841	19.7707	19.7985	19.85		rob	atpG	P0ABA6	ATP synthase gamma chain	2	15	0	-0.0265001	-0.0689324	0.0117274	-0.0391718	-0.0238139	-0.00391098	21.5556	21.5114	21.4703	21.5489	21.5276	21.5406	21.5575
	WT	atpG	P0ABA6	ATP synthase gamma chain	9	12	0	-0.11447	-0.156875	-0.127803	-0.184518	-0.145864	-0.0938771	19.0701	18.9217	18.8948	18.9239	18.8816	18.9174	18.9748		rob	atpG	P0ABA6	ATP synthase gamma chain	3	15	0	-0.00652967	-0.0751493	-0.0700466	-0.0360072	-0.0088292	-0.111969	21.083	20.9558	20.9374	20.9066	20.9831	20.9858	20.9237
	WT	atpG	P0ABA6	ATP synthase gamma chain	10	7	0	-0.205616	0.115439	0.491761	0.543033	-1.63797	-0.0855698	13.1959	12.986	13.3478	13.7054	13.7467	11.5545	13.1006		rob	atpG	P0ABA6	ATP synthase gamma chain	4	15	0	0.00775302	0.0193975	-0.0074172	0.0361974	-0.0103771	-0.0590201	21.8545	21.841	21.8304	21.8251	21.8761	21.8059	21.771
	WT	atpH	P0ABA4	ATP synthase subunit delta	1	6	0	-0.116504	-0.246434	-0.0622356	-0.157165	-0.192635	-0.103219	20.0734	19.9405	19.8241	19.9858	19.8906	19.8612	19.9544		rob	atpG	P0ABA6	ATP synthase gamma chain	5	16	0	0.110668	0.074714	0.0366808	0.105091	0.0297314	0.0528357	21.6429	21.776	21.6902	21.6342	21.7523	21.6488	21.621
	WT	atpH	P0ABA4	ATP synthase subunit delta	2	6	0	-0.0612239	-0.224701	-0.11515	-0.190744	-0.250639	-0.143059	19.7043	19.6474	19.4756	19.5985	19.5519	19.4769	19.5901		rob	atpG	P0ABA6	ATP synthase gamma chain	6	14	0	0.0577397	-0.0331181	-0.021282	0.0681949	-0.00237478	-0.111401	21.0043	21.0766	20.9388	20.9758	21.08	20.992	20.8327
	WT	atpH	P0ABA4	ATP synthase subunit delta	3	6	0	-0.172514	-0.177023	-0.126921	-0.256394	-0.127716	-0.171837	19.4934	19.3719	19.3256	19.3652	19.2573	19.3732	19.325		rob	atpG	P0ABA6	ATP synthase gamma chain	7	14	0	0.0604014	-0.00775046	0.0113571	0.104472	0.096053	0.0203767	20.7331	20.7674	20.7119	20.7399	20.8552	20.8604	20.7226
	WT	atpH	P0ABA4	ATP synthase subunit delta	4	6	0	-0.166428	-0.237623	-0.333051	-0.328678	-0.21473	-0.346382	20.7997	20.6117	20.5536	20.4535	20.4483	20.5697	20.3907		rob	atpG	P0ABA6	ATP synthase gamma chain	8	15	0	-0.0474247	0.0874694	0.0182032	-0.12742	0.0372698	0.0487039	19.9273	19.8665	19.9948	19.939	19.758	19.9264	19.9352
	WT	atpH	P0ABA4	ATP synthase subunit delta	5	7	0	0.029121	-0.0566553	-0.0236466	0.0258808	-0.000893325	-0.101638	21.1946	21.245	21.1579	21.1339	21.2058	21.1738	21.0685		rob	atpG	P0ABA6	ATP synthase gamma chain	9	12	0	-0.145115	-0.207391	-0.137221	-0.200991	-0.217026	-0.0241797	19.3346	19.1693	19.1309	19.2102	19.1322	19.1333	19.2973
	WT	atpH	P0ABA4	ATP synthase subunit delta	6	7	0	0.10561	0.000203565	0.143701	-0.00451937	-0.0539684	-0.0834334	20.1673	20.2677	20.1263	20.3126	20.163	20.1279	20.1001		rob	atpG	P0ABA6	ATP synthase gamma chain	10	7	0	-0.34125	-0.0700446	0.900939	0.331476	-0.559967	0.933225	13.8901	13.5825	13.8045	14.7433	14.2388	13.3614	14.7537
	WT	atpH	P0ABA4	ATP synthase subunit delta	7	6	0	0.156315	0.0302497	-0.00682653	-0.145675	0.0679893	0.00362378	19.4367	19.5598	19.422	19.3829	19.2546	19.4816	19.397		rob	atpH	P0ABA4	ATP synthase subunit delta	1	6	0	0.0144451	-0.112529	-0.145284	-0.0786042	-0.0968903	-0.157391	19.943	19.9593	19.8186	19.7837	19.8467	19.8668	19.7814
	WT	atpH	P0ABA4	ATP synthase subunit delta	8	6	0	0.0170563	0.0988729	-0.149844	-0.166849	-0.233225	0.022082	17.3713	17.3936	17.5065	17.2116	17.2191	17.1593	17.428		rob	atpH	P0ABA4	ATP synthase subunit delta	2	6	0	-0.0198068	-0.0219624	0.0089951	-0.0936503	-0.0621251	-0.0604454	19.6293	19.5918	19.591	19.6199	19.5469	19.576	19.5747
	WT	atpH	P0ABA4	ATP synthase subunit delta	9	6	0	0.098577	-0.304924	-0.0938318	-0.338222	-0.265781	-0.264926	17.9105	17.9752	17.5872	17.7983	17.5683	17.6379	17.6442		rob	atpH	P0ABA4	ATP synthase subunit delta	3	6	0	0.341621	0.305666	0.321031	0.181311	0.234427	0.386531	19.0997	19.3207	19.335	19.3144	19.2171	19.2458	19.4389
	WT	atpH	P0ABA4	ATP synthase subunit delta	10	6	0	-0.269048	-0.154534	-0.332048	-0.246841	-0.19615	-0.345059	17.5362	17.2629	17.4181	17.2219	17.2971	17.3367	17.1815		rob	atpH	P0ABA4	ATP synthase subunit delta	4	6	0	-0.00524683	-0.0226297	0.000372752	-0.0312185	-0.162491	-0.229411	20.5674	20.5409	20.5013	20.5458	20.5216	20.3667	20.3135
	WT	avtA	P09053	Valine--pyruvate aminotransferase	1	7	0	-0.103092	0.182176	-0.0339826	0.033892	-0.0528239	0.118321	15.5847	15.4653	15.7641	15.5254	15.593	15.5124	15.6873		rob	atpH	P0ABA4	ATP synthase subunit delta	5	7	0	0.0663032	0.0652812	0.0558669	-0.163569	-0.0112234	-0.190703	21.0527	21.1414	21.0905	21.0631	20.8934	21.0176	20.7872
	WT	avtA	P09053	Valine--pyruvate aminotransferase	2	5	0	0.182261	0.202156	0.131634	0.191004	0.220756	0.204042	18.093	18.2796	18.2912	18.234	18.3224	18.3371	18.3259		rob	atpH	P0ABA4	ATP synthase subunit delta	6	7	0	0.104008	0.0983229	0.0957084	0.0626686	0.0511784	0.14417	20.0369	20.1555	20.1029	20.1254	20.1071	20.0782	20.1209
	WT	avtA	P09053	Valine--pyruvate aminotransferase	3	6	0	0.181705	0.128714	0.186249	0.167707	0.158851	0.0796842	17.9438	18.1764	18.0816	18.1287	18.1317	18.1101	18.0269		rob	atpH	P0ABA4	ATP synthase subunit delta	7	6	0	0.00424657	0.0664627	0.101796	0.0257996	0.161942	0.0541238	19.3921	19.3703	19.4451	19.4893	19.4355	19.5853	19.4153
	WT	avtA	P09053	Valine--pyruvate aminotransferase	4	7	0	0.0288178	0.013115	-0.122689	-0.110245	-0.130317	-0.0376278	18.7886	18.7958	18.7932	18.6528	18.6556	18.643	18.6883		rob	atpH	P0ABA4	ATP synthase subunit delta	8	6	0	0.0739152	0.202481	-0.00309828	0.239847	0.202527	0.100564	16.9911	17.0517	17.1736	16.9815	17.189	17.1555	17.0508
	WT	avtA	P09053	Valine--pyruvate aminotransferase	5	8	0	-0.0540882	-0.0625754	-0.00852707	-0.0936306	-0.160206	-0.0586069	18.5638	18.531	18.5212	18.5182	18.4555	18.3836	18.4807		rob	atpH	P0ABA4	ATP synthase subunit delta	9	6	0	0.0775723	0.273863	-0.0397315	-0.0407921	0.195336	-0.0646749	17.2856	17.343	17.5632	17.2586	17.2433	17.4966	17.2077
	WT	avtA	P09053	Valine--pyruvate aminotransferase	6	3	0	0.339639	0.175987	-0.209186	0.298669	0.435789	0.178868	13.9565	14.291	14.0914	13.749	14.2554	14.4069	14.1516		rob	atpH	P0ABA4	ATP synthase subunit delta	10	6	0	-0.0248281	-0.0876764	-0.0559565	-0.100544	-0.225827	0.0565952	16.9661	16.975	16.863	16.8624	16.8829	16.7716	16.9531
	WT	azoR	P41407	FMN-dependent NADH:quinone oxidoreductase	1	3	0	-0.118563	-0.0378892	-0.122259	-0.0694771	-0.365174	-0.0808739	15.4646	15.3297	15.4239	15.3171	15.3695	15.08	15.368		rob	avtA	P09053	Valine--pyruvate aminotransferase	1	7	0	0.0926504	0.00335069	0.149655	-0.0850526	-0.184397	-0.162374	15.5155	15.61	15.5069	15.6511	15.4127	15.3518	15.3489
	WT	azoR	P41407	FMN-dependent NADH:quinone oxidoreductase	2	5	0	-0.101617	-0.00346009	-0.0732859	-0.00882665	-0.0210002	-0.0409015	17.5421	17.4448	17.5346	17.4782	17.5717	17.5444	17.5301		rob	avtA	P09053	Valine--pyruvate aminotransferase	2	5	0	0.00853022	0.0985163	0.0727475	0.0358569	-0.00639044	0.0357282	18.1421	18.1329	18.2243	18.1965	18.1892	18.1446	18.1837
	WT	azoR	P41407	FMN-dependent NADH:quinone oxidoreductase	3	6	0	0.0901873	0.211184	0.0250896	0.140856	0.0623754	-0.0788914	16.0242	16.1653	16.2446	16.048	16.1853	16.0941	15.9487		rob	avtA	P09053	Valine--pyruvate aminotransferase	3	6	0	-0.101088	-0.16385	-0.0610679	-0.130963	-0.067456	-0.186591	18.1227	17.9009	17.8884	17.9552	17.9278	17.9668	17.8887
	WT	azoR	P41407	FMN-dependent NADH:quinone oxidoreductase	4	4	0	0.0879315	0.0534104	0.19338	0.0412306	-0.0222823	0.0557753	16.4647	16.531	16.5096	16.6449	16.4831	16.4271	16.4578		rob	avtA	P09053	Valine--pyruvate aminotransferase	4	7	0	0.123639	0.0751677	0.0626587	0.0748664	-0.0198399	0.00401827	18.5175	18.6199	18.5491	18.5582	18.5777	18.4594	18.497
	WT	azoR	P41407	FMN-dependent NADH:quinone oxidoreductase	5	5	0	0.00657359	0.0252366	-0.101721	0.109623	-0.0348088	0.111697	15.7689	15.7967	15.8141	15.6301	15.8638	15.7142	15.8561		rob	avtA	P09053	Valine--pyruvate aminotransferase	5	8	0	0.0883327	0.0391892	0.106243	0.148943	-0.00150482	0.0499493	18.4807	18.5915	18.4925	18.5416	18.634	18.4554	18.4559
	WT	azoR	P41407	FMN-dependent NADH:quinone oxidoreductase	6	2	0	-0.0441894	-0.102349	0.0386411	0.0878386	-0.104311	-0.167573	15.106	15.0566	14.9625	15.1463	15.1941	15.0163	14.9547		rob	avtA	P09053	Valine--pyruvate aminotransferase	6	3	0	0.46712	0.130712	0.257959	0.41986	0.28666	0.610773	13.844	14.3257	13.9424	14.0947	14.2714	14.1208	14.3946
	WT	azoR	P41407	FMN-dependent NADH:quinone oxidoreductase	7	2	0	0.0705177	0.304986	0.0549808	0.498174	0.209499	-0.0344187	13.0751	13.1124	13.3351	13.0831	13.5368	13.2615	12.9973		rob	azoR	P41407	FMN-dependent NADH:quinone oxidoreductase	1	3	0	-0.129645	-0.0225333	-0.0394627	0.0509064	-0.143769	0.0321952	15.4072	15.2794	15.3727	15.3537	15.4404	15.2841	15.4352
	WT	baeR	P69228	Transcriptional regulatory protein BaeR	1	7	0	0.0417326	0.234218	0.365027	0.301248	0.412272	0.272015	18.0615	18.0869	18.2929	18.4012	18.3371	18.4543	18.3177		rob	azoR	P41407	FMN-dependent NADH:quinone oxidoreductase	2	5	0	-0.0249051	0.0635659	0.0681645	-0.0713365	0.10913	-0.114043	17.5521	17.5095	17.5994	17.602	17.492	17.6701	17.4439
	WT	baeR	P69228	Transcriptional regulatory protein BaeR	2	5	0	0.116017	0.264268	0.392544	0.344669	0.384204	0.286866	18.2674	18.3878	18.5277	18.6693	18.6505	18.675	18.5832		rob	azoR	P41407	FMN-dependent NADH:quinone oxidoreductase	3	6	0	-0.0881735	0.0310591	-0.0899051	0.000223458	-0.186598	-0.176355	16.2905	16.0817	16.2511	16.0942	16.2268	16.0155	16.0668
	WT	baeR	P69228	Transcriptional regulatory protein BaeR	3	6	0	0.233546	0.415732	0.325538	0.376864	0.40091	0.32813	18.1442	18.4287	18.5691	18.4684	18.5413	18.5526	18.4758		rob	azoR	P41407	FMN-dependent NADH:quinone oxidoreductase	4	4	0	-0.127806	0.0362438	0.062809	0.103546	0.00597003	-0.0414523	16.5315	16.3825	16.5242	16.5723	16.6204	16.4992	16.4655
	WT	baeR	P69228	Transcriptional regulatory protein BaeR	4	7	0	0.162249	0.460191	0.359675	0.399477	0.480576	0.439126	18.5327	18.6733	18.9844	18.8792	18.9094	18.998	18.9092		rob	azoR	P41407	FMN-dependent NADH:quinone oxidoreductase	5	5	0	0.110033	0.119388	0.225735	0.218338	0.411312	0.193244	15.6227	15.7552	15.7147	15.8031	15.8454	16.0102	15.7412
	WT	baeR	P69228	Transcriptional regulatory protein BaeR	5	3	0	0.130452	0.254795	0.0900565	0.286469	0.165088	0.115735	14.71	14.8618	14.9848	14.763	14.9818	14.8552	14.8013		rob	azoR	P41407	FMN-dependent NADH:quinone oxidoreductase	6	2	0	0.312465	0.271625	0.077929	0.383354	0.26638	0.136579	14.7711	15.0981	15.0104	14.8418	15.162	15.0276	14.8475
	WT	baeR	P69228	Transcriptional regulatory protein BaeR	7	2	0	0.0415603	0.354885	0.189376	0.130338	0.450446	0.344622	15.8919	15.9002	16.2018	16.0342	15.9858	16.3192	16.1931		rob	azoR	P41407	FMN-dependent NADH:quinone oxidoreductase	7	2	0	-0.372392	-0.112915	-0.00677783	0.478492	0.475474	0.0800145	13.179	12.7806	13.0527	13.1677	13.6751	13.6858	13.2281
	WT	baeR	P69228	Transcriptional regulatory protein BaeR	8	2	0	0.148638	0.336332	0.255412	0.151862	0.0930926	0.117563	14.4519	14.6058	14.8246	14.6975	14.6185	14.5662	14.6041		rob	baeR	P69228	Transcriptional regulatory protein BaeR	1	7	0	0.0515884	0.0473171	-0.00309798	-0.132233	0.0840802	-0.0555491	18.3581	18.4116	18.3936	18.3411	18.2082	18.4629	18.2984
	WT	bamA	P0A940	Outer membrane protein assembly factor BamA	1	36	0	-0.180093	-0.195085	-0.328261	-0.269237	-0.30795	-0.085566	20.5121	20.3157	20.3142	20.1586	20.2173	20.1847	20.4108		rob	baeR	P69228	Transcriptional regulatory protein BaeR	2	5	0	-0.0560539	-0.0553704	0.0599279	0.00869748	0.203131	0.0765232	18.4941	18.4203	18.4223	18.5356	18.514	18.7061	18.5764
	WT	bamA	P0A940	Outer membrane protein assembly factor BamA	2	37	0	-0.366209	-0.481393	-0.525109	-0.541058	-0.58981	-0.471135	21.0547	20.6928	20.5693	20.5389	20.552	20.4882	20.6124		rob	baeR	P69228	Transcriptional regulatory protein BaeR	3	6	0	0.0611106	0.036871	0.12404	0.0487649	0.0379812	0.121211	18.4236	18.3641	18.39	18.4413	18.4085	18.3732	18.4975
	WT	bamA	P0A940	Outer membrane protein assembly factor BamA	3	34	0	-0.468045	-0.453135	-0.455041	-0.537735	-0.242842	-0.501872	20.3484	19.9313	19.9044	19.892	19.8309	20.1131	19.85		rob	baeR	P69228	Transcriptional regulatory protein BaeR	4	7	0	0.13518	0.156858	0.192938	0.0934729	0.284033	0.0900948	18.6848	18.7987	18.7981	18.8557	18.7636	18.9306	18.7503
	WT	bamA	P0A940	Outer membrane protein assembly factor BamA	4	37	0	-0.0718589	-0.183732	-0.295189	-0.210593	-0.197595	-0.289474	21.3234	21.2299	21.1312	21.0151	21.09	21.1105	20.9713		rob	baeR	P69228	Transcriptional regulatory protein BaeR	5	3	0	-0.0120035	-0.136388	0.267639	0.0344156	0.11884	0.0343059	14.7054	14.7159	14.5416	14.9277	14.7442	14.8005	14.665
	WT	bamA	P0A940	Outer membrane protein assembly factor BamA	5	37	0	-0.057095	-0.029032	-0.0449321	-0.0911929	-0.100766	-0.104562	22.5528	22.517	22.5437	22.4708	22.4469	22.4321	22.4238		rob	baeR	P69228	Transcriptional regulatory protein BaeR	7	2	0	0.505106	0.238247	0.401144	0.0978937	0.387572	0.525632	15.5619	16.0409	15.7867	15.9585	15.6774	15.9807	16.0566
	WT	bamA	P0A940	Outer membrane protein assembly factor BamA	6	33	0	-0.0557265	0.0880408	-0.120332	-0.107321	-0.0763262	-0.065397	20.7591	20.6982	20.806	20.6404	20.652	20.6974	20.71		rob	baeR	P69228	Transcriptional regulatory protein BaeR	8	2	0	0.0158729	-0.206416	0.154751	0.0468723	-0.0722188	-0.285219	14.5348	14.5373	14.3084	14.683	14.5397	14.4244	14.2088
	WT	bamA	P0A940	Outer membrane protein assembly factor BamA	7	29	0	-0.00183819	-0.0528055	-0.0904525	-0.0760704	-0.000159409	0.062445	19.563	19.528	19.4652	19.4256	19.4506	19.5398	19.5821		rob	bamA	P0A940	Outer membrane protein assembly factor BamA	1	36	0	0.00503209	0.0238461	-0.00704716	0.0126422	-0.0111041	0.00959382	20.5006	20.5075	20.5125	20.4795	20.4955	20.5102	20.506
	WT	bamA	P0A940	Outer membrane protein assembly factor BamA	8	27	0	-0.0253626	-0.0346658	-0.0201906	-0.019421	-0.0203349	0.0308809	19.3941	19.374	19.3958	19.3641	19.3894	19.395	19.4596		rob	bamA	P0A940	Outer membrane protein assembly factor BamA	2	37	0	-0.00094277	0.0243584	0.0513095	0.0722693	0.0734693	0.0465861	21.1771	21.1585	21.1851	21.2101	21.2606	21.2595	21.2295
	WT	bamA	P0A940	Outer membrane protein assembly factor BamA	9	33	0	0.0242526	0.208663	0.122676	0.0827078	0.132639	0.169217	19.5685	19.5588	19.7587	19.6727	19.6472	19.6943	19.7363		rob	bamA	P0A940	Outer membrane protein assembly factor BamA	3	34	0	-0.107187	-0.0494942	-0.0283392	0.0152264	-0.0223247	-0.0756982	20.66	20.4321	20.54	20.5253	20.6113	20.5493	20.5369
	WT	bamA	P0A940	Outer membrane protein assembly factor BamA	10	26	0	0.0807964	0.113259	0.129915	0.104454	-0.0437947	0.102603	18.3961	18.4726	18.5458	18.5438	18.5083	18.349	18.489		rob	bamA	P0A940	Outer membrane protein assembly factor BamA	4	37	0	-0.0451952	-0.0282073	-0.0680214	-0.109745	-0.116456	-0.121663	21.5543	21.4879	21.4826	21.4643	21.43	21.3996	21.4082
	WT	bamB	P77774	Outer membrane protein assembly factor BamB	1	12	0	-0.108434	-0.162231	-0.221335	-0.141954	-0.163977	0.091418	19.779	19.6543	19.614	19.5324	19.6115	19.5956	19.8547		rob	bamA	P0A940	Outer membrane protein assembly factor BamA	5	37	0	0.12939	0.0796839	0.0598838	0.100989	0.0714971	0.047741	22.3827	22.5346	22.435	22.3972	22.488	22.4304	22.3557
	WT	bamB	P77774	Outer membrane protein assembly factor BamB	2	12	0	-0.343095	-0.525293	-0.564333	-0.57842	-0.608007	-0.4541	20.0559	19.7172	19.5266	19.5009	19.5159	19.4712	19.6307		rob	bamA	P0A940	Outer membrane protein assembly factor BamA	6	33	0	0.0801174	0.0602585	0.0241133	0.0594538	0.0785554	0.0211104	20.7915	20.8862	20.8195	20.8084	20.8585	20.8602	20.7525
	WT	bamB	P77774	Outer membrane protein assembly factor BamB	3	12	0	-0.437172	-0.381647	-0.382448	-0.51126	-0.26691	-0.378162	19.2369	18.8507	18.8644	18.8531	18.7459	18.9775	18.8622		rob	bamA	P0A940	Outer membrane protein assembly factor BamA	7	29	0	0.169924	0.134024	0.119047	0.21804	0.211205	0.25042	19.4417	19.5856	19.5623	19.5562	19.6774	19.6842	19.6613
	WT	bamB	P77774	Outer membrane protein assembly factor BamB	4	10	0	-0.0907752	-0.147875	-0.353334	-0.271662	-0.131177	-0.375446	20.43	20.3176	20.2737	20.0636	20.1356	20.2836	19.992		rob	bamA	P0A940	Outer membrane protein assembly factor BamA	8	27	0	0.0926825	0.171527	0.147797	0.153739	0.262596	0.299527	19.309	19.3883	19.4605	19.4502	19.4208	19.5334	19.5677
	WT	bamB	P77774	Outer membrane protein assembly factor BamB	5	14	0	-0.00937086	0.0516699	0.0192176	-0.0313358	-0.123466	-0.0616634	20.6005	20.6124	20.6722	20.5827	20.5545	20.4571	20.5144		rob	bamA	P0A940	Outer membrane protein assembly factor BamA	9	33	0	0.186652	0.10169	0.154264	0.392039	0.290603	0.307621	19.4674	19.6339	19.5728	19.6345	19.858	19.7737	19.7619
	WT	bamB	P77774	Outer membrane protein assembly factor BamB	6	11	0	0.0166164	-0.0515498	-0.107869	0.018436	0.00566626	0.0656934	18.9188	18.9302	18.8261	18.8126	18.9375	18.9391	19.0008		rob	bamA	P0A940	Outer membrane protein assembly factor BamA	10	26	0	-0.0181552	0.102938	0.0622556	0.123181	0.200901	0.246517	18.3898	18.4054	18.4773	18.4044	18.5303	18.622	18.5667
	WT	bamB	P77774	Outer membrane protein assembly factor BamB	7	8	0	-0.207127	-0.235526	-0.254464	-0.171411	-0.135496	-0.0451513	18.2901	18.0498	18.0096	17.9887	18.0823	18.1315	18.2016		rob	bamB	P77774	Outer membrane protein assembly factor BamB	1	12	0	-0.0666078	-0.0354368	-0.0565127	-0.0679987	-0.0669347	-0.050491	19.9932	19.9285	19.9459	19.9227	19.9076	19.947	19.9386
	WT	bamB	P77774	Outer membrane protein assembly factor BamB	8	10	0	-0.0735379	-0.0898654	-0.048184	-0.0177579	0.0589584	-0.0500242	17.5824	17.5142	17.5289	17.5244	17.5794	17.6626	17.567		rob	bamB	P77774	Outer membrane protein assembly factor BamB	2	12	0	-0.0332849	-0.0665714	-0.0574945	-0.0405246	-0.0613623	-0.0553441	20.3086	20.2576	20.2256	20.2327	20.2793	20.2561	20.259
	WT	bamB	P77774	Outer membrane protein assembly factor BamB	9	9	0	0.06327	0.359107	0.116204	0.18187	0.120812	0.0579563	17.9614	17.9908	18.3021	18.0592	18.1393	18.0754	18.018		rob	bamB	P77774	Outer membrane protein assembly factor BamB	3	12	0	-0.176511	-0.117549	-0.115763	-0.0885198	-0.0913994	-0.194206	19.7114	19.4143	19.5234	19.4893	19.559	19.5317	19.4699
	WT	bamB	P77774	Outer membrane protein assembly factor BamB	10	8	0	-0.054044	0.199847	0.0699082	0.0526977	0.00378893	0.119972	17.1021	17.0437	17.3384	17.1897	17.1625	17.1025	17.2123		rob	bamB	P77774	Outer membrane protein assembly factor BamB	4	10	0	-0.04547	-0.134159	-0.15653	-0.199066	-0.15316	-0.160498	20.7039	20.6372	20.5262	20.5254	20.4902	20.5125	20.5189
	WT	bamC	P0A903	Outer membrane protein assembly factor BamC	1	14	0	-0.0560869	-0.323938	-0.35113	-0.184492	-0.319631	-0.014537	18.9047	18.8323	18.5779	18.5283	18.6946	18.5656	18.8744		rob	bamB	P77774	Outer membrane protein assembly factor BamB	5	14	0	0.0776627	0.000676473	0.0163955	0.0387766	0.0185955	-0.0247807	20.5332	20.6333	20.5065	20.5043	20.5763	20.528	20.4337
	WT	bamC	P0A903	Outer membrane protein assembly factor BamC	2	12	0	-0.354322	-0.498457	-0.489984	-0.541924	-0.764786	-0.436887	19.5009	19.1509	18.9984	19.0203	18.9974	18.7594	19.0929		rob	bamB	P77774	Outer membrane protein assembly factor BamB	6	11	0	0.020349	0.0887319	0.041707	0.0541866	0.069023	0.0330643	19.0336	19.0685	19.09	19.0681	19.0953	19.0927	19.0065
	WT	bamC	P0A903	Outer membrane protein assembly factor BamC	3	11	0	-0.295359	-0.349874	-0.242729	-0.432276	-0.173796	-0.405858	18.4736	18.2292	18.1329	18.2296	18.0616	18.3073	18.0712		rob	bamB	P77774	Outer membrane protein assembly factor BamB	7	8	0	-0.0160433	0.111956	0.0639692	0.0907127	0.190803	0.277187	18.1487	18.1066	18.2472	18.2081	18.257	18.3708	18.395
	WT	bamC	P0A903	Outer membrane protein assembly factor BamC	4	14	0	-0.0232796	-0.159182	-0.282154	-0.177818	-0.162931	-0.358397	20.3079	20.263	20.1402	20.0126	20.1073	20.1297	19.8869		rob	bamB	P77774	Outer membrane protein assembly factor BamB	8	10	0	-0.0165883	0.127578	0.106738	0.149141	0.139343	0.283008	17.5154	17.4854	17.6229	17.6156	17.6226	17.6165	17.7575
	WT	bamC	P0A903	Outer membrane protein assembly factor BamC	5	13	0	0.00806737	-0.00423172	-0.0151555	0.00455389	-0.160312	-0.00847182	20.6102	20.6395	20.6259	20.558	20.6001	20.4299	20.5772		rob	bamB	P77774	Outer membrane protein assembly factor BamB	9	9	0	0.139353	0.0264274	0.1806	0.284475	0.358144	0.330767	17.903	18.0222	17.9332	18.0964	18.186	18.2768	18.2206
	WT	bamC	P0A903	Outer membrane protein assembly factor BamC	6	13	0	0.12334	0.0114708	0.0126211	0.052343	0.00887411	0.0263463	19.5953	19.7134	19.5656	19.6096	19.6479	19.6187	19.6379		rob	bamB	P77774	Outer membrane protein assembly factor BamB	10	8	0	-0.0648946	0.0306371	-0.156582	-0.0433548	0.0718478	-0.0448616	17.1775	17.1463	17.1926	16.9731	17.1514	17.2806	17.063
	WT	bamC	P0A903	Outer membrane protein assembly factor BamC	7	12	0	0.0475567	-0.0132158	0.0380574	0.0467637	-0.022085	0.0149621	19.2514	19.2658	19.1932	19.2425	19.2618	19.2062	19.223		rob	bamC	P0A903	Outer membrane protein assembly factor BamC	1	14	0	0.00286038	-0.0772325	0.0339737	0.0223613	-0.0447664	-0.0803615	19.2635	19.2683	19.1744	19.2835	19.2682	19.2394	19.179
	WT	bamC	P0A903	Outer membrane protein assembly factor BamC	8	11	0	0.0363253	0.0060455	-0.0156353	0.0372582	-0.00541174	-0.00361728	18.8648	18.9064	18.9072	18.8393	18.9168	18.8806	18.8958		rob	bamC	P0A903	Outer membrane protein assembly factor BamC	2	12	0	0.00210966	-0.0845521	-0.0527623	-0.104256	-0.147371	-0.0712968	20.0588	20.0432	19.9579	19.9877	19.9658	19.9203	19.9933
	WT	bamC	P0A903	Outer membrane protein assembly factor BamC	9	12	0	0.017967	0.118114	0.0914167	0.116974	0.08619	0.120202	19.3696	19.3537	19.4693	19.4426	19.4826	19.449	19.4884		rob	bamC	P0A903	Outer membrane protein assembly factor BamC	3	11	0	-0.0186258	-0.0987287	0.0199802	0.0408541	-0.0538711	-0.1191	18.9636	18.8243	18.7944	18.8772	18.9406	18.8214	18.7972
	WT	bamC	P0A903	Outer membrane protein assembly factor BamC	10	11	0	0.018301	0.0575676	0.0474644	-0.0289809	-0.0636281	0.111782	18.6225	18.6365	18.7165	18.6877	18.6012	18.5554	18.7245		rob	bamC	P0A903	Outer membrane protein assembly factor BamC	4	14	0	-0.217613	-0.307972	-0.424055	-0.449051	-0.270083	-0.24242	20.9303	20.6915	20.5788	20.4843	20.4667	20.622	20.6634
	WT	bamD	P0AC02	Outer membrane protein assembly factor BamD	1	14	0	-0.154871	-0.525824	-0.336672	-0.348267	-0.36505	0.0445532	18.1619	17.9907	17.6333	17.7999	17.788	17.7773	18.1907		rob	bamC	P0A903	Outer membrane protein assembly factor BamC	5	13	0	-0.0330129	-0.068219	-0.159052	-0.0647719	-0.136544	-0.171003	20.6549	20.6444	20.5593	20.4505	20.5945	20.4946	20.4092
	WT	bamD	P0AC02	Outer membrane protein assembly factor BamD	2	14	0	-0.259339	-0.367674	-0.321317	-0.484969	-0.458379	-0.357458	19.2549	18.9999	18.8832	18.9429	18.8083	18.8198	18.9263		rob	bamC	P0A903	Outer membrane protein assembly factor BamC	6	13	0	-0.118611	-0.0723919	-0.133018	-0.139474	-0.0306662	-0.119097	19.8491	19.7451	19.7444	19.7089	19.7172	19.8086	19.6699
	WT	bamD	P0AC02	Outer membrane protein assembly factor BamD	3	13	0	-0.278537	-0.328894	-0.11749	-0.363937	-0.184146	-0.309085	18.3205	18.0929	18.0007	18.2016	17.9767	18.1438	18.0148		rob	bamC	P0A903	Outer membrane protein assembly factor BamC	7	12	0	0.024099	-0.0562882	0.123382	0.0204701	0.0313431	0.040118	19.4018	19.3998	19.3321	19.5206	19.4399	19.4644	19.411
	WT	bamD	P0AC02	Outer membrane protein assembly factor BamD	4	10	0	-0.147876	-0.296222	-0.293644	-0.235986	-0.36343	-0.30891	19.0526	18.8831	18.7479	18.7459	18.7939	18.674	18.6811		rob	bamC	P0A903	Outer membrane protein assembly factor BamC	8	11	0	-0.026224	-0.0574507	-0.0428735	-0.032436	0.00534531	-0.076727	19.0926	19.053	19.0151	19.0431	19.0182	19.0597	18.975
	WT	bamD	P0AC02	Outer membrane protein assembly factor BamD	5	13	0	-0.0344929	-0.0374478	-0.138569	0.183879	0.00737735	0.0298054	19.8935	19.8803	19.876	19.7178	20.0627	19.8809	19.8988		rob	bamC	P0A903	Outer membrane protein assembly factor BamC	9	12	0	0.154702	0.000551277	0.153431	0.116811	0.216405	0.148462	19.5093	19.6438	19.5136	19.6755	19.6247	19.7414	19.6446
	WT	bamD	P0AC02	Outer membrane protein assembly factor BamD	6	13	0	-0.331611	-0.301585	-0.194559	-0.292776	-0.25736	-0.230445	18.8281	18.4912	18.4853	18.6351	18.5355	18.5853	18.6138		rob	bamC	P0A903	Outer membrane protein assembly factor BamC	10	11	0	-0.00576818	0.0196231	-0.0491632	-0.00550798	-0.0301251	-0.0538127	18.8517	18.8796	18.8558	18.7548	18.8634	18.8528	18.7282
	WT	bamD	P0AC02	Outer membrane protein assembly factor BamD	7	11	0	-0.0375558	-0.1889	-0.247358	-0.200053	-0.148638	0.00910301	18.2506	18.1798	18.0167	17.9563	18.0142	18.0789	18.2164		rob	bamD	P0AC02	Outer membrane protein assembly factor BamD	1	14	0	0.00526389	-0.0601916	-0.163899	-0.150923	-0.0696126	-0.142928	18.1343	18.1415	18.0622	17.9564	17.9657	18.0854	17.9872
	WT	bamD	P0AC02	Outer membrane protein assembly factor BamD	8	12	0	-0.0866139	-0.0431612	-0.138362	0.0716083	-0.0570529	0.0948608	17.9765	17.8952	17.9697	17.8283	18.0628	17.9407	18.106		rob	bamD	P0AC02	Outer membrane protein assembly factor BamD	2	14	0	0.0598749	-0.0508554	0.0465222	-0.0892841	-0.040419	-0.0963055	19.4339	19.4761	19.3667	19.4621	19.3558	19.4023	19.3434
	WT	bamD	P0AC02	Outer membrane protein assembly factor BamD	9	11	0	-0.048854	0.283113	0.280714	0.234608	0.0675198	0.183559	17.9216	17.8388	18.1863	18.1839	18.1522	17.9823	18.1038		rob	bamD	P0AC02	Outer membrane protein assembly factor BamD	3	13	0	0.299952	0.207195	0.231252	0.135701	0.107388	0.200948	18.3525	18.5318	18.4892	18.4774	18.4243	18.3715	18.5061
	WT	bamD	P0AC02	Outer membrane protein assembly factor BamD	10	8	0	-0.0838169	-0.176536	-0.143277	0.0293624	-0.0486869	-0.114121	17.417	17.3289	17.2769	17.2914	17.4541	17.3649	17.2931		rob	bamD	P0AC02	Outer membrane protein assembly factor BamD	4	10	0	-0.0462314	-0.151371	-0.33854	-0.227956	-0.244235	-0.277149	19.4312	19.3637	19.2363	19.0707	19.1886	19.1487	19.1295
	WT	barA	P0AEC5	Signal transduction histidine-protein kinase BarA	1	5	0	0.0688185	0.492987	0.185797	-0.175928	0.403918	0.0791711	13.7887	13.8412	14.2789	13.9492	13.5872	14.1731	13.8521		rob	bamD	P0AC02	Outer membrane protein assembly factor BamD	5	13	0	0.0478221	-0.0368487	-0.0959011	-0.236919	-0.0535375	-0.166993	20.0355	20.1058	19.9713	19.8943	19.8029	19.9582	19.7938
	WT	barA	P0AEC5	Signal transduction histidine-protein kinase BarA	2	4	0	-0.327819	-0.292355	-0.388908	-0.492749	-0.660049	0.213229	14.3511	14.0276	14.0548	13.9716	13.8968	13.7144	14.5932		rob	bamD	P0AC02	Outer membrane protein assembly factor BamD	6	13	0	0.0468461	0.0435864	-0.348448	-0.109164	-0.266221	-0.0648151	18.6825	18.7439	18.6938	18.3268	18.5809	18.4064	18.5575
	WT	barA	P0AEC5	Signal transduction histidine-protein kinase BarA	3	6	0	0.480097	-0.0147082	-0.074815	-0.733698	-0.109293	-0.234748	13.4898	14.0208	13.4842	13.4136	12.7763	13.388	13.2584		rob	bamD	P0AC02	Outer membrane protein assembly factor BamD	7	11	0	0.0622177	-0.231052	-0.437048	-0.189463	-0.344459	0.0564783	18.3977	18.4339	18.1533	17.9562	18.2259	18.0846	18.4233
	WT	bcp	P0AE52	Peroxiredoxin Bcp	1	7	0	0.000602562	0.00242503	-0.0780525	-0.0395772	-0.0203232	-0.0261006	20.1092	20.0935	20.1088	20.0059	20.044	20.0694	20.0674		rob	bamD	P0AC02	Outer membrane protein assembly factor BamD	8	12	0	0.0232884	0.149797	0.116972	0.310007	0.0710548	0.370814	17.8733	17.8832	18.0031	17.9837	18.1414	17.9062	18.2033
	WT	bcp	P0AE52	Peroxiredoxin Bcp	2	8	0	0.0181502	0.0266338	0.0315158	0.00164751	0.108999	0.0216336	19.9596	19.9821	19.9822	20.0005	19.9997	20.0919	20.0101		rob	bamD	P0AC02	Outer membrane protein assembly factor BamD	9	11	0	0.00901965	0.0962112	-0.0143949	0.345238	0.115003	0.219446	17.8606	17.8495	17.9606	17.859	18.2044	17.9913	18.0669
	WT	bcp	P0AE52	Peroxiredoxin Bcp	3	7	0	0.031238	0.00918833	0.0391676	0.11613	0.00230539	0.0235009	20.294	20.3762	20.3124	20.3319	20.4304	20.3038	20.321		rob	bamD	P0AC02	Outer membrane protein assembly factor BamD	10	8	0	-0.108525	-0.00836353	-0.0729902	-0.00526287	0.0983021	-0.0431008	17.2879	17.213	17.264	17.1671	17.2999	17.4175	17.1751
	WT	bcp	P0AE52	Peroxiredoxin Bcp	4	6	0	0.0360028	0.0919387	0.0389545	0.0395012	-0.00976825	0.112038	18.8542	18.8685	18.9376	18.88	18.8709	18.8292	18.9036		rob	barA	P0AEC5	Signal transduction histidine-protein kinase BarA	1	5	0	0.174626	0.0244803	0.267161	0.00502581	0.0102541	0.192241	13.8771	14.0536	13.8897	14.1303	13.8644	13.908	14.0651
	WT	bcp	P0AE52	Peroxiredoxin Bcp	5	5	0	0.0770779	0.145421	0.209842	0.163076	0.0165216	0.128873	17.019	17.1174	17.1844	17.1918	17.1674	17.0156	17.1234		rob	barA	P0AEC5	Signal transduction histidine-protein kinase BarA	2	4	0	0.248301	0.456337	0.0966883	0.341569	0.417747	0.0552601	14.0303	14.2609	14.4703	14.1086	14.3831	14.4569	14.0914
	WT	bcp	P0AE52	Peroxiredoxin Bcp	6	5	0	0.0339536	-0.0440284	-0.131799	-0.0186292	-0.234006	-0.179105	17.9452	17.9739	17.86	17.815	17.9268	17.7257	17.7823		rob	barA	P0AEC5	Signal transduction histidine-protein kinase BarA	3	6	0	-0.357692	-0.0311512	-0.273616	-0.370029	-0.0469419		13.7329	13.2546	13.6313	13.3529	13.299	13.5976
	WT	bcp	P0AE52	Peroxiredoxin Bcp	7	4	0	0.0857514	-0.14785	0.0716021	0.125703	-0.0491015	-0.0566994	17.4433	17.4959	17.2505	17.4679	17.5326	17.3711	17.3433		rob	bcp	P0AE52	Peroxiredoxin Bcp	1	7	0	0.0532975	-0.114755	0.0799354	0.0456852	0.0101928	0.0499294	20.0458	20.101	19.9192	20.1118	20.0739	20.0767	20.0916
	WT	bcp	P0AE52	Peroxiredoxin Bcp	8	6	0	-0.0619396	0.0307275	0.00860346	-0.0842639	-0.100607	-0.0962143	17.7592	17.7025	17.8263	17.758	17.6896	17.6798	17.6976		rob	bcp	P0AE52	Peroxiredoxin Bcp	2	8	0	0.0218345	-0.0571158	0.0340766	0.0133115	0.000934102	-0.0161134	20.0099	20.014	19.9364	20.0256	20.0344	20.0197	19.9996
	WT	bcp	P0AE52	Peroxiredoxin Bcp	9	6	0	0.0796416	-0.00284438	-0.0297391	-0.00633917	-0.0404329	-0.107708	18.6331	18.6788	18.6118	18.5849	18.6227	18.5858	18.524		rob	bcp	P0AE52	Peroxiredoxin Bcp	3	7	0	-0.00823592	-0.0100398	0.0506251	-0.00503802	0.0115928	0.0421756	20.3077	20.1788	20.2272	20.252	20.2388	20.2309	20.3025
	WT	bcp	P0AE52	Peroxiredoxin Bcp	10	7	0	-0.0244849	-0.0523548	-0.0974224	-0.0502857	-0.252059	0.0612398	17.6901	17.6613	17.6742	17.6104	17.6476	17.4347	17.7416		rob	bcp	P0AE52	Peroxiredoxin Bcp	4	6	0	-0.117995	-0.0917609	-0.0619664	-0.0107082	0.0855984	-0.0155	18.817	18.6777	18.6817	18.733	18.7917	18.8643	18.777
	WT	bdcR	P39334	HTH-type transcriptional repressor BdcR	3	3	0	-0.0437072	0.0085571	-0.567852	-0.0690835	-0.055059	0.213812	12.5299	12.5372	12.5476	11.9607	12.4811	12.4824	12.7472		rob	bcp	P0AE52	Peroxiredoxin Bcp	5	5	0	0.0504293	-0.0228822	0.0472072	-0.0281283	0.017724	0.0829804	17.0497	17.1226	16.9994	17.0516	17.0259	17.0437	17.058
	WT	bepA	P66948	Beta-barrel assembly-enhancing protease	1	6	0	0.0255291	-0.0884627	-0.00816689	0.0591246	0.00866751	-0.258297	15.0238	15.033	14.9325	14.9903	15.0573	15.013	14.7497		rob	bcp	P0AE52	Peroxiredoxin Bcp	6	5	0	-0.042317	0.0205946	-0.0711862	-0.0741281	-0.0715005	0.0933983	17.8328	17.8051	17.8211	17.7544	17.7662	17.7514	17.866
	WT	bepA	P66948	Beta-barrel assembly-enhancing protease	2	7	0	-0.0105827	-0.149067	-0.138738	-0.0443321	-0.157599	0.0820954	17.0518	17.0455	16.8987	16.9224	17.0459	16.9175	17.1627		rob	bcp	P0AE52	Peroxiredoxin Bcp	7	4	0	-0.0899028	-0.0576766	-0.0139865	-0.048026	0.0656504	0.00318044	17.3162	17.2002	17.245	17.2976	17.2857	17.4131	17.2884
	WT	bepA	P66948	Beta-barrel assembly-enhancing protease	3	5	0	0.0465345	-0.0445106	-0.11829	0.0558289	0.0833532	0.166157	16.6544	16.7518	16.619	16.5347	16.7304	16.7452	16.8239		rob	bcp	P0AE52	Peroxiredoxin Bcp	8	6	0	0.0271766	0.0145515	-0.00246134	0.0798231	-0.0234606	0.0459462	17.6137	17.6275	17.6082	17.6047	17.6516	17.552	17.6188
	WT	bepA	P66948	Beta-barrel assembly-enhancing protease	4	6	0	-0.00397369	-0.101214	0.0421683	-0.0700496	-0.0518489	-0.0623477	18.1088	18.0832	17.9991	18.1378	18.016	18.0417	17.9838		rob	bcp	P0AE52	Peroxiredoxin Bcp	9	6	0	0.0289002	0.113897	0.0753156	0.0505224	0.0116056	0.0513015	18.5732	18.5819	18.6908	18.6613	18.6223	18.6005	18.6113
	WT	bepA	P66948	Beta-barrel assembly-enhancing protease	5	6	0	0.00957246	-0.0373415	-0.0778155	-0.143276	-0.109427	-0.124496	17.7026	17.7334	17.6852	17.5877	17.5446	17.5732	17.5536		rob	bcp	P0AE52	Peroxiredoxin Bcp	10	7	0	-0.0300149	0.0395025	-0.100874	0.151465	0.236179	0.1838	17.5416	17.5452	17.5656	17.3929	17.7103	17.809	17.6558
	WT	bepA	P66948	Beta-barrel assembly-enhancing protease	6	7	0	-0.213943	-0.122495	0.0423009	-0.160348	-0.24563	-0.181457	15.0312	14.812	14.8675	15.0751	14.871	14.8001	14.8659		rob	bdcR	P39334	HTH-type transcriptional repressor BdcR	3	3	0	-0.577264	-0.430508	-0.314818	-0.38138	-0.304404		12.9533	12.2554	12.4524	12.5321	12.508	12.5606
	WT	bepA	P66948	Beta-barrel assembly-enhancing protease	7	5	0	0.342504	0.415028	0.183662	0.340585	-0.0821766	0.182421	13.8186	14.1279	14.1887	13.9553	14.1228	13.7134	13.9577		rob	bepA	P66948	Beta-barrel assembly-enhancing protease	1	6	0	-0.0593153	0.0257514	-0.189017	1.34202	-0.251285	0.00379974	14.8792	14.8218	14.8931	14.6762	16.2036	14.6486	14.8788
	WT	betA	P17444	Oxygen-dependent choline dehydrogenase	1	7	0	0.178663	0.22808	-0.309539	0.288756	-0.147462	0.310238	14.3535	14.5159	14.5788	14.0187	14.6167	14.1866	14.648		rob	bepA	P66948	Beta-barrel assembly-enhancing protease	2	7	0	-0.0783761	0.267286	-0.00237187	0.0490267	0.0116253	-0.154623	16.8753	16.7792	17.1262	16.8546	16.9355	16.8958	16.7265
	WT	betA	P17444	Oxygen-dependent choline dehydrogenase	2	7	0	0.153654	0.0853102	0.026873	-0.0243917	-0.15368	-0.128224	16.9201	17.0781	17.0014	16.9563	16.9341	16.7897	16.8207		rob	bepA	P66948	Beta-barrel assembly-enhancing protease	3	5	0	-0.0539851	0.163771	-0.054375	0.177976	-0.115135	0.188864	16.6181	16.4435	16.7114	16.4573	16.7322	16.4146	16.7596
	WT	betA	P17444	Oxygen-dependent choline dehydrogenase	3	8	0	0.0863193	0.0278304	-0.0375859	-0.256002	-0.375416	-0.0216035	15.841	15.9782	15.8779	15.802	15.6052	15.4731	15.8228		rob	bepA	P66948	Beta-barrel assembly-enhancing protease	4	6	0	0.117204	0.193363	0.0940685	0.11838	0.135746	0.065712	17.906	18.002	18.0558	17.9781	18.0098	18.0035	17.9472
	WT	betB	P17445	Betaine aldehyde dehydrogenase	1	10	0	0.00478231	0.00994288	0.0406956	0.108457	-0.171731	-0.119283	17.6343	17.6227	17.6414	17.6497	17.7171	17.443	17.4992		rob	bepA	P66948	Beta-barrel assembly-enhancing protease	5	6	0	0.164649	0.10671	0.116148	0.0804053	0.0690362	0.00147784	17.5192	17.7062	17.5984	17.5899	17.6039	17.5644	17.4459
	WT	betB	P17445	Betaine aldehyde dehydrogenase	2	12	0	0.390787	0.179409	0.210153	0.334034	0.0168486	0.0584995	17.9058	18.3009	18.0812	18.1253	18.2782	17.9459	17.9931		rob	bepA	P66948	Beta-barrel assembly-enhancing protease	6	7	0	0.0645754	0.0185517	0.0882132	0.0571413	-0.0943112	0.00631164	14.949	15.0282	14.9353	15.03	15.0137	14.8449	14.8952
	WT	betB	P17445	Betaine aldehyde dehydrogenase	3	11	0	0.0853588	0.16	0.21531	0.127975	-0.0117031	0.201464	17.4735	17.6098	17.6427	17.6875	17.6217	17.4693	17.6784		rob	bepA	P66948	Beta-barrel assembly-enhancing protease	7	5	0	-0.0188778	0.118817	0.0121075	0.407551	-0.176564	-0.0115466	13.8576	13.8126	13.963	13.8652	14.2828	13.7123	13.8152
	WT	betB	P17445	Betaine aldehyde dehydrogenase	4	9	0	-0.0518598	-0.0845945	-0.0314756	-0.0736491	-0.0979099	-0.0532439	17.8878	17.8144	17.7948	17.8432	17.7914	17.7747	17.772		rob	betA	P17444	Oxygen-dependent choline dehydrogenase	1	7	0	0.235163	-0.21926	0.0368921	-0.161958	-0.224861	-0.071305	14.3834	14.6205	14.1523	14.4063	14.2038	14.1793	14.3079
	WT	betB	P17445	Betaine aldehyde dehydrogenase	5	7	0	-0.175188	-0.0494515	-0.146343	-0.00941623	0.182577	0.0648239	17.1158	16.9619	17.0863	16.9324	17.0917	17.2784	17.1561		rob	betA	P17444	Oxygen-dependent choline dehydrogenase	2	7	0	0.0419659	-0.0391295	-0.013636	0.0884813	-0.0375179	-0.197375	16.9369	16.9611	16.8814	16.9049	17.0366	16.9082	16.7453
	WT	betT	P0ABC9	High-affinity choline transport protein	1	2	0	-0.259846	0.0768434	0.00662763	-0.0902514	-0.345869	-0.441724	14.6476	14.3714	14.7216	14.6289	14.5317	14.2822	14.1901		rob	betA	P17444	Oxygen-dependent choline dehydrogenase	3	8	0	-0.0985039	0.0089466	-0.109475	-0.236676	-0.165342	-0.0986496	16.0871	15.868	16.0257	15.8713	15.7866	15.8334	15.9411
	WT	bfr	P0ABD3	Bacterioferritin	1	7	0	0.0698583	-0.0825961	-0.022894	-0.0178287	-0.0380669	0.169878	18.6891	18.7426	18.6037	18.6409	18.6457	18.6315	18.8432		rob	betB	P17445	Betaine aldehyde dehydrogenase	1	10	0	0.0608769	0.102792	0.0275942	0.156074	0.0170383	0.0834588	17.3639	17.4266	17.4548	17.3775	17.5023	17.4016	17.4431
	WT	bfr	P0ABD3	Bacterioferritin	2	6	0	-0.116267	-0.0941696	-0.0832307	-0.0301398	-0.0711828	-0.0172987	19.0951	18.9832	18.9969	19.0212	19.1034	19.0472	19.1067		rob	betB	P17445	Betaine aldehyde dehydrogenase	2	12	0	0.131332	0.00773845	-0.0227315	-0.000864826	0.038525	-0.130011	17.9999	18.1135	17.9913	17.9588	18.0103	18.0473	17.8757
	WT	bfr	P0ABD3	Bacterioferritin	3	7	0	0.0467246	0.206796	0.299038	0.443692	0.360808	0.270626	18.3503	18.4479	18.5662	18.648	18.8142	18.7186	18.6243		rob	betB	P17445	Betaine aldehyde dehydrogenase	3	11	0	-0.147694	-0.120722	-0.129489	-0.199889	-0.172083	-0.173972	17.6915	17.4232	17.5004	17.4557	17.4278	17.4311	17.4702
	WT	bfr	P0ABD3	Bacterioferritin	4	7	0	0.155681	0.0700715	0.126796	0.220258	0.1041	0.141437	18.7768	18.9109	18.8384	18.8905	18.9743	18.8657	18.8556		rob	betB	P17445	Betaine aldehyde dehydrogenase	4	9	0	0.131867	0.182081	0.20729	0.118033	0.0483872	0.109129	17.6686	17.7793	17.8072	17.854	17.7721	17.6788	17.7533
	WT	bfr	P0ABD3	Bacterioferritin	5	8	0	0.158887	0.18484	0.225962	0.203209	0.0442208	0.118581	20.5809	20.7611	20.7857	20.7698	20.7694	20.6052	20.675		rob	betB	P17445	Betaine aldehyde dehydrogenase	5	7	0	0.0763961	-0.0665719	0.213967	0.0962084	0.0232457	0.175903	17.105	17.2038	17.011	17.2736	17.2055	17.1044	17.2061
	WT	bfr	P0ABD3	Bacterioferritin	6	7	0	-0.0604256	-0.0145278	0.0240471	0.100525	0.0899748	-0.0732349	18.8746	18.8089	18.8189	18.9002	18.9753	18.9791	18.8176		rob	betT	P0ABC9	High-affinity choline transport protein	1	2	0	0.402849	0.237033	0.421103	0.0764917	0.00562174	-0.0376053	14.2057	14.6105	14.4309	14.6129	14.2646	14.2321	14.1639
	WT	bfr	P0ABD3	Bacterioferritin	7	7	0	0.12971	0.110497	0.180588	0.126222	0.136133	0.260299	17.3003	17.3968	17.3658	17.4339	17.3902	17.4133	17.5173		rob	bfr	P0ABD3	Bacterioferritin	1	7	0	0.0309538	-0.0435457	-0.0239076	0.0781851	-0.0242763	-0.0136189	18.7634	18.7962	18.708	18.7255	18.8239	18.7598	18.7456
	WT	bfr	P0ABD3	Bacterioferritin	8	7	0	0.0751154	0.105078	0.11219	0.030556	0.0967779	0.108749	17.9832	18.0636	18.1247	18.0856	18.0285	18.1012	18.1266		rob	bfr	P0ABD3	Bacterioferritin	2	6	0	0.0913872	0.0178332	0.0536311	0.0656145	0.113105	0.0677634	19.22	19.2936	19.2214	19.2552	19.2968	19.3419	19.2935
	WT	bfr	P0ABD3	Bacterioferritin	9	7	0	-0.124011	-0.0997662	-0.217557	-0.27023	-0.220672	-0.269959	18.9298	18.7719	18.8116	18.6938	18.6556	18.7023	18.6585		rob	bfr	P0ABD3	Bacterioferritin	3	7	0	0.670737	0.456643	0.656201	0.501881	0.536763	0.657809	18.2612	18.8113	18.6474	18.811	18.6992	18.7096	18.8717
	WT	bfr	P0ABD3	Bacterioferritin	10	8	0	-0.0287321	0.190332	0.100687	0.0495791	-0.00303193	0.0992863	17.2715	17.2385	17.4983	17.39	17.3288	17.2651	17.3611		rob	bfr	P0ABD3	Bacterioferritin	4	7	0	0.0802681	0.136662	0.0645998	0.0674637	0.102881	0.126465	18.8996	18.9586	18.9927	18.9422	18.9525	18.9642	19.0015
	WT	bglA	Q46829	6-phospho-beta-glucosidase BglA	1	13	0	0.0255221	0.0341752	-0.0830613	0.129288	0.0636837	0.0489249	18.6726	18.6818	18.704	18.5642	18.7763	18.7168	18.7057		rob	bfr	P0ABD3	Bacterioferritin	5	8	0	-0.11836	0.0184053	-2.36425e-05	-0.174294	-0.0424319	-0.164311	20.8186	20.7226	20.8095	20.7732	20.6486	20.7523	20.5795
	WT	bglA	Q46829	6-phospho-beta-glucosidase BglA	2	14	0	0.148322	0.207443	0.203733	0.126329	0.138556	0.097114	18.3871	18.5398	18.5906	18.6002	18.5519	18.549	18.5131		rob	bfr	P0ABD3	Bacterioferritin	6	7	0	0.0532635	0.0469152	0.123674	0.0749323	0.150201	-0.00987417	18.938	19.0058	18.9526	19.0544	19.0205	19.0783	18.8679
	WT	bglA	Q46829	6-phospho-beta-glucosidase BglA	3	14	0	0.101794	0.0710292	0.0608691	0.071244	0.105736	-0.049524	18.0333	18.186	18.1134	18.0928	18.1247	18.1465	17.9872		rob	bfr	P0ABD3	Bacterioferritin	7	7	0	-0.113597	-0.140495	-0.00399392	0.0230209	-0.122296	-0.130635	17.6582	17.5185	17.5043	17.6497	17.6988	17.5672	17.4967
	WT	bglA	Q46829	6-phospho-beta-glucosidase BglA	4	16	0	0.0881216	0.0587886	0.0169009	0.0435493	0.0691306	0.0344191	18.1499	18.2164	18.2002	18.1537	18.1707	18.2038	18.1217		rob	bfr	P0ABD3	Bacterioferritin	8	7	0	0.0244949	0.013951	0.0725946	-0.032987	0.0332905	0.034872	18.2594	18.2705	18.2533	18.3254	18.1844	18.2545	18.2534
	WT	bglA	Q46829	6-phospho-beta-glucosidase BglA	5	17	0	0.0484511	0.101083	0.0693978	0.0864618	-0.058623	0.0103455	19.5224	19.5922	19.6435	19.5548	19.5942	19.4439	19.5083		rob	bfr	P0ABD3	Bacterioferritin	9	7	0	-0.0924222	-0.0803411	-0.132704	-0.280356	-0.159098	-0.107361	18.9682	18.8556	18.8916	18.8483	18.6864	18.8248	18.8476
	WT	bglA	Q46829	6-phospho-beta-glucosidase BglA	6	9	0	0.393606	0.275603	-0.0495531	0.0311946	0.470352	0.145353	14.9507	15.3391	15.1851	14.9028	14.9821	15.4356	15.1123		rob	bfr	P0ABD3	Bacterioferritin	10	8	0	0.0663033	0.0015439	0.11155	0.174188	-0.0804872	-0.0381749	17.5515	17.6515	17.5375	17.6153	17.7429	17.5023	17.4437
	WT	bglX	P33363	Periplasmic beta-glucosidase	1	19	0	-0.00472405	-0.0298988	-0.0729964	-0.0659993	0.00622646	-0.0949865	19.1914	19.1703	19.1587	19.0931	19.0998	19.1781	19.0806		rob	bglA	Q46829	6-phospho-beta-glucosidase BglA	1	13	0	-0.00865537	-0.00814282	-0.0698758	0.0619645	0	-0.0586396	18.697	18.6902	18.677	18.6131	18.7413	18.7177	18.6342
	WT	bglX	P33363	Periplasmic beta-glucosidase	2	20	0	-0.0520697	0.0187082	0.00410117	0.00740479	0.0747956	0.0750041	19.3344	19.2867	19.3492	19.3479	19.3803	19.4326	19.4383		rob	bglA	Q46829	6-phospho-beta-glucosidase BglA	2	14	0	0.0486601	0.0683345	0.0367084	-0.0185376	0.053841	0.10317	18.4306	18.4616	18.4826	18.449	18.4233	18.4934	18.5396
	WT	bglX	P33363	Periplasmic beta-glucosidase	3	20	0	-0.0862943	-0.0323012	-0.0801818	-0.0932567	0.00997817	-0.0663528	19.3536	19.3183	19.3305	19.2721	19.2806	19.3711	19.2907		rob	bglA	Q46829	6-phospho-beta-glucosidase BglA	3	14	0	-0.125159	-0.0892476	-0.169191	-0.178867	-0.112848	-0.27235	18.1941	17.9482	18.0344	17.9185	17.9513	17.9928	17.8744
	WT	bglX	P33363	Periplasmic beta-glucosidase	4	20	0	-0.0018433	-0.0577394	-0.0860983	-0.0163272	-0.0478185	-0.0179079	19.9411	19.9177	19.8749	19.8419	19.9021	19.8781	19.8606		rob	bglA	Q46829	6-phospho-beta-glucosidase BglA	4	16	0	0.105661	0.1051	0.140313	0.134139	0.0858361	0.122703	17.9921	18.0766	18.0537	18.1105	18.1117	18.0398	18.0903
	WT	bglX	P33363	Periplasmic beta-glucosidase	5	22	0	0.0257645	0.0738784	0.106326	0.0858768	0.150162	0.0709351	19.3751	19.4221	19.4689	19.4444	19.4463	19.5053	19.4215		rob	bglA	Q46829	6-phospho-beta-glucosidase BglA	5	17	0	0.0965309	0.0630272	0.0435644	0.107961	0.0902334	0.0149642	19.543	19.662	19.5786	19.5412	19.6553	19.6094	19.4832
	WT	bglX	P33363	Periplasmic beta-glucosidase	6	4	0	0.0350915	0.343908	0.135806	0.219032	0.501285	0.481586	15.8207	15.8506	16.1235	15.9582	16.04	16.3366	16.3185		rob	bglA	Q46829	6-phospho-beta-glucosidase BglA	6	9	0	0.397068	0.464209	0.348624	0.566709	0.249995	-0.0283817	14.7804	15.1921	15.2123	15.1218	15.3547	15.0205	14.6919
	WT	bioD2	P0A6E9	ATP-dependent dethiobiotin synthetase BioD 2	5	3	0	-0.115873	-0.178167	-0.329716	-0.231906	-0.416835	-0.204137	15.0032	14.9086	14.845	14.6364	14.7566	14.5664	14.7745		rob	bglX	P33363	Periplasmic beta-glucosidase	1	19	0	-0.103352	-0.0747183	-0.140275	-0.127187	-0.0895562	-0.0684054	19.2293	19.1279	19.1427	19.0751	19.0845	19.1605	19.1567
	WT	bioD2	P0A6E9	ATP-dependent dethiobiotin synthetase BioD 2	6	2	0	0.218273	-0.214592	0.0277233	0.116948	0.0433622	0.254252	14.9852	15.1983	14.7295	15.0146	15.1024	15.0432	15.2557		rob	bglX	P33363	Periplasmic beta-glucosidase	2	20	0	-0.0282193	-0.0355775	-0.0105922	0.0310292	-0.104007	0.0759742	19.3485	19.3026	19.2966	19.3196	19.3908	19.2534	19.4303
	WT	bioH	P13001	Pimeloyl-[acyl-carrier protein] methyl ester esterase	2	2	0	-0.00210184	0.209841	0.351949	0.284178	0.24154	0.16905	13.5051	13.5073	13.7109	13.8664	13.8277	13.7699	13.703		rob	bglX	P33363	Periplasmic beta-glucosidase	3	20	0	-0.124074	-0.130893	-0.179209	-0.0862158	-0.102624	-0.185065	19.4898	19.2451	19.2885	19.2042	19.3397	19.2988	19.2574
	WT	bioH	P13001	Pimeloyl-[acyl-carrier protein] methyl ester esterase	3	2	0	0.245152	-0.237678	0.0846927		0.0204405	-0.406101	11.978	12.2741	11.7495	12.0614		12.006	11.5753		rob	bglX	P33363	Periplasmic beta-glucosidase	4	20	0	0.0360147	-0.0369737	-0.0075916	0.0387987	0.022259	0.0144053	19.7241	19.7389	19.6436	19.6945	19.7483	19.7081	19.714
	WT	bioH	P13001	Pimeloyl-[acyl-carrier protein] methyl ester esterase	5	3	0	-0.091501	0.157884	-0.11538	-0.0569849	-0.1941	0.174643	15.245	15.1748	15.4229	15.0926	15.1734	15.031	15.3952		rob	bglX	P33363	Periplasmic beta-glucosidase	5	22	0	-0.0647299	-0.051967	0.0431301	0.0544013	0.0197451	0.0734905	19.4012	19.3589	19.3218	19.399	19.46	19.3972	19.4
	WT	bioH	P13001	Pimeloyl-[acyl-carrier protein] methyl ester esterase	6	4	0	-0.218417	0.275155	0.432128	0.114751	-0.0551971	0.16592	12.5029	12.2793	12.7369	12.9367	12.6179	12.4623	12.6851		rob	bglX	P33363	Periplasmic beta-glucosidase	6	4	0	-0.0886119	-0.117376	-0.116086	-0.255595	0.105327	-0.164745	16.1595	16.0854	16.0098	16.0362	15.9114	16.2549	15.9346
	WT	bipA	P0DTT0	50S ribosomal subunit assembly factor BipA	1	24	0	-0.0182655	0.033955	-0.00489944	-0.0529873	0.0254003	-0.0645276	20.9056	20.871	20.9367	20.8754	20.827	20.9115	20.8253		rob	bioD2	P0A6E9	ATP-dependent dethiobiotin synthetase BioD 2	5	3	0	-0.232638	-0.0861568	-0.300117	-0.220614	-0.631888	-0.00940516	15.1708	14.9606	15.0572	14.8253	14.9545	14.5151	15.0866
	WT	bipA	P0DTT0	50S ribosomal subunit assembly factor BipA	2	22	0	0.044181	0.0609709	0.0343653	0.0407099	0.0628135	0.00894619	22.1622	22.2108	22.2192	22.206	22.2414	22.2484	22.2001		rob	bioD2	P0A6E9	ATP-dependent dethiobiotin synthetase BioD 2	6	2	0	0.0564843	0.100195	-0.164257	0.269604	0.125195	0.199006	15.3085	15.3796	15.3764	15.137	15.5857	15.4238	15.4473
	WT	bipA	P0DTT0	50S ribosomal subunit assembly factor BipA	3	23	0	-0.0902399	0.000530688	-0.023398	-0.109746	-0.130809	-0.0635139	21.323	21.2837	21.3327	21.2982	21.2334	21.1997	21.2629		rob	bioH	P13001	Pimeloyl-[acyl-carrier protein] methyl ester esterase	2	2	0	0.201588	0.134959	0.25962	-0.11929	0.234518	0.00233558	13.7406	13.9245	13.8592	13.9818	13.6325	13.984	13.7487
	WT	bipA	P0DTT0	50S ribosomal subunit assembly factor BipA	4	15	0	0.00124303	0.116699	0.252762	0.227729	0.419193	0.586427	17.5257	17.5053	17.6339	17.7654	17.7307	17.9297	18.0495		rob	bioH	P13001	Pimeloyl-[acyl-carrier protein] methyl ester esterase	3	2	0	0.526953	0.516215	0.362847	0.142719	0.116422		11.6752	12.0815	12.121	11.9317	11.754	11.7033
	WT	bipA	P0DTT0	50S ribosomal subunit assembly factor BipA	5	2	0	0.587976	0.867614	0.360119	0.138985	0.484353	0.558733	13.0014	13.6106	13.889	13.3244	13.1257	13.4658	13.5356		rob	bioH	P13001	Pimeloyl-[acyl-carrier protein] methyl ester esterase	5	3	0	-0.140859	-0.0877296	-0.174535	-0.0443762	0.0390337	-0.253451	15.5367	15.4182	15.4215	15.3168	15.4966	15.5519	15.2085
	WT	birA	P06709	Bifunctional ligase/repressor BirA	1	3	0	0.646135	0.839032	0.347506	0.00877812	0.271313	-0.0178674	13.137	13.7668	13.9732	13.4592	13.1201	13.3888	13.1033		rob	bioH	P13001	Pimeloyl-[acyl-carrier protein] methyl ester esterase	6	4	0	-0.6126	0.235138	0.337364	0.256184	0.0264425	0.280789	12.7586	12.1606	12.9615	13.0888	13.0224	12.7752	12.9793
	WT	birA	P06709	Bifunctional ligase/repressor BirA	2	6	0	-0.428823	-0.367651	-0.547378	-0.021435	0.120831	-0.252903	14.8049	14.3804	14.4332	14.2669	14.8219	14.949	14.5808		rob	bipA	P0DTT0	50S ribosomal subunit assembly factor BipA	1	24	0	-0.0105222	0.0056693	-0.041426	-0.0488241	-0.0640391	-0.0304086	20.891	20.8823	20.8847	20.8355	20.8245	20.8476	20.8564
	WT	birA	P06709	Bifunctional ligase/repressor BirA	3	2	0	-0.252637	-0.162415	-0.406579	-0.825476	-0.00325966	-0.34698	13.5699	13.3682	13.4166	13.162	12.7646	13.5741	13.2263		rob	bipA	P0DTT0	50S ribosomal subunit assembly factor BipA	2	22	0	0.0190744	0.0824012	0.0424228	0.024908	0.0329502	-0.0205872	22.0858	22.0872	22.1519	22.1099	22.122	22.1276	22.071
	WT	bisC	P20099	Biotin sulfoxide reductase	1	6	0	0.0701844	-0.059115	0.0221309	0.134358	0.0292141	0.255929	14.0496	14.1035	13.9877	14.0464	14.1583	14.0593	14.2898		rob	bipA	P0DTT0	50S ribosomal subunit assembly factor BipA	3	23	0	0.0775875	0.0460375	0.0458573	0.00968299	0.0263392	0.0423804	21.6628	21.6197	21.6384	21.6022	21.6085	21.6007	21.6578
	WT	bisC	P20099	Biotin sulfoxide reductase	2	6	0	0.119135	0.258744	0.204804	0.199971	0.21581	0.265944	16.3768	16.5003	16.6316	16.591	16.6152	16.616	16.6717		rob	bipA	P0DTT0	50S ribosomal subunit assembly factor BipA	4	15	0	-0.897005	-0.89775	-0.609395	-0.990739	-0.355502	0.00824817	19.2616	18.3434	18.3203	18.6303	18.2563	18.8679	19.2454
	WT	bisC	P20099	Biotin sulfoxide reductase	3	8	0	0.0349133	0.0427717	0.0765795	-0.00105931	-0.0417609	0.0204753	16.7432	16.829	16.7951	16.8184	16.7623	16.7089	16.7671		rob	bipA	P0DTT0	50S ribosomal subunit assembly factor BipA	5	2	0	-0.146915	-0.216187	-0.384779	-0.0165974	-0.95561	0.361966	13.6553	13.5309	13.4117	13.2252	13.6431	12.6759	13.9426
	WT	bisC	P20099	Biotin sulfoxide reductase	4	11	0	0.126834	0.167485	0.0764908	0.210297	0.172109	0.22834	17.1639	17.2691	17.3229	17.2273	17.3514	17.3208	17.3296		rob	birA	P06709	Bifunctional ligase/repressor BirA	1	3	0	0.327098	-0.0708738	-0.0947288	0.090194	0.228163	0.181052	13.5694	13.8983	13.4866	13.4606	13.6419	13.8182	13.7462
	WT	bisC	P20099	Biotin sulfoxide reductase	5	11	0	0.121828	0.0416563	0.0343866	0.0480651	-0.117558	0.0117561	17.0183	17.1614	17.0799	17.0156	17.0517	16.8808	17.0055		rob	birA	P06709	Bifunctional ligase/repressor BirA	2	6	0	0.229942	0.145421	0.343141	0.252323	0.38382	0.274023	14.3799	14.5922	14.509	14.7047	14.6435	14.7726	14.6598
	WT	bisC	P20099	Biotin sulfoxide reductase	6	10	0	-0.143964	-0.0594735	-0.0867107	-0.0187822	-0.146714	-0.0181698	16.1632	16.014	16.0626	16.0782	16.1447	16.0311	16.1613		rob	birA	P06709	Bifunctional ligase/repressor BirA	3	2	0	0.309652	0.520429	0.348454	0.169499	0.474503	0.295636	13.4371	13.6261	13.8871	13.6792	13.5427	13.8232	13.6854
	WT	bisC	P20099	Biotin sulfoxide reductase	7	13	0	0.0237035	-0.262401	-0.07069	-0.146748	-0.00920966	-0.0655037	17.0328	17.0233	16.7254	16.9151	16.8497	17.0005	16.924		rob	bisC	P20099	Biotin sulfoxide reductase	1	6	0	-0.104016	0.190607	0.154385	0.198106	-0.213099	0.233721	13.9301	13.8279	14.1088	14.0705	14.1105	13.7377	14.1596
	WT	bisC	P20099	Biotin sulfoxide reductase	8	9	0	-0.0993895	-0.00708709	0.0816724	-0.0375806	0.224688	0.0410134	14.9344	14.8403	14.9637	15.0063	14.9116	15.1804	15.0101		rob	bisC	P20099	Biotin sulfoxide reductase	2	6	0	0.085921	0.021776	0.195801	0.146726	0.156518	0.0633323	16.4563	16.5245	16.4617	16.6338	16.6143	16.6217	16.5255
	WT	blc	P0A901	Outer membrane lipoprotein Blc	1	3	0	0.0392466	0.0201593	0.0835663	0.170953	0.160795	0.0537143	15.4364	15.4593	15.4537	15.4947	15.5817	15.5777	15.4743		rob	bisC	P20099	Biotin sulfoxide reductase	3	8	0	-0.0299943	-0.0776196	0.102788	0.0419848	0.0199108	-0.14871	16.836	16.6854	16.6879	16.8324	16.8141	16.7676	16.6399
	WT	blc	P0A901	Outer membrane lipoprotein Blc	2	2	0	-0.745856	-0.664692	-0.762858	-1.16553	-0.836281	-0.692424	13.9638	13.2223	13.2951	13.2103	12.8367	13.1508	13.3002		rob	bisC	P20099	Biotin sulfoxide reductase	4	11	0	0.124005	0.0934411	0.141456	0.0839311	0.0507385	-0.0023777	17.1432	17.246	17.1931	17.2627	17.2126	17.1557	17.1163
	WT	blc	P0A901	Outer membrane lipoprotein Blc	3	2	0	-0.333278	0.75926	0.590243	0.538179	0.812322	0.766411	12.1821	11.8997	12.9505	12.771	12.7405	13.0019	12.9519		rob	bisC	P20099	Biotin sulfoxide reductase	5	11	0	0.203197	0.0974446	0.0856058	0.102025	0.138439	0.039484	16.9191	17.1448	16.9891	16.9594	17.0255	17.0338	16.8839
	WT	blc	P0A901	Outer membrane lipoprotein Blc	4	6	0	-0.0350232	0.00790567	-0.159183	0.0687984	0.173095	-0.253777	15.9271	15.8704	15.9265	15.7547	15.9731	16.0849	15.6106		rob	bisC	P20099	Biotin sulfoxide reductase	6	10	0	0.15324	-0.0177143	0.0113257	0.0556601	-0.00714687	-0.108383	16.1708	16.3386	16.1207	16.1749	16.234	16.1538	16.0022
	WT	blc	P0A901	Outer membrane lipoprotein Blc	5	6	0	0.202181	0.081728	0.166727	0.116753	0.0301908	0.198708	16.8956	17.1191	16.9973	17.0253	16.9977	16.9059	17.0699		rob	bisC	P20099	Biotin sulfoxide reductase	7	13	0	0.0720783	0.0335175	0.026783	0.0416579	-0.0500418	0.0251223	17.0245	17.0705	17.0446	17.0467	17.0837	17.0057	17.0187
	WT	blc	P0A901	Outer membrane lipoprotein Blc	6	2	0	-0.234628	-0.155378	-0.206556	0.201049	0.143902	-0.153508	14.4565	14.2166	14.2599	14.2516	14.6577	14.6149	14.3192		rob	bisC	P20099	Biotin sulfoxide reductase	8	9	0	-0.139828	-0.0223007	0.192143	-0.167615	0.150486	-0.0410538	15.0655	14.9123	15.0232	15.2511	14.8559	15.1778	14.9836
	WT	blc	P0A901	Outer membrane lipoprotein Blc	7	4	0	0.208114	0.168504	0.0117374	0.049376	0.0323712	0.0351104	15.2669	15.4418	15.3904	15.2316	15.2799	15.2762	15.2587		rob	blc	P0A901	Outer membrane lipoprotein Blc	1	3	0	-0.17917	0.257	0.245818	0.0300517	-0.0207991	0.0718152	15.3796	15.2023	15.6247	15.6114	15.392	15.3795	15.4472
	WT	blc	P0A901	Outer membrane lipoprotein Blc	8	3	0	0.0735553	-0.153925	0.179093	-0.280322	0.18929	-0.244534	13.9081	13.9869	13.7905	14.0773	13.6424	14.1186	13.6981		rob	blc	P0A901	Outer membrane lipoprotein Blc	2	2	0	0.0922228	-0.113345	-0.312384	-0.134936	0.543169	-0.197286	13.3939	13.4685	13.2642	13.0632	13.2702	13.946	13.2025
	WT	blc	P0A901	Outer membrane lipoprotein Blc	9	2	0		0.0561898	-0.316836	-0.0694593	-0.0153764	-0.576686	11.575		11.6127	11.2397	11.5015	11.5528	10.9969		rob	blc	P0A901	Outer membrane lipoprotein Blc	3	2	0	0.0582322	0.0471113	-0.00518317	-0.34718	-0.297686		12.9658	12.9033	12.9424	12.8542	12.5547	12.5797
	WT	blc	P0A901	Outer membrane lipoprotein Blc	10	4	0	0.0317096	0.131953	0.379887	0.222273	-0.372581	0.368361	13.9087	13.9361	14.077	14.3063	14.1387	13.5327	14.2673		rob	blc	P0A901	Outer membrane lipoprotein Blc	4	6	0	-0.0991479	0.0241501	0.0692397	-0.157227	-0.106817	-0.0082989	15.9484	15.828	15.929	15.9957	15.7766	15.8033	15.9156
	WT	bluR	P75989	HTH-type transcriptional repressor BluR	6	2	0	1.44627	0.130129	0.787006	1.20295	0.810249	0.807876	10.9892	12.4302	11.0782	11.7778	12.1924	11.814	11.8133		rob	blc	P0A901	Outer membrane lipoprotein Blc	5	6	0	0.0309742	0.220993	0.00716472	0.109457	0.067518	0.118673	16.8302	16.8837	17.0238	16.792	16.944	16.874	16.8742
	WT	bluR	P75989	HTH-type transcriptional repressor BluR	8	2	0	-0.890603	-0.0214362	-0.357296	-0.323103	-0.172594	-0.59508	11.8807	10.9954	11.8957	11.5136	11.5723	11.7294	11.3203		rob	blc	P0A901	Outer membrane lipoprotein Blc	6	2	0	0.327846	0.157875	0.0678178	0.360196	0.272672	0.401944	14.243	14.5855	14.3686	14.3036	14.6108	14.5059	14.5848
	WT	bluR	P75989	HTH-type transcriptional repressor BluR	9	2	0	-0.52698	-1.04848	-0.954882	-0.701151	-0.578241	-0.820043	11.9891	11.4282	10.9222	11.0157	11.2839	11.404	11.1676		rob	blc	P0A901	Outer membrane lipoprotein Blc	7	4	0	0.102954	0.182205	0.185687	-0.03197	0.220682	-0.0224095	15.3013	15.3782	15.4701	15.4825	15.287	15.5533	15.248
	WT	borD	P77330	Prophage lipoprotein Bor homolog	1	2	0	-0.13949	-0.237275	-0.235971	-0.193621	-0.0905581	-0.0472264	17.2695	17.1137	17.0294	17.0082	17.0503	17.1594	17.2065		rob	blc	P0A901	Outer membrane lipoprotein Blc	8	3	0	0.0936868	0.0866918	-0.184041	-0.496879	-0.047699	-0.195874	13.9485	14.0289	14.0152	13.758	13.4097	13.8627	13.7118
	WT	borD	P77330	Prophage lipoprotein Bor homolog	2	2	0	-0.475266	-0.673003	-0.67494	-0.543495	-0.702699	-0.474477	15.9686	15.4977	15.2916	15.303	15.4635	15.2892	15.523		rob	blc	P0A901	Outer membrane lipoprotein Blc	9	2	0	-0.437961	-0.32942	-0.77335	-0.331513		-0.70508	12.0333	11.5751	11.7076	11.2727	11.7003		11.315
	WT	borD	P77330	Prophage lipoprotein Bor homolog	3	2	0	-0.385971	-0.154784	-0.201227	-0.317809	-0.271783	-0.25102	17.4264	17.0913	17.2807	17.2238	17.1288	17.1621	17.1788		rob	blc	P0A901	Outer membrane lipoprotein Blc	10	4	0	0.0350019	0.0220837	0.0539248	-0.281964	-0.296557	0.0900852	14.3842	14.4529	14.3908	14.3904	14.1195	14.1189	14.4047
	WT	borD	P77330	Prophage lipoprotein Bor homolog	4	2	0	-0.0544105	-0.304095	-0.228492	-0.18135	-0.163348	-0.294798	18.1106	18.0346	17.798	17.869	17.9065	17.932	17.7532		rob	bluR	P75989	HTH-type transcriptional repressor BluR	6	2	0	-0.847736	0.265015	-0.0757723	-0.00913852	-0.284578	0.505114	11.9718	11.1386	12.2045	11.8888	11.9702	11.6773	12.4167
	WT	borD	P77330	Prophage lipoprotein Bor homolog	5	2	0	0.0347438	0.0557883	-0.0496086	-0.0537848	0.0563459	-0.0117375	19.0358	19.0918	19.1116	18.9492	18.9673	19.0722	18.9996		rob	bluR	P75989	HTH-type transcriptional repressor BluR	8	2	0	-0.374015	-0.847644	-0.0909035		-0.178938	-0.788109	11.6002	11.2128	10.7325	11.5028		11.3831	10.7713
	WT	borD	P77330	Prophage lipoprotein Bor homolog	6	2	0	0.0541107	0.0989681	-0.0702915	0.0163897	0.0617284	0.175285	15.6238	15.6727	15.6816	15.5551	15.6404	15.7001	15.8153		rob	bluR	P75989	HTH-type transcriptional repressor BluR	9	2	0	0.525864	0.649824	0.555217	0.559341	0.278553	0.199617	11.4037	11.9094	12.0572	11.9717	11.9615	11.6979	11.5901
	WT	borD	P77330	Prophage lipoprotein Bor homolog	7	2	0	-0.239089	-0.285741	-0.323991	-0.17473	-0.112857	-0.273657	16.3196	16.0473	15.9889	15.9487	16.1085	16.1837	16.0026		rob	borD	P77330	Prophage lipoprotein Bor homolog	1	2	0	0.0949211	0.0603742	0.0647033	0.0446026	0.0851286	0.128225	17.1347	17.2315	17.1832	17.1854	17.1616	17.2405	17.2587
	WT	borD	P77330	Prophage lipoprotein Bor homolog	8	2	0	-0.0254926	-0.0038521	0.0449976	-0.00420851	0.0128829	0.129887	14.7445	14.7243	14.7771	14.7797	14.755	14.7787	14.909		rob	borD	P77330	Prophage lipoprotein Bor homolog	2	2	0	-0.167424	-0.11416	-0.0793153	-0.102735	0.0679299	-0.153879	15.8318	15.6467	15.7013	15.7341	15.7403	15.9086	15.6837
	WT	borD	P77330	Prophage lipoprotein Bor homolog	9	2	0	-0.0302597	-0.0522509	0.0181447	-0.295324	-0.129261	-0.226037	15.6531	15.5889	15.5824	15.6527	15.3537	15.517	15.4256		rob	borD	P77330	Prophage lipoprotein Bor homolog	3	2	0	0.0325127	-0.0949197	0.0698876	0.180936	0.0542719	0.021527	17.439	17.3508	17.2736	17.4025	17.556	17.4049	17.4131
	WT	borD	P77330	Prophage lipoprotein Bor homolog	10	2	0	0.0878346	-0.0221105	-0.0523478	-0.156341	0.335119	0.308653	14.2515	14.3351	14.2658	14.2169	14.1029	14.5832	14.5505		rob	borD	P77330	Prophage lipoprotein Bor homolog	4	2	0	-0.135566	-0.108707	-0.330686	-0.285148	-0.146842	-0.157069	18.2831	18.1263	18.1309	17.9305	17.9834	18.098	18.1015
	WT	brnQ	P0AD99	Branched-chain amino acid transport system 2 carrier protein	2	2	0	0.0186663	0.0428664	0.142555	0.215879	0.304318	0.262759	16.8844	16.9074	16.9233	17.0363	17.1387	17.212	17.176		rob	borD	P77330	Prophage lipoprotein Bor homolog	5	2	0	-0.0279809	-0.0306792	-0.14969	-0.065863	-0.0478086	-0.236592	19.1283	19.1228	19.0702	18.9332	19.0668	19.0567	18.817
	WT	brnQ	P0AD99	Branched-chain amino acid transport system 2 carrier protein	4	2	0	-0.0973437	-0.00039557	-0.257628	0.119578	-0.213461	-0.082285	16.3982	16.2792	16.3893	16.1275	16.495	16.1695	16.2533		rob	borD	P77330	Prophage lipoprotein Bor homolog	6	2	0	-0.162615	-0.177042	-0.205214	-0.190044	-0.149552	-0.0676172	15.8903	15.7422	15.6809	15.6778	15.7078	15.7309	15.7625
	WT	brnQ	P0AD99	Branched-chain amino acid transport system 2 carrier protein	5	3	0	0.249207	0.176889	0.0505304	0.147228	-0.00553974	0.178261	16.3425	16.613	16.5394	16.356	16.4751	16.317	16.4963		rob	borD	P77330	Prophage lipoprotein Bor homolog	7	2	0	-0.117591	-0.267222	-0.150014	-0.118565	-0.0655978	0.0650361	16.2932	16.1495	16.0125	16.1386	16.1922	16.2589	16.3273
	WT	brnQ	P0AD99	Branched-chain amino acid transport system 2 carrier protein	6	3	0	-0.168852	0.0587558	0.085052	-0.0530272	0.00367336	-0.0619029	16.25	16.0759	16.2676	16.3367	16.1972	16.2682	16.2043		rob	borD	P77330	Prophage lipoprotein Bor homolog	8	2	0	0.111434	-0.0340079	0.12789	0.114818	-0.0427897	0.170283	14.8408	14.9389	14.7868	14.9622	14.9137	14.7598	14.9703
	WT	brnQ	P0AD99	Branched-chain amino acid transport system 2 carrier protein	7	2	0	-0.0749469	-0.168885	0.00478308	-0.0173606	-0.0764524	-0.232211	14.486	14.3778	14.2721	14.4438	14.4322	14.3864	14.2104		rob	borD	P77330	Prophage lipoprotein Bor homolog	9	2	0	-0.0339953	0.122061	-0.105971	0.0737969	0.018435	0.0014469	15.621	15.5669	15.7468	15.5278	15.6934	15.6552	15.6093
	WT	brnQ	P0AD99	Branched-chain amino acid transport system 2 carrier protein	8	2	0	-0.0122272	0.140914	-0.168591	-0.227342	-0.058045	0.074308	15.0067	14.9997	15.184	14.8282	14.794	14.9699	15.1156		rob	borD	P77330	Prophage lipoprotein Bor homolog	10	2	0	-0.033764	-0.0267058	0.0331398	-0.077342	-0.0632372	-0.0104339	14.384	14.3839	14.3418	14.3694	14.3239	14.3521	14.304
	WT	brnQ	P0AD99	Branched-chain amino acid transport system 2 carrier protein	9	2	0	0.25324	0.000507396	0.0777493	0.259871	0.217649	0.127172	14.0933	14.3126	14.0753	14.1525	14.3491	14.3041	14.219		rob	brnQ	P0AD99	Branched-chain amino acid transport system 2 carrier protein	2	2	0	-0.0418887	-0.00954877	0.0881193	-0.0105118	0.109691	0.191685	17.0426	16.983	17.0167	17.1123	17.0433	17.1611	17.2401
	WT	bsmA	P39297	Lipoprotein BsmA	1	2	0	-0.0477974	-0.433073	-0.334883	0.292667	-0.0825817	0.0298932	14.0488	13.9846	13.6129	13.6886	14.3158	13.9467	14.0629		rob	brnQ	P0AD99	Branched-chain amino acid transport system 2 carrier protein	4	2	0	0.149409	0.51762	0.11223	0.126391	0.127909	0.427604	16.287	16.4152	16.7611	16.3773	16.3988	16.3767	16.6901
	WT	btsR	P0AFT5	Transcriptional regulatory protein BtsR	1	2	0	0.439451	0.664307	0.752461	0.72436	0.722089	0.259523	14.1587	14.5818	14.8202	14.8858	14.8574	14.8613	14.4024		rob	brnQ	P0AD99	Branched-chain amino acid transport system 2 carrier protein	5	3	0	-0.343085	-0.176716	-0.290134	-0.194434	-0.329188	-0.209913	16.7846	16.464	16.5805	16.4491	16.5945	16.4316	16.5
	WT	btsR	P0AFT5	Transcriptional regulatory protein BtsR	2	3	0	0.26836	-0.111572	0.125884	0.0721912	0.359091	-0.0363359	14.5878	14.8605	14.4723	14.7231	14.6984	14.9702	14.5804		rob	brnQ	P0AD99	Branched-chain amino acid transport system 2 carrier protein	6	3	0	-0.0746331	0.123504	-0.0628154	-0.0815486	-0.0688822	0.108389	16.394	16.334	16.4852	16.324	16.32	16.3153	16.4422
	WT	btsR	P0AFT5	Transcriptional regulatory protein BtsR	3	2	0	0.201418	0.0293793	0.219613	-0.0687029	-0.0950412	0.127858	14.7014	14.9538	14.7399	14.9197	14.6529	14.6139	14.8327		rob	brnQ	P0AD99	Branched-chain amino acid transport system 2 carrier protein	7	2	0	-0.0701796	-0.0957871	-0.298752	-0.180029	-0.0684463	-0.0601946	14.7353	14.639	14.6261	14.432	14.5729	14.6982	14.6442
	WT	btsT	P39396	Pyruvate/proton symporter BtsT	1	3	0	0.0487086	0.286066	-0.0860119	0.201167	0.208984	0.0697208	16.6172	16.6496	16.9005	16.5059	16.7928	16.8067	16.6712		rob	brnQ	P0AD99	Branched-chain amino acid transport system 2 carrier protein	8	2	0	0.0537049	-0.00129354	-0.260822	0.254809	-0.250056	-0.249217	15.287	15.3274	15.2657	15.0197	15.4999	14.9988	14.997
	WT	btsT	P39396	Pyruvate/proton symporter BtsT	4	3	0	0.322398	0.122818	-0.148604	-0.126383	-0.513256	-0.0823763	14.0296	14.3303	14.1439	13.8678	13.8804	13.5011	13.8846		rob	brnQ	P0AD99	Branched-chain amino acid transport system 2 carrier protein	9	2	0	0.158877	0.392888	-0.11772	0.194872	-0.0127927	0.0499739	14.2401	14.3788	14.6367	14.1352	14.4335	14.243	14.2769
	WT	btsT	P39396	Pyruvate/proton symporter BtsT	5	3	0	0.188819	0.0530127	-0.0196129	0.0524612	0.0716053	6.68692e-05	16.6154	16.8255	16.6884	16.5587	16.6532	16.667	16.591		rob	bsmA	P39297	Lipoprotein BsmA	1	2	0	0.450906	0.0274946	0.0653597	-0.0841369	-0.000966078	0.13358	13.8904	14.3432	13.906	13.9418	13.7886	13.9101	14.0198
	WT	btsT	P39396	Pyruvate/proton symporter BtsT	6	2	0	0.13734	0.00777388	-0.156374	0.181856	-0.0229287	0.12846	16.4101	16.5422	16.3767	16.2554	16.5922	16.4017	16.5548		rob	btsR	P0AFT5	Transcriptional regulatory protein BtsR	1	2	0	-0.268793	-0.123729	-0.218139	-0.238666	-0.217913	-0.208388	14.8022	14.5352	14.6665	14.57	14.5458	14.6049	14.5896
	WT	btsT	P39396	Pyruvate/proton symporter BtsT	7	3	0	0.0978414	-0.00336171	0.115857	0.0560645	-0.0208505	0.0249432	15.6228	15.6874	15.5745	15.6917	15.6425	15.5788	15.6044		rob	btsR	P0AFT5	Transcriptional regulatory protein BtsR	2	3	0	0.277498	0.294151	0.184548	0.15541	0.152978	0.350761	14.5277	14.7875	14.8055	14.6939	14.6943	14.6895	14.8842
	WT	btsT	P39396	Pyruvate/proton symporter BtsT	8	3	0	-0.0286267	-0.178738	-0.164242	0.0204432	-0.155397	-0.199294	16.0881	16.0647	15.9457	15.914	16.1232	15.9539	15.9234		rob	btsR	P0AFT5	Transcriptional regulatory protein BtsR	3	2	0	0.0859885	0.135373	0.0145174	-0.163967	-0.043416	0.55082	14.8509	14.8162	14.9158	14.759	14.623	14.7191	15.3543
	WT	btsT	P39396	Pyruvate/proton symporter BtsT	9	3	0	0.0845465	-0.0215855	-0.0167752	0.0425847	-0.00454347	-0.185174	15.6066	15.6572	15.5666	15.5713	15.6452	15.5952	15.42		rob	btsT	P39396	Pyruvate/proton symporter BtsT	1	3	0	-0.0055136	-0.0801208	-0.128603	-0.109708	0.0788336	-0.0288132	16.9229	16.9193	16.8309	16.7803	16.7955	17.0224	16.8899
	WT	btsT	P39396	Pyruvate/proton symporter BtsT	10	3	0	0.143533	-0.0675063	0.150939	0.134389	0.0623625	-0.0754473	15.0038	15.143	14.9727	15.1725	15.1459	15.0628	14.9186		rob	btsT	P39396	Pyruvate/proton symporter BtsT	4	3	0	-0.0193571	-0.178293	-0.0508394	-0.0875205	-0.288396	-0.444395	14.2284	14.1878	14.0066	14.1556	14.1263	13.9018	13.7595
	WT	btuB	P06129	Vitamin B12 transporter BtuB	1	11	0	-0.0408467	-0.260444	-0.0741975	-0.0309887	-0.0646644	0.236269	17.0941	17.0369	16.8309	16.9946	17.0375	17.0099	17.3146		rob	btsT	P39396	Pyruvate/proton symporter BtsT	5	3	0	0.0524185	0.038199	-0.0898373	-0.00897872	-0.0636481	-0.111622	16.973	17.0479	16.9838	16.8378	16.9684	16.8855	16.7866
	WT	btuB	P06129	Vitamin B12 transporter BtuB	2	17	0	-0.437293	-0.51813	-0.506239	-0.611615	-0.572923	-0.411579	18.9563	18.5233	18.4342	18.4594	18.3831	18.4067	18.5736		rob	btsT	P39396	Pyruvate/proton symporter BtsT	6	2	0	0.10294	0.107681	0.0644792	0.270928	0.0546053	0.135104	16.666	16.7835	16.7414	16.7233	16.9445	16.7107	16.7409
	WT	btuB	P06129	Vitamin B12 transporter BtuB	3	16	0	-0.529404	-0.47709	-0.34236	-0.579786	-0.128112	-0.500612	17.4631	16.9847	16.9952	17.1194	16.9035	17.3425	16.9659		rob	btsT	P39396	Pyruvate/proton symporter BtsT	7	3	0	0.189534	0.166914	0.00394727	0.290617	0.127172	0.158925	15.8923	16.0558	16.0458	15.8917	16.2005	16.0508	16.0203
	WT	btuB	P06129	Vitamin B12 transporter BtuB	4	17	0	0.0378803	0.0823311	0.0243849	-0.0482197	0.036502	-0.0945391	18.7027	18.7189	18.7765	18.7139	18.6317	18.7239	18.5455		rob	btsT	P39396	Pyruvate/proton symporter BtsT	8	3	0	0.345469	0.299659	0.246835	0.191698	0.374196	0.326389	16.0661	16.3982	16.3457	16.3064	16.2159	16.4021	16.3516
	WT	btuB	P06129	Vitamin B12 transporter BtuB	5	22	0	-0.063188	-0.0369121	-0.0153799	-0.161224	0.0427786	0.0189554	19.8592	19.8173	19.8423	19.8068	19.6833	19.8821	19.8537		rob	btsT	P39396	Pyruvate/proton symporter BtsT	9	3	0	0.243504	0.0988644	0.198046	0.360785	0.109295	0.245623	15.8058	16.0291	15.9084	16.0166	16.1651	15.9308	16.0382
	WT	btuB	P06129	Vitamin B12 transporter BtuB	6	17	0	-0.106044	-0.0395323	-0.183454	0.0118136	-0.10836	0.00566228	18.3141	18.2028	18.2334	18.1323	18.3261	18.2203	18.336		rob	btsT	P39396	Pyruvate/proton symporter BtsT	10	3	0	-0.015253	0.0767469	0.0660188	0.114225	0.0911342	0.0259857	15.2205	15.2389	15.2817	15.2387	15.352	15.3429	15.1768
	WT	btuB	P06129	Vitamin B12 transporter BtuB	7	14	0	-0.0227067	-0.190979	-0.221845	-0.0814766	-0.229215	-0.0876577	18.0593	18.0034	17.8234	17.7905	17.9415	17.807	17.9283		rob	btuB	P06129	Vitamin B12 transporter BtuB	1	11	0	-0.0179547	0.121455	0.127866	-0.00545602	0.16151	0.0841723	16.9173	16.9013	17.0269	17.0312	16.8942	17.0995	16.9973
	WT	btuB	P06129	Vitamin B12 transporter BtuB	8	16	0	-0.047733	-0.118748	-0.035831	0.0208083	-0.0704173	0.0702499	17.5979	17.5554	17.5155	17.5522	17.6334	17.5487	17.7027		rob	btuB	P06129	Vitamin B12 transporter BtuB	2	17	0	0.115155	0.169512	0.185212	0.181697	0.225761	0.124922	18.4938	18.5913	18.647	18.6607	18.6867	18.7284	18.6245
	WT	btuB	P06129	Vitamin B12 transporter BtuB	9	17	0	0.00237821	0.0996793	0.0692349	0.0702663	0.00108268	0.0128288	18.4487	18.4171	18.5299	18.4994	18.5149	18.4429	18.4601		rob	btuB	P06129	Vitamin B12 transporter BtuB	3	16	0	0.223643	0.332788	0.257758	0.323903	0.452574	0.461079	17.2206	17.3236	17.483	17.372	17.4806	17.5848	17.6344
	WT	btuB	P06129	Vitamin B12 transporter BtuB	10	14	0	0.180919	0.169548	0.240518	0.176204	-0.14251	0.0681817	16.2918	16.4685	16.4978	16.5501	16.4758	16.1459	16.3503		rob	btuB	P06129	Vitamin B12 transporter BtuB	4	17	0	0.0742998	0.081632	0.0890383	-0.0821989	-0.00394537	-0.0136347	18.7604	18.8134	18.7985	18.8275	18.6636	18.7182	18.7222
	WT	btuE	P06610	Thioredoxin/glutathione peroxidase BtuE	1	4	0	-0.146618	0.0267033	0.229205	-0.203899	0.238303	-0.35218	14.3991	14.2361	14.423	14.603	14.1695	14.6179	14.0311		rob	btuB	P06129	Vitamin B12 transporter BtuB	5	22	0	0.0270345	0.00821799	-0.091483	-0.0983691	-0.0218904	-0.0293508	19.861	19.9105	19.8418	19.7241	19.767	19.8153	19.7569
	WT	btuE	P06610	Thioredoxin/glutathione peroxidase BtuE	2	2	0	0.372054	0.132046	0.231568	0.14587	4.33772e-05	0.0745356	15.5395	15.916	15.6676	15.7805	15.7238	15.5629	15.643		rob	btuB	P06129	Vitamin B12 transporter BtuB	6	17	0	-0.00435222	-0.0220589	-0.115694	-0.091775	-0.10423	-0.0212552	18.389	18.3992	18.3346	18.2661	18.3048	18.2749	18.3076
	WT	btuE	P06610	Thioredoxin/glutathione peroxidase BtuE	3	2	0	-0.244677	-0.0755478	-0.156558	-0.250137	-0.180942	-0.131098	16.1646	15.9709	16.0982	16.0067	15.9347	15.9912	16.0369		rob	btuB	P06129	Vitamin B12 transporter BtuB	7	14	0	0.0968918	0.207387	0.213818	0.0840648	0.185278	0.122094	17.9233	17.9941	18.1172	18.1326	18.0249	18.1399	18.0145
	WT	btuE	P06610	Thioredoxin/glutathione peroxidase BtuE	9	2	0	-0.266012	0.107733	0.437412	0.164311	-0.119012	0.140311	12.0918	11.7918	12.1811	12.5107	12.2521	11.9659	12.2307		rob	btuB	P06129	Vitamin B12 transporter BtuB	8	16	0	-0.0269777	0.128788	-0.0110572	0.214363	0.242199	0.242038	17.5573	17.5169	17.666	17.5397	17.7297	17.7613	17.7585
	WT	btuR	P0A9H5	Corrinoid adenosyltransferase	2	3	0	0.1191	0.212544	0.260019	0.323168	0.402933	0.262793	15.5501	15.6736	15.7587	15.8195	15.9117	15.9764	15.8418		rob	btuB	P06129	Vitamin B12 transporter BtuB	9	17	0	0.0564647	0.0865126	0.083241	0.149165	0.21524	0.295051	18.3581	18.3944	18.4484	18.4541	18.5058	18.5891	18.64
	WT	btuR	P0A9H5	Corrinoid adenosyltransferase	3	4	0	0.0405768	-0.00773878	-0.0335039	-0.0503813	0.0306503	-0.00202107	15.7876	15.8791	15.789	15.7527	15.7574	15.8257	15.789		rob	btuB	P06129	Vitamin B12 transporter BtuB	10	14	0	0.0650581	0.0586262	0.116703	0.0619481	0.168939	0.214683	16.3303	16.429	16.3734	16.3993	16.4095	16.5305	16.4754
	WT	btuR	P0A9H5	Corrinoid adenosyltransferase	4	4	0	0.0925781	0.280871	0.23279	0.0481141	0.44827	0.0534899	16.2698	16.3407	16.5421	16.4894	16.2951	16.7028	16.2606		rob	btuE	P06610	Thioredoxin/glutathione peroxidase BtuE	1	4	0	0.361418	0.376396	-0.0185591	0.308094	0.510061	-0.171369	14.0876	14.4509	14.4521	14.055	14.378	14.6183	13.912
	WT	btuR	P0A9H5	Corrinoid adenosyltransferase	5	2	0	-0.113873	-0.0516873	0.067537	0.206262	0.130842	0.127072	16.0278	15.9352	15.9961	16.0583	16.2194	16.1387	16.1304		rob	btuE	P06610	Thioredoxin/glutathione peroxidase BtuE	2	2	0	-0.0124839	-0.0602393	-0.0232378	-0.132973	-0.156137	-0.0959439	15.7429	15.7128	15.6663	15.7013	15.6212	15.5957	15.6528
	WT	cadA	P0A9H3	Inducible lysine decarboxylase	1	19	0	-0.0453204	0.00550933	-0.0571259	-0.0115479	0.0285391	-0.0359292	20.6804	20.6188	20.6831	20.598	20.6433	20.6895	20.6287		rob	btuE	P06610	Thioredoxin/glutathione peroxidase BtuE	3	2	0	0.0993963	0.112611	0.176777	-0.165903	0.116441	-0.137872	16.059	16.0377	16.1011	16.1294	15.8292	16.087	15.8737
	WT	cadA	P0A9H3	Inducible lysine decarboxylase	2	21	0	-0.0406661	-0.0571979	-0.0891096	-0.115634	-0.0846396	-0.0579085	21.4031	21.3668	21.3419	21.3234	21.3259	21.3418	21.3741		rob	btuE	P06610	Thioredoxin/glutathione peroxidase BtuE	9	2	0	0.250484	0.328297	0.598752	0.215671	0.0419375	0.423012	12.0132	12.2434	12.3452	12.6247	12.2273	12.0708	12.423
	WT	cadA	P0A9H3	Inducible lysine decarboxylase	3	20	0	-0.121488	-0.111459	-0.078876	-0.135824	0.0121667	-0.0799966	21.3719	21.3014	21.2696	21.2917	21.2563	21.3916	21.2954		rob	btuR	P0A9H5	Corrinoid adenosyltransferase	2	3	0	-0.14319	0.0421604	-0.0550367	-0.0540475	0.0520919	-0.243346	15.8385	15.6776	15.8643	15.7651	15.7957	15.8994	15.601
	WT	cadA	P0A9H3	Inducible lysine decarboxylase	4	22	0	-0.0590006	-0.0972432	-0.110039	-0.102048	-0.0597192	-0.174533	22.2811	22.2005	22.1754	22.158	22.1563	22.2062	22.044		rob	btuR	P0A9H5	Corrinoid adenosyltransferase	3	4	0	-0.0128068	-0.0758112	-0.0608179	-0.146047	-0.0667911	0.0210971	15.9242	15.7907	15.7779	15.757	15.7142	15.769	15.8979
	WT	cadA	P0A9H3	Inducible lysine decarboxylase	5	26	0	-0.028343	-0.0263141	-0.0715695	-0.0253837	0.0870726	0.017563	22.1688	22.1617	22.1624	22.0601	22.1287	22.2359	22.1618		rob	btuR	P0A9H5	Corrinoid adenosyltransferase	4	4	0	0.148918	0.118172	0.16592	0.078963	0.241238	0.128902	16.2101	16.3378	16.2848	16.3541	16.2745	16.4131	16.3145
	WT	cadA	P0A9H3	Inducible lysine decarboxylase	6	21	0	0.0818795	0.0553485	0.0139906	0.160756	0.0858929	0.11291	20.5122	20.5888	20.5264	20.5278	20.6732	20.6126	20.6413		rob	btuR	P0A9H5	Corrinoid adenosyltransferase	5	2	0	-0.110265	-0.114667	-0.0118322	-0.0211	0.0683706	0.0351252	16.101	16.0132	15.9589	16.0438	16.0843	16.1456	16.0614
	WT	cadA	P0A9H3	Inducible lysine decarboxylase	7	18	0	0.496845	0.619707	0.638348	0.658505	0.714977	0.671204	19.6115	20.0751	20.1862	20.2029	20.2336	20.3034	20.2394		rob	cadA	P0A9H3	Inducible lysine decarboxylase	1	19	0	-0.033589	-0.0602018	-0.0629282	-0.061128	-0.0209635	-0.0178025	20.4543	20.4226	20.3822	20.3774	20.3755	20.4541	20.4323
	WT	cadA	P0A9H3	Inducible lysine decarboxylase	8	2	0	0.63512	0.310882	0.806657	0.777606	0.813918	0.650532	14.2411	14.8814	14.5883	15.0379	15.0334	15.0762	14.9262		rob	cadA	P0A9H3	Inducible lysine decarboxylase	2	21	0	-0.027233	-0.0747812	-0.0412932	-0.0228711	0.0164935	-0.0218078	21.2391	21.1942	21.148	21.1794	21.2275	21.2645	21.2231
	WT	cadA	P0A9H3	Inducible lysine decarboxylase	9	2	0	0.25202	0.582922	0.366033	0.750772	0.556436	0.541264	13.6845	13.9026	14.249	14.0321	14.4313	14.2341	14.2244		rob	cadA	P0A9H3	Inducible lysine decarboxylase	3	20	0	-0.127105	-0.162545	-0.200773	-0.109975	-0.124818	0.0278248	21.3197	21.072	21.0868	21.0126	21.1459	21.1066	21.3002
	WT	cadB	P0AAE8	Cadaverine/lysine antiporter	2	3	0	0.0258859	0.331961	-0.230869	-0.110028	0.156204	0.492882	13.4805	13.5107	13.8085	13.259	13.4089	13.66	14.0022		rob	cadA	P0A9H3	Inducible lysine decarboxylase	4	22	0	0.0429594	-0.0183397	0.00835583	0.048725	-0.00777324	-0.0442123	21.926	21.9477	21.8641	21.9124	21.9601	21.88	21.8572
	WT	cadB	P0AAE8	Cadaverine/lysine antiporter	3	2	0	-0.222253	-0.679123	-0.487111	-0.55884	-0.428569	-0.214054	13.9538	13.7825	13.2839	13.4654	13.4152	13.5328	13.7432		rob	cadA	P0A9H3	Inducible lysine decarboxylase	5	26	0	0.152752	0.0548542	0.0763888	0.12508	0.0783044	0.123011	21.8593	22.0345	21.8867	21.8903	21.9887	21.9138	21.9076
	WT	cadB	P0AAE8	Cadaverine/lysine antiporter	4	3	0	-0.0744105	-0.362826	-0.333604	-0.68725	-0.0744899	-0.619609	14.3855	14.2894	14.0142	14.0387	13.6755	14.2957	13.7032		rob	cadA	P0A9H3	Inducible lysine decarboxylase	6	21	0	0.041358	-0.0335515	-0.0377196	-0.0432585	-0.00312802	-0.0492149	20.503	20.559	20.4372	20.4581	20.4673	20.4901	20.3937
	WT	cadB	P0AAE8	Cadaverine/lysine antiporter	5	3	0	-0.382745	-0.0914862	0.100552	0.0500377	0.35571	-0.251851	14.171	13.8095	14.0995	14.2345	14.2063	14.5067	13.8946		rob	cadA	P0A9H3	Inducible lysine decarboxylase	7	18	0	-0.185235	-0.274353	-0.393976	-0.316008	-0.263374	-0.0414385	20.0526	19.8413	19.7648	19.6541	19.7542	19.8206	19.9803
	WT	cadC	P23890	Transcriptional activator CadC	3	2	0	0.0804097	0.252575	0.292325	0.326586	0.302611	0.412261	14.475	14.6064	14.7367	14.766	14.8218	14.7851	14.8907		rob	cadA	P0A9H3	Inducible lysine decarboxylase	8	2	0	-0.429223	-0.626833	-0.548925	0.328151	-0.0646832	-0.136861	14.5739	14.1313	13.927	14.0184	14.8601	14.471	14.3962
	WT	can	P61517	Carbonic anhydrase 2	1	5	0	-0.200075	-0.163345	-0.307748	-0.0422671	-0.0377494	-0.120889	18.6504	18.434	18.4842	18.3173	18.5825	18.5931	18.5137		rob	cadA	P0A9H3	Inducible lysine decarboxylase	9	2	0	-0.394185	-0.416139	-0.454299	-0.995768	-0.395118	-0.303896	14.2181	13.8037	13.8057	13.7766	13.2209	13.8387	13.901
	WT	can	P61517	Carbonic anhydrase 2	2	5	0	0.0211889	0.0393358	0.0889309	0.176045	0.0849884	0.0332599	19.9171	19.9427	19.9525	20.0154	20.1316	20.0254	19.9793		rob	cadB	P0AAE8	Cadaverine/lysine antiporter	2	3	0	-0.00694504	-0.279669	0.0132845	-0.260299	0.0674515	0.17367	13.5816	13.557	13.2856	13.5766	13.3326	13.6579	13.7611
	WT	can	P61517	Carbonic anhydrase 2	3	5	0	0.108766	0.0794131	0.107437	0.0949143	0.0580469	0.139679	19.3188	19.4785	19.4073	19.4249	19.4339	19.3843	19.4619		rob	cadB	P0AAE8	Cadaverine/lysine antiporter	3	2	0	-0.416647	-0.921356	-0.96685	-0.705261	-0.282143	0.114758	13.982	13.4447	12.9902	12.9088	13.2129	13.6115	14.0494
	WT	can	P61517	Carbonic anhydrase 2	4	6	0	0.0523244	0.0960203	0.0122218	0.0109027	-0.0156405	-0.0176785	20.7806	20.8113	20.8681	20.7797	20.7687	20.7497	20.7003		rob	cadB	P0AAE8	Cadaverine/lysine antiporter	4	3	0	-0.0640692	0.166987	-0.450582	-0.0494605	-0.0472348	-0.141883	14.078	13.9927	14.2014	13.6054	14.0139	13.9925	13.9116
	WT	can	P61517	Carbonic anhydrase 2	5	8	0	0.0358055	0.0511983	0.0467023	0.0345182	0.0347849	-0.058897	20.29	20.3471	20.3612	20.2997	20.3098	20.3049	20.2066		rob	cadB	P0AAE8	Cadaverine/lysine antiporter	5	3	0	0.0458536	-0.678302	-0.549044	-0.482469	-0.26383	-0.489724	14.0825	14.1508	13.3767	13.4881	13.6043	13.7948	13.518
	WT	can	P61517	Carbonic anhydrase 2	6	7	0	0.026229	0.0526214	0.00524304	0.035385	0.047614	-0.0348836	19.407	19.4281	19.4185	19.4139	19.4427	19.4692	19.3884		rob	cadC	P23890	Transcriptional activator CadC	3	2	0	0.0902246	0.153351	0.178329	-0.147682	-0.000331722	0.340193	14.9617	14.9313	15.0446	15.0337	14.7501	14.873	15.2546
	WT	can	P61517	Carbonic anhydrase 2	7	6	0	0.0363193	-0.0431955	-0.0280291	0.090577	0.0189052	0.0785105	18.3462	18.3493	18.2581	18.2712	18.4004	18.342	18.3814		rob	can	P61517	Carbonic anhydrase 2	1	5	0	0.126814	0.119416	0.0859289	0.19279	0.218961	0.138899	18.3816	18.5103	18.4891	18.4535	18.5567	18.6212	18.5163
	WT	can	P61517	Carbonic anhydrase 2	8	5	0	0.207425	0.204682	0.334103	0.244758	0.305217	0.270546	17.8613	18.074	18.1024	18.1856	18.1208	18.1878	18.1665		rob	can	P61517	Carbonic anhydrase 2	2	5	0	-0.0263907	0.0914522	0.0467368	0.185297	-0.0260093	0.093993	19.8888	19.8447	19.9639	19.9172	20.0853	19.8717	19.9886
	WT	can	P61517	Carbonic anhydrase 2	9	3	0	0.101	-0.0268206	0.075703	-0.0824301	-0.117163	-0.06745	17.4694	17.5365	17.4242	17.5267	17.383	17.3454	17.4006		rob	can	P61517	Carbonic anhydrase 2	3	5	0	0.0069893	0.156372	0.0245143	0.00102823	0.0752338	0.0160788	19.3709	19.2573	19.4568	19.2891	19.308	19.3578	19.3396
	WT	carA	P0A6F1	Carbamoyl-phosphate synthase small chain	1	8	0	-0.15511	-0.12102	-0.162009	-0.314823	-0.08801	-0.170313	17.1567	16.9853	17.0329	16.9694	16.8163	17.0492	16.9706		rob	can	P61517	Carbonic anhydrase 2	4	6	0	0.194817	0.104558	0.123309	0.098944	0.107562	0.0891819	20.5656	20.7392	20.6266	20.667	20.65	20.6349	20.6303
	WT	carA	P0A6F1	Carbamoyl-phosphate synthase small chain	2	6	0	0.0992898	0.247009	0.181092	0.0652666	0.246408	0.146604	17.3152	17.4189	17.5582	17.5057	17.4189	17.585	17.4907		rob	can	P61517	Carbonic anhydrase 2	5	8	0	0.14916	0.111818	0.0960062	0.0790838	0.083866	0.0629465	20.238	20.4096	20.3223	20.2886	20.3214	20.298	20.2262
	WT	carA	P0A6F1	Carbamoyl-phosphate synthase small chain	3	5	0	-0.0501662	-0.0644025	-2.58694e-05	-0.058148	0.00874197	-0.200514	17.4877	17.4885	17.4325	17.4864	17.4498	17.504	17.2906		rob	can	P61517	Carbonic anhydrase 2	6	7	0	0.155086	0.141434	0.191121	0.0944309	0.150059	0.00161585	19.4115	19.5812	19.5207	19.5955	19.5135	19.5518	19.353
	WT	carA	P0A6F1	Carbamoyl-phosphate synthase small chain	4	6	0	0.0493317	-0.0206696	0.0225945	-0.0479594	-0.0265128	-0.154211	17.9333	17.961	17.9041	17.9428	17.8626	17.8915	17.7165		rob	can	P61517	Carbonic anhydrase 2	7	6	0	0.0511889	0.0495168	0.138791	-0.00028648	0.102771	0.0103104	18.4526	18.4777	18.4887	18.5869	18.4699	18.5867	18.432
	WT	carA	P0A6F1	Carbamoyl-phosphate synthase small chain	5	8	0	0.20724	0.27916	0.267353	0.237649	0.215311	0.220374	17.7217	17.9503	18.0209	17.952	17.9447	17.9171	17.9176		rob	can	P61517	Carbonic anhydrase 2	8	5	0	-0.0406133	-0.00702948	0.0397828	0.0856911	0.0511868	0.128837	18.3175	18.2635	18.2904	18.3507	18.3612	18.3305	18.4055
	WT	carA	P0A6F1	Carbamoyl-phosphate synthase small chain	6	4	0	0.294722	0.435713	0.139304	0.24643	0.193869	0.16805	15.189	15.4785	15.5835	15.3299	15.4356	15.3974	15.3733		rob	can	P61517	Carbonic anhydrase 2	9	3	0	-0.142823	-0.284752	-0.196192	-0.179272	-0.0896263	-0.00136983	17.9023	17.7392	17.6212	17.7188	17.7215	17.8283	17.8877
	WT	carB	P00968	Carbamoyl-phosphate synthase large chain	1	30	0	0.0491951	0.122099	0.0953485	0.065806	0.163244	0.0955577	19.6124	19.6452	19.7317	19.6824	19.6526	19.7561	19.6922		rob	carA	P0A6F1	Carbamoyl-phosphate synthase small chain	1	8	0	-0.0999668	-0.0916674	0.0530383	-0.068741	-0.0133918	0.0863039	16.9681	16.87	16.8645	17.0071	16.8817	16.9754	17.0502
	WT	carB	P00968	Carbamoyl-phosphate synthase large chain	2	33	0	-0.0623764	-0.0685099	-0.0876518	-0.0357748	-0.0412058	-0.0647757	20.1208	20.0628	20.0484	20.0426	20.1235	20.103	20.0849		rob	carA	P0A6F1	Carbamoyl-phosphate synthase small chain	2	6	0	0.228138	0.132175	0.12918	0.000340342	0.0810329	0.106971	17.3433	17.5537	17.4591	17.4541	17.3549	17.4332	17.4561
	WT	carB	P00968	Carbamoyl-phosphate synthase large chain	3	34	0	-0.0209555	-0.0255907	-0.0314273	-0.043793	-0.0708737	-0.0726511	20.4855	20.5154	20.469	20.4527	20.4619	20.4221	20.4162		rob	carA	P0A6F1	Carbamoyl-phosphate synthase small chain	3	5	0	0.106233	0.0947534	0.141116	0.013234	0.0033026	0.0723156	17.4105	17.3961	17.4348	17.4453	17.3598	17.3255	17.4355
	WT	carB	P00968	Carbamoyl-phosphate synthase large chain	4	31	0	0.00688729	-0.0514637	-0.0317996	-0.0178064	0.0718118	-0.0122924	19.8956	19.8809	19.8357	19.8507	19.8551	19.9522	19.8207		rob	carA	P0A6F1	Carbamoyl-phosphate synthase small chain	4	6	0	0.11148	0.0842002	0.162422	0.0774932	0.040025	0.0877089	17.8678	17.958	17.9085	18.0083	17.9307	17.8696	17.931
	WT	carB	P00968	Carbamoyl-phosphate synthase large chain	5	37	0	-0.0167042	0.00282063	0.0158649	-0.0583702	-0.0121522	-0.00728263	20.2152	20.2198	20.238	20.194	20.1422	20.1831	20.1834		rob	carA	P0A6F1	Carbamoyl-phosphate synthase small chain	5	8	0	-0.0750984	-0.0762181	-0.0796312	-0.0685428	0.00940219	-0.0366248	18.0133	17.9607	17.9097	17.8883	17.9491	17.9989	17.9019
	WT	carB	P00968	Carbamoyl-phosphate synthase large chain	6	19	0	0.275254	0.174976	0.0936928	0.0614249	0.262199	0.303213	17.666	17.936	17.7998	17.7613	17.7276	17.9427	17.9854		rob	carA	P0A6F1	Carbamoyl-phosphate synthase small chain	6	4	0	-0.0484516	-0.109016	0.0138346	0.172073	0.0468072	0.0576765	15.4574	15.4235	15.3161	15.464	15.6371	15.4944	15.4549
	WT	cbpA	P36659	Curved DNA-binding protein	1	6	0	0.00462059	-0.118941	-0.118736	-0.179737	-0.0948288	-0.0953261	17.2164	17.2046	17.0946	17.0723	17.011	17.102	17.1053		rob	carB	P00968	Carbamoyl-phosphate synthase large chain	1	30	0	0.0305774	0	0.0449106	0.0120474	0.0337684	0.0374416	19.6624	19.6949	19.6505	19.6933	19.6568	19.7169	19.6957
	WT	cbpA	P36659	Curved DNA-binding protein	2	6	0	-0.0728052	-0.0601268	-0.0493383	-0.105389	-0.0198289	-0.0305916	18.5505	18.4821	18.4864	18.5106	18.4836	18.554	18.5488		rob	carB	P00968	Carbamoyl-phosphate synthase large chain	2	33	0	-4.41048e-05	-0.00746311	0.0192758	0.0251625	0.0188289	-0.013531	20.0208	20.003	19.997	20.0217	20.0572	20.0485	20.0131
	WT	cbpA	P36659	Curved DNA-binding protein	3	6	0	-0.0288214	-0.105528	-0.0386755	-0.0599532	-0.0135757	-0.0973922	18.3399	18.3621	18.2436	18.2999	18.3002	18.3339	18.246		rob	carB	P00968	Carbamoyl-phosphate synthase large chain	3	34	0	0.0303116	0.0445069	0.0106759	0.0563823	0.0593621	-0.0622791	20.4397	20.3494	20.4138	20.344	20.4322	20.4107	20.3301
	WT	cbpA	P36659	Curved DNA-binding protein	4	7	0	5.38838e-05	-0.0217316	-0.0377695	0.00130883	-0.0872431	0.0875656	18.9377	18.9161	18.9075	18.8868	18.9163	18.8352	18.9626		rob	carB	P00968	Carbamoyl-phosphate synthase large chain	4	31	0	0.0246988	0.00721003	0.0586137	0.0799979	0.0684819	0.0200094	19.7232	19.7266	19.6869	19.7598	19.7886	19.7534	19.7187
	WT	cbpA	P36659	Curved DNA-binding protein	5	7	0	0.107757	0.0883622	0.093595	0.138416	0.146795	0.145944	18.3207	18.4497	18.429	18.3772	18.4444	18.4475	18.4421		rob	carB	P00968	Carbamoyl-phosphate synthase large chain	5	37	0	-0.0456869	0.0645329	0.0932821	0.0482078	0.113799	0.0761244	20.1605	20.1373	20.1976	20.2084	20.2131	20.2505	20.1619
	WT	cbpA	P36659	Curved DNA-binding protein	6	4	0	0.485347	0.347662	0.314806	0.300855	0.443934	0.423987	16.2212	16.7013	16.5277	16.5376	16.5222	16.6797	16.6614		rob	carB	P00968	Carbamoyl-phosphate synthase large chain	6	19	0	0.150935	0.283503	0.192543	0.141522	0.399638	0.219203	17.6973	17.8628	17.9485	17.8826	17.8464	18.0871	17.8563
	WT	cbpA	P36659	Curved DNA-binding protein	7	2	0	0.252419	0.407225	-0.448302	0.165174	-0.189521	0.291395	13.3249	13.5442	13.6872	12.8297	13.4537	13.1123	13.573		rob	cbpA	P36659	Curved DNA-binding protein	1	6	0	0.108354	0.0918352	-0.0436986	0.0994039	0.18023	0.132326	17.1595	17.2697	17.2394	17.1018	17.2412	17.3604	17.2876
	WT	cca	P06961	Multifunctional CCA protein	1	3	0	0.113869	0.0677094	-0.0732877	0.110805	0.197336	-0.0199545	14.6138	14.7113	14.6787	14.5152	14.699	14.7916	14.5781		rob	cbpA	P36659	Curved DNA-binding protein	2	6	0	0.0474428	-0.0357122	-0.00160226	-0.0320199	0.091333	0.0238931	18.6454	18.6752	18.5933	18.6255	18.6246	18.7456	18.6751
	WT	cca	P06961	Multifunctional CCA protein	2	6	0	-0.0583433	-0.104802	-0.200447	-0.0647281	-0.190175	-0.0585923	16.2997	16.2457	16.1909	16.1086	16.2734	16.1328	16.27		rob	cbpA	P36659	Curved DNA-binding protein	3	6	0	-0.0320708	-0.00709544	-0.0259329	-0.0850904	-0.066347	-0.0431729	18.4957	18.343	18.4182	18.3634	18.3467	18.341	18.4052
	WT	cca	P06961	Multifunctional CCA protein	3	6	0	0.29194	0.146901	0.241951	0.425881	0.272239	0.118225	14.8047	15.1476	14.9608	15.0453	15.2508	15.0845	14.9264		rob	cbpA	P36659	Curved DNA-binding protein	4	7	0	0.0124197	-0.0353984	-0.00415823	0.011057	0.0210519	-0.00833744	19.066	19.0572	18.9871	19.0399	19.0625	19.0489	19.0332
	WT	cca	P06961	Multifunctional CCA protein	4	6	0	0.246327	0.234022	0.426631	0.179805	0.163464	0.254894	15.3105	15.5352	15.5361	15.724	15.4676	15.4588	15.5028		rob	cbpA	P36659	Curved DNA-binding protein	5	7	0	0.0282569	-0.0782403	-0.0175059	0.0486319	-0.0773754	0.00625504	18.5343	18.585	18.4286	18.4714	18.5873	18.4331	18.4658
	WT	cca	P06961	Multifunctional CCA protein	5	5	0	0.250872	-0.00293728	0.105886	0.104212	-0.013254	0.0640775	15.6828	15.955	15.6999	15.7517	15.7724	15.6497	15.7224		rob	cbpA	P36659	Curved DNA-binding protein	6	4	0	0.197457	-0.014368	-0.152754	-0.122713	-0.0029387	-0.115249	16.4308	16.6428	16.3841	16.2708	16.3156	16.418	16.2554
	WT	cca	P06961	Multifunctional CCA protein	6	3	0	0.195088	0.407544	0.39273	0.0748163	0.176784	0.352825	14.9192	15.109	15.2855	15.3135	14.9942	15.1105	15.2882		rob	cbpA	P36659	Curved DNA-binding protein	7	2	0	-0.0993858	-0.167828	-0.220653	-0.414906	-0.253959	0.0032597	13.7008	13.5753	13.5195	13.4756	13.3035	13.4781	13.6731
	WT	cca	P06961	Multifunctional CCA protein	7	3	0	-0.10952	-0.224964	-0.343296	-0.147037	-0.199013	-0.191268	14.1303	13.9875	13.8603	13.74	13.9468	13.9081	13.8956		rob	cca	P06961	Multifunctional CCA protein	1	3	0	0.042343	-0.269459	-0.19538	-0.32875	-0.264193	-0.131067	14.8974	14.9417	14.6161	14.6881	14.551	14.6539	14.7622
	WT	cca	P06961	Multifunctional CCA protein	9	4	0	-0.640257	-0.161324	-0.203468	-0.641173	-0.333856	-0.437279	14.8286	14.1544	14.6488	14.6067	14.1834	14.4879	14.3899		rob	cca	P06961	Multifunctional CCA protein	2	6	0	0.0255885	0.0631496	-0.0239301	0.0218449	0.130584	-0.00710649	16.0627	16.0706	16.1095	16.0204	16.0958	16.2021	16.0614
	WT	cca	P06961	Multifunctional CCA protein	10	2	0	1.31945	0.994966	0.868397	0.197994		0.675348	11.6921	13.0073	12.7235	12.5783	11.8979		12.3578		rob	cca	P06961	Multifunctional CCA protein	3	6	0	0.00809598	-0.0511583	-0.051173	-0.093156	-0.0343384	0.376083	15.0266	14.9141	14.9051	14.8691	14.8696	14.904	15.3554
	WT	ccmE	P69490	Cytochrome c-type biogenesis protein CcmE	2	2	0	-0.192268	-0.447843	-0.391232	-0.931559	-0.435452	-0.526797	14.2347	14.0468	13.7829	13.8528	13.3416	13.8226	13.7368		rob	cca	P06961	Multifunctional CCA protein	4	6	0	0.13849	0.0925054	0.311514	0.104184	0.159284	0.167898	15.3452	15.4624	15.3942	15.6347	15.4348	15.4662	15.4886
	WT	ccmE	P69490	Cytochrome c-type biogenesis protein CcmE	6	3	0	-0.211245	-0.348884	-0.357249	-6.67917e-06	-0.157857	-0.203555	14.987	14.7706	14.597	14.6314	14.9873	14.8438	14.7997		rob	cca	P06961	Multifunctional CCA protein	5	5	0	0.097188	-0.181598	0.165013	0.176477	-0.0931067	0.135621	15.6538	15.7734	15.4447	15.7734	15.8346	15.5368	15.7146
	WT	ccmE	P69490	Cytochrome c-type biogenesis protein CcmE	8	2	0	-0.190668	0.557896	0.98679	0.765816	1.3279	1.19084	11.2882	11.1028	11.8824	12.2651	12.0687	12.6373	12.5136		rob	cca	P06961	Multifunctional CCA protein	6	3	0	0.170213	0.269626	0.0891286	-0.206703	0.195638	0.414954	15.0697	15.2545	15.307	15.1517	14.8706	15.2555	15.4245
	WT	ccmE	P69490	Cytochrome c-type biogenesis protein CcmE	9	2	0	-0.117292	-0.352786	-0.10303	-0.358268	-0.249021	-0.159224	14.3141	14.1629	13.9429	14.1926	13.9518	14.0583	14.1535		rob	cca	P06961	Multifunctional CCA protein	7	3	0	-0.103092	-0.066813	-0.050281	-0.00927378	-0.0390845	-0.0674529	14.025	13.8958	13.9448	13.9702	14.0333	14.0172	13.9267
	WT	ccmF	P33927	Cytochrome c-type biogenesis protein CcmF	4	3	0	0.379259	0.190802	0.100667	0.108685	0.147218	-0.174646	16.0312	16.3889	16.2135	16.1188	16.1172	16.1632	15.794		rob	cca	P06961	Multifunctional CCA protein	9	4	0	-0.0177903	-0.154486	0.298977	0.176389	0.302382	0.362451	14.3992	14.3612	14.2484	14.7109	14.5741	14.7173	14.7484
	WT	ccmH	P0ABM9	Cytochrome c-type biogenesis protein CcmH	1	3	0	-0.0669608	-0.0125773	0.0722244	-0.123781	-0.184395	0.116342	16.571	16.4877	16.5556	16.6179	16.4216	16.3671	16.6716		rob	cca	P06961	Multifunctional CCA protein	10	2	0	-0.884609	-0.0605251	-0.247349	-0.977399	0.132037	-0.424414	12.5908	11.7399	12.5148	12.2957	11.6307	12.7541	12.0968
	WT	ccmH	P0ABM9	Cytochrome c-type biogenesis protein CcmH	2	3	0	-0.265576	0.290028	-0.994909	-0.427835	-0.63608	-0.604609	12.6085	12.3473	12.8945	11.623	12.2191	11.9957	12.0328		rob	ccmE	P69490	Cytochrome c-type biogenesis protein CcmE	2	2	0	0.0581177	0.317127	0.269677	-0.16645	0.271404	-0.0105584	13.8358	13.8762	14.1366	14.0871	13.6806	14.1161	13.8311
	WT	ccmH	P0ABM9	Cytochrome c-type biogenesis protein CcmH	3	4	0	0.155005	0.157893	0.465089	0.399303	0.234902	0.1834	16.2177	16.4237	16.3848	16.6815	16.6372	16.4601	16.4045		rob	ccmE	P69490	Cytochrome c-type biogenesis protein CcmE	6	3	0	-0.155444	-0.0194753	0.0593591	-0.148416	-0.0617456	-0.164016	15.0423	14.9014	14.9905	15.0944	14.9014	14.9707	14.8181
	WT	ccmH	P0ABM9	Cytochrome c-type biogenesis protein CcmH	4	4	0	-0.130939	-0.424269	-0.580365	-0.320168	0.262934	-0.179729	14.3441	14.1915	13.9113	13.7506	14.0012	14.5918	14.1017		rob	ccmE	P69490	Cytochrome c-type biogenesis protein CcmE	8	2	0	0.681738	-0.254747	0.410786	0.355247	0.518444	0.65687	11.9503	12.6187	11.6756	12.3546	12.2637	12.4306	12.5664
	WT	ccmH	P0ABM9	Cytochrome c-type biogenesis protein CcmH	5	5	0	-0.220336	0.00929197	-0.122209	-0.227073	-0.274094	-0.000174482	13.4763	13.2772	13.5056	13.317	13.2345	13.1823	13.4516		rob	ccmE	P69490	Cytochrome c-type biogenesis protein CcmE	9	2	0	0.082325	0.166143	0.166409	-0.160101	-0.208482	0.0405422	14.0939	14.156	14.2637	14.2731	13.9323	13.9011	14.1212
	WT	ccmH	P0ABM9	Cytochrome c-type biogenesis protein CcmH	6	3	0	0.842908	-0.583074	-0.0851657	0.518575	0.579256	1.18407	11.2029	12.0406	10.5787	11.1194	11.7217	11.7968	12.4032		rob	ccmF	P33927	Cytochrome c-type biogenesis protein CcmF	4	3	0	-0.0778051	-0.158111	0.0982338	-0.201736	-0.21936	-0.136327	16.2039	16.1048	16.0022	16.2801	15.9875	15.9463	16.043
	WT	cdd	P0ABF6	Cytidine deaminase	1	9	0	-0.0649329	0.0194017	-0.0263181	0.0797878	0.0267762	0.0737088	17.5942	17.513	17.6108	17.5426	17.6484	17.6015	17.6522		rob	ccmH	P0ABM9	Cytochrome c-type biogenesis protein CcmH	1	3	0	0.201369	-0.0164946	-0.0366874	0.13743	0.0641083	-0.0808814	16.5826	16.7858	16.5542	16.5319	16.7023	16.6674	16.4975
	WT	cdd	P0ABF6	Cytidine deaminase	2	7	0	0.147309	-0.0497508	-0.0952948	0.0665168	-0.0298189	-0.0394028	17.6361	17.7878	17.5824	17.5502	17.7411	17.6296	17.6256		rob	ccmH	P0ABM9	Cytochrome c-type biogenesis protein CcmH	2	3	0	-0.197361	0.26268	0.306382	0.255445	0.520615	-0.318855	11.8863	11.6713	12.1327	12.1744	12.153	12.4158	11.5733
	WT	cdd	P0ABF6	Cytidine deaminase	3	9	0	0.177616	-0.0200441	0.062846	0.148231	-0.0498742	0.14038	17.6743	17.9028	17.6634	17.7358	17.8427	17.6319	17.8181		rob	ccmH	P0ABM9	Cytochrome c-type biogenesis protein CcmH	3	4	0	0.15812	0.223081	0.544639	0.326253	-0.109466	0.309409	16.4692	16.5066	16.6218	16.9074	16.7315	16.2713	16.7312
	WT	cdd	P0ABF6	Cytidine deaminase	4	7	0	-0.126228	-0.12887	-0.228333	-0.131211	-0.351223	-0.176639	18.294	18.1462	18.1567	18.0526	18.1401	17.9276	18.0548		rob	ccmH	P0ABM9	Cytochrome c-type biogenesis protein CcmH	4	4	0	0.156183	0.197992	0.425771	-0.0404134	0.256406	-0.165737	13.899	14.034	14.0535	14.3028	13.844	14.1172	13.7088
	WT	cdd	P0ABF6	Cytidine deaminase	5	10	0	0.0860774	-0.0295722	-0.000592216	-0.0212375	-0.0409458	-0.0161666	19.1348	19.2422	19.1252	19.0972	19.0989	19.0739	19.0942		rob	ccmH	P0ABM9	Cytochrome c-type biogenesis protein CcmH	5	5	0	0.731176	0.347551	-0.108332	0.188121	0.213633	0.183891	13.0354	13.789	13.3555	12.8817	13.2279	13.2252	13.1446
	WT	cdd	P0ABF6	Cytidine deaminase	6	9	0	0.17342	0.043735	0.0254071	0.113459	0.0385191	0.0413767	17.8181	17.9863	17.8206	17.8451	17.9317	17.8712	17.8757		rob	ccmH	P0ABM9	Cytochrome c-type biogenesis protein CcmH	6	3	0	-0.331832	-0.891701	-1.28306	-1.10357	-0.618104		12.2266	11.9094	11.3026	10.9364	11.1306	11.5987
	WT	cdd	P0ABF6	Cytidine deaminase	7	7	0	-0.174881	-0.275744	-0.273737	-0.0884713	-0.2432	-0.191302	16.3852	16.1771	16.0644	16.0644	16.2603	16.1188	16.1505		rob	cdd	P0ABF6	Cytidine deaminase	1	9	0	0.0882872	0.0150166	-0.00509322	-0.0538755	-0.00348303	-0.0328649	17.6117	17.7018	17.6148	17.5926	17.5401	17.6289	17.5746
	WT	cdd	P0ABF6	Cytidine deaminase	8	5	0	-0.0165455	-0.0770238	0.0944001	0.0724974	-0.235759	0.0993071	15.75	15.7387	15.7093	15.8345	15.8372	15.5354	15.8839		rob	cdd	P0ABF6	Cytidine deaminase	2	7	0	0.121847	0.0933972	0.0293557	-0.0154581	0.0586533	0.0206467	17.6398	17.7439	17.7168	17.6508	17.6355	17.7073	17.6662
	WT	cdd	P0ABF6	Cytidine deaminase	10	2	0	-0.229383	0.103135	-0.00957002	-0.132684	-0.593809	-0.0924065	13.6472	13.4135	13.7867	13.6553	13.5222	13.05	13.545		rob	cdd	P0ABF6	Cytidine deaminase	3	9	0	-0.104001	-0.0417048	0.0447025	-0.133588	-0.056934	0.268597	17.7375	17.5129	17.6254	17.6759	17.5401	17.5923	17.9588
	WT	cdh	P06282	CDP-diacylglycerol pyrophosphatase	1	5	0	-0.239155	-0.118852	-0.265352	-0.0194749	-0.351158	-0.155764	16.0845	15.829	15.9628	15.7938	16.0394	15.7138	15.913		rob	cdd	P0ABF6	Cytidine deaminase	4	7	0	0.0489462	0.0745613	-0.00748834	-0.0109909	-0.0999691	-0.0856499	18.155	18.1827	18.1861	18.1256	18.1294	18.0168	18.0449
	WT	cdh	P06282	CDP-diacylglycerol pyrophosphatase	2	5	0	-0.339913	-0.134555	-0.181056	-0.131456	-0.0795101	-0.0199134	16.918	16.5825	16.7795	16.7464	16.825	16.8619	16.927		rob	cdd	P0ABF6	Cytidine deaminase	5	10	0	0.190966	0.186129	0.127346	0.154228	0.0229453	0.104393	19.1271	19.3405	19.2858	19.2091	19.2857	19.1263	19.1568
	WT	cdh	P06282	CDP-diacylglycerol pyrophosphatase	3	4	0	-0.200096	-0.114646	-0.137584	-0.0763337	0.10978	0.112199	16.8243	16.6752	16.7188	16.6854	16.7682	16.9416	16.9399		rob	cdd	P0ABF6	Cytidine deaminase	6	9	0	0.18714	0.186216	0.207479	0.312175	0.166679	0.269764	17.857	18.0588	18.0109	18.0573	18.1768	18.0139	18.0666
	WT	cdh	P06282	CDP-diacylglycerol pyrophosphatase	4	6	0	-0.129334	-0.169052	0.0534727	-0.0914588	0.24386	0.101693	17.6765	17.5256	17.499	17.7169	17.5623	17.9051	17.7156		rob	cdd	P0ABF6	Cytidine deaminase	7	7	0	-0.0398744	-0.257438	-0.141297	0.106066	-0.0741541	0.00089633	16.4771	16.4111	16.2062	16.3312	16.6007	16.4342	16.4471
	WT	cdh	P06282	CDP-diacylglycerol pyrophosphatase	5	9	0	-0.0553774	0.03235	-0.0773929	-0.018424	-0.0249903	0.103454	18.1142	18.0801	18.1665	17.9997	18.0811	18.0692	18.1931		rob	cdd	P0ABF6	Cytidine deaminase	8	5	0	0.201988	0.097099	0.00950869	0.198563	0.0181693	0.144123	15.8646	16.0532	15.9417	15.8676	16.0212	15.8446	15.9679
	WT	cdh	P06282	CDP-diacylglycerol pyrophosphatase	6	8	0	-0.0266362	0.00540287	-0.0354138	-0.0512551	-0.0438056	0.0987364	17.6022	17.5703	17.5664	17.5684	17.5511	17.5729	17.7171		rob	cdd	P0ABF6	Cytidine deaminase	9	2	0	0.107524	0.410746	0.021351	-0.345869	-0.169388	0.0873521	12.417	12.5044	12.8315	12.4511	12.0697	12.2633	12.4912
	WT	cfa	P0A9H7	Cyclopropane-fatty-acyl-phospholipid synthase	1	6	0	-0.126087	-0.0344575	-0.288784	-0.0575562	-0.192583	-0.0256092	16.2775	16.135	16.2402	15.9634	16.1943	16.0654	16.2361		rob	cdd	P0ABF6	Cytidine deaminase	10	2	0	0.100879	-0.305583	-0.0795278	-0.00716156	-0.502823	0.540506	13.6858	13.8204	13.3647	13.5585	13.6959	13.2143	14.1567
	WT	cfa	P0A9H7	Cyclopropane-fatty-acyl-phospholipid synthase	2	4	0	-0.657071	-0.433904	-0.862268	-0.0932619	-0.294179	-0.182073	14.7123	14.0596	14.2744	13.8594	14.6575	14.4414	14.5591		rob	cdh	P06282	CDP-diacylglycerol pyrophosphatase	1	5	0	-0.0135839	0.0105994	0.0690916	0.209626	0.000701712	0.0399359	15.9245	15.9128	15.9232	15.9796	16.1164	15.9459	15.9602
	WT	cfa	P0A9H7	Cyclopropane-fatty-acyl-phospholipid synthase	3	7	0	-0.0716482	-0.169093	-0.249016	0.00666495	0.131178	0.196113	15.7253	15.7046	15.5653	15.4749	15.7522	15.864	15.9248		rob	cdh	P06282	CDP-diacylglycerol pyrophosphatase	2	5	0	-0.171179	-0.0832579	-0.105217	-0.0893312	0.0361011	0.099724	16.8144	16.6256	16.7148	16.6909	16.7364	16.8594	16.92
	WT	chaA	P31801	Sodium-potassium/proton antiporter ChaA	2	2	0	-0.387619	-0.378803	-0.663759	-0.639644	-0.419462	-0.526294	14.1922	13.809	13.8094	13.5378	13.591	13.7961	13.6948		rob	cdh	P06282	CDP-diacylglycerol pyrophosphatase	3	4	0	0.00953917	0.0675532	0.0579353	-0.0138791	0.0530102	0.160955	16.7547	16.6436	16.7518	16.7062	16.6769	16.7193	16.8683
	WT	chaA	P31801	Sodium-potassium/proton antiporter ChaA	3	2	0	-0.578858	-0.521362	-0.10057	-0.363061	-0.276069	-0.225156	13.8329	13.3049	13.3206	13.7309	13.49	13.5643	13.6111		rob	cdh	P06282	CDP-diacylglycerol pyrophosphatase	4	6	0	-0.192771	-0.225646	-0.102321	-0.193816	-0.195443	-0.0320258	17.7141	17.5001	17.4449	17.5898	17.5057	17.4804	17.6575
	WT	chaA	P31801	Sodium-potassium/proton antiporter ChaA	4	3	0	-0.344604	-0.0255992	-0.267504	-0.133054	-0.255749	-0.199818	16.5139	16.1477	16.4798	16.2333	16.3581	16.2429	16.2514		rob	cdh	P06282	CDP-diacylglycerol pyrophosphatase	5	9	0	0.119454	0.0747721	0.0724332	0.0101971	-0.00296347	0.191204	18.0747	18.2166	18.1221	18.1018	18.0892	18.0479	18.1912
	WT	chaA	P31801	Sodium-potassium/proton antiporter ChaA	5	3	0	-0.896071	0.853132	1.16499	0.98324	0.943876	0.213472	12.5863	11.7116	13.4594	13.7143	13.5549	13.5103	12.7753		rob	cdh	P06282	CDP-diacylglycerol pyrophosphatase	6	8	0	-0.0239936	-0.0183154	0.00752141	-0.0684105	0.0312199	-0.099316	17.7556	17.7462	17.705	17.7559	17.6948	17.777	17.5962
	WT	chbB	P69795	PTS system N,N'-diacetylchitobiose-specific EIIB component	1	2	0	0.333232	-0.100526	0.853405	0.534218	0.529136	0.733381	12.2884	12.6053	12.1851	13.1165	12.797	12.798	13.006		rob	cfa	P0A9H7	Cyclopropane-fatty-acyl-phospholipid synthase	1	6	0	-0.0641338	-0.111988	-0.0158773	-0.0312948	-0.115272	-0.104347	16.3991	16.3369	16.2753	16.3693	16.3502	16.3046	16.2906
	WT	chbB	P69795	PTS system N,N'-diacetylchitobiose-specific EIIB component	2	2	0	-0.27068	-0.176384	0.166182	-0.463123	-0.372766	0.274142	13.6441	13.3778	13.4638	13.8197	13.2194	13.2947	13.9471		rob	cfa	P0A9H7	Cyclopropane-fatty-acyl-phospholipid synthase	2	4	0	0.247658	0.161836	-0.000647654	0.216313	0.144552	0.173318	14.2643	14.4942	14.4098	14.2453	14.4918	14.4177	14.4434
	WT	chrR	P0AGE6	Quinone reductase	1	2	0	-0.087303	-0.0597515	-0.1354	-0.0472387	-0.0507804	-0.17497	16.7308	16.6272	16.6682	16.5701	16.658	16.6605	16.5401		rob	cfa	P0A9H7	Cyclopropane-fatty-acyl-phospholipid synthase	3	7	0	0.0607608	0.0972713	0.039487	0.0963701	0.0889497	0.0865256	16.2421	16.1822	16.2689	16.1752	16.2745	16.2426	16.2812
	WT	chrR	P0AGE6	Quinone reductase	2	2	0	0.079953	0.219316	0.0520372	0.107314	0.175966	0.0732046	16.2596	16.3439	16.4749	16.321	16.4053	16.4589	16.3617		rob	chaA	P31801	Sodium-potassium/proton antiporter ChaA	2	2	0	0.189852	-0.0898377	0.0781182	-0.100581	0.145137	0.0801839	13.8308	14.0029	13.7246	13.8905	13.7414	13.9848	13.9168
	WT	chrR	P0AGE6	Quinone reductase	4	2	0	0.110736	0.118352	-0.0175138	0.0988074	0.0444614	0.0111046	16.5709	16.66	16.6808	16.5403	16.647	16.6001	16.5194		rob	chaA	P31801	Sodium-potassium/proton antiporter ChaA	3	2	0	-0.156303	-0.0710246	-0.225615	0.113054	0.246243	0.476477	13.8885	13.6116	13.7471	13.5566	13.9377	14.0464	14.3177
	WT	chrR	P0AGE6	Quinone reductase	5	2	0	0.0609791	0.0704569	0.0543069	-0.00781387	-0.14291	-0.139455	16.8502	16.9325	16.9407	16.8675	16.8277	16.6874	16.6863		rob	chaA	P31801	Sodium-potassium/proton antiporter ChaA	4	3	0	0.152779	0.151091	-0.0647716	0.174897	0.102902	0.249078	16.2467	16.3783	16.3543	16.16	16.407	16.3114	16.4713
	WT	chrR	P0AGE6	Quinone reductase	6	2	0	0.0623957	0.107387	0.0308125	0.05943	0.180394	0.047347	16.1064	16.1635	16.1726	16.1388	16.166	16.3013	16.1699		rob	chaA	P31801	Sodium-potassium/proton antiporter ChaA	5	3	0	0.54095	1.23905	2.11203	1.5165	2.26414	1.41512	11.8393	12.4027	13.0509	13.906	13.3601	14.0796	13.1797
	WT	chrR	P0AGE6	Quinone reductase	7	3	0	0.035417	0.0918613	0.0483971	0.239228	0.0750083	0.0247426	15.7991	15.8013	15.8459	15.8005	16.0019	15.851	15.7805		rob	chbB	P69795	PTS system N,N'-diacetylchitobiose-specific EIIB component	1	2	0	-0.45037	-0.355026	-0.832207	-0.411663	-0.387828	-0.696275	13.0615	12.613	12.6946	12.2153	12.6322	12.6944	12.3611
	WT	chrR	P0AGE6	Quinone reductase	8	3	0	0.0207301	0.045174	-0.181064	0.0964884	-0.159275	-0.19191	15.6471	15.6731	15.7286	15.4562	15.7583	15.509	15.4898		rob	chbB	P69795	PTS system N,N'-diacetylchitobiose-specific EIIB component	2	2	0	0.21725	0.0464235	0.195911	0.185865	-0.0713996	0.32645	13.2094	13.4089	13.2395	13.3869	13.4065	13.1469	13.5417
	WT	cirA	P17315	Colicin I receptor	1	11	0	-0.205337	-0.333881	-0.319569	-0.520584	-0.298144	0.0151613	16.132	15.9103	15.7953	15.7871	15.5858	15.8143	16.1314		rob	chrR	P0AGE6	Quinone reductase	1	2	0	-0.0441394	-0.0913299	-0.139192	-0.0198528	-0.112857	-0.0369145	16.7747	16.7324	16.6715	16.6215	16.7371	16.6825	16.7336
	WT	cirA	P17315	Colicin I receptor	2	10	0	-0.152866	0.117391	0.136706	-0.038966	-0.196917	0.0211457	15.5083	15.3598	15.6217	15.6544	15.5078	15.3347	15.5583		rob	chrR	P0AGE6	Quinone reductase	2	2	0	0.00441483	-0.035739	0.11248	-0.0173672	-0.0615224	0.0349565	16.3618	16.3485	16.3097	16.4559	16.3556	16.3091	16.4025
	WT	cirA	P17315	Colicin I receptor	3	9	0	-0.645424	-0.321154	-0.69946	-0.593283	-0.254362	-0.436722	16.4182	15.8237	16.1061	15.7173	15.8451	16.1713	15.9849		rob	chrR	P0AGE6	Quinone reductase	4	2	0	0.0789598	0.00471998	0.203684	0.124742	-0.0310892	-0.0794043	16.5521	16.6098	16.5133	16.7338	16.6622	16.4828	16.4482
	WT	cirA	P17315	Colicin I receptor	4	13	0	0.0181262	-0.112196	-0.176842	-0.115958	-0.152364	-0.105111	18.0414	18.0379	17.9207	17.8515	17.9027	17.8738	17.8737		rob	chrR	P0AGE6	Quinone reductase	5	2	0	0.124277	0.271104	0.20637	0.221119	0.0976024	0.0252749	16.7442	16.891	16.9879	16.9052	16.9697	16.818	16.6948
	WT	cirA	P17315	Colicin I receptor	5	17	0	0.0101687	-0.0319187	-0.0570393	-0.140109	-0.082427	-0.0347964	18.9956	19.027	18.9836	18.9015	18.8408	18.8932	18.9363		rob	chrR	P0AGE6	Quinone reductase	6	2	0	-0.0160099	0.0466817	0.120699	-0.0053345	-0.050161	-0.0737255	16.2786	16.2771	16.2929	16.3921	16.2808	16.2186	16.1447
	WT	cirA	P17315	Colicin I receptor	6	18	0	-0.0496296	-0.0737964	-0.134332	-0.107977	-0.0562246	-0.0224999	18.7795	18.7246	18.6645	18.6468	18.6717	18.7378	18.7732		rob	chrR	P0AGE6	Quinone reductase	7	3	0	0.0628885	0.150032	0.348814	0.232858	-0.0304998	0.125467	15.9013	15.9382	16.038	16.2456	16.1518	15.9022	15.9959
	WT	cirA	P17315	Colicin I receptor	7	15	0	-0.104071	-0.107639	-0.149867	-0.0573259	-0.0911423	-0.0356719	18.3778	18.2405	18.2252	18.1809	18.2841	18.2635	18.2988		rob	chrR	P0AGE6	Quinone reductase	8	3	0	0.109186	0.252438	0.252349	0.164984	-0.189711	-0.14177	15.4542	15.55	15.6866	15.7	15.5772	15.2263	15.2716
	WT	cirA	P17315	Colicin I receptor	8	17	0	-0.0653901	-0.115188	-0.0652375	0.0115984	-0.101595	-0.0846639	17.7244	17.6643	17.6456	17.6493	17.7507	17.644	17.6743		rob	cirA	P17315	Colicin I receptor	1	11	0	0.101813	0.111221	0.011757	0.142634	0.244374	0.0476771	15.9818	16.0855	16.0812	15.9796	16.1068	16.2469	16.0253
	WT	cirA	P17315	Colicin I receptor	9	17	0	0.0172954	0.117735	0.141125	0.0984903	0.144461	0.0980805	18.7518	18.7352	18.8511	18.8744	18.8463	18.8894	18.8485		rob	cirA	P17315	Colicin I receptor	2	10	0	-0.133586	-0.0231917	-0.0456952	-0.0497706	-0.0561231	0.110975	15.8282	15.6769	15.7886	15.7641	15.7896	15.7809	15.945
	WT	cirA	P17315	Colicin I receptor	10	17	0	0.105123	-0.10203	-0.0322394	-0.117719	0.0237634	0.107546	17.6122	17.713	17.5466	17.5977	17.5022	17.6326	17.71		rob	cirA	P17315	Colicin I receptor	3	9	0	-0.238956	-0.301406	-0.263625	-0.0918534	-0.00541884	-0.179671	16.5659	16.2063	16.1941	16.196	16.4102	16.4722	16.3389
	WT	clcA	P37019	H(+)/Cl(-) exchange transporter ClcA	2	2	0	-0.122815	-0.247431	0.0292705	-0.0443687	0.0809276	0.00454114	14.7281	14.6097	14.4767	14.7668	14.7222	14.8324	14.7615		rob	cirA	P17315	Colicin I receptor	4	13	0	-0.0174712	-0.0605898	-0.288988	-0.20766	-0.0345512	-0.0726546	18.1234	18.0847	18.0193	17.8125	17.9012	18.0506	18.0262
	WT	clcA	P37019	H(+)/Cl(-) exchange transporter ClcA	4	3	0	-0.257148	-0.376341	0.0101072	0.0305086	0.817404	0.484056	11.5964	11.3176	11.2115	11.5933	11.6041	12.3985	12.0178		rob	cirA	P17315	Colicin I receptor	5	17	0	-0.0853638	-0.214628	-0.256134	-0.155867	-0.107828	-0.0639126	19.0671	19.0042	18.8251	18.7656	18.9156	18.9355	18.9285
	WT	clcA	P37019	H(+)/Cl(-) exchange transporter ClcA	5	4	0	-0.164671	-0.0347844	0.0900549	0.181147	0.0363337	0.144421	15.0583	14.9149	15.0435	15.1113	15.2248	15.0747	15.1782		rob	cirA	P17315	Colicin I receptor	6	18	0	-0.0760387	-0.0661287	-0.0614551	-0.00118824	-0.0260247	-0.0701712	18.8756	18.8141	18.7771	18.8069	18.8819	18.8397	18.7452
	WT	clcA	P37019	H(+)/Cl(-) exchange transporter ClcA	6	3	0	-0.328185	0.030837	-0.204358	-0.0606612	0.0366037	0.145855	15.0432	14.7098	15.0329	14.8405	14.9827	15.0944	15.2053		rob	cirA	P17315	Colicin I receptor	7	15	0	-0.160313	-0.175819	-0.224646	-0.169641	-0.122929	-0.0782999	18.5486	18.3622	18.3594	18.3194	18.3966	18.457	18.4394
	WT	clcA	P37019	H(+)/Cl(-) exchange transporter ClcA	7	2	0	-0.988493	-0.508219	-0.258483	-0.23462	0.123924	-0.309967	14.1116	13.0899	13.5584	13.8062	13.8406	14.2124	13.7583		rob	cirA	P17315	Colicin I receptor	8	17	0	-0.138058	-0.22261	-0.261411	-0.0441382	-0.00349348	-0.0135623	17.9552	17.8038	17.7126	17.6873	17.8691	17.9135	17.9008
	WT	clcA	P37019	H(+)/Cl(-) exchange transporter ClcA	8	2	0	-0.325325	-0.0946844	-0.578891	-0.345907	0.0287982	-0.416214	12.0787	11.7586	12.0204	11.49	11.7475	12.1287	11.6971		rob	cirA	P17315	Colicin I receptor	9	17	0	-0.123041	-0.0648304	-0.106684	-0.00274081	-0.021106	0.00821114	18.9634	18.8201	18.9022	18.8694	18.9591	18.9579	18.9584
	WT	clcA	P37019	H(+)/Cl(-) exchange transporter ClcA	10	2	0		-0.283474	0.085666	-1.21564		-0.477089	12.1398		11.8928	12.2432	10.9319		11.653		rob	cirA	P17315	Colicin I receptor	10	17	0	0.0301533	-0.00471822	-0.0565218	-0.0155794	0.0899529	0.00173313	17.7077	17.7715	17.6875	17.6034	17.7094	17.8289	17.6398
	WT	clpA	P0ABH9	ATP-dependent Clp protease ATP-binding subunit ClpA	1	22	0	0.141658	0.182094	0.151113	0.202632	-0.0670896	-0.114598	21.1026	21.2279	21.2819	21.2284	21.2796	21.016	20.9722		rob	clcA	P37019	H(+)/Cl(-) exchange transporter ClcA	2	2	0	0.363246	0.236834	0.180869	0.216936	0.408334	-0.168364	14.6292	14.9747	14.8497	14.7917	14.8574	15.0464	14.4666
	WT	clpA	P0ABH9	ATP-dependent Clp protease ATP-binding subunit ClpA	2	23	0	0.149623	0.104949	0.152136	0.179395	-0.108853	-0.0856199	20.5301	20.684	20.631	20.6916	20.7479	20.4445	20.4733		rob	clcA	P37019	H(+)/Cl(-) exchange transporter ClcA	4	3	0	-0.403483	-0.444694	-0.640398	-0.576025	-0.459618	-0.633092	12.5978	12.1731	12.1096	11.9354	12.0072	12.0999	11.9402
	WT	clpA	P0ABH9	ATP-dependent Clp protease ATP-binding subunit ClpA	3	19	0	-0.0249625	0.0547862	0.177067	0.021809	0.0926508	-0.0457901	19.7789	19.8049	19.8428	19.9546	19.8209	19.879	19.7365		rob	clcA	P37019	H(+)/Cl(-) exchange transporter ClcA	5	4	0	0.176113	-0.0467414	0.0385874	0.141932	0.0272458	0.0958323	14.9726	15.1711	14.8984	14.9658	15.1188	14.976	14.9936
	WT	clpA	P0ABH9	ATP-dependent Clp protease ATP-binding subunit ClpA	4	19	0	-0.138162	-0.125271	-0.160676	-0.133409	-0.219896	-0.110877	19.9808	19.821	19.847	19.807	19.8246	19.7457	19.8073		rob	clcA	P37019	H(+)/Cl(-) exchange transporter ClcA	6	3	0	0.104772	0.0562132	-0.0333964	0.261886	-0.0557365	0.381105	15.0279	15.1472	15.0518	14.9873	15.2973	14.9623	15.3488
	WT	clpA	P0ABH9	ATP-dependent Clp protease ATP-binding subunit ClpA	5	6	0	-0.511812	-0.366916	-0.111379	0.116609	0.0336679	0.217508	14.4741	13.9836	14.1272	14.3257	14.5761	14.4879	14.6672		rob	clcA	P37019	H(+)/Cl(-) exchange transporter ClcA	7	2	0	0.156961	0.252026	0.124753	0.228177	0.176975	0.238048	13.8424	13.9733	14.081	13.9627	14.0882	14.0507	14.0496
	WT	clpB	P63284	Chaperone protein ClpB	1	6	0	0.0540984	0.0736171	0.0426381	0.0451904	0.0434466	-0.0393982	22.2307	22.2685	22.3015	22.2481	22.2503	22.2547	22.1756		rob	clcA	P37019	H(+)/Cl(-) exchange transporter ClcA	8	2	0	0.250951	-0.118209	0.557075	-0.0540073	0.239131	0.25024	11.9083	12.1459	11.7701	12.4588	11.8123	12.1092	12.1177
	WT	clpB	P63284	Chaperone protein ClpB	2	6	0	0.132846	0.210492	0.169474	0.232201	0.173982	0.122858	22.9247	23.0619	23.1312	23.1036	23.1954	23.122	23.0765		rob	clcA	P37019	H(+)/Cl(-) exchange transporter ClcA	10	2	0	0.409957	0.266376	0.49891	-0.5485	0.515329	0.000728927	11.8493	12.2929	12.1002	12.3004	11.318	12.3959	11.7804
	WT	clpB	P63284	Chaperone protein ClpB	3	6	0	0.0981986	0.205943	0.21053	0.27083	0.212807	0.206259	22.2021	22.3512	22.4172	22.4112	22.4931	22.4224	22.4117		rob	clpA	P0ABH9	ATP-dependent Clp protease ATP-binding subunit ClpA	1	22	0	0.0845738	0.122984	-0.00182628	0.0526346	0.0119382	-0.0958701	20.9611	21.0475	21.0722	20.9453	20.996	20.9937	20.861
	WT	clpB	P63284	Chaperone protein ClpB	4	6	0	0.0118138	-0.0223748	-0.0386431	-0.00166091	0.00140567	-0.0186637	22.9297	22.9199	22.8988	22.8779	22.9053	22.9159	22.8484		rob	clpA	P0ABH9	ATP-dependent Clp protease ATP-binding subunit ClpA	2	23	0	0.0263969	0.0652343	0.0548678	0.0844491	0.0904372	-0.0804023	20.5775	20.5862	20.6264	20.614	20.6732	20.6768	20.5029
	WT	clpB	P63284	Chaperone protein ClpB	5	6	0	-0.124543	-0.043309	0.0148204	0.000977918	-0.0340035	0.017143	22.7926	22.6893	22.7693	22.7704	22.7789	22.7387	22.7853		rob	clpA	P0ABH9	ATP-dependent Clp protease ATP-binding subunit ClpA	3	19	0	-0.018275	0.0312087	0.0965497	0.0911164	0.125915	-0.153688	19.9042	19.7652	19.8649	19.8943	19.9314	19.9417	19.7031
	WT	clpB	P63284	Chaperone protein ClpB	6	2	0	0.168256	0.187406	-0.0157709	-0.0190023	0.273471	0.227841	18.6359	18.7989	18.7822	18.6218	18.6171	18.924	18.88		rob	clpA	P0ABH9	ATP-dependent Clp protease ATP-binding subunit ClpA	4	19	0	0.0372347	0.00681387	-0.00204868	0.0570727	-0.011317	-0.0130429	20.0039	20.0199	19.9672	19.9799	20.0464	19.9543	19.9663
	WT	clpP	P0A6G7	ATP-dependent Clp protease proteolytic subunit	1	5	0	-0.0571116	-0.00631238	-0.0976965	-0.0607079	-0.101362	-0.0550052	19.0063	18.9328	18.9971	18.8833	18.9199	18.8854	18.9355		rob	clpA	P0ABH9	ATP-dependent Clp protease ATP-binding subunit ClpA	5	6	0	-0.275899	-0.248134	0.0610571	0.0702691	0.117278	0.423553	14.6248	14.3713	14.3492	14.6405	14.6994	14.7183	14.9736
	WT	clpP	P0A6G7	ATP-dependent Clp protease proteolytic subunit	2	6	0	0.0148445	0.0226572	-0.0181791	0.039432	-0.10186	-0.0904052	19.6068	19.626	19.6255	19.598	19.6847	19.5283	19.5453		rob	clpB	P63284	Chaperone protein ClpB	1	6	0	-0.0203772	0.0083811	-0.0280371	-0.0144132	-0.00103584	-0.005271	22.4025	22.384	22.399	22.3605	22.3704	22.4222	22.3931
	WT	clpP	P0A6G7	ATP-dependent Clp protease proteolytic subunit	3	6	0	0.109054	0.085377	0.189632	0.0897411	0.0484714	0.0101264	19.1388	19.2988	19.2334	19.3271	19.2488	19.1948	19.1524		rob	clpB	P63284	Chaperone protein ClpB	2	6	0	0.0209097	0.062024	0.065114	0.0738112	0.0492302	0.0813359	23.101	23.1042	23.1466	23.1477	23.186	23.1591	23.1881
	WT	clpP	P0A6G7	ATP-dependent Clp protease proteolytic subunit	4	4	0	0.0587663	-0.0537763	0.109706	-0.0480345	0.0574383	-0.0884793	20.4753	20.5124	20.413	20.5718	20.4045	20.5174	20.3241		rob	clpB	P63284	Chaperone protein ClpB	3	6	0	-0.0753733	-0.0605727	-0.0366695	-0.014706	0.0661606	-0.0235728	22.5064	22.3103	22.3753	22.3633	22.4278	22.4842	22.4354
	WT	clpP	P0A6G7	ATP-dependent Clp protease proteolytic subunit	5	5	0	0.0464518	0.10141	0.00053477	0.0717652	0.140979	0.0397847	19.9485	20.0162	20.0699	19.912	20.0056	20.0696	19.9638		rob	clpB	P63284	Chaperone protein ClpB	4	6	0	0.0698532	0.0598573	0.0624626	0.0738071	0.0565433	0.0637859	22.9417	22.9903	22.958	22.9822	23.0009	22.96	22.981
	WT	clpP	P0A6G7	ATP-dependent Clp protease proteolytic subunit	6	5	0	-0.0464441	-0.174357	-0.158528	-0.0027334	-0.0602675	0.0272455	16.8172	16.7655	16.6017	16.6603	16.8147	16.7715	16.8607		rob	clpB	P63284	Chaperone protein ClpB	5	6	0	0.0288285	-0.0179293	0.102757	0.123031	0.0861288	0.0932646	22.9677	23.019	22.9223	23.0251	23.0951	23.03	22.9862
	WT	clpP	P0A6G7	ATP-dependent Clp protease proteolytic subunit	7	3	0	0.0102567	0.0489152	-0.0181963	0.0134543	0.11941	0.121195	18.0033	17.9803	18.0072	17.9381	17.9803	18.0996	18.0811		rob	clpB	P63284	Chaperone protein ClpB	6	2	0	0.119122	0.196678	0.164737	0.0622098	0.377202	0.450837	18.6404	18.7741	18.8047	18.7979	18.7101	19.0077	19.031
	WT	clpX	P0A6H1	ATP-dependent Clp protease ATP-binding subunit ClpX	1	15	0	-0.045159	-0.0518777	0.00200826	-0.0925686	-0.0436911	0.00478106	20.3915	20.33	20.3368	20.3682	20.2733	20.3283	20.3805		rob	clpP	P0A6G7	ATP-dependent Clp protease proteolytic subunit	1	5	0	-0.0289025	0.133823	-0.127181	-0.0881349	-0.090667	0.0239123	18.928	18.9009	19.0499	18.7868	18.8221	18.858	18.9477
	WT	clpX	P0A6H1	ATP-dependent Clp protease ATP-binding subunit ClpX	2	15	0	-0.0589343	-0.108276	-0.0957245	-0.0611397	-0.118769	-0.160017	20.5466	20.492	20.4343	20.4602	20.5238	20.4511	20.4154		rob	clpP	P0A6G7	ATP-dependent Clp protease proteolytic subunit	2	6	0	-0.01918	-0.0150678	-0.0172195	-0.0341699	0.0216557	-0.0640511	19.579	19.5421	19.5476	19.5434	19.556	19.6095	19.5207
	WT	clpX	P0A6H1	ATP-dependent Clp protease ATP-binding subunit ClpX	3	14	0	0.00608863	-0.0101738	-0.0501399	-0.0619337	-0.0696958	-0.0909374	20.6927	20.7497	20.6917	20.6412	20.651	20.6305	20.6052		rob	clpP	P0A6G7	ATP-dependent Clp protease proteolytic subunit	3	6	0	0.145008	0.144107	0.240359	0.176179	0.208772	0.18461	19.032	19.0563	19.1057	19.166	19.1443	19.1524	19.1692
	WT	clpX	P0A6H1	ATP-dependent Clp protease ATP-binding subunit ClpX	4	11	0	0.331083	0.147013	0.235317	0.279232	0.312498	0.350034	16.1695	16.4789	16.308	16.3917	16.426	16.4667	16.4569		rob	clpP	P0A6G7	ATP-dependent Clp protease proteolytic subunit	4	4	0	0.04701	0.0105315	0.164067	0.0181381	0.0448732	0.0154275	20.3721	20.3979	20.3391	20.5142	20.3757	20.3788	20.363
	WT	clsA	P0A6H8	Cardiolipin synthase A	3	2	0	-0.011997	0.439579	0.047014	-0.135891	0.0413444	0.0686796	13.5103	13.5493	13.9591	13.556	13.3946	13.5592	13.5824		rob	clpP	P0A6G7	ATP-dependent Clp protease proteolytic subunit	5	5	0	0.123714	0.162415	0.16059	0.204526	0.120823	0.0843319	19.9369	20.083	20.0719	20.0521	20.1457	20.0339	19.9465
	WT	clsA	P0A6H8	Cardiolipin synthase A	4	2	0	-0.0666044	2.62143e-05	0.120645	-0.25702	-0.308998	-0.209282	13.9612	13.873	13.9528	14.0688	13.6815	13.637	13.6893		rob	clpP	P0A6G7	ATP-dependent Clp protease proteolytic subunit	6	5	0	-0.049886	-0.117263	-0.00538823	-0.0209159	-0.0334073	-0.102916	16.8434	16.8081	16.6938	16.8308	16.83	16.8001	16.6803
	WT	cmk	P0A6I0	Cytidylate kinase	1	8	0	-0.0375863	-0.0578653	0.0424387	-0.0795935	0.00602988	-0.0316928	19.8635	19.8096	19.8029	19.8807	19.7583	19.8501	19.8161		rob	clpP	P0A6G7	ATP-dependent Clp protease proteolytic subunit	7	3	0	0.0501674	0.107335	0.0399224	-0.0383586	0.0970183	0.16022	18.1781	18.2022	18.272	18.2135	18.1573	18.3064	18.3074
	WT	cmk	P0A6I0	Cytidylate kinase	2	7	0	0.0538595	0.0505961	0.0430762	0.0706764	0.0179677	-0.0153646	20.0826	20.1408	20.1292	20.135	20.1917	20.1239	20.0961		rob	clpX	P0A6H1	ATP-dependent Clp protease ATP-binding subunit ClpX	1	15	0	0.00848912	0.0089145	0.0330087	-0.0347907	-0.0603557	-0.00126374	20.5242	20.5346	20.5213	20.5432	20.4718	20.4846	20.5188
	WT	cmk	P0A6I0	Cytidylate kinase	3	8	0	0.103902	0.0938245	0.106075	0.134579	0.0501044	0.0370985	20.0197	20.1746	20.1227	20.1245	20.1745	20.0774	20.0603		rob	clpX	P0A6H1	ATP-dependent Clp protease ATP-binding subunit ClpX	2	15	0	-0.0156308	-0.00706356	-0.0477419	-0.0160645	-0.0597625	-0.0269862	20.5911	20.5578	20.5677	20.525	20.5863	20.5402	20.5699
	WT	cmk	P0A6I0	Cytidylate kinase	4	8	0	0.100437	0.140188	0.127031	0.121177	0.0838907	0.122475	20.4813	20.5601	20.613	20.5952	20.5798	20.55	20.5412		rob	clpX	P0A6H1	ATP-dependent Clp protease ATP-binding subunit ClpX	3	14	0	0.0930048	-0.0317316	0.0816253	0.0431988	0.0150359	-0.168451	20.8447	20.817	20.7425	20.8199	20.824	20.7713	20.6289
	WT	cmk	P0A6I0	Cytidylate kinase	5	9	0	0.0436791	0.0897234	0.164708	0.0425771	0.0299964	0.0621057	20.0437	20.1087	20.1534	20.1714	20.0716	20.0538	20.0814		rob	clpX	P0A6H1	ATP-dependent Clp protease ATP-binding subunit ClpX	4	11	0	-0.28512	-0.31296	-0.238646	-0.0682108	-0.0512514	0.0126861	16.8744	16.568	16.5179	16.6138	16.7916	16.7849	16.8625
	WT	cmk	P0A6I0	Cytidylate kinase	6	7	0	0.0310685	-0.00603837	0.0905711	0.00352513	-0.0237838	-0.026983	18.595	18.6209	18.5478	18.6872	18.5988	18.5858	18.5843		rob	clsA	P0A6H8	Cardiolipin synthase A	3	2	0	0.26183	0.346285	0.52805	0.604883	0.178306	0.578374	13.4097	13.5509	13.6855	13.8314	13.9507	13.4996	13.9407
	WT	cmk	P0A6I0	Cytidylate kinase	7	4	0	-0.17169	-0.0570432	-0.0150818	-0.164504	0.0194638	-0.0451842	17.3371	17.1322	17.235	17.275	17.1362	17.3334	17.2485		rob	clsA	P0A6H8	Cardiolipin synthase A	4	2	0	0.128192	0.197525	0.204511	-0.193568	-0.32852	-0.422611	13.8552	13.9622	14.0093	14.0378	13.6471	13.4885	13.4081
	WT	cmk	P0A6I0	Cytidylate kinase	8	5	0	-0.270624	-0.118319	-0.17519	-0.335795	-0.289159	-0.380798	13.8073	13.542	13.7254	13.6223	13.4862	13.5394	13.4611		rob	cmk	P0A6I0	Cytidylate kinase	1	8	0	-0.037045	-0.0571173	-0.0276222	-0.0424166	-0.0296914	-0.0396021	19.8382	19.8031	19.7692	19.7966	19.7781	19.8292	19.7944
	WT	cmk	P0A6I0	Cytidylate kinase	9	3	0	0.548854	-0.216759	0.269467	-0.124407	0.26216	-0.234541	12.3058	12.8207	12.0706	12.5568	12.1774	12.5611	12.0698		rob	cmk	P0A6I0	Cytidylate kinase	2	7	0	0.0548807	0.0063484	-0.00875361	0.0747549	0.0353328	-0.0175787	20.0191	20.0563	20.0092	19.992	20.1051	20.0634	20.0074
	WT	cmoA	P76290	Carboxy-S-adenosyl-L-methionine synthase	1	11	0	0.00238119	0.0395242	0.0531375	-0.0240286	0.0258419	-0.00084409	18.5049	18.491	18.5417	18.5328	18.4553	18.5113	18.4883		rob	cmk	P0A6I0	Cytidylate kinase	3	8	0	0.150318	0.155484	0.210839	0.195932	0.165315	-0.0165645	19.8695	19.8991	19.9545	19.9739	20.0015	19.9464	19.8055
	WT	cmoA	P76290	Carboxy-S-adenosyl-L-methionine synthase	2	12	0	0.00827776	0.030249	0.104618	0.0752411	0.220005	0.179175	18.9814	18.9941	19.0077	19.0954	19.0951	19.2248	19.1895		rob	cmk	P0A6I0	Cytidylate kinase	4	8	0	0.00846958	0.0444373	0.1255	0.0689856	0.0343063	-0.0639177	20.4219	20.4092	20.4229	20.5255	20.4764	20.418	20.3335
	WT	cmoA	P76290	Carboxy-S-adenosyl-L-methionine synthase	3	11	0	0.0432308	0.147998	0.0167816	0.0771363	0.05683	0.0720588	18.7179	18.8121	18.8751	18.7334	18.8152	18.7822	18.7934		rob	cmk	P0A6I0	Cytidylate kinase	5	9	0	-0.0299474	0.0538645	0.131304	0.125712	0.115396	0.0672304	20.0126	20.005	20.039	20.0985	20.1426	20.1041	20.005
	WT	cmoA	P76290	Carboxy-S-adenosyl-L-methionine synthase	4	10	0	-0.0296653	-0.00240589	-0.0819941	-0.0157878	-0.0410722	-0.0812539	19.1918	19.1405	19.1809	19.0967	19.1532	19.1355	19.0479		rob	cmk	P0A6I0	Cytidylate kinase	6	7	0	0.0356435	0.145801	0.106989	0.117617	0.0703854	0.0600038	18.3461	18.3964	18.4596	18.4459	18.4713	18.4067	18.346
	WT	cmoA	P76290	Carboxy-S-adenosyl-L-methionine synthase	5	13	0	-0.0485487	0.111749	0.108144	0.039943	0.00119618	-0.0289276	17.7265	17.6993	17.8583	17.7976	17.7518	17.7078	17.6731		rob	cmk	P0A6I0	Cytidylate kinase	7	4	0	-0.0602812	0.0308509	0.205437	0.138633	0.147434	-0.438925	17.0563	16.97	17.0737	17.2572	17.2126	17.235	16.5865
	WT	cmoA	P76290	Carboxy-S-adenosyl-L-methionine synthase	6	9	0	-0.0399783	0.0389072	-0.0671929	-0.137019	0.0194652	0.0963431	17.4829	17.4377	17.4806	17.4173	17.3461	17.5169	17.5955		rob	cmk	P0A6I0	Cytidylate kinase	8	5	0	0.438257	-0.352831	0.055159	1.32437	0.469509	0.265414	13.4034	13.8283	13.0306	13.4521	14.6859	13.8348	13.628
	WT	cmoB	P76291	tRNA U34 carboxymethyltransferase	1	7	0	-0.0517091	-0.0337845	-0.0918375	-0.0487834	-0.0217838	-0.0384379	17.3904	17.3224	17.3538	17.2733	17.316	17.3491	17.3362		rob	cmk	P0A6I0	Cytidylate kinase	9	3	0	-0.12571	-0.00789997	0.0842393	-0.788675	0.473804	-0.601755	12.1578	12.0119	12.1536	12.2548	11.3677	12.6473	11.5429
	WT	cmoB	P76291	tRNA U34 carboxymethyltransferase	2	7	0	-0.040962	-0.177668	-0.0714596	-0.119958	-0.10293	-0.031971	18.5504	18.5137	18.3687	18.4883	18.4688	18.4707	18.5473		rob	cmoA	P76290	Carboxy-S-adenosyl-L-methionine synthase	1	11	0	0.0752111	0.0917896	0.130698	0.0294151	0.0517286	0.0592143	18.5155	18.5926	18.5954	18.6322	18.5273	18.588	18.5706
	WT	cmoB	P76291	tRNA U34 carboxymethyltransferase	3	7	0	-0.0463544	-0.0486349	-0.149408	-0.127106	-0.0789943	-0.0547201	17.5766	17.5812	17.5371	17.4259	17.4697	17.5051	17.5253		rob	cmoA	P76290	Carboxy-S-adenosyl-L-methionine synthase	2	12	0	-0.0964794	-0.0561612	-0.0281578	-0.100879	-0.112373	-0.0621168	19.1175	19.0034	19.045	19.071	19.0279	19.014	19.0612
	WT	cmoB	P76291	tRNA U34 carboxymethyltransferase	4	9	0	0.000628385	-0.105784	-0.137042	-0.0359819	-0.048269	0.0347052	18.6642	18.6432	18.5499	18.514	18.6054	18.6006	18.6362		rob	cmoA	P76290	Carboxy-S-adenosyl-L-methionine synthase	3	11	0	-0.0441898	-0.0105507	0.0269322	0.0329848	-0.0186015	0.0191339	18.8357	18.6708	18.7547	18.7562	18.8047	18.7287	18.8074
	WT	cmoB	P76291	tRNA U34 carboxymethyltransferase	5	5	0	-0.199748	-0.00625722	0.0983438	0.130718	0.0643157	0.0811931	16.9844	16.8059	16.9981	17.0457	17.1004	17.0287	17.0411		rob	cmoA	P76290	Carboxy-S-adenosyl-L-methionine synthase	4	10	0	-0.00892039	0.00352303	0.00312933	0.066084	0.0342173	-0.0964566	19.069	19.0389	19.029	19.0502	19.1205	19.065	18.948
	WT	cmoM	P36566	tRNA 5-carboxymethoxyuridine methyltransferase	1	4	0	-0.0177338	-0.0246001	0.0652644	0.236675	0.232362	0.171278	14.8787	14.8446	14.8513	14.9187	15.0898	15.0916	15.0342		rob	cmoA	P76290	Carboxy-S-adenosyl-L-methionine synthase	5	13	0	0.127481	0.123857	0.0727783	0.166763	0.0579543	-0.0934968	17.7316	17.8815	17.828	17.759	17.9027	17.7658	17.5634
	WT	cmoM	P36566	tRNA 5-carboxymethoxyuridine methyltransferase	2	6	0	-0.0527411	-0.26956	0.0959558	0.14072	-0.0330621	-0.0450325	15.7166	15.6683	15.4431	15.822	15.8958	15.7069	15.7005		rob	cmoA	P76290	Carboxy-S-adenosyl-L-methionine synthase	6	9	0	0.170098	0.192212	0.15493	0.163942	0.126449	0.14162	17.3344	17.5191	17.4943	17.4821	17.5059	17.451	17.4159
	WT	cmoM	P36566	tRNA 5-carboxymethoxyuridine methyltransferase	3	5	0	0.0211244	0.0293039	-0.113118	0.0224457	0.153282	0.000342982	15.4124	15.4844	15.4508	15.2979	15.455	15.5731	15.4161		rob	cmoB	P76291	tRNA U34 carboxymethyltransferase	1	7	0	-0.0993842	-0.0392897	-0.0233668	-0.122151	-0.00527124	0.0450226	17.4328	17.3353	17.3817	17.3955	17.293	17.4483	17.4737
	WT	cmoM	P36566	tRNA 5-carboxymethoxyuridine methyltransferase	4	8	0	0.0103825	0.00232209	-0.0582894	-0.0487062	-0.0683515	-0.0463129	17.8416	17.8304	17.8355	17.7702	17.7702	17.758	17.7327		rob	cmoB	P76291	tRNA U34 carboxymethyltransferase	2	7	0	-0.0342815	-0.0449336	-0.0571159	-0.0643582	-0.0391153	-0.093131	18.5234	18.4714	18.4621	18.448	18.4703	18.4932	18.4361
	WT	cmoM	P36566	tRNA 5-carboxymethoxyuridine methyltransferase	5	6	0	-0.24241	-0.096321	-0.0971728	-0.0846781	-0.178673	0.0911631	14.4386	14.2175	14.3623	14.3044	14.3393	14.24	14.5053		rob	cmoB	P76291	tRNA U34 carboxymethyltransferase	3	7	0	-0.100324	0.0146824	-0.134261	-0.0699316	0.0288051	-0.0789362	17.5685	17.3475	17.5127	17.3279	17.4347	17.5089	17.4422
	WT	cnoX	P77395	Chaperedoxin	1	8	0	-0.159156	-0.186781	-0.149739	-0.204253	-0.218789	-0.128349	18.2356	18.0601	18.046	18.0606	18.0057	17.9973	18.0915		rob	cmoB	P76291	tRNA U34 carboxymethyltransferase	4	9	0	0.0458941	0.0731683	-0.0838777	0.0210723	-9.44875e-05	0.0601369	18.5356	18.5602	18.5652	18.4297	18.5421	18.4972	18.5712
	WT	cnoX	P77395	Chaperedoxin	2	7	0	0.0193388	-0.0358714	0.104216	0.103208	-0.155229	-0.11048	18.6143	18.638	18.5744	18.7279	18.7559	18.4824	18.5327		rob	cmoB	P76291	tRNA U34 carboxymethyltransferase	5	5	0	0.0396499	-0.0299747	0.0649269	0.0463911	-0.0340348	0.189995	17.0732	17.1353	17.0158	17.0928	17.1239	17.0154	17.1885
	WT	cnoX	P77395	Chaperedoxin	3	9	0	-0.0905726	0.0106389	0.0980331	0.108332	0.00936049	-0.134606	19.057	19.0174	19.0768	19.1537	19.1855	19.0739	18.9258		rob	cmoM	P36566	tRNA 5-carboxymethoxyuridine methyltransferase	1	4	0	0.476227	0.502617	0.13467	0.355047	0.281904	0.337845	14.5925	15.0706	15.0832	14.7132	14.9299	14.8951	14.9262
	WT	cnoX	P77395	Chaperedoxin	4	8	0	-0.083382	0.019078	-0.031373	-0.000954349	0.106787	0.0007042	18.6267	18.5217	18.6373	18.5822	18.603	18.7182	18.5647		rob	cmoM	P36566	tRNA 5-carboxymethoxyuridine methyltransferase	2	6	0	0.0674064	-0.0262318	0.0239356	-0.104437	0.10222	0.133943	15.6931	15.7428	15.6505	15.6987	15.5999	15.8042	15.8328
	WT	cnoX	P77395	Chaperedoxin	5	11	0	-0.123283	-0.108052	0.0668486	-0.010116	0.145401	-0.0107386	19.7153	19.6133	19.6272	19.7451	19.6905	19.8408	19.6801		rob	cmoM	P36566	tRNA 5-carboxymethoxyuridine methyltransferase	3	5	0	0.227392	0.0344974	0.198496	0.0305269	-0.0737756	0.27789	15.4814	15.5881	15.4455	15.5735	15.448	15.3193	15.7119
	WT	cnoX	P77395	Chaperedoxin	6	8	0	0.0931293	0.0778001	0.0617304	0.137352	0.0601447	0.00891995	17.9472	18.0351	17.9838	18.0105	18.0847	18.0219	17.9723		rob	cmoM	P36566	tRNA 5-carboxymethoxyuridine methyltransferase	4	8	0	0.0908964	0.199108	0.0965528	0.0833875	0.0108222	0.233399	17.7414	17.811	17.897	17.816	17.8102	17.714	17.9503
	WT	cnoX	P77395	Chaperedoxin	7	8	0	0.194494	0.22226	0.249385	0.148266	0.180043	0.38446	17.2358	17.397	17.413	17.4382	17.3476	17.3927	17.5769		rob	cmoM	P36566	tRNA 5-carboxymethoxyuridine methyltransferase	5	6	0	-0.139792	-0.230849	-0.186779	-0.442568	-0.145021	-0.0781523	14.4999	14.3826	14.2416	14.2678	14.0617	14.3311	14.347
	WT	cnoX	P77395	Chaperedoxin	8	7	0	0.344421	0.346997	0.294619	0.320044	0.312292	0.335727	17.7998	18.1495	18.1831	18.0846	18.1345	18.1333	18.1701		rob	cnoX	P77395	Chaperedoxin	1	8	0	0.0833274	-0.127531	0.0652593	-0.0456831	-0.078607	-0.0260407	18.2916	18.3768	18.1521	18.3428	18.2282	18.2336	18.2613
	WT	cnoX	P77395	Chaperedoxin	9	8	0	0.19725	0.18643	0.185156	0.0710008	0.11247	0.0628372	18.1282	18.2916	18.2962	18.2949	18.1952	18.2339	18.1897		rob	cnoX	P77395	Chaperedoxin	2	7	0	-0.028912	-0.00793375	-0.031063	0.02966	0.0262675	-0.0124984	18.6888	18.6422	18.6645	18.6394	18.7297	18.7239	18.6821
	WT	cnoX	P77395	Chaperedoxin	10	8	0	0.114623	0.10067	0.0875368	0.252628	0.290217	0.0719994	17.5437	17.6541	17.6808	17.649	17.8041	17.8306	17.606		rob	cnoX	P77395	Chaperedoxin	3	9	0	0.552602	0.507402	0.651052	0.453817	0.492397	0.716308	18.5937	19.0256	19.0306	19.1384	18.9836	18.9977	19.2626
	WT	cnu	P64467	OriC-binding nucleoid-associated protein	6	2	0	0.336397	0.293485	0.691887	0.193123	0.244513	0.155632	14.1161	14.4473	14.3684	14.8097	14.3095	14.3752	14.288		rob	cnoX	P77395	Chaperedoxin	4	8	0	-0.10732	-0.171045	-0.0890218	-0.214675	-0.130122	-0.152544	18.7881	18.6595	18.5735	18.6771	18.5588	18.6197	18.611
	WT	cnu	P64467	OriC-binding nucleoid-associated protein	8	2	0	0.046035	0.503645	0.167544	0.268969	0.0122785	0.328864	13.9002	13.9515	14.4402	14.0579	14.1839	13.9337	14.2637		rob	cnoX	P77395	Chaperedoxin	5	11	0	-0.074537	-0.197854	-0.0230815	-0.180937	-0.174961	-0.104205	19.8547	19.8026	19.6294	19.7862	19.6781	19.6559	19.6757
	WT	cnu	P64467	OriC-binding nucleoid-associated protein	9	3	0	0.0722615	-0.187208	-0.105996	-0.0791745	-0.13661	-0.18497	15.0237	15.0621	14.8181	14.8993	14.9405	14.8803	14.8373		rob	cnoX	P77395	Chaperedoxin	6	8	0	-0.00995483	-0.00374896	-0.0333117	0.0209815	-0.0821404	0.0593981	18.1488	18.1534	18.1127	18.1083	18.1774	18.0568	18.148
	WT	coaA	P0A6I3	Pantothenate kinase	1	8	0	-0.0439631	-0.0925063	-0.0777991	-0.0667092	-0.0358912	-0.0972459	18.4067	18.3464	18.3113	18.3036	18.3143	18.3513	18.2936		rob	cnoX	P77395	Chaperedoxin	7	8	0	-0.0911331	-0.125194	-0.101887	-0.201133	-0.146193	-0.059382	17.8104	17.6932	17.6718	17.704	17.6269	17.6955	17.7202
	WT	coaA	P0A6I3	Pantothenate kinase	2	7	0	-0.0256953	0.00539445	-0.00752479	0.0468344	0.0180553	0.0291992	18.8351	18.8138	18.8366	18.837	18.9204	18.8765	18.8932		rob	cnoX	P77395	Chaperedoxin	8	7	0	-0.105268	-0.138488	-0.193783	0.0580435	-0.277069	-0.192805	18.5788	18.4601	18.4203	18.3785	18.5949	18.2635	18.3451
	WT	coaA	P0A6I3	Pantothenate kinase	3	6	0	0.101802	0.224056	0.196077	0.150484	0.0326388	0.199363	18.0909	18.2436	18.3241	18.2856	18.2616	18.131	18.2937		rob	cnoX	P77395	Chaperedoxin	9	8	0	-0.00542221	0.0936395	0.206792	0.0458413	0.0345903	0.0166078	18.3944	18.3688	18.4918	18.614	18.4388	18.4447	18.3978
	WT	coaBC	P0ABQ0	Coenzyme A biosynthesis bifunctional protein CoaBC	1	6	0	-0.128148	-0.0063887	0.131539	0.0516914	0.0146621	0.0474866	17.2106	17.0661	17.2014	17.3169	17.2367	17.2058	17.2423		rob	cnoX	P77395	Chaperedoxin	10	8	0	0.329782	0.261084	0.153252	0.153115	-0.00125253	0.208471	17.7045	18.068	17.9501	17.8101	17.8749	17.7346	17.8434
	WT	coaBC	P0ABQ0	Coenzyme A biosynthesis bifunctional protein CoaBC	2	7	0	0.0539723	-0.2486	-0.0698842	-0.0681303	-0.00683318	0.0918733	16.7232	16.7815	16.4706	16.6626	16.6935	16.7396	16.8439		rob	cnu	P64467	OriC-binding nucleoid-associated protein	6	2	0	-0.0675334	0.0767631	-0.233925	-0.443654	-0.190471	0.10665	14.159	14.106	14.2034	13.9179	13.7229	13.9587	14.2055
	WT	coaBC	P0ABQ0	Coenzyme A biosynthesis bifunctional protein CoaBC	3	6	0	-0.141	-0.151653	-0.0832809	-0.203864	-0.157679	-0.0596056	16.7265	16.6364	16.584	16.6418	16.5428	16.5763	16.6703		rob	cnu	P64467	OriC-binding nucleoid-associated protein	8	2	0	-0.166	0.00109197	-0.325982	0.00843162	-0.633245	-0.191536	13.8973	13.718	13.8784	13.5648	13.8638	13.2259	13.665
	WT	coaBC	P0ABQ0	Coenzyme A biosynthesis bifunctional protein CoaBC	4	7	0	-0.0167665	0.161107	-0.0532579	0.037109	0.19785	0.0624804	17.2634	17.225	17.416	17.197	17.2778	17.446	17.2633		rob	cnu	P64467	OriC-binding nucleoid-associated protein	9	3	0	-0.0685	0.159375	-0.310013	-0.37482	-0.326535	-0.312282	14.8274	14.7387	14.9905	14.5301	14.4511	14.5165	14.5019
	WT	coaBC	P0ABQ0	Coenzyme A biosynthesis bifunctional protein CoaBC	5	2	0	0.0584755	0.267585	0.172456	0.176377	0.360497	-0.293263	14.1506	14.2303	14.4381	14.286	14.3123	14.4911	13.8328		rob	coaA	P0A6I3	Pantothenate kinase	1	8	0	0.000266876	0.0540107	0.0325091	0.0241659	0.0170463	-0.00757804	18.3229	18.3251	18.365	18.3414	18.3294	18.3607	18.3111
	WT	coaD	P0A6I6	Phosphopantetheine adenylyltransferase	2	2	0	0.0687221	-0.0236648	0.251313	0.13892	0.106691	-0.197897	16.8341	16.9071	16.8064	17.0947	17.0114	16.9641	16.665		rob	coaA	P0A6I3	Pantothenate kinase	2	7	0	0.0634937	0.0406148	0.025493	0.0564524	0.112359	-0.0217262	18.7864	18.8323	18.8107	18.7936	18.8541	18.9077	18.7705
	WT	coaD	P0A6I6	Phosphopantetheine adenylyltransferase	3	3	0	0.171745	0.21188	0.298928	0.302341	0.295572	0.22342	16.8443	17.067	17.0653	17.1419	17.1668	17.1474	17.0711		rob	coaA	P0A6I3	Pantothenate kinase	3	6	0	-0.0139687	0.0403713	0.0423143	0.0073675	0.0318162	-0.125133	18.1961	18.0614	18.166	18.132	18.1395	18.1395	18.0236
	WT	coaD	P0A6I6	Phosphopantetheine adenylyltransferase	5	4	0	0.259238	0.131249	0.270007	0.225392	0.22208	0.150067	18.4616	18.7421	18.6128	18.6945	18.6723	18.6637	18.5871		rob	coaA	P0A6I3	Pantothenate kinase	4	3	0	0.522647	-0.154401	-0.698853	0.190235	-0.334342	0.373362	11.441	11.9424	11.243	10.7202	11.6166	11.0684	11.7898
	WT	coaD	P0A6I6	Phosphopantetheine adenylyltransferase	6	4	0	0.0144315	0.216	0.217005	0.198799	0.198954	0.153602	15.402	15.4112	15.5769	15.6207	15.601	15.6155	15.5719		rob	coaBC	P0ABQ0	Coenzyme A biosynthesis bifunctional protein CoaBC	1	6	0	0.0108898	0.014224	3.78251e-05	-0.0226909	-0.101256	-0.010357	17.2095	17.2223	17.2118	17.1955	17.1691	17.1289	17.1949
	WT	coaD	P0A6I6	Phosphopantetheine adenylyltransferase	7	2	0	0.235781	0.774248	0.339067	0.529223	0.308511	0.272485	14.1317	14.3342	14.8609	14.4237	14.6245	14.417	14.3608		rob	coaBC	P0ABQ0	Coenzyme A biosynthesis bifunctional protein CoaBC	2	7	0	-0.210377	-0.0389935	-0.112704	-0.070993	-0.019889	-0.0542028	16.8025	16.5745	16.7472	16.6715	16.7428	16.7915	16.7542
	WT	coaD	P0A6I6	Phosphopantetheine adenylyltransferase	8	5	0	0.60625	0.383747	0.711715	0.495491	0.747651	0.343405	15.0645	15.676	15.4846	15.7664	15.5747	15.8334	15.4425		rob	coaBC	P0ABQ0	Coenzyme A biosynthesis bifunctional protein CoaBC	3	6	0	-0.139854	-0.183599	-0.240296	-0.144314	-0.0710643	-0.180113	16.8746	16.6141	16.6205	16.5279	16.6664	16.7151	16.6471
	WT	coaD	P0A6I6	Phosphopantetheine adenylyltransferase	9	3	0	0.288248	0.178965	0.307084	0.187581	0.378606	0.101411	17.0106	17.2649	17.1711	17.2992	17.1942	17.3824	17.1106		rob	coaBC	P0ABQ0	Coenzyme A biosynthesis bifunctional protein CoaBC	4	7	0	-0.0133485	0.0378542	0.0101282	-0.0129736	-0.0525471	-0.0665909	17.4563	17.4218	17.4507	17.4445	17.4288	17.3656	17.3652
	WT	coaD	P0A6I6	Phosphopantetheine adenylyltransferase	10	3	0	-0.0280678	-0.169988	0.0981219	0.288631	0.153348	0.0391735	14.5763	14.5439	14.4427	14.6922	14.8727	14.7262	14.6058		rob	coaBC	P0ABQ0	Coenzyme A biosynthesis bifunctional protein CoaBC	5	2	0	-0.292902	0.00943594	-0.106125	-0.380704	0.00738862	-0.256878	14.6017	14.3312	14.5837	14.4502	14.2253	14.5853	14.2701
	WT	coaE	P0A6I9	Dephospho-CoA kinase	3	3	0	0.492304	0.523501	-0.122895	0.486054	0.229584	0.444699	13.9653	14.5086	14.498	13.8411	14.4716	14.2024	14.4134		rob	coaD	P0A6I6	Phosphopantetheine adenylyltransferase	2	2	0	-0.0602921	-0.156809	0.0222642	-0.0634791	0.0907195	-0.18343	16.9993	16.9213	16.8261	17.0032	16.947	17.0989	16.8217
	WT	codA	P25524	Cytosine deaminase	1	7	0	-0.0149505	0.0772139	0.211618	0.306155	0.0734869	0.0755454	16.6594	16.6282	16.7339	16.8458	16.94	16.7134	16.7192		rob	coaD	P0A6I6	Phosphopantetheine adenylyltransferase	3	3	0	0.403718	0.331777	0.550182	0.342543	0.193387	0.0436142	16.9198	17.2029	17.1812	17.3637	17.1985	17.0249	16.9161
	WT	codA	P25524	Cytosine deaminase	2	9	0	-0.175935	-0.172437	-0.0382367	-0.0293837	-0.0609462	-0.146386	16.3684	16.1968	16.192	16.3395	16.3775	16.3308	16.2509		rob	coaD	P0A6I6	Phosphopantetheine adenylyltransferase	4	2	0	-1.09125	0.59537	-0.26816	-0.246334	0.474438	-0.374424	11.8201	10.7076	12.372	11.53	11.5592	12.2563	11.4212
	WT	codA	P25524	Cytosine deaminase	3	7	0	-0.0114922	-0.268245	-0.251356	0.284828	-0.00108533	0.100998	14.1801	14.2195	13.921	13.9274	14.4851	14.1865	14.2845		rob	coaD	P0A6I6	Phosphopantetheine adenylyltransferase	5	4	0	-0.104567	0.0489568	0.14383	-0.0756355	0.0198414	-0.0851921	18.7555	18.6734	18.777	18.854	18.6842	18.7516	18.5956
	WT	codA	P25524	Cytosine deaminase	4	8	0	0.00887153	0.083875	0.0989791	-0.0282827	0.0178328	0.0305166	17.5577	17.545	17.6331	17.6436	17.5067	17.5603	17.5256		rob	coaD	P0A6I6	Phosphopantetheine adenylyltransferase	6	4	0	-0.217867	0.145525	0.0999059	0.172328	0.0874716	0.00352291	15.6414	15.4381	15.7546	15.7341	15.8213	15.719	15.5848
	WT	codA	P25524	Cytosine deaminase	5	11	0	0.0630447	0.110451	0.126757	0.0559471	0.0687163	0.109566	19.1338	19.2181	19.2642	19.2235	19.1751	19.1826	19.2189		rob	coaD	P0A6I6	Phosphopantetheine adenylyltransferase	7	2	0	-0.211178	-0.0917009	0.482786	0.393881	0.558034	-0.158317	14.5013	14.2641	14.3962	14.9796	14.9128	15.0907	14.3121
	WT	codA	P25524	Cytosine deaminase	6	8	0	-0.0399898	0.0386825	-0.0150282	-0.0619903	-0.0441925	-0.0221629	17.7761	17.7309	17.7736	17.7627	17.7144	17.7465	17.7702		rob	coaD	P0A6I6	Phosphopantetheine adenylyltransferase	8	5	0	-0.0307011	0.13871	0.382131	0.253712	0.0337645	-0.0213488	15.7382	15.6942	15.8569	16.1138	15.95	15.7338	15.676
	WT	codA	P25524	Cytosine deaminase	7	6	0	-0.0459075	-0.0459696	-0.0385853	-0.0996413	-0.180082	-0.0203042	17.4134	17.3343	17.3225	17.3278	17.2774	17.2102	17.3498		rob	coaD	P0A6I6	Phosphopantetheine adenylyltransferase	9	3	0	-0.145694	-0.0313397	0.140735	-0.206979	-0.243508	-0.236839	17.4929	17.327	17.4652	17.6463	17.2844	17.265	17.2428
	WT	codA	P25524	Cytosine deaminase	8	6	0	-0.281829	-0.0926223	-0.0288534	-0.0616498	-0.111418	-0.0554468	16.4512	16.1746	16.3949	16.4125	16.4042	16.361	16.4304		rob	coaD	P0A6I6	Phosphopantetheine adenylyltransferase	10	3	0	0.194935	0.175242	0.439561	0.0607797	-0.162869	0.420117	14.8644	15.093	15.0242	15.2562	14.9425	14.7328	15.2149
	WT	codA	P25524	Cytosine deaminase	9	8	0	-0.035777	0.0335455	0.00277856	-0.109221	0.036094	-0.00797536	17.9193	17.8496	17.9344	17.9036	17.8061	17.9486	17.91		rob	coaE	P0A6I9	Dephospho-CoA kinase	3	3	0	-0.15155	0.163587	0.0500058	0.481334	0.160944	0.0488273	14.1643	13.8921	14.2575	14.1079	14.5817	14.2369	14.1658
	WT	codA	P25524	Cytosine deaminase	10	6	0	-0.141587	-0.138944	-0.170339	-0.274105	-0.123134	-0.048009	16.3665	16.2206	16.264	16.2139	16.1001	16.24	16.3088		rob	codA	P25524	Cytosine deaminase	1	7	0	-0.0465054	-0.175703	-0.0460641	-0.200192	-0.0813349	0.022948	17.0116	16.967	16.824	16.9516	16.7938	16.951	17.0304
	WT	codB	P0AA82	Cytosine permease	5	2	0	0.0064613	-0.270275	-0.263654	-0.0958184	-0.261293	-0.0516566	14.2548	14.2825	14.0045	13.9541	14.1443	13.9736	14.1786		rob	codA	P25524	Cytosine deaminase	2	9	0	-0.0841267	0.150528	0.0513814	0.00155591	0.0116541	0.062146	16.4195	16.3176	16.5536	16.4525	16.4323	16.44	16.4874
	WT	cohE	P75974	Prophage repressor CohE	1	2	0	0.30568	0.133301	0.449192	0.359352	0.188669	0.623126	14.3694	14.6588	14.4999	14.7933	14.7032	14.5386	14.9768		rob	codA	P25524	Cytosine deaminase	3	7	0	0.238798	0.260136	0.200064	0.00926016	0.251918	0.274604	14.087	14.2051	14.2767	14.1807	14.0324	14.2505	14.3142
	WT	cohE	P75974	Prophage repressor CohE	4	7	0	0.179089	-0.0652045	0.0192088	0.139252	0.196479	0.0344926	16.3464	16.5038	16.2727	16.3525	16.4629	16.5276	16.3182		rob	codA	P25524	Cytosine deaminase	4	8	0	-0.0126813	-0.0928052	-0.00960143	-0.0483344	-0.0863499	0.00114975	17.5336	17.4997	17.3973	17.5021	17.4707	17.409	17.5103
	WT	copA	Q59385	Copper-exporting P-type ATPase	1	7	0	-0.00657169	-0.0536899	-0.11303	0.0528855	-0.0125923	0.0266274	16.2672	16.2443	16.2107	16.1289	16.2945	16.2351	16.2781		rob	codA	P25524	Cytosine deaminase	5	11	0	0.0605497	0.0593881	0.0464376	0.00836697	0.0483606	0.011112	19.1461	19.2291	19.178	19.1471	19.1588	19.1706	19.0825
	WT	copA	Q59385	Copper-exporting P-type ATPase	2	12	0	0.0845765	-0.0694522	0.0608524	-0.052825	0.19035	0.0676845	16.7816	16.8706	16.7082	16.8519	16.7672	16.9953	16.8782		rob	codA	P25524	Cytosine deaminase	6	8	0	-0.0151118	-0.000952845	0.115068	-0.0323992	-0.00558429	-0.0190376	17.8344	17.8339	17.8012	17.9423	17.8096	17.819	17.7552
	WT	copA	Q59385	Copper-exporting P-type ATPase	3	9	0	-0.0921923	0.0748809	0.0503446	8.74739e-05	0.0973122	-0.0363694	16.9394	16.8981	17.0234	16.9884	16.9597	17.0442	16.9064		rob	codA	P25524	Cytosine deaminase	7	6	0	-0.0325032	0.036234	0.0473873	-0.00859764	0.061721	0.0877521	17.4205	17.3619	17.4433	17.4634	17.4295	17.5135	17.4774
	WT	copA	Q59385	Copper-exporting P-type ATPase	4	9	0	0.127047	0.123189	0.191182	0.055213	0.194215	0.0688198	17.3167	17.4221	17.4313	17.4947	17.3491	17.4956	17.3228		rob	codA	P25524	Cytosine deaminase	8	6	0	0.125508	0.0821011	0.0742722	0.0695102	0.18417	0.0777861	16.5308	16.6429	16.5929	16.5985	16.5584	16.6768	16.5678
	WT	copA	Q59385	Copper-exporting P-type ATPase	5	5	0	0.060559	0.0272591	0.0135526	-0.0211232	-0.098312	-0.0541354	16.1638	16.2457	16.211	16.1403	16.128	16.0456	16.0852		rob	codA	P25524	Cytosine deaminase	9	8	0	-0.00491393	-0.05791	0.0761329	0.043679	0.127649	0.115533	18.0426	18.0175	17.9884	18.1315	18.0848	18.186	18.1449
	WT	corA	P0ABI4	Magnesium transport protein CorA	1	5	0	-0.087414	0.0863207	0.0436402	-0.0040489	-0.00489765	-0.0287698	17.7807	17.677	17.8642	17.7991	17.7511	17.7563	17.7362		rob	codA	P25524	Cytosine deaminase	10	6	0	0.145217	0.27615	0.174711	0.212601	0.0663835	0.153305	16.1462	16.3251	16.4069	16.2732	16.3761	16.2439	16.2299
	WT	corA	P0ABI4	Magnesium transport protein CorA	2	5	0	-0.0123279	0.151044	0.166441	0.0406858	0.0941826	0.0308533	18.3259	18.318	18.473	18.5017	18.4051	18.4434	18.3857		rob	codB	P0AA82	Cytosine permease	5	2	0	0.476562	0.616122	0.571213	0.308104	0.266788	0.372072	13.7611	14.2601	14.3498	14.2869	14.0735	14.0041	14.0584
	WT	corA	P0ABI4	Magnesium transport protein CorA	3	5	0	0.149963	0.0697346	0.198418	0.0327539	0.00685607	0.0631265	18.1051	18.306	18.184	18.3022	18.1581	18.1195	18.1717		rob	cohE	P75974	Prophage repressor CohE	1	2	0	-0.0384258	-0.053983	-0.21819	-0.0987255	-0.0894042	-0.179192	14.6708	14.6343	14.6049	14.4386	14.5544	14.6021	14.4874
	WT	corA	P0ABI4	Magnesium transport protein CorA	4	5	0	-0.00656045	0.0951171	0.159429	0.1495	0.0313787	0.0247021	18.4133	18.3851	18.4999	18.5596	18.54	18.4294	18.3753		rob	cohE	P75974	Prophage repressor CohE	4	7	0	-0.0626764	-0.0740561	-0.0569047	-0.112867	-0.0994694	-0.0811201	16.313	16.2291	16.1955	16.2342	16.1856	16.1753	16.2074
	WT	corA	P0ABI4	Magnesium transport protein CorA	5	4	0	-0.723289	-0.416103	0.252144	-0.182247	0.66186	0.607418	15.6636	14.9616	15.2674	15.8787	15.4666	16.3055	16.2465		rob	copA	Q59385	Copper-exporting P-type ATPase	1	7	0	-0.0440436	0.168527	-0.169332	-0.137294	-0.0975967	-0.114692	16.2842	16.242	16.4408	16.1009	16.1292	16.2073	16.1653
	WT	corC	P0AE78	Magnesium and cobalt efflux protein CorC	1	11	0	0.178975	0.116685	0.0681058	0.0514695	0.102697	0.0137658	16.3469	16.5095	16.4608	16.3897	16.3727	16.4301	16.3449		rob	copA	Q59385	Copper-exporting P-type ATPase	2	12	0	0.0401661	0.161282	0.151204	0.216002	0.0918657	0.0966076	16.8589	16.8813	17.0038	16.9917	17.0861	16.9596	16.9613
	WT	corC	P0AE78	Magnesium and cobalt efflux protein CorC	2	7	0	-0.0607083	-0.0320073	-0.112001	-0.105133	-0.086928	-0.0646937	17.9667	17.9104	17.9308	17.8641	17.9	17.9031	17.9309		rob	copA	Q59385	Copper-exporting P-type ATPase	3	9	0	-0.0107184	0.0762138	0.141111	0.132917	-0.0303885	-0.158041	17.0953	16.9639	17.1011	17.13	17.1643	16.9765	16.8899
	WT	corC	P0AE78	Magnesium and cobalt efflux protein CorC	3	10	0	-0.0638669	-0.0655175	-0.0556939	0.0515965	0.0591712	-0.148516	18.3338	18.3209	18.2774	18.2768	18.4056	18.4005	18.1887		rob	copA	Q59385	Copper-exporting P-type ATPase	4	9	0	0.083254	0.242008	0.126739	0.255706	0.239901	0.124136	17.4295	17.4915	17.628	17.5343	17.6706	17.6312	17.5291
	WT	corC	P0AE78	Magnesium and cobalt efflux protein CorC	4	6	0	0.0147897	0.0413041	-0.0190708	0.0230063	0.094959	-0.034886	17.722	17.7152	17.7548	17.6898	17.7223	17.8017	17.6245		rob	copA	Q59385	Copper-exporting P-type ATPase	5	5	0	-0.0392653	-0.0138325	0.116555	-0.0466048	-0.0128932	0.00214065	16.2926	16.2758	16.2514	16.3638	16.2503	16.2559	16.22
	WT	corC	P0AE78	Magnesium and cobalt efflux protein CorC	5	6	0	-0.356845	-0.353996	0.366835	0.173581	0.682928	0.71274	14.9049	14.5693	14.5708	15.2346	15.0638	15.5679	15.5931		rob	corA	P0ABI4	Magnesium transport protein CorA	1	5	0	-0.0802085	0.0453382	-0.0346819	-0.00347166	-0.0325814	-0.00694156	17.7262	17.6479	17.7597	17.6776	17.7051	17.7143	17.7151
	WT	cpdA	P0AEW4	3',5'-cyclic adenosine monophosphate phosphodiesterase CpdA	2	2	0	0.258206	0.126734	0.181293	0.192902	0.0401974	0.467166	13.5336	13.7962	13.6564	13.7243	13.7649	13.5971	14.0297		rob	corA	P0ABI4	Magnesium transport protein CorA	2	5	0	0.0923917	0.0926518	0.0309248	0.0845571	0.0277863	0.0566549	18.2623	18.337	18.3386	18.2749	18.3581	18.299	18.3248
	WT	cpdA	P0AEW4	3',5'-cyclic adenosine monophosphate phosphodiesterase CpdA	4	2	0	-0.0468845	0.113568	-0.154559	0.283232	0.120469	0.00786792	14.394	14.3255	14.4991	14.2264	14.6545	14.4993	14.3393		rob	corA	P0ABI4	Magnesium transport protein CorA	3	5	0	-0.023537	0.0903805	0.0381143	0.00418762	-0.08264	0.0196286	18.1616	18.0175	18.1816	18.0934	18.1019	17.9906	18.1339
	WT	cpdA	P0AEW4	3',5'-cyclic adenosine monophosphate phosphodiesterase CpdA	5	3	0	-0.0354414	0.076794	0.0784443	-0.0104801	-0.187273	-0.111597	14.0461	14.032	14.1429	14.0875	14.021	13.8389	13.91		rob	corA	P0ABI4	Magnesium transport protein CorA	4	5	0	0.0417846	0.0869797	0.0624401	0.01872	0.0285458	0.0456893	18.4048	18.4253	18.4482	18.4452	18.4089	18.3951	18.4259
	WT	cpdA	P0AEW4	3',5'-cyclic adenosine monophosphate phosphodiesterase CpdA	6	2	0	1.06991	0.152098	0.43981	-0.238549	0.457742	0.299856	10.7756	11.8403	10.8866	11.2171	10.5373	11.248	11.0917		rob	corA	P0ABI4	Magnesium transport protein CorA	5	4	0	-1.36008	-1.19253	-0.382651	-0.64877	-0.0932587	0.263139	16.5324	15.1948	15.3124	16.1044	15.888	16.4153	16.7208
	WT	cpdA	P0AEW4	3',5'-cyclic adenosine monophosphate phosphodiesterase CpdA	7	3	0	0.865819	0.955686	0.769091	0.522394	0.458367	0.684431	12.7222	13.5548	13.6329	13.4443	13.2082	13.1574	13.3633		rob	corC	P0AE78	Magnesium and cobalt efflux protein CorC	1	11	0	-0.019325	-0.00307907	-0.0403502	-0.181872	-0.191765	-0.0779462	16.4816	16.4641	16.4666	16.4272	16.282	16.3105	16.3994
	WT	cpdA	P0AEW4	3',5'-cyclic adenosine monophosphate phosphodiesterase CpdA	8	2	0	-0.109954	0.0720151	0.121452	0.354761	0.029025	0.353101	13.4201	13.3154	13.5285	13.5317	13.7895	13.4703	13.8078		rob	corC	P0AE78	Magnesium and cobalt efflux protein CorC	2	7	0	-0.0684205	0.00868024	-0.061674	-0.0498425	0.0678308	-0.10159	17.9198	17.8337	17.9122	17.8398	17.8812	17.9966	17.8241
	WT	cpdA	P0AEW4	3',5'-cyclic adenosine monophosphate phosphodiesterase CpdA	9	4	0	-0.0381855	0.141976	0.0354217	0.0273368	0.097959	0.189764	15.0945	15.0224	15.2181	15.1115	15.1178	15.1856	15.2829		rob	corC	P0AE78	Magnesium and cobalt efflux protein CorC	3	10	0	-0.0595535	-0.0890023	-0.10112	0.00226222	-0.069737	0.0236097	18.4264	18.2462	18.267	18.2189	18.3648	18.2683	18.4027
	WT	cpdA	P0AEW4	3',5'-cyclic adenosine monophosphate phosphodiesterase CpdA	10	3	0	0.867258	1.00658	0.125172	0.0675163		0.0997921	11.2524	12.1154	12.2954	11.3953	11.3277		11.3425		rob	corC	P0AE78	Magnesium and cobalt efflux protein CorC	4	6	0	-0.0388896	-0.139896	0.0312653	-0.136335	-0.055097	-0.0161306	17.7574	17.6973	17.574	17.7667	17.6065	17.6641	17.7168
	WT	cpdB	P08331	2',3'-cyclic-nucleotide 2'-phosphodiesterase/3'-nucleotidase	1	7	0	-0.242176	-0.268257	-0.255629	-0.201149	-0.114977	-0.044784	16.7843	16.5258	16.5132	16.5034	16.5575	16.6498	16.7237		rob	corC	P0AE78	Magnesium and cobalt efflux protein CorC	5	6	0	-0.640848	-0.864983	-0.424526	-0.618335	-0.170599	-0.114168	15.7177	15.0993	14.8253	15.2478	15.1037	15.5233	15.5288
	WT	cpdB	P08331	2',3'-cyclic-nucleotide 2'-phosphodiesterase/3'-nucleotidase	2	9	0	0.137779	0.100802	0.093162	0.0354529	0.089832	-0.0179246	17.199	17.3412	17.2958	17.3015	17.2729	17.3122	17.21		rob	cpdA	P0AEW4	3',5'-cyclic adenosine monophosphate phosphodiesterase CpdA	2	2	0	-0.226218	-0.0447982	-0.170037	0.171711	-0.309328	-0.0363871	13.9553	13.7114	13.8941	13.7669	14.1382	13.6548	13.9247
	WT	cpdB	P08331	2',3'-cyclic-nucleotide 2'-phosphodiesterase/3'-nucleotidase	3	12	0	-0.0376436	0.0456101	0.0210945	0.129472	0.132082	0.0471645	18.1197	18.133	18.1745	18.1395	18.2694	18.2593	18.1703		rob	cpdA	P0AEW4	3',5'-cyclic adenosine monophosphate phosphodiesterase CpdA	4	2	0	-0.030882	0.250132	0.0482362	0.106906	-0.0880321	0.0868028	14.3585	14.3064	14.5652	14.3848	14.4509	14.2323	14.4208
	WT	cpdB	P08331	2',3'-cyclic-nucleotide 2'-phosphodiesterase/3'-nucleotidase	4	8	0	0.185134	-0.456974	0.108219	0.222655	0.108147	-0.321823	13.9213	14.0848	13.4558	14.0164	14.1212	14.0142	13.5368		rob	cpdA	P0AEW4	3',5'-cyclic adenosine monophosphate phosphodiesterase CpdA	5	3	0	0.175531	0.110023	-0.152673	-0.120326	-0.0545437	-0.198277	14.1348	14.3327	14.2174	13.9367	14.0188	14.0564	13.8618
	WT	cpdB	P08331	2',3'-cyclic-nucleotide 2'-phosphodiesterase/3'-nucleotidase	5	10	0	0.0442999	-0.0365415	0.0397504	0.0396102	0.0142765	0.126503	17.4204	17.486	17.4039	17.4231	17.4454	17.4148	17.5225		rob	cpdA	P0AEW4	3',5'-cyclic adenosine monophosphate phosphodiesterase CpdA	6	2	0	-0.804326		-0.631951	-0.049668	-0.5395	0.597967	11.4851	10.6953		10.8459	11.443	10.9357	12.0229
	WT	cpdB	P08331	2',3'-cyclic-nucleotide 2'-phosphodiesterase/3'-nucleotidase	6	4	0	-0.101806	0.0637513	-0.0253069	0.068314	0.0637178	0.157856	15.7133	15.6062	15.7358	15.6896	15.7818	15.7915	15.8873		rob	cpdA	P0AEW4	3',5'-cyclic adenosine monophosphate phosphodiesterase CpdA	7	3	0	0.0874704	-0.317099	0.20774	0.180244	-0.466383	0.314266	13.3007	13.3621	12.9702	13.5039	13.4986	12.8657	13.5841
	WT	cpoB	P45955	Cell division coordinator CpoB	1	6	0	-0.0331697	-0.838586	0.272303	-0.259015	-0.315874	0.142671	17.7867	17.7372	16.9454	18.0338	17.5021	17.4514	17.9137		rob	cpdA	P0AEW4	3',5'-cyclic adenosine monophosphate phosphodiesterase CpdA	8	2	0	0.127022	-0.465122	-0.184514	-0.996637	-0.645548	-0.189501	13.9794	14.0931	13.4943	13.7884	12.9409	13.2957	13.7491
	WT	cpoB	P45955	Cell division coordinator CpoB	2	7	0	0.0105991	-0.500118	0.460714	-0.230605	-0.0609779	-0.0426216	19.1034	19.1184	18.5993	19.5735	18.9112	19.0658	19.0897		rob	cpdA	P0AEW4	3',5'-cyclic adenosine monophosphate phosphodiesterase CpdA	9	4	0	-0.128798	0.329464	0.176656	0.100659	0.0325308	-0.100692	14.9426	14.7936	15.2758	15.132	15.0418	14.9909	14.8287
	WT	cpoB	P45955	Cell division coordinator CpoB	3	8	0	0.359647	0.366949	0.16475	-0.0728713	0.188699	0.209598	18.272	18.6826	18.6481	18.4354	18.2193	18.4682	18.485		rob	cpdA	P0AEW4	3',5'-cyclic adenosine monophosphate phosphodiesterase CpdA	10	3	0	-2.45159	-1.20939	-0.82404	-0.917449	-0.522062	-0.49111	12.4614	10.0435	11.2366	11.5897	11.5613	11.9707	11.9007
	WT	cpoB	P45955	Cell division coordinator CpoB	4	8	0	0.330668	0.2464	0.233478	-0.0887962	0.244935	0.235984	19.2658	19.5749	19.5037	19.4862	19.1543	19.4955	19.4392		rob	cpdB	P08331	2',3'-cyclic-nucleotide 2'-phosphodiesterase/3'-nucleotidase	1	7	0	0.047893	0.000597942	0.175176	0.0465904	0.0429599	-0.144435	16.6426	16.6923	16.6313	16.8037	16.6715	16.7062	16.4939
	WT	cpoB	P45955	Cell division coordinator CpoB	5	9	0	0.109609	-0.13436	-0.0813779	0.00619036	-0.0883166	-0.0948683	20.2504	20.3813	20.136	20.132	20.2419	20.1422	20.1311		rob	cpdB	P08331	2',3'-cyclic-nucleotide 2'-phosphodiesterase/3'-nucleotidase	2	9	0	0.00413405	0.0900636	0.0295204	0.0571791	0.0464052	-0.10644	17.2435	17.2299	17.3172	17.2547	17.3119	17.2988	17.1429
	WT	cpoB	P45955	Cell division coordinator CpoB	6	8	0	-0.039317	0.0785331	0.426712	-0.0916182	0.0466098	-0.266249	18.453	18.4085	18.4904	18.8814	18.3616	18.5142	18.203		rob	cpdB	P08331	2',3'-cyclic-nucleotide 2'-phosphodiesterase/3'-nucleotidase	3	12	0	-0.0205973	-0.0832882	-0.128663	-0.072476	-0.0819011	-0.0408709	18.3328	18.1916	18.1791	18.0978	18.1964	18.1625	18.2446
	WT	cpoB	P45955	Cell division coordinator CpoB	7	9	0	-0.112143	-0.135609	-0.17971	-0.217285	-0.138658	-0.077452	18.8524	18.7071	18.6718	18.6257	18.5987	18.6907	18.7316		rob	cpdB	P08331	2',3'-cyclic-nucleotide 2'-phosphodiesterase/3'-nucleotidase	4	8	0	-0.336064	-0.197497	-0.0539613	0.00545474	-0.0712389	0.0995752	13.9824	13.6251	13.7414	13.9065	13.9733	13.8729	14.0575
	WT	cpoB	P45955	Cell division coordinator CpoB	8	8	0	-0.0370443	-0.0932484	-0.228595	-0.404889	-0.150428	-0.205525	18.1813	18.1495	18.1244	17.9428	17.7911	18.0521	18.0104		rob	cpdB	P08331	2',3'-cyclic-nucleotide 2'-phosphodiesterase/3'-nucleotidase	5	10	0	-0.117788	-0.311883	-0.195499	-0.282226	-0.187935	-0.140513	17.5184	17.4231	17.1791	17.2776	17.2405	17.3067	17.3032
	WT	cpoB	P45955	Cell division coordinator CpoB	9	8	0	0.0696516	-0.0356807	-0.372609	-0.0374004	0.124062	0.0547883	17.8485	17.8843	17.7944	17.4575	17.8072	17.9658	17.9019		rob	cpdB	P08331	2',3'-cyclic-nucleotide 2'-phosphodiesterase/3'-nucleotidase	6	4	0	-0.175643	-0.119925	-0.386069	-0.329071	-0.176432	-0.138274	15.9265	15.7654	15.7743	15.5332	15.605	15.7402	15.7281
	WT	cpoB	P45955	Cell division coordinator CpoB	10	7	0	-0.132032	-0.251804	-0.250176	-0.323645	-0.0157993	-0.356164	16.3992	16.2629	16.1839	16.1668	16.0833	16.38	16.0334		rob	cpoB	P45955	Cell division coordinator CpoB	1	6	0	0.201561	-0.278573	-0.00319365	0.204609	0.0750318	-0.0538732	17.1983	17.4018	16.9079	17.1811	17.3853	17.294	17.1403
	WT	cpxA	P0AE82	Sensor histidine kinase CpxA	1	4	0	0.0974702	0.0340339	0.161778	-0.135747	-0.00735079	-0.122475	16.9036	16.9847	16.9348	17.04	16.7422	16.8767	16.7653		rob	cpoB	P45955	Cell division coordinator CpoB	2	7	0	0.10101	-0.0238671	0.190076	0.00378714	-0.0950328	-0.102554	18.7833	18.8667	18.7431	18.9551	18.7984	18.6972	18.6866
	WT	cpxA	P0AE82	Sensor histidine kinase CpxA	2	2	0	0.262604	0.0456892	0.218012	0.159126	0.207875	0.15158	16.8994	17.1663	16.9411	17.1268	17.0969	17.1306	17.0798		rob	cpoB	P45955	Cell division coordinator CpoB	3	8	0	0.69559	0.39984	0.684941	0.269841	0.502898	0.339037	17.3248	17.8997	17.6542	17.9034	17.5307	17.7393	17.6165
	WT	cpxA	P0AE82	Sensor histidine kinase CpxA	3	5	0	-0.111066	-0.174158	-0.0127032	-0.0895007	-0.0838183	-0.194811	17.2527	17.1926	17.0877	17.2386	17.1834	17.1764	17.0613		rob	cpoB	P45955	Cell division coordinator CpoB	4	8	0	0.203729	0.1385	-0.0519584	-0.142217	-0.00788324	-0.183356	18.771	18.9536	18.866	18.6971	18.6142	18.7249	18.5632
	WT	cpxA	P0AE82	Sensor histidine kinase CpxA	4	4	0	0.470953	0.2063	0.226983	-0.0287836	0.0820894	0.308867	14.1692	14.6185	14.367	14.383	14.1176	14.236	14.4154		rob	cpoB	P45955	Cell division coordinator CpoB	5	9	0	-0.0631224	-0.0135826	-0.193382	-0.511255	-0.0511998	-0.474348	19.736	19.6953	19.695	19.4972	19.229	19.661	19.1869
	WT	cpxA	P0AE82	Sensor histidine kinase CpxA	5	2	0	0.324577	0.0744771	-0.14844	0.0528944	-0.106398	-0.0170894	13.965	14.3108	14.0594	13.7795	14.0032	13.8387	13.9234		rob	cpoB	P45955	Cell division coordinator CpoB	6	8	0	0.00405376	-0.186002	-0.183063	-0.242765	-0.22866	0.207893	17.9034	17.922	17.685	17.7131	17.6682	17.6648	18.0511
	WT	cpxR	P0AE88	Transcriptional regulatory protein CpxR	1	7	0	-0.264018	-0.135976	-0.0515653	-0.0670294	0.0205685	-0.0637033	17.0609	16.7805	16.9221	16.984	16.9682	17.062	16.9814		rob	cpoB	P45955	Cell division coordinator CpoB	7	9	0	-0.195057	-0.0433806	-0.309686	-0.369521	-0.399733	-0.322148	18.4461	18.2249	18.3893	18.1319	18.0942	18.0776	18.093
	WT	cpxR	P0AE88	Transcriptional regulatory protein CpxR	2	5	0	0.902611	0.422709	1.00292	0.657537	0.671263	0.395572	14.9189	15.8259	15.3376	15.9312	15.6149	15.6135	15.3433		rob	cpoB	P45955	Cell division coordinator CpoB	8	8	0	0.084019	-0.232189	-0.0313626	-0.384197	-0.211266	-0.195987	17.7154	17.7861	17.4632	17.6775	17.2893	17.466	17.4786
	WT	cpxR	P0AE88	Transcriptional regulatory protein CpxR	3	7	0	0.158368	0.205423	0.0462015	0.122512	0.0405603	-0.156725	16.3696	16.5789	16.5842	16.4144	16.5123	16.4176	16.2163		rob	cpoB	P45955	Cell division coordinator CpoB	9	8	0	-0.282553	-0.0661697	-0.306153	-0.349843	-0.278731	-0.443784	17.5667	17.2639	17.5042	17.2732	17.2153	17.3036	17.1097
	WT	cpxR	P0AE88	Transcriptional regulatory protein CpxR	4	7	0	-0.0724391	-0.175898	-0.322361	-0.0564686	-0.304716	-0.275391	18.336	18.2419	18.1516	18.0005	18.2568	18.016	17.998		rob	cpoB	P45955	Cell division coordinator CpoB	10	7	0	0.0983454	0.0847839	0.0681411	1.68087e-05	0.257705	0.145189	15.3882	15.5202	15.4574	15.4086	15.4054	15.6771	15.4637
	WT	cpxR	P0AE88	Transcriptional regulatory protein CpxR	5	9	0	0.151773	0.00352994	0.0749934	-0.067565	-0.0553365	-0.327744	16.0231	16.1962	16.0466	16.0611	15.9409	15.9478	15.6709		rob	cpxA	P0AE82	Sensor histidine kinase CpxA	1	4	0	-0.0955383	0.126414	-0.0298214	-0.0213543	0.0773062	-0.0663679	17.0788	16.9851	17.1933	17.035	17.0398	17.1768	17.0082
	WT	cpxR	P0AE88	Transcriptional regulatory protein CpxR	6	4	0	0.12157	0.129835	0.291467	0.00617247	0.0772098	-0.261625	15.7647	15.8811	15.8534	16.0578	15.7711	15.8565	15.5193		rob	cpxA	P0AE82	Sensor histidine kinase CpxA	2	2	0	0.0248216	0.125514	0.0378069	0.0942251	0.0778602	0.00392343	17.1701	17.1772	17.2793	17.1896	17.2756	17.2568	17.1799
	WT	cpxR	P0AE88	Transcriptional regulatory protein CpxR	7	3	0	0.399609	0.915445	0.266119	0.177939	0.624895	-0.129211	13.4211	13.7875	14.2916	13.6402	13.5626	14.0229	13.2485		rob	cpxA	P0AE82	Sensor histidine kinase CpxA	3	5	0	-0.0605653	-0.015866	-0.0206001	0.0148149	0.0142984	-0.181955	17.4267	17.2455	17.3404	17.2998	17.3777	17.3527	17.1974
	WT	cpxR	P0AE88	Transcriptional regulatory protein CpxR	8	2	0	-0.340031	-0.914119	-0.386432	0.0684465	-0.17478	-0.366725	12.4407	12.106	11.563	12.0445	12.5239	12.2872	12.1086		rob	cpxA	P0AE82	Sensor histidine kinase CpxA	4	4	0	-0.38473	-0.520242	-0.432647	-0.0626258	-0.362006	-0.305444	14.8653	14.4594	14.3016	14.4107	14.7881	14.4651	14.5354
	WT	cpxR	P0AE88	Transcriptional regulatory protein CpxR	9	3	0	0.746798	0.833752	0.471748	0.140332	0.201936	0.400998	13.6034	14.3163	14.4188	14.0567	13.7398	13.7985	14.003		rob	cpxA	P0AE82	Sensor histidine kinase CpxA	5	2	0	0.476732	0.872427	0.368661	0.370891	0.854368	0.531605	13.4833	13.9824	14.3282	13.8065	13.8585	14.3138	13.9401
	WT	cra	P0ACP1	Catabolite repressor/activator	1	7	0	-0.123225	-0.102785	-0.0176457	-0.209558	0.0316222	-0.0709896	16.5878	16.4483	16.4822	16.5449	16.3526	16.5999	16.5011		rob	cpxR	P0AE88	Transcriptional regulatory protein CpxR	1	7	0	0.0345351	0.147008	0.0356603	0.0214418	0.0407155	0.0096039	16.9945	17.0309	17.1296	17.0162	16.9983	17.0559	16.9999
	WT	cra	P0ACP1	Catabolite repressor/activator	2	8	0	0.0151127	-0.0318421	0.0566203	0.0431037	0.0524912	0.0338083	16.3827	16.4022	16.3469	16.4487	16.4643	16.4586	16.4454		rob	cpxR	P0AE88	Transcriptional regulatory protein CpxR	2	5	0	0.290011	0.0885469	0.000588069	0.100566	-0.407533	-0.0535338	15.6518	15.9241	15.724	15.6341	15.7636	15.2532	15.6041
	WT	cra	P0ACP1	Catabolite repressor/activator	3	6	0	-0.153845	0.0200486	-0.0658163	-0.0101637	0.0410324	0.00872438	16.4078	16.3049	16.437	16.3406	16.4178	16.4563	16.42		rob	cpxR	P0AE88	Transcriptional regulatory protein CpxR	3	7	0	-0.0231249	-0.0735093	0.0598821	-0.0963513	-0.0156603	-0.991366	16.4688	16.325	16.3248	16.4223	16.3085	16.3648	15.4301
	WT	cra	P0ACP1	Catabolite repressor/activator	4	4	0	-0.217274	-0.368758	-0.100804	-0.000756646	-0.215834	0.112173	15.1897	14.9508	14.8125	15.0758	15.1662	14.9587	15.2393		rob	cpxR	P0AE88	Transcriptional regulatory protein CpxR	4	7	0	-0.133195	-0.196683	-0.292694	-0.241331	-0.275029	-0.268942	18.5559	18.4015	18.3157	18.2413	18.3	18.2427	18.2625
	WT	creA	P0AE91	Protein CreA	1	7	0	0.174391	0.0961832	0.129068	0.326342	0.0933577	0.165791	17.3461	17.5042	17.4395	17.4499	17.6469	17.42	17.4962		rob	cpxR	P0AE88	Transcriptional regulatory protein CpxR	5	9	0	0.0930036	-0.036655	-0.0472629	0.0421196	0.0771668	-0.203452	16.212	16.3274	16.1479	16.1193	16.2584	16.2653	15.9338
	WT	creA	P0AE91	Protein CreA	2	7	0	-0.0617717	0.135175	0.126313	0.0520595	0.142157	0.19745	18.2683	18.2109	18.3995	18.404	18.3588	18.4338	18.4947		rob	cpxR	P0AE88	Transcriptional regulatory protein CpxR	6	4	0	0.173627	0.284083	0.103376	0.346371	-0.11687	-0.0640528	15.7882	15.9764	16.0399	15.8843	16.1421	15.6614	15.664
	WT	creA	P0AE91	Protein CreA	3	7	0	0.0658748	0.0289416	0.11931	0.0481529	0.109418	0.0918401	17.5306	17.6474	17.5687	17.6485	17.5989	17.6475	17.6258		rob	cpxR	P0AE88	Transcriptional regulatory protein CpxR	7	3	0	0.736383	0.805312	1.06478	1.05419	0.90814	0.193557	13.3856	14.0959	14.1775	14.4458	14.4574	14.325	13.5483
	WT	creA	P0AE91	Protein CreA	4	7	0	0.128374	0.0710875	0.176481	0.117369	0.137478	0.0706593	18.1616	18.2684	18.2242	18.325	18.2562	18.2839	18.1697		rob	cpxR	P0AE88	Transcriptional regulatory protein CpxR	8	2	0	0.0805204	-0.0195346	0.469866		-0.463968	-0.316546	12.2648	12.3319	12.2252	12.7281		11.7627	11.9074
	WT	creA	P0AE91	Protein CreA	5	7	0	0.138676	0.141035	0.170285	0.147459	0.15735	0.00602072	18.5427	18.7027	18.7037	18.676	18.6755	18.6802	18.5243		rob	cpxR	P0AE88	Transcriptional regulatory protein CpxR	9	3	0	-0.132917	0.54586	0.515897	-0.810775	-1.11308	0.0867847	13.8697	13.7166	14.4193	14.3984	13.0575	12.7723	13.9433
	WT	creA	P0AE91	Protein CreA	6	7	0	0.0523536	-0.0627361	-0.137925	0.015325	-0.0927575	-0.0859364	17.6255	17.6727	17.5216	17.4893	17.6411	17.5474	17.5558		rob	cra	P0ACP1	Catabolite repressor/activator	1	7	0	-0.20377	0.136489	0.111721	-0.042422	0.0902099	-0.0611771	16.5049	16.3031	16.6295	16.6027	16.4448	16.6158	16.4396
	WT	creA	P0AE91	Protein CreA	7	6	0	-0.0211488	-0.115487	-0.000118447	-0.0159497	0.00191972	-0.00752717	17.6133	17.5589	17.4528	17.5662	17.5609	17.5921	17.5624		rob	cra	P0ACP1	Catabolite repressor/activator	2	8	0	-0.000961164	0.150124	0.0547272	0.0151141	-0.0416861	0.107507	16.4033	16.3847	16.5371	16.4397	16.4297	16.3705	16.5167
	WT	creA	P0AE91	Protein CreA	8	7	0	-0.161048	-0.0898563	-0.0253651	-0.00776208	-0.101535	-0.00647783	17.6309	17.4751	17.5774	17.5957	17.6378	17.5506	17.659		rob	cra	P0ACP1	Catabolite repressor/activator	3	6	0	-0.00942745	0.149963	-0.0264946	-0.0175276	0.0111441	0.273153	16.4675	16.3374	16.547	16.3346	16.3861	16.3903	16.6933
	WT	creA	P0AE91	Protein CreA	9	7	0	0.0250741	-0.064764	-0.0562435	0.00694812	-0.0228468	0.00535775	17.7365	17.7276	17.6533	17.6618	17.7394	17.7068	17.7404		rob	cra	P0ACP1	Catabolite repressor/activator	4	4	0	0.175099	0.546623	0.0982546	0.0668378	0.21734	0.389789	14.8249	14.9788	15.328	14.9012	14.8772	15.004	15.1902
	WT	creA	P0AE91	Protein CreA	10	7	0	-0.0996103	-0.0100329	-0.0424046	-0.139767	-0.11378	-0.10671	17.3176	17.2137	17.344	17.293	17.1856	17.2004	17.2012		rob	creA	P0AE91	Protein CreA	1	7	0	0.00876984	-0.0306446	-0.0246991	0.0418685	0.0847102	0.0363309	17.9518	17.9625	17.9093	17.9131	17.976	18.0572	17.984
	WT	crl	P24251	Sigma factor-binding protein Crl	1	5	0	0.0640966	0.0163012	0.0197667	-0.0048217	0.000262069	0.0880128	16.8455	16.8933	16.859	16.84	16.8151	16.8263	16.9178		rob	creA	P0AE91	Protein CreA	2	7	0	0.040802	0.0556585	-0.00352656	0.0567645	0.0861547	-0.0150516	18.8155	18.8386	18.8548	18.7936	18.8835	18.9105	18.8063
	WT	crl	P24251	Sigma factor-binding protein Crl	2	5	0	-0.0104342	0.0667673	0.104537	0.0445658	-0.0420573	-0.00832406	16.1788	16.1727	16.2416	16.2927	16.2618	16.1601	16.1994		rob	creA	P0AE91	Protein CreA	3	7	0	-0.0206221	-0.127718	0.00654976	0.00445668	-0.0455341	-0.0118615	18.1435	18.0022	17.9453	18.0437	18.084	18.0096	18.0843
	WT	crl	P24251	Sigma factor-binding protein Crl	3	5	0	0.0853069	0.137586	0.107906	0.292162	0.106213	0.142064	16.5042	16.6404	16.6509	16.6107	16.8165	16.6179	16.6496		rob	creA	P0AE91	Protein CreA	4	7	0	0.00833213	-0.0123923	-0.0853198	0.0265316	0.0179314	0.029928	18.5938	18.5809	18.5379	18.4866	18.6058	18.5735	18.5993
	WT	crl	P24251	Sigma factor-binding protein Crl	4	3	0	0.0999061	-0.387524	0.0537254	-0.240458	0.0570661	-0.125103	13.1384	13.2167	12.7424	13.179	12.8752	13.1802	12.9506		rob	creA	P0AE91	Protein CreA	5	7	0	0.00639217	-0.0263533	-0.0667667	-0.036395	-0.0208918	-0.114023	19.262	19.2909	19.2082	19.1499	19.23	19.2173	19.0733
	WT	crp	P0ACJ8	cAMP-activated global transcriptional regulator CRP	1	11	0	0.0671882	0.0363808	0.0779457	0.0640701	0.000769859	-0.0133549	21.1934	21.2443	21.227	21.2461	21.2319	21.1747	21.1643		rob	creA	P0AE91	Protein CreA	6	7	0	-0.147229	-0.189835	-0.087861	-0.186053	-0.120454	-0.073749	18.2682	18.1356	18.0461	18.1731	18.0897	18.1379	18.1343
	WT	crp	P0ACJ8	cAMP-activated global transcriptional regulator CRP	2	14	0	0.0042947	-0.0384719	-0.00683661	-0.0224904	0.000503656	-0.0421609	21.356	21.3647	21.3136	21.3586	21.372	21.3798	21.3427		rob	creA	P0AE91	Protein CreA	7	6	0	-0.237079	-0.114056	-0.0972418	-0.0928838	-0.097092	-0.167692	18.4294	18.1662	18.3019	18.3276	18.3541	18.3636	18.2308
	WT	crp	P0ACJ8	cAMP-activated global transcriptional regulator CRP	3	12	0	0.0694544	0.0220891	0.0812106	-0.0537082	0.00700555	-0.0317092	21.6707	21.7911	21.7019	21.7506	21.6372	21.6852	21.6424		rob	creA	P0AE91	Protein CreA	8	7	0	-0.0158809	-0.123418	-0.0645283	0.0827926	0.100167	-0.0408305	18.1595	18.1303	18.0161	18.0885	18.2004	18.2215	18.0779
	WT	crp	P0ACJ8	cAMP-activated global transcriptional regulator CRP	4	13	0	0.0258973	0.00760238	0.0506134	-0.0121021	-0.058721	-0.00206851	21.6001	21.6044	21.5992	21.6376	21.5653	21.5261	21.5354		rob	creA	P0AE91	Protein CreA	9	7	0	-0.079274	-0.0584765	-0.0748927	-0.0664946	-0.0332756	-0.122373	18.3877	18.2882	18.3329	18.3256	18.3197	18.3701	18.2521
	WT	crp	P0ACJ8	cAMP-activated global transcriptional regulator CRP	5	7	0	-0.202585	-0.207983	-0.0054263	-0.0872733	0.02394	-0.0434287	18.6746	18.4933	18.4866	18.6322	18.5727	18.6786	18.6067		rob	creA	P0AE91	Protein CreA	10	7	0	-0.0121962	-0.0617983	-0.0871766	0.00017809	0.0062344	-0.101904	17.8866	17.9081	17.8093	17.7517	17.904	17.9241	17.7151
	WT	crr	P69783	PTS system glucose-specific EIIA component	1	7	0	-0.0520451	-0.123741	-0.149796	-0.0814935	-0.136181	-0.136777	20.6887	20.6203	20.5621	20.5136	20.5816	20.533	20.5361		rob	crl	P24251	Sigma factor-binding protein Crl	1	5	0	-0.0622433	0.00826992	-0.0667492	-0.0281693	0.0581356	0.00960572	16.8274	16.7671	16.8238	16.7467	16.7816	16.9063	16.8328
	WT	crr	P69783	PTS system glucose-specific EIIA component	2	7	0	0.00128107	0.0977067	0.0855048	0.109394	0.0901862	-0.0320198	20.6649	20.6705	20.7586	20.7597	20.8127	20.7784	20.6617		rob	crl	P24251	Sigma factor-binding protein Crl	2	5	0	0.0131123	-0.100675	-0.131495	0.029396	-0.322348	-0.246642	16.164	16.1594	16.047	16.0142	16.2046	15.8505	15.9232
	WT	crr	P69783	PTS system glucose-specific EIIA component	3	8	0	0.0162977	0.105482	0.0159863	0.054749	0.089685	-0.0433569	20.6091	20.6764	20.7238	20.6238	20.6841	20.7063	20.5692		rob	crl	P24251	Sigma factor-binding protein Crl	3	5	0	0.293821	0.338448	0.284067	0.246891	0.30762	0.385509	16.3345	16.5077	16.6025	16.5122	16.5175	16.5538	16.6727
	WT	crr	P69783	PTS system glucose-specific EIIA component	4	6	0	-0.00421282	0.0411272	0.0215704	0.111307	0.137242	-0.0445336	20.7291	20.7033	20.7617	20.7375	20.8176	20.8511	20.6219		rob	crl	P24251	Sigma factor-binding protein Crl	4	3	0	0.455773	0.00889924	0.0179147	-0.042378	0.347567	-0.276154	13.0755	13.5101	13.0409	13.0715	13.0186	13.3849	12.7749
	WT	crr	P69783	PTS system glucose-specific EIIA component	5	9	0	0.0775291	0.044029	0.157042	-0.00441694	-0.0810828	0.00863004	21.1711	21.2699	21.2351	21.2911	21.152	21.0701	21.1552		rob	crp	P0ACJ8	cAMP-activated global transcriptional regulator CRP	1	11	0	0.0211223	-0.00705553	0.0258762	-0.00158823	-0.0168114	-0.0674725	21.2045	21.2275	21.1855	21.2164	21.1852	21.2084	21.1328
	WT	crr	P69783	PTS system glucose-specific EIIA component	6	7	0	-0.0285538	0.0379925	0.0218236	-0.0393713	0.000767949	0.0282043	20.8996	20.8658	20.8964	20.9231	20.8604	20.9149	20.944		rob	crp	P0ACJ8	cAMP-activated global transcriptional regulator CRP	2	14	0	0.000657866	-0.111552	-0.0670747	-0.0647168	-0.104023	-0.0844408	21.4258	21.4087	21.2979	21.3404	21.3723	21.3306	21.3472
	WT	crr	P69783	PTS system glucose-specific EIIA component	7	6	0	0.202176	0.0017967	0.0689336	-0.00997385	0.0284229	-0.0658466	20.6451	20.814	20.6019	20.667	20.5987	20.6504	20.5359		rob	crp	P0ACJ8	cAMP-activated global transcriptional regulator CRP	3	12	0	0.21111	0.134679	0.192729	0.117743	0.189077	0.180872	21.5638	21.6543	21.628	21.6502	21.6176	21.6645	21.6973
	WT	crr	P69783	PTS system glucose-specific EIIA component	8	6	0	0.0233733	0.0472709	0.0815119	0.0343829	0.058529	0.00830894	20.5203	20.549	20.604	20.592	20.5694	20.6001	20.5633		rob	crp	P0ACJ8	cAMP-activated global transcriptional regulator CRP	4	13	0	-0.0338836	-0.0320259	0.0257973	-0.0692497	-0.0292476	-0.0433042	21.6861	21.631	21.6105	21.6899	21.6022	21.6186	21.6183
	WT	crr	P69783	PTS system glucose-specific EIIA component	9	8	0	0.0541138	0.0445797	0.0933757	0.000741498	-0.0347394	-0.0124007	21.4016	21.4218	21.4278	21.4765	21.3984	21.36	21.3878		rob	crp	P0ACJ8	cAMP-activated global transcriptional regulator CRP	5	7	0	-0.211835	-0.151195	-0.0202923	-0.183263	-0.087061	0.026569	18.7447	18.5553	18.566	18.679	18.5657	18.6338	18.6965
	WT	crr	P69783	PTS system glucose-specific EIIA component	10	7	0	-0.06553	0.186678	0.20634	0.00123148	-0.470184	0.0400619	20.947	20.8772	21.1702	21.1711	20.956	20.4735	20.9774		rob	crr	P69783	PTS system glucose-specific EIIA component	1	7	0	0.035779	-0.0848019	0.0495712	0.0536277	-0.0215244	-0.0289471	20.5986	20.6363	20.5019	20.6342	20.6346	20.5978	20.5655
	WT	csdA	Q46925	Cysteine desulfurase CsdA	2	4	0	0.203205	0.334823	0.373714	0.134789	-0.00233743	0.474969	14.0283	14.2358	14.3591	14.4114	14.2015	14.0493	14.5321		rob	crr	P69783	PTS system glucose-specific EIIA component	2	7	0	-0.035929	-0.0535616	-0.0150908	-0.0363574	-0.105339	-0.0273372	20.6378	20.5842	20.5679	20.6044	20.6127	20.5414	20.6163
	WT	csdA	Q46925	Cysteine desulfurase CsdA	3	5	0	0.0334587	0.0517534	0.296024	-0.0279841	0.248038	-0.016432	15.1641	15.2485	15.225	15.4587	15.1563	15.4196	15.151		rob	crr	P69783	PTS system glucose-specific EIIA component	3	8	0	-0.11066	-0.174865	-0.0192552	-0.158296	-0.0946703	-0.321009	20.642	20.4107	20.3967	20.5163	20.4198	20.4589	20.2736
	WT	csdA	Q46925	Cysteine desulfurase CsdA	4	5	0	0.344723	0.370025	0.283596	0.314212	0.0654505	0.119379	15.0278	15.3509	15.3893	15.2983	15.3193	15.078	15.0846		rob	crr	P69783	PTS system glucose-specific EIIA component	4	6	0	0.0403239	0.0562816	0.0926657	0.0330686	-0.00285949	-0.0442002	20.5475	20.5667	20.5603	20.6183	20.566	20.5065	20.4789
	WT	csdA	Q46925	Cysteine desulfurase CsdA	5	8	0	0.0509173	0.0914319	0.131993	-0.0518351	0.280499	0.109409	15.8454	15.9176	15.9568	15.9404	15.7789	16.106	15.9303		rob	crr	P69783	PTS system glucose-specific EIIA component	5	9	0	0.02517	0.0123119	-0.0144139	-0.0198574	-0.0293419	-0.0673168	21.1768	21.2244	21.1617	21.117	21.1613	21.1237	21.0347
	WT	csdA	Q46925	Cysteine desulfurase CsdA	6	6	0	-0.0467477	0.206784	0.173634	0.159129	0.260077	0.141839	15.1368	15.0849	15.3025	15.3121	15.2962	15.4115	15.2949		rob	crr	P69783	PTS system glucose-specific EIIA component	6	7	0	0.00251365	-0.0357795	0.0471867	0.057215	0.0554523	-0.208173	20.9536	20.9707	20.8855	20.9936	21.0184	20.9992	20.6853
	WT	csdA	Q46925	Cysteine desulfurase CsdA	7	8	0	0.283065	0.465341	0.193669	0.0415553	0.271633	0.38423	14.6752	14.925	15.0955	14.8219	14.6803	14.9237	15.0161		rob	crr	P69783	PTS system glucose-specific EIIA component	7	6	0	0.013716	-0.0640076	0.0163234	0.108099	0.0380316	0.0328338	20.7548	20.7425	20.6774	20.7666	20.8806	20.8242	20.7568
	WT	csdA	Q46925	Cysteine desulfurase CsdA	8	8	0	0.138171	-0.0880236	-0.160615	-0.259939	0.0336857	-0.0555821	14.7596	14.9031	14.708	14.5892	14.5144	14.8145	14.7387		rob	crr	P69783	PTS system glucose-specific EIIA component	8	6	0	0.0370448	-0.0292604	-0.00080131	-0.084903	-0.0178454	0.0371396	20.7052	20.7289	20.6559	20.6979	20.5784	20.6492	20.7015
	WT	csdA	Q46925	Cysteine desulfurase CsdA	9	9	0	0.308299	0.403911	0.191808	0.125409	0.348588	0.249572	14.5023	14.7767	14.8878	14.6757	14.6237	14.8441	14.7505		rob	crr	P69783	PTS system glucose-specific EIIA component	9	8	0	0.00808602	-0.0195969	0.088178	-0.0981219	0.0398535	0.017391	21.5444	21.5323	21.5285	21.6453	21.4448	21.5999	21.5486
	WT	csdA	Q46925	Cysteine desulfurase CsdA	10	10	0	-0.239705	-0.156651	-0.0317283	-0.129487	-0.647433	0.200906	14.7635	14.5195	14.6433	14.7495	14.6417	14.1127	14.9547		rob	crr	P69783	PTS system glucose-specific EIIA component	10	7	0	-0.0343828	-0.217552	0.00390438	0.0683689	0.0607927	-0.105465	21.1217	21.121	20.8887	21.0779	21.2074	21.2138	20.9466
	WT	csdE	P0AGF2	Sulfur acceptor protein CsdE	4	2	0	0.21787	0.246775	-0.0152418	0.238945	-0.0392001	0.0368782	15.0434	15.2397	15.2817	15.015	15.2596	14.989	15.0177		rob	csdA	Q46925	Cysteine desulfurase CsdA	1	5	0	-0.537121	-0.604109	-0.299289	-0.221316	-0.527019	0.96239	10.7245	10.1892	10.1085	10.4112	10.4855	10.2182	11.6827
	WT	cspA	P0A9X9	Cold shock protein CspA	1	4	0	0.13035	-0.0340629	-0.168231	-0.298947	-0.124737	-0.176612	22.0572	22.1712	22.0203	21.8636	21.7326	21.9129	21.8648		rob	csdA	Q46925	Cysteine desulfurase CsdA	2	4	0	-0.0463936	0.0950351	-0.0332878	-0.292894	-0.47006	-0.396933	14.4059	14.3418	14.4846	14.3543	14.1243	13.9447	14.0148
	WT	cspA	P0A9X9	Cold shock protein CspA	2	4	0	0.235933	0.177687	0.261052	0.0682592	0.0873146	0.0107545	22.4839	22.7242	22.6576	22.7544	22.5906	22.5946	22.5236		rob	csdA	Q46925	Cysteine desulfurase CsdA	3	5	0	-0.104865	0.0269376	0.0488038	-0.199568	0.0279526	-0.616308	15.3984	15.1729	15.3549	15.3408	15.1349	15.338	14.7347
	WT	cspA	P0A9X9	Cold shock protein CspA	3	4	0	0.103251	0.0621925	-0.103201	-0.0481259	-0.113279	-0.18334	23.0623	23.2165	23.1337	22.9578	23.0344	22.9566	22.8824		rob	csdA	Q46925	Cysteine desulfurase CsdA	4	5	0	-0.108202	-0.371524	0.0463678	-0.0749089	-0.227818	-0.0328306	15.2574	15.128	14.8424	15.2819	15.168	14.9914	15.2001
	WT	cspA	P0A9X9	Cold shock protein CspA	4	4	0	0.167902	0.111439	-0.0152727	0.0801872	-0.0247965	-0.0481707	23.7231	23.8693	23.826	23.6947	23.7805	23.683	23.6123		rob	csdA	Q46925	Cysteine desulfurase CsdA	5	8	0	0.0751835	0.0400363	0.0318301	0.010841	0.0711275	-0.151195	15.9598	16.0574	15.9724	15.9462	15.975	16.0071	15.7339
	WT	cspA	P0A9X9	Cold shock protein CspA	5	4	0	0.0421026	-0.018972	-0.0338511	-0.108155	-0.256012	-0.332404	23.9496	24.013	23.9506	23.8787	23.8268	23.6736	23.5927		rob	csdA	Q46925	Cysteine desulfurase CsdA	6	6	0	-0.154367	-0.0950517	-0.160695	-0.0593066	-0.107154	-0.165259	15.537	15.3972	15.4096	15.3691	15.4853	15.42	15.3116
	WT	cspA	P0A9X9	Cold shock protein CspA	6	4	0	0.189648	0.0185486	0.130295	-0.0783294	-0.0691901	-0.220564	22.7345	22.9189	22.7119	22.8664	22.6564	22.6799	22.5302		rob	csdA	Q46925	Cysteine desulfurase CsdA	7	8	0	0.265336	0.135278	0.101948	0.150189	0.203004	0.0451865	15.0272	15.2665	15.1491	15.1246	15.195	15.2615	15.0415
	WT	cspA	P0A9X9	Cold shock protein CspA	7	4	0	-0.00632328	0.139858	0.0120996	-0.092365	-0.0546232	-0.0531263	22.4988	22.4592	22.5936	22.4639	22.37	22.421	22.4023		rob	csdA	Q46925	Cysteine desulfurase CsdA	8	8	0	-0.0583725	-0.0350033	-0.0697321	-0.336591	-0.281351	-0.0934296	14.8848	14.8131	14.8298	14.8086	14.5063	14.5653	14.7506
	WT	cspA	P0A9X9	Cold shock protein CspA	8	4	0	-0.0114919	-0.0335037	-0.00510852	-0.0538527	-0.247845	-0.259963	22.1749	22.1687	22.1778	22.16	22.1358	21.9483	21.9496		rob	csdA	Q46925	Cysteine desulfurase CsdA	9	9	0	-0.21188	-0.03492	-0.0316104	-0.0674569	-0.077111	-0.204585	14.958	14.7259	14.9268	14.9391	14.889	14.8965	14.7402
	WT	cspA	P0A9X9	Cold shock protein CspA	9	4	0	0.197863	0.156038	0.0904165	-0.117772	-0.154792	-0.190197	22.77	22.9339	22.9076	22.8419	22.6482	22.6083	22.5784		rob	csdA	Q46925	Cysteine desulfurase CsdA	10	10	0	-0.199358	-0.106735	-0.10544	-0.111921	-0.348589	-0.143095	15.1542	14.9885	15.0319	15.001	15.0595	14.8369	14.9415
	WT	cspA	P0A9X9	Cold shock protein CspA	10	4	0	0.204331	-0.041609	0.118498	0.0155078	-0.0750326	-0.21854	22.3925	22.5925	22.3873	22.5287	22.4157	22.3141	22.1642		rob	csdE	P0AGF2	Sulfur acceptor protein CsdE	4	2	0	0.0330973	0.300867	0.287089	0.121522	0.160707	0.138612	15.1159	15.1278	15.3732	15.381	15.2228	15.2384	15.23
[truncated: 10,602 more rows]
