# Supplementary material for: Systematic screen uncovers regulator contributions to chemical cues in Escherichia coli
Source: PLoS Biol. 2025 Jul 22;23(7):e3003260. doi: 10.1371/journal.pbio.3003260 (PMC12282887; doi:10.1371/journal.pbio.3003260)
Supplement: S7 Table — (XLSX) [file pbio.3003260.s013.xlsx]

## Sheet: 1B
	Pie chart of chemical compound library, classes assigned to individual compounds can be found in S2 Table
	Category	Count	Antibiotic?
	Cell-wall	14	Yes
	Folate-synthesis	4	Yes
	Membrane	3	Yes
	Nucleic acids	9	Yes
	Protein Synthesis	17	Yes
	Anti-infective	4	No
	Bacterial metabolite	3	No
	Food	8	No
	Human drug	12	No
	Human metabolite	13	No
	Research compound	7	No
	Water	2	No

## Sheet: 1C
	Volcano plot with identified compound promoter interactions
	Values underlying mean Z-scores and p-values can be found in S4 Table
	Reporter	Compound	mean Z-score	p-values	p-values -10log
	EVC	1-Methyluric acid	-1.38778e-16	1	0
	EVC	2-2-Bipyridyl	-6.80012e-16	1	0
	EVC	2,3-DHBA	-1.17961e-16	1	0
	EVC	4-Aminobenzoic acid	-1.16573e-15	1	0
	EVC	4-aminosalicylic acid	3.81639e-17	1	0
	EVC	A22	-5.27356e-16	1	0
	EVC	Acetylsalicylic acid	-1.249e-16	1	0
	EVC	Adrenalin	-1.23165e-16	1	0
	EVC	Amikacin	-3.70092e-16	1	0
	EVC	Amoxicillin	1.11022e-16	1	0
	EVC	Azithromycin	1.38778e-17	1	0
	EVC	Aztreonam	-6.41848e-16	1	0
	EVC	Bacitracin	-2.63678e-16	1	0
	EVC	Benzalkonium	-1.4803e-16	1	0
	EVC	Berberine	-1.38778e-17	1	0
	EVC	Bleomycin	-4.02456e-16	1	0
	EVC	Butyrate	2.498e-16	1	0
	EVC	Caffeine	-4.02456e-16	1	0
	EVC	Catechin	1.38778e-17	1	0
	EVC	CCCP	-2.35922e-16	1	0
	EVC	Cefaclor	2.40566e-16	1	0
	EVC	Cefotaxime	-2.08167e-17	1	0
	EVC	Cefsulodin	-2.63678e-16	1	0
	EVC	Cerulenin	-5.23886e-16	1	0
	EVC	Cetirizine dihydrochloride	-1.38778e-16	1	0
	EVC	Chloramphenicol	1.38778e-16	1	0
	EVC	Chlorhexidine	0	1	0
	EVC	Cidofovir	-1.31839e-16	1	0
	EVC	Ciprofloxacin	1.38778e-17	1	0
	EVC	Clarithromycin	2.22045e-16	1	0
	EVC	Clindamycin	-1.38778e-16	1	0
	EVC	Colistin	-2.56739e-16	1	0
	EVC	Curcumin	-7.77156e-16	1	0
	EVC	Cycloserine D	1.11022e-16	1	0
	EVC	Deoxycholic acid	-3.33067e-16	1	0
	EVC	Dopamine	-6.66134e-16	1	0
	EVC	Doxorubicin	-2.56739e-16	1	0
	EVC	Doxycycline	-1.249e-16	1	0
	EVC	EDTA	1.97758e-16	1	0
	EVC	EGCG	5.89806e-17	1	0
	EVC	Erythromycin	1.06252e-17	1	0
	EVC	Estradiol	-3.19189e-16	1	0
	EVC	Ethidiumbromide	-3.747e-16	1	0
	EVC	Fosfomycin	2.63678e-16	1	0
	EVC	Fusidic acid	8.67362e-18	1	0
	EVC	Gentamicin	-1.75788e-16	1	0
	EVC	Hydrocortisone	-2.58474e-16	1	0
	EVC	Ibuprofen	-2.35922e-16	1	0
	EVC	Imipenem	2.77556e-16	1	0
	EVC	Indole	-2.63678e-16	1	0
	EVC	Levofloxacin	5.27356e-16	1	0
	EVC	Lithocholic acid	-4.16334e-17	1	0
	EVC	Loperamide	-3.92048e-16	1	0
	EVC	Mecillinam	-1.85028e-16	1	0
	EVC	Meropenem	1.573e-16	1	0
	EVC	Metformin	1.30104e-16	1	0
	EVC	Metronidazole	-2.63678e-16	1	0
	EVC	Minocycline	-1.38778e-16	1	0
	EVC	Mitomycin C	-2.77556e-17	1	0
	EVC	Moxifloxacin	-1.66533e-16	1	0
	EVC	Nitrofurantoin	-3.95517e-16	1	0
	EVC	Noradrenalin	-1.31839e-16	1	0
	EVC	Novobiocin	-2.15106e-16	1	0
	EVC	Omeprazole	-3.53884e-16	1	0
	EVC	Oxacillin	-1.31839e-16	1	0
	EVC	Paraquat	-4.02456e-16	1	0
	EVC	Penicillin G	-2.61943e-16	1	0
	EVC	Phleomycin	-7.77156e-16	1	0
	EVC	Piperacillin	-1.80411e-16	1	0
	EVC	Piperine	1.38778e-16	1	0
	EVC	PMS	-6.32307e-16	1	0
	EVC	Polymyxin B	-6.93889e-18	1	0
	EVC	Procaine	-5.27356e-16	1	0
	EVC	Progesterone	2.56739e-16	1	0
	EVC	Pseudomonic acid	8.32667e-17	1	0
	EVC	Puromycin	-3.22659e-16	1	0
	EVC	Quercetin	-6.93889e-18	1	0
	EVC	Quinine	-2.08167e-17	1	0
	EVC	Rifampicin	-4.92661e-16	1	0
	EVC	Salicylate	0	1	0
	EVC	Serotonine	-2.01228e-16	1	0
	EVC	Sodium urate	-5.85903e-16	1	0
	EVC	Spectinomycin	-2.5327e-16	1	0
	EVC	Spiramycin	-1.95156e-16	1	0
	EVC	Sulfamethoxazole	-6.31439e-16	1	0
	EVC	Sulfamonomethoxine	5.20417e-18	1	0
	EVC	Testosterone	2.68882e-16	1	0
	EVC	Tetracycline	-2.77556e-16	1	0
	EVC	Thiourea	-1.38778e-16	1	0
	EVC	Tobramycin	-5.55112e-17	1	0
	EVC	Trimethoprim	-3.81639e-16	1	0
	EVC	Tunicamycin	-5.81132e-16	1	0
	EVC	Vanillin	-2.70617e-16	1	0
	EVC	Verapamil	0	1	0
	EVC	Water_1	-1.38778e-16	1	0
	EVC	Water_2	1.38778e-16	1	0
	pacrAB	1-Methyluric acid	-0.112101	0.289768	0.53795
	pacrAB	2-2-Bipyridyl	-0.501299	0.0109793	1.95942
	pacrAB	2,3-DHBA	-0.279126	0.06298	1.2008
	pacrAB	4-Aminobenzoic acid	-0.0674174	0.465195	0.332365
	pacrAB	4-aminosalicylic acid	-0.207839	0.0727106	1.1384
	pacrAB	A22	-0.469657	0.0109793	1.95942
	pacrAB	Acetylsalicylic acid	-0.0913786	0.67385	0.171437
	pacrAB	Adrenalin	-0.263961	0.0973357	1.01173
	pacrAB	Amikacin	-0.0546246	0.594806	0.225624
	pacrAB	Amoxicillin	0.294241	0.976104	0.010504
	pacrAB	Azithromycin	3.24068	0.000514656	3.28848
	pacrAB	Aztreonam	-0.179418	0.267996	0.571871
	pacrAB	Bacitracin	-0.232456	0.204305	0.689721
	pacrAB	Benzalkonium	-0.366248	0.0189212	1.72305
	pacrAB	Berberine	-0.0605862	0.542367	0.265706
	pacrAB	Bleomycin	0.470923	0.426787	0.369789
	pacrAB	Butyrate	-0.115866	0.343856	0.463624
	pacrAB	Caffeine	0.0711522	0.8217	0.0852866
	pacrAB	Catechin	-0.0452201	0.650253	0.186917
	pacrAB	CCCP	-0.126899	0.319562	0.495444
	pacrAB	Cefaclor	-0.104147	0.367736	0.434464
	pacrAB	Cefotaxime	-0.218318	0.088206	1.0545
	pacrAB	Cefsulodin	0.245094	0.228164	0.641753
	pacrAB	Cerulenin	-0.477005	0.0109793	1.95942
	pacrAB	Cetirizine dihydrochloride	-0.0233571	0.594806	0.225624
	pacrAB	Chloramphenicol	0.854896	0.0109793	1.95942
	pacrAB	Chlorhexidine	0.243327	0.267996	0.571871
	pacrAB	Cidofovir	0.0879447	0.77782	0.109121
	pacrAB	Ciprofloxacin	0.794778	0.737401	0.132297
	pacrAB	Clarithromycin	4.54143	0.000514656	3.28848
	pacrAB	Clindamycin	0.274657	0.267996	0.571871
	pacrAB	Colistin	0.292585	0.204305	0.689721
	pacrAB	Curcumin	0.246385	0.565076	0.247893
	pacrAB	Cycloserine D	-0.271297	0.0800424	1.09668
	pacrAB	Deoxycholic acid	-0.133779	0.289768	0.53795
	pacrAB	Dopamine	-0.00428757	0.8217	0.0852866
	pacrAB	Doxorubicin	0.266378	0.204305	0.689721
	pacrAB	Doxycycline	1.74227	0.00257328	2.58951
	pacrAB	EDTA	-0.256176	0.0800424	1.09668
	pacrAB	EGCG	-0.0347885	0.70565	0.151411
	pacrAB	Erythromycin	2.5849	0.000514656	3.28848
	pacrAB	Estradiol	0.151185	0.465195	0.332365
	pacrAB	Ethidiumbromide	0.776846	0.0109793	1.95942
	pacrAB	Fosfomycin	0.424424	0.737401	0.132297
	pacrAB	Fusidic acid	0.109722	0.800061	0.0968768
	pacrAB	Gentamicin	-0.0212609	0.690768	0.160668
	pacrAB	Hydrocortisone	-0.0444319	0.594806	0.225624
	pacrAB	Ibuprofen	0.348789	0.0542862	1.26531
	pacrAB	Imipenem	0.240692	0.267996	0.571871
	pacrAB	Indole	0.123463	0.594806	0.225624
	pacrAB	Levofloxacin	0.827575	0.128451	0.891263
	pacrAB	Lithocholic acid	0.0445524	0.948193	0.0231032
	pacrAB	Loperamide	-0.0354687	0.67385	0.171437
	pacrAB	Mecillinam	-0.0934646	0.616183	0.21029
	pacrAB	Meropenem	-0.346887	0.0241602	1.6169
	pacrAB	Metformin	-0.202565	0.088206	1.0545
	pacrAB	Metronidazole	-0.0534279	0.594806	0.225624
	pacrAB	Minocycline	0.67516	0.381144	0.418911
	pacrAB	Mitomycin C	0.16053	0.503023	0.298412
	pacrAB	Moxifloxacin	1.13531	0.0921761	1.03538
	pacrAB	Nitrofurantoin	1.43872	0.565076	0.247893
	pacrAB	Noradrenalin	0.199509	0.355118	0.449627
	pacrAB	Novobiocin	1.15137	0.0109793	1.95942
	pacrAB	Omeprazole	-0.382941	0.0109793	1.95942
	pacrAB	Oxacillin	0.144772	0.594806	0.225624
	pacrAB	Paraquat	0.340417	0.267996	0.571871
	pacrAB	Penicillin G	-0.0713155	0.465195	0.332365
	pacrAB	Phleomycin	1.42305	0.0123839	1.90714
	pacrAB	Piperacillin	-0.130216	0.267996	0.571871
	pacrAB	Piperine	0.0173224	0.909394	0.0412478
	pacrAB	PMS	-0.0714245	0.594806	0.225624
	pacrAB	Polymyxin B	-0.0800434	0.67385	0.171437
	pacrAB	Procaine	-0.717732	0.000514656	3.28848
	pacrAB	Progesterone	-0.179576	0.204305	0.689721
	pacrAB	Pseudomonic acid	-0.164522	0.111182	0.953964
	pacrAB	Puromycin	0.763583	0.976104	0.010504
	pacrAB	Quercetin	-0.106262	0.443898	0.352717
	pacrAB	Quinine	-0.16996	0.355118	0.449627
	pacrAB	Rifampicin	-0.7658	0.000514656	3.28848
	pacrAB	Salicylate	0.162453	0.616183	0.21029
	pacrAB	Serotonine	-0.0748409	0.565076	0.247893
	pacrAB	Sodium urate	0.0696454	0.800061	0.0968768
	pacrAB	Spectinomycin	-0.00463597	0.800061	0.0968768
	pacrAB	Spiramycin	0.919148	0.415665	0.381257
	pacrAB	Sulfamethoxazole	0.14147	0.8217	0.0852866
	pacrAB	Sulfamonomethoxine	0.181349	0.594806	0.225624
	pacrAB	Testosterone	-0.449368	0.00130529	2.88429
	pacrAB	Tetracycline	0.987088	0.0109793	1.95942
	pacrAB	Thiourea	-0.129747	0.267996	0.571871
	pacrAB	Tobramycin	0.200372	0.616183	0.21029
	pacrAB	Trimethoprim	0.371888	0.267996	0.571871
	pacrAB	Tunicamycin	-0.0326435	0.616183	0.21029
	pacrAB	Vanillin	-0.104559	0.343856	0.463624
	pacrAB	Verapamil	0.374553	0.267996	0.571871
	pacrAB	Water_1	-0.127699	0.355118	0.449627
	pacrAB	Water_2	0.217493	0.355118	0.449627
	pmarRAB	1-Methyluric acid	-0.139211	0.986379	0.00595639
	pmarRAB	2-2-Bipyridyl	1.13698	0.00106796	2.97144
	pmarRAB	2,3-DHBA	0.135897	0.261906	0.581855
	pmarRAB	4-Aminobenzoic acid	0.207509	0.0180347	1.74389
	pmarRAB	4-aminosalicylic acid	0.186459	0.247349	0.606691
	pmarRAB	A22	-0.404022	0.0690612	1.16077
	pmarRAB	Acetylsalicylic acid	0.640509	0.0511382	1.29125
	pmarRAB	Adrenalin	-0.00150373	0.638542	0.19481
	pmarRAB	Amikacin	-0.0237202	0.916424	0.0379036
	pmarRAB	Amoxicillin	0.338068	0.979452	0.00901676
	pmarRAB	Azithromycin	2.24686	0.000367611	3.43461
	pmarRAB	Aztreonam	-0.00277177	0.61051	0.214307
	pmarRAB	Bacitracin	-0.043469	0.67142	0.173005
	pmarRAB	Benzalkonium	-0.326857	0.283468	0.547495
	pmarRAB	Berberine	-0.246085	0.306247	0.513928
	pmarRAB	Bleomycin	0.650316	0.261906	0.581855
	pmarRAB	Butyrate	-0.28831	0.247349	0.606691
	pmarRAB	Caffeine	1.9471	0.000130529	3.88429
	pmarRAB	Catechin	-0.102153	0.961064	0.0172476
	pmarRAB	CCCP	-0.28638	0.311417	0.506658
	pmarRAB	Cefaclor	-0.121516	0.946464	0.0238961
	pmarRAB	Cefotaxime	-0.0612348	0.979452	0.00901676
	pmarRAB	Cefsulodin	0.288674	0.436245	0.36027
	pmarRAB	Cerulenin	-0.73065	0.00236692	2.62582
	pmarRAB	Cetirizine dihydrochloride	-0.151771	0.685402	0.164055
	pmarRAB	Chloramphenicol	0.712549	0.00134545	2.87113
	pmarRAB	Chlorhexidine	-0.122292	0.868359	0.0613007
	pmarRAB	Cidofovir	0.0122144	0.685402	0.164055
	pmarRAB	Ciprofloxacin	0.356962	0.685402	0.164055
	pmarRAB	Clarithromycin	3.10996	0.000367611	3.43461
	pmarRAB	Clindamycin	0.114367	0.283468	0.547495
	pmarRAB	Colistin	0.142903	0.986379	0.00595639
	pmarRAB	Curcumin	0.259035	0.67142	0.173005
	pmarRAB	Cycloserine D	-0.145449	0.638542	0.19481
	pmarRAB	Deoxycholic acid	-0.172963	0.750884	0.124427
	pmarRAB	Dopamine	-0.0895961	0.986379	0.00595639
	pmarRAB	Doxorubicin	0.0309784	0.638542	0.19481
	pmarRAB	Doxycycline	2.17499	0.000195793	3.7082
	pmarRAB	EDTA	-0.0509346	0.979452	0.00901676
	pmarRAB	EGCG	0.0619695	0.436245	0.36027
	pmarRAB	Erythromycin	1.21092	0.000174038	3.75936
	pmarRAB	Estradiol	-0.255718	0.311417	0.506658
	pmarRAB	Ethidiumbromide	1.29319	0.000367611	3.43461
	pmarRAB	Fosfomycin	0.326635	0.462431	0.334953
	pmarRAB	Fusidic acid	0.130684	0.311417	0.506658
	pmarRAB	Gentamicin	0.0418231	0.916424	0.0379036
	pmarRAB	Hydrocortisone	-0.28919	0.198912	0.701339
	pmarRAB	Ibuprofen	0.0722411	0.261906	0.581855
	pmarRAB	Imipenem	0.228175	0.0359886	1.44384
	pmarRAB	Indole	0.378634	0.00575569	2.2399
	pmarRAB	Levofloxacin	0.943879	0.0980284	1.00865
	pmarRAB	Lithocholic acid	-0.059842	0.986379	0.00595639
	pmarRAB	Loperamide	-0.194056	0.638542	0.19481
	pmarRAB	Mecillinam	0.0205908	0.462431	0.334953
	pmarRAB	Meropenem	-0.0752705	0.852094	0.0695125
	pmarRAB	Metformin	-0.249602	0.306247	0.513928
	pmarRAB	Metronidazole	0.0456352	0.436245	0.36027
	pmarRAB	Minocycline	1.07152	0.0194394	1.71132
	pmarRAB	Mitomycin C	0.0499968	0.374214	0.42688
	pmarRAB	Moxifloxacin	1.62768	0.0201426	1.69589
	pmarRAB	Nitrofurantoin	2.27257	0.00134545	2.87113
	pmarRAB	Noradrenalin	0.169433	0.0194394	1.71132
	pmarRAB	Novobiocin	0.176709	0.836156	0.0777125
	pmarRAB	Omeprazole	-0.492992	0.00575569	2.2399
	pmarRAB	Oxacillin	0.0288662	0.311417	0.506658
	pmarRAB	Paraquat	0.54843	0.00575569	2.2399
	pmarRAB	Penicillin G	-0.122605	0.793406	0.100505
	pmarRAB	Phleomycin	1.88237	0.00247678	2.60611
	pmarRAB	Piperacillin	-0.0921647	0.930933	0.0310816
	pmarRAB	Piperine	-0.377654	0.0359886	1.44384
	pmarRAB	PMS	0.38098	0.311417	0.506658
	pmarRAB	Polymyxin B	0.00945308	0.583015	0.23432
	pmarRAB	Procaine	0.902163	0.000130529	3.88429
	pmarRAB	Progesterone	-0.123492	0.930933	0.0310816
	pmarRAB	Pseudomonic acid	0.0575967	0.583015	0.23432
	pmarRAB	Puromycin	0.489593	0.0180347	1.74389
	pmarRAB	Quercetin	0.583366	0.0194394	1.71132
	pmarRAB	Quinine	0.227257	0.462431	0.334953
	pmarRAB	Rifampicin	-0.70166	0.0074859	2.12576
	pmarRAB	Salicylate	2.13138	0.00106796	2.97144
	pmarRAB	Serotonine	-0.44045	0.0262444	1.58096
	pmarRAB	Sodium urate	-0.101312	1	0
	pmarRAB	Spectinomycin	0.219411	0.0218783	1.65999
	pmarRAB	Spiramycin	0.261683	0.685402	0.164055
	pmarRAB	Sulfamethoxazole	0.319299	0.0312557	1.50507
	pmarRAB	Sulfamonomethoxine	0.549099	0.00236692	2.62582
	pmarRAB	Testosterone	-0.578653	0.00288699	2.53956
	pmarRAB	Tetracycline	1.96629	0.00106796	2.97144
	pmarRAB	Thiourea	-0.262739	0.374214	0.42688
	pmarRAB	Tobramycin	-0.159295	0.735623	0.133344
	pmarRAB	Trimethoprim	0.541367	0.00575569	2.2399
	pmarRAB	Tunicamycin	-0.422497	0.0194394	1.71132
	pmarRAB	Vanillin	0.58654	0.0218783	1.65999
	pmarRAB	Verapamil	0.571552	0.000620011	3.2076
	pmarRAB	Water_1	-0.1635	0.707431	0.150316
	pmarRAB	Water_2	-0.0462446	0.707431	0.150316
	pmicF	1-Methyluric acid	-0.0505151	0.899957	0.045778
	pmicF	2-2-Bipyridyl	2.36231	0.00163754	2.78581
	pmicF	2,3-DHBA	0.345803	0.0323008	1.49079
	pmicF	4-Aminobenzoic acid	0.618388	0.00755434	2.1218
	pmicF	4-aminosalicylic acid	0.395846	0.0206111	1.6859
	pmicF	A22	0.0427333	0.663747	0.177997
	pmicF	Acetylsalicylic acid	0.527405	0.00755434	2.1218
	pmicF	Adrenalin	-0.229541	0.271657	0.565979
	pmicF	Amikacin	0.2478	0.0984279	1.00688
	pmicF	Amoxicillin	0.591772	0.172873	0.762272
	pmicF	Azithromycin	-0.160802	0.986379	0.00595639
	pmicF	Aztreonam	-0.152037	0.697737	0.156308
	pmicF	Bacitracin	-0.187376	0.526636	0.278489
	pmicF	Benzalkonium	-0.268654	0.551259	0.258645
	pmicF	Berberine	0.160965	0.189209	0.723058
	pmicF	Bleomycin	-0.632103	0.00163754	2.78581
	pmicF	Butyrate	-0.138182	0.697737	0.156308
	pmicF	Caffeine	4.4419	8.70191e-05	4.06039
	pmicF	Catechin	-0.399902	0.0323008	1.49079
	pmicF	CCCP	-0.24988	0.225362	0.647119
	pmicF	Cefaclor	0.0157111	0.868734	0.0611132
	pmicF	Cefotaxime	-0.156906	0.899957	0.045778
	pmicF	Cefsulodin	0.214273	0.0236654	1.62589
	pmicF	Cerulenin	-0.637698	0.00130529	2.88429
	pmicF	Cetirizine dihydrochloride	-0.023762	0.847014	0.0721093
	pmicF	Chloramphenicol	-0.440143	0.206739	0.684577
	pmicF	Chlorhexidine	-0.164166	0.551259	0.258645
	pmicF	Cidofovir	-0.107373	0.868734	0.0611132
	pmicF	Ciprofloxacin	-0.207715	0.592419	0.227371
	pmicF	Clarithromycin	-0.636214	0.663747	0.177997
	pmicF	Clindamycin	0.0959872	0.697737	0.156308
	pmicF	Colistin	-0.501819	0.00647049	2.18906
	pmicF	Curcumin	-0.572857	0.0170992	1.76702
	pmicF	Cycloserine D	-0.266095	0.299997	0.522883
	pmicF	Deoxycholic acid	-0.130231	0.909775	0.0410658
	pmicF	Dopamine	-0.0878103	0.899957	0.045778
	pmicF	Doxorubicin	0.0180595	0.899957	0.045778
	pmicF	Doxycycline	1.2457	0.0847762	1.07173
	pmicF	EDTA	0.556712	0.0847762	1.07173
	pmicF	EGCG	0.086329	0.547936	0.26127
	pmicF	Erythromycin	0.317218	0.206739	0.684577
	pmicF	Estradiol	0.0224507	0.634895	0.197298
	pmicF	Ethidiumbromide	0.960924	0.00833847	2.07891
	pmicF	Fosfomycin	-0.0471393	0.899957	0.045778
	pmicF	Fusidic acid	-0.209521	0.547936	0.26127
	pmicF	Gentamicin	-0.390567	0.0562572	1.24982
	pmicF	Hydrocortisone	-0.132786	0.758081	0.120284
	pmicF	Ibuprofen	0.188234	0.126559	0.897707
	pmicF	Imipenem	-0.0789591	0.909775	0.0410658
	pmicF	Indole	0.128117	0.245188	0.6105
	pmicF	Levofloxacin	0.000398093	0.899957	0.045778
	pmicF	Lithocholic acid	0.0653114	0.551259	0.258645
	pmicF	Loperamide	0.0557539	0.362081	0.441194
	pmicF	Mecillinam	0.431443	0.0169295	1.77136
	pmicF	Meropenem	-0.122535	0.905643	0.0430432
	pmicF	Metformin	-0.312596	0.111218	0.953824
	pmicF	Metronidazole	-0.154328	0.724568	0.139921
	pmicF	Minocycline	0.801602	0.0148513	1.82824
	pmicF	Mitomycin C	-0.00231599	0.758081	0.120284
	pmicF	Moxifloxacin	-0.339215	0.15346	0.814004
	pmicF	Nitrofurantoin	-0.0768257	0.968806	0.0137632
	pmicF	Noradrenalin	-0.0616559	1	0
	pmicF	Novobiocin	0.387562	0.439645	0.356897
	pmicF	Omeprazole	-0.410632	0.0236654	1.62589
	pmicF	Oxacillin	-0.0992265	0.868734	0.0611132
	pmicF	Paraquat	1.45838	0.00130529	2.88429
	pmicF	Penicillin G	-0.248188	0.143492	0.843172
	pmicF	Phleomycin	-0.864379	0.00257328	2.58951
	pmicF	Piperacillin	-0.0620319	0.986379	0.00595639
	pmicF	Piperine	-0.0573759	0.986379	0.00595639
	pmicF	PMS	1.79923	8.70191e-05	4.06039
	pmicF	Polymyxin B	0.0184975	0.547936	0.26127
	pmicF	Procaine	2.69168	8.70191e-05	4.06039
	pmicF	Progesterone	-0.103297	0.929381	0.0318063
	pmicF	Pseudomonic acid	-0.0565386	0.909775	0.0410658
	pmicF	Puromycin	0.703388	0.00273106	2.56367
	pmicF	Quercetin	-0.125468	0.551259	0.258645
	pmicF	Quinine	0.311837	0.0382014	1.41792
	pmicF	Rifampicin	-0.387903	0.0323008	1.49079
	pmicF	Salicylate	1.21064	0.000304567	3.51632
	pmicF	Serotonine	-0.30811	0.189209	0.723058
	pmicF	Sodium urate	0.0831841	0.225362	0.647119
	pmicF	Spectinomycin	0.14042	0.15346	0.814004
	pmicF	Spiramycin	0.00489953	0.802315	0.0956553
	pmicF	Sulfamethoxazole	0.354368	0.15346	0.814004
	pmicF	Sulfamonomethoxine	0.0626965	0.551259	0.258645
	pmicF	Testosterone	-0.00333372	0.724568	0.139921
	pmicF	Tetracycline	1.93979	0.000447527	3.34918
	pmicF	Thiourea	-0.177349	0.330102	0.481352
	pmicF	Tobramycin	0.173162	0.239595	0.620523
	pmicF	Trimethoprim	1.57928	0.000130529	3.88429
	pmicF	Tunicamycin	-0.0536635	0.899957	0.045778
	pmicF	Vanillin	1.11299	0.000208846	3.68017
	pmicF	Verapamil	0.324249	0.0449857	1.34693
	pmicF	Water_1	-0.105473	0.929381	0.0318063
	pmicF	Water_2	-0.0542947	0.929381	0.0318063
	pompF	1-Methyluric acid	0.115581	0.77782	0.109121
	pompF	2-2-Bipyridyl	-0.778435	0.00419349	2.37742
	pompF	2,3-DHBA	-0.186101	0.0956224	1.01944
	pompF	4-Aminobenzoic acid	-0.372329	0.00891075	2.05009
	pompF	4-aminosalicylic acid	-0.498753	0.00131903	2.87975
	pompF	A22	-0.770188	0.00798604	2.09767
	pompF	Acetylsalicylic acid	-0.242234	0.100444	0.998074
	pompF	Adrenalin	0.0324707	0.54623	0.262624
	pompF	Amikacin	0.0788404	0.608283	0.215894
	pompF	Amoxicillin	-0.0812656	0.286618	0.542697
	pompF	Azithromycin	0.800665	0.254332	0.594599
	pompF	Aztreonam	0.0848315	0.814706	0.0889992
	pompF	Bacitracin	0.378466	0.54623	0.262624
	pompF	Benzalkonium	-0.717455	0.000734223	3.13417
	pompF	Berberine	-0.347482	0.00213386	2.67083
	pompF	Bleomycin	0.166638	0.918376	0.0369793
	pompF	Butyrate	-0.252261	0.010687	1.97114
	pompF	Caffeine	0.27997	0.755169	0.121956
	pompF	Catechin	0.258958	0.54623	0.262624
	pompF	CCCP	0.0309316	0.682273	0.166042
	pompF	Cefaclor	-0.0604426	0.129655	0.887211
	pompF	Cefotaxime	-0.262659	0.0460244	1.33701
	pompF	Cefsulodin	0.711399	0.563907	0.248792
	pompF	Cerulenin	0.0861533	0.563907	0.248792
	pompF	Cetirizine dihydrochloride	0.105778	0.77782	0.109121
	pompF	Chloramphenicol	0.34678	0.682273	0.166042
	pompF	Chlorhexidine	0.400924	0.161632	0.791472
	pompF	Cidofovir	0.12238	0.814706	0.0889992
	pompF	Ciprofloxacin	-0.501518	0.000313269	3.50408
	pompF	Clarithromycin	2.81087	0.0440935	1.35563
	pompF	Clindamycin	0.747263	0.0956224	1.01944
	pompF	Colistin	-0.12368	0.17485	0.757335
	pompF	Curcumin	-0.443586	0.00280636	2.55186
	pompF	Cycloserine D	-0.1486	0.0956224	1.01944
	pompF	Deoxycholic acid	-0.179991	0.100444	0.998074
	pompF	Dopamine	-0.119334	0.250077	0.601926
	pompF	Doxorubicin	0.531312	0.100444	0.998074
	pompF	Doxycycline	1.87259	0.00588178	2.23049
	pompF	EDTA	-0.854771	0.000304567	3.51632
	pompF	EGCG	0.135933	1	0
	pompF	Erythromycin	0.646732	0.213763	0.670067
	pompF	Estradiol	-0.207209	0.250077	0.601926
	pompF	Ethidiumbromide	0.469473	0.457932	0.339199
	pompF	Fosfomycin	0.698743	0.958389	0.0184583
	pompF	Fusidic acid	-0.644567	0.0127304	1.89516
	pompF	Gentamicin	-0.802315	0.00104837	2.97948
	pompF	Hydrocortisone	-0.48054	0.000734223	3.13417
	pompF	Ibuprofen	0.440587	0.195319	0.709254
	pompF	Imipenem	0.623446	0.00348411	2.45791
	pompF	Indole	0.306854	0.480383	0.318413
	pompF	Levofloxacin	0.411789	0.559554	0.252158
	pompF	Lithocholic acid	-0.650163	0.000734223	3.13417
	pompF	Loperamide	-0.0902927	0.17485	0.757335
	pompF	Mecillinam	-0.801909	0.0103761	1.98396
	pompF	Meropenem	-1.18211	0.000313269	3.50408
	pompF	Metformin	-0.0863441	0.100444	0.998074
	pompF	Metronidazole	0.146851	0.77782	0.109121
	pompF	Minocycline	0.658869	0.250077	0.601926
	pompF	Mitomycin C	0.394209	0.146369	0.83455
	pompF	Moxifloxacin	0.122512	0.954183	0.0203685
	pompF	Nitrofurantoin	-0.488477	0.0319795	1.49513
	pompF	Noradrenalin	0.815366	0.00060244	3.22009
	pompF	Novobiocin	-0.422332	0.17485	0.757335
	pompF	Omeprazole	-0.729181	0.000313269	3.50408
	pompF	Oxacillin	0.698199	0.0155516	1.80823
	pompF	Paraquat	0.804486	0.00213386	2.67083
	pompF	Penicillin G	0.181944	1	0
	pompF	Phleomycin	1.03235	0.54623	0.262624
	pompF	Piperacillin	0.18933	0.996872	0.00136064
	pompF	Piperine	-0.328907	0.00169066	2.77194
	pompF	PMS	-0.876442	0.000130529	3.88429
	pompF	Polymyxin B	0.73081	0.00348411	2.45791
	pompF	Procaine	-2.33195	0.000130529	3.88429
	pompF	Progesterone	-0.547893	0.000174038	3.75936
	pompF	Pseudomonic acid	0.642651	0.129655	0.887211
	pompF	Puromycin	0.531499	0.213763	0.670067
	pompF	Quercetin	1.45603	0.755169	0.121956
	pompF	Quinine	-0.140526	0.0956224	1.01944
	pompF	Rifampicin	-1.34637	0.000313269	3.50408
	pompF	Salicylate	-0.0720287	0.161632	0.791472
	pompF	Serotonine	-0.624255	0.000413341	3.38369
	pompF	Sodium urate	0.292318	0.83996	0.0757413
	pompF	Spectinomycin	0.848224	0.0460244	1.33701
	pompF	Spiramycin	1.14668	0.0460244	1.33701
	pompF	Sulfamethoxazole	1.37091	0.00169066	2.77194
	pompF	Sulfamonomethoxine	1.22371	0.0127304	1.89516
	pompF	Testosterone	-0.632157	0.000304567	3.51632
	pompF	Tetracycline	1.44446	0.100444	0.998074
	pompF	Thiourea	0.290689	0.723074	0.140817
	pompF	Tobramycin	-0.499738	0.00104837	2.97948
	pompF	Trimethoprim	-0.256375	0.0956224	1.01944
	pompF	Tunicamycin	-0.458148	0.000413341	3.38369
	pompF	Vanillin	-0.734614	0.000261057	3.58326
	pompF	Verapamil	0.247925	0.83996	0.0757413
	pompF	Water_1	-0.0226046	0.250077	0.601926
	pompF	Water_2	0.379274	0.250077	0.601926
	prob	1-Methyluric acid	-0.0841109	0.569945	0.244167
	prob	2-2-Bipyridyl	-0.495545	0.228287	0.64152
	prob	2,3-DHBA	-0.335869	0.176712	0.752734
	prob	4-Aminobenzoic acid	0.39896	0.507486	0.294576
	prob	4-aminosalicylic acid	-0.197056	0.228164	0.641753
	prob	A22	-0.928533	0.15091	0.821281
	prob	Acetylsalicylic acid	-0.114116	0.507486	0.294576
	prob	Adrenalin	-0.0758941	0.507486	0.294576
	prob	Amikacin	0.0478328	0.824724	0.0836912
	prob	Amoxicillin	0.0837601	0.848733	0.0712289
	prob	Azithromycin	-2.08531	0.00134258	2.87206
	prob	Aztreonam	-0.282807	0.40572	0.391773
	prob	Bacitracin	-0.0247366	0.889558	0.0508256
	prob	Benzalkonium	-0.854294	0.00707651	2.15018
	prob	Berberine	-0.650952	0.00710997	2.14813
	prob	Bleomycin	0.0356966	0.791041	0.101801
	prob	Butyrate	-0.064768	0.68922	0.161642
	prob	Caffeine	0.214457	0.909394	0.0412478
	prob	Catechin	0.30222	0.824724	0.0836912
	prob	CCCP	-0.205459	0.176712	0.752734
	prob	Cefaclor	0.0779202	0.837728	0.0768971
	prob	Cefotaxime	-0.373658	0.233942	0.630893
	prob	Cefsulodin	0.324503	0.507486	0.294576
	prob	Cerulenin	-0.655701	0.00481091	2.31777
	prob	Cetirizine dihydrochloride	-0.0926127	0.538323	0.268957
	prob	Chloramphenicol	-1.07451	0.010377	1.98393
	prob	Chlorhexidine	0.313009	0.68922	0.161642
	prob	Cidofovir	0.234794	0.824724	0.0836912
	prob	Ciprofloxacin	-0.00234448	0.837728	0.0768971
	prob	Clarithromycin	-2.95366	0.00064332	3.19157
	prob	Clindamycin	0.296118	0.791041	0.101801
	prob	Colistin	-0.0491562	0.780304	0.107736
	prob	Curcumin	0.479987	0.288096	0.540462
	prob	Cycloserine D	-0.258963	0.233942	0.630893
	prob	Deoxycholic acid	0.358634	0.569945	0.244167
	prob	Dopamine	0.193676	0.824724	0.0836912
	prob	Doxorubicin	0.858292	0.0040899	2.38829
	prob	Doxycycline	-0.495698	0.233942	0.630893
	prob	EDTA	-0.743236	0.0040899	2.38829
	prob	EGCG	0.118299	0.938212	0.027699
	prob	Erythromycin	-1.30394	0.00481091	2.31777
	prob	Estradiol	0.235068	0.837728	0.0768971
	prob	Ethidiumbromide	-0.0770307	0.786994	0.104028
	prob	Fosfomycin	-0.0181396	0.791041	0.101801
	prob	Fusidic acid	-1.23557	0.000826681	3.08266
	prob	Gentamicin	-0.992459	0.00514656	2.28848
	prob	Hydrocortisone	-0.189406	0.612166	0.213131
	prob	Ibuprofen	0.652963	0.119735	0.921779
	prob	Imipenem	0.81704	0.010377	1.98393
	prob	Indole	0.343974	0.506044	0.295812
	prob	Levofloxacin	0.338535	0.837728	0.0768971
	prob	Lithocholic acid	-0.00553261	0.837728	0.0768971
	prob	Loperamide	-0.46407	0.131079	0.882468
	prob	Mecillinam	-0.666524	0.15091	0.821281
	prob	Meropenem	-0.72574	0.132746	0.87698
	prob	Metformin	0.051054	0.909394	0.0412478
	prob	Metronidazole	0.195282	0.938212	0.027699
	prob	Minocycline	0.316889	0.837728	0.0768971
	prob	Mitomycin C	0.741	0.0636218	1.19639
	prob	Moxifloxacin	0.0529025	0.837728	0.0768971
	prob	Nitrofurantoin	-0.0166611	0.837728	0.0768971
	prob	Noradrenalin	0.465326	0.260033	0.584971
	prob	Novobiocin	1.2766	0.00250615	2.60099
	prob	Omeprazole	-0.419502	0.0636218	1.19639
	prob	Oxacillin	0.38793	0.402563	0.395166
	prob	Paraquat	-0.218095	0.734366	0.134087
	prob	Penicillin G	0.233039	0.824724	0.0836912
	prob	Phleomycin	-0.735449	0.0216155	1.66523
	prob	Piperacillin	0.213038	0.824724	0.0836912
	prob	Piperine	0.464815	0.889558	0.0508256
	prob	PMS	-1.59485	0.000261057	3.58326
	prob	Polymyxin B	0.634719	0.131079	0.882468
	prob	Procaine	-0.838904	0.00250615	2.60099
	prob	Progesterone	-0.0859165	0.466562	0.33109
	prob	Pseudomonic acid	0.116713	0.837728	0.0768971
	prob	Puromycin	0.0944013	0.909394	0.0412478
	prob	Quercetin	0.801101	0.00883244	2.05392
	prob	Quinine	-0.117013	0.466562	0.33109
	prob	Rifampicin	-0.288854	0.466562	0.33109
	prob	Salicylate	-0.0569756	0.538323	0.268957
	prob	Serotonine	-0.160727	0.507486	0.294576
	prob	Sodium urate	0.309575	0.655711	0.183287
	prob	Spectinomycin	1.01099	0.00250615	2.60099
	prob	Spiramycin	0.00913023	0.837728	0.0768971
	prob	Sulfamethoxazole	1.60867	0.000826681	3.08266
	prob	Sulfamonomethoxine	1.30136	0.000609133	3.21529
	prob	Testosterone	-0.351401	0.105123	0.978304
	prob	Tetracycline	0.0697455	0.976104	0.010504
	prob	Thiourea	0.222375	0.889558	0.0508256
	prob	Tobramycin	-0.0201425	0.824724	0.0836912
	prob	Trimethoprim	3.93838	0.000609133	3.21529
	prob	Tunicamycin	-0.100919	0.466562	0.33109
	prob	Vanillin	0.048965	0.429445	0.367092
	prob	Verapamil	0.961228	0.0127296	1.89518
	prob	Water_1	-0.143933	0.466562	0.33109
	prob	Water_2	0.349411	0.466562	0.33109
	psoxS	1-Methyluric acid	0.210206	0.0595987	1.22476
	psoxS	2-2-Bipyridyl	-0.818811	0.0388331	1.4108
	psoxS	2,3-DHBA	0.0845398	0.633997	0.197913
	psoxS	4-Aminobenzoic acid	-0.00099446	0.889558	0.0508256
	psoxS	4-aminosalicylic acid	-0.00893093	0.317522	0.498227
	psoxS	A22	0.064938	0.690768	0.160668
	psoxS	Acetylsalicylic acid	0.158202	0.610382	0.214398
	psoxS	Adrenalin	0.120715	0.976104	0.010504
	psoxS	Amikacin	0.303309	0.0264427	1.5777
	psoxS	Amoxicillin	0.223954	0.633997	0.197913
	psoxS	Azithromycin	1.33563	0.00396193	2.40209
	psoxS	Aztreonam	0.136455	0.460641	0.336638
	psoxS	Bacitracin	-0.185256	0.00716043	2.14506
	psoxS	Benzalkonium	-0.158394	0.0264427	1.5777
	psoxS	Berberine	-0.0739295	0.027994	1.55293
	psoxS	Bleomycin	0.0991597	0.976104	0.010504
	psoxS	Butyrate	-0.00773484	0.169021	0.772058
	psoxS	Caffeine	0.106693	0.958389	0.0184583
	psoxS	Catechin	-0.121649	0.0111384	1.95318
	psoxS	CCCP	0.176521	0.526295	0.278771
	psoxS	Cefaclor	0.0525593	0.741011	0.130175
	psoxS	Cefotaxime	0.044744	0.786971	0.104041
	psoxS	Cefsulodin	0.206759	0.169021	0.772058
	psoxS	Cerulenin	0.0757645	0.818453	0.0870061
	psoxS	Cetirizine dihydrochloride	0.230027	0.246344	0.608457
	psoxS	Chloramphenicol	0.641486	0.0673862	1.17143
	psoxS	Chlorhexidine	-0.0419274	0.0424145	1.37249
	psoxS	Cidofovir	-0.0143844	0.134841	0.870177
	psoxS	Ciprofloxacin	0.0158162	0.317522	0.498227
	psoxS	Clarithromycin	0.739361	0.00716043	2.14506
	psoxS	Clindamycin	-0.0303575	0.152109	0.817844
	psoxS	Colistin	-0.194621	0.0251195	1.59999
	psoxS	Curcumin	-0.334946	0.00145757	2.83637
	psoxS	Cycloserine D	-0.0665226	0.185869	0.730794
	psoxS	Deoxycholic acid	0.0321918	0.185869	0.730794
	psoxS	Dopamine	0.214353	0.169021	0.772058
	psoxS	Doxorubicin	0.29072	0.169021	0.772058
	psoxS	Doxycycline	0.904361	0.000104423	3.9812
	psoxS	EDTA	-0.053058	0.124074	0.906318
	psoxS	EGCG	-0.0657227	0.0388331	1.4108
	psoxS	Erythromycin	0.27465	0.958389	0.0184583
	psoxS	Estradiol	-0.125672	0.134841	0.870177
	psoxS	Ethidiumbromide	0.948922	0.00452934	2.34396
	psoxS	Fosfomycin	-0.0666559	0.134841	0.870177
	psoxS	Fusidic acid	-0.0139164	0.169021	0.772058
	psoxS	Gentamicin	-0.217924	0.0128664	1.89054
	psoxS	Hydrocortisone	0.0572792	0.633997	0.197913
	psoxS	Ibuprofen	0.185362	0.818453	0.0870061
	psoxS	Imipenem	0.110609	0.929381	0.0318063
	psoxS	Indole	-0.0632257	0.0424145	1.37249
	psoxS	Levofloxacin	0.0352483	0.77936	0.108262
	psoxS	Lithocholic acid	-0.132097	0.169021	0.772058
	psoxS	Loperamide	-0.0319231	0.167732	0.775385
	psoxS	Mecillinam	0.128793	0.874768	0.0581069
	psoxS	Meropenem	-0.202818	0.0866297	1.06233
	psoxS	Metformin	-0.11563	0.0424145	1.37249
	psoxS	Metronidazole	0.0276172	0.222725	0.65223
	psoxS	Minocycline	0.399538	0.167732	0.775385
	psoxS	Mitomycin C	0.087327	0.889558	0.0508256
	psoxS	Moxifloxacin	0.0884576	0.641255	0.19297
	psoxS	Nitrofurantoin	0.124647	0.976104	0.010504
	psoxS	Noradrenalin	-0.0714689	0.0673862	1.17143
	psoxS	Novobiocin	-0.0724464	0.0866297	1.06233
	psoxS	Omeprazole	-0.280267	0.00145757	2.83637
	psoxS	Oxacillin	-0.00644121	0.317522	0.498227
	psoxS	Paraquat	6.85462	8.70191e-05	4.06039
	psoxS	Penicillin G	-0.133175	0.0166474	1.77865
	psoxS	Phleomycin	-0.286882	0.286618	0.542697
	psoxS	Piperacillin	-0.0409107	0.0388331	1.4108
	psoxS	Piperine	-0.00204384	0.317522	0.498227
	psoxS	PMS	3.53929	8.70191e-05	4.06039
	psoxS	Polymyxin B	-0.0645791	0.0778277	1.10887
	psoxS	Procaine	0.570256	0.00111882	2.95124
	psoxS	Progesterone	-0.225086	0.00306742	2.51323
	psoxS	Pseudomonic acid	-0.052655	0.222725	0.65223
	psoxS	Puromycin	-0.0852524	0.0866297	1.06233
	psoxS	Quercetin	-0.522831	0.000104423	3.9812
	psoxS	Quinine	-0.258557	0.00192781	2.71494
	psoxS	Rifampicin	-0.67456	8.70191e-05	4.06039
	psoxS	Salicylate	0.00259259	0.109179	0.961862
	psoxS	Serotonine	-0.234031	0.00452934	2.34396
	psoxS	Sodium urate	0.0297541	0.526295	0.278771
	psoxS	Spectinomycin	-0.00291805	0.169021	0.772058
	psoxS	Spiramycin	0.0449904	0.526295	0.278771
	psoxS	Sulfamethoxazole	-0.256267	0.00306742	2.51323
	psoxS	Sulfamonomethoxine	-0.261827	0.00306742	2.51323
	psoxS	Testosterone	-0.411423	0.000304567	3.51632
	psoxS	Tetracycline	0.907304	0.00575569	2.2399
	psoxS	Thiourea	-0.292965	0.00145757	2.83637
	psoxS	Tobramycin	-0.397465	0.00145757	2.83637
	psoxS	Trimethoprim	0.510258	0.109179	0.961862
	psoxS	Tunicamycin	-0.343013	0.00145757	2.83637
	psoxS	Vanillin	-0.220448	0.00452934	2.34396
	psoxS	Verapamil	-0.0605456	0.109179	0.961862
	psoxS	Water_1	0.189211	0.199286	0.700523
	psoxS	Water_2	-0.0276839	0.199286	0.700523
	ptolC	1-Methyluric acid	0.363017	0.814014	0.0893683
	ptolC	2-2-Bipyridyl	-0.86054	0.00977846	2.00973
	ptolC	2,3-DHBA	-0.0174266	0.758055	0.120299
	ptolC	4-Aminobenzoic acid	-0.0802166	0.791473	0.101564
	ptolC	4-aminosalicylic acid	-0.0385532	0.879028	0.0559972
	ptolC	A22	-1.02867	0.00977846	2.00973
	ptolC	Acetylsalicylic acid	0.0742192	0.779741	0.10805
	ptolC	Adrenalin	-0.448939	0.154592	0.810813
	ptolC	Amikacin	0.326415	0.863784	0.0635947
	ptolC	Amoxicillin	0.477011	0.632555	0.198902
	ptolC	Azithromycin	2.76763	0.0201449	1.69583
	ptolC	Aztreonam	0.0166702	0.779741	0.10805
	ptolC	Bacitracin	-0.521334	0.154592	0.810813
	ptolC	Benzalkonium	-0.0894828	0.686261	0.163511
	ptolC	Berberine	0.349126	0.879028	0.0559972
	ptolC	Bleomycin	-0.142243	0.632555	0.198902
	ptolC	Butyrate	-0.450523	0.321051	0.493426
	ptolC	Caffeine	0.659502	0.681876	0.166295
	ptolC	Catechin	-0.254683	0.443225	0.353376
	ptolC	CCCP	0.0467413	0.791473	0.101564
	ptolC	Cefaclor	-0.00155738	0.701726	0.153832
	ptolC	Cefotaxime	0.0264759	0.791473	0.101564
	ptolC	Cefsulodin	0.309183	0.976104	0.010504
	ptolC	Cerulenin	-0.726105	0.00835383	2.07811
	ptolC	Cetirizine dihydrochloride	0.440922	0.814014	0.0893683
	ptolC	Chloramphenicol	0.196252	0.929381	0.0318063
	ptolC	Chlorhexidine	-0.169428	0.632555	0.198902
	ptolC	Cidofovir	-0.274972	0.306921	0.512974
	ptolC	Ciprofloxacin	0.148208	0.976104	0.010504
	ptolC	Clarithromycin	1.6698	0.443225	0.353376
	ptolC	Clindamycin	-0.230954	0.489996	0.309808
	ptolC	Colistin	-0.398638	0.154592	0.810813
	ptolC	Curcumin	-0.641114	0.048855	1.31109
	ptolC	Cycloserine D	-0.24654	0.664565	0.177463
	ptolC	Deoxycholic acid	0.416013	0.701726	0.153832
	ptolC	Dopamine	0.0343433	0.779741	0.10805
	ptolC	Doxorubicin	0.164984	0.863784	0.0635947
	ptolC	Doxycycline	0.359581	0.791473	0.101564
	ptolC	EDTA	0.588083	0.701726	0.153832
	ptolC	EGCG	0.652356	0.61788	0.209096
	ptolC	Erythromycin	0.55912	0.836156	0.0777125
	ptolC	Estradiol	0.273915	0.929381	0.0318063
	ptolC	Ethidiumbromide	-0.0273431	0.701726	0.153832
	ptolC	Fosfomycin	-0.647022	0.127244	0.895364
	ptolC	Fusidic acid	-0.2806	0.61788	0.209096
	ptolC	Gentamicin	-0.657333	0.0730168	1.13658
	ptolC	Hydrocortisone	-0.0707042	0.686261	0.163511
	ptolC	Ibuprofen	-0.125422	0.686261	0.163511
	ptolC	Imipenem	-0.0277018	0.701726	0.153832
	ptolC	Indole	0.0400002	0.758055	0.120299
	ptolC	Levofloxacin	0.0292928	0.836156	0.0777125
	ptolC	Lithocholic acid	0.409239	0.814014	0.0893683
	ptolC	Loperamide	-0.0514294	0.779741	0.10805
	ptolC	Mecillinam	-0.580358	0.532508	0.273674
	ptolC	Meropenem	-0.911588	0.00835383	2.07811
	ptolC	Metformin	-0.16844	0.55958	0.252138
	ptolC	Metronidazole	-0.502359	0.17295	0.762078
	ptolC	Minocycline	-0.259858	0.443225	0.353376
	ptolC	Mitomycin C	0.213942	0.958389	0.0184583
	ptolC	Moxifloxacin	0.101209	0.884823	0.0531435
	ptolC	Nitrofurantoin	0.0554622	0.701726	0.153832
	ptolC	Noradrenalin	-0.335457	0.489996	0.309808
	ptolC	Novobiocin	0.875544	0.443225	0.353376
	ptolC	Omeprazole	-0.0237285	0.701726	0.153832
	ptolC	Oxacillin	-0.317542	0.465698	0.331896
	ptolC	Paraquat	1.64156	0.465698	0.331896
	ptolC	Penicillin G	-0.407831	0.321051	0.493426
	ptolC	Phleomycin	-0.730294	0.154592	0.810813
	ptolC	Piperacillin	-0.157591	0.61788	0.209096
	ptolC	Piperine	0.394714	0.748636	0.12573
	ptolC	PMS	3.37615	0.00835383	2.07811
	ptolC	Polymyxin B	0.119905	0.899553	0.0459731
	ptolC	Procaine	0.519953	0.958389	0.0184583
	ptolC	Progesterone	-0.0976171	0.686261	0.163511
	ptolC	Pseudomonic acid	-0.199496	0.605346	0.217997
	ptolC	Puromycin	-0.0564079	0.701726	0.153832
	ptolC	Quercetin	0.142317	0.899553	0.0459731
	ptolC	Quinine	-0.538919	0.154592	0.810813
	ptolC	Rifampicin	-0.484582	0.127244	0.895364
	ptolC	Salicylate	0.266152	0.758055	0.120299
	ptolC	Serotonine	-0.265169	0.443225	0.353376
	ptolC	Sodium urate	0.0411381	0.779741	0.10805
	ptolC	Spectinomycin	0.010173	0.779741	0.10805
	ptolC	Spiramycin	-0.13231	0.664565	0.177463
	ptolC	Sulfamethoxazole	0.619775	0.758055	0.120299
	ptolC	Sulfamonomethoxine	0.393439	0.836156	0.0777125
	ptolC	Testosterone	0.102666	0.879028	0.0559972
	ptolC	Tetracycline	0.657659	0.681876	0.166295
	ptolC	Thiourea	-0.303937	0.532422	0.273744
	ptolC	Tobramycin	-0.526802	0.127244	0.895364
	ptolC	Trimethoprim	1.22778	0.127244	0.895364
	ptolC	Tunicamycin	0.151831	0.976104	0.010504
	ptolC	Vanillin	0.374605	0.863784	0.0635947
	ptolC	Verapamil	0.689081	0.681876	0.166295
	ptolC	Water_1	0.693413	0.779741	0.10805
	ptolC	Water_2	0.0417176	0.779741	0.10805

## Sheet: 1D
	Bar charts with counts of compound promoter interactions
	Values underlying mean Z-scores can be found in S4 Table
	Reporter	Up regulation	Down regulation		Promoter	Direction	Drug	Mean Z-scores	Known?	Antibiotic?
	pacrAB	6	0		pacrAB	up-regulation	Azithromycin	3.24068		Yes
	ptolC	2	1		pacrAB	up-regulation	Clarithromycin	4.54143		Yes
	pmarRAB	13	0		pacrAB	up-regulation	Doxycycline	1.74227		Yes
	psoxS	3	0		pacrAB	up-regulation	Erythromycin	2.5849		Yes
	prob	5	6		pacrAB	up-regulation	Novobiocin	1.15137		Yes
	pmicF	9	0		pacrAB	up-regulation	Phleomycin	1.42305		Yes
	pompF	5	3		pmarRAB	up-regulation	2-2-Bipyridyl	1.13698	Yes
	Sum	43	10		pmarRAB	up-regulation	Azithromycin	2.24686		Yes
					pmarRAB	up-regulation	Caffeine	1.9471
					pmarRAB	up-regulation	Clarithromycin	3.10996		Yes
					pmarRAB	up-regulation	Doxycycline	2.17499		Yes
					pmarRAB	up-regulation	Erythromycin	1.21092		Yes
					pmarRAB	up-regulation	Ethidiumbromide	1.29319
					pmarRAB	up-regulation	Minocycline	1.07152		Yes
					pmarRAB	up-regulation	Moxifloxacin	1.62768		Yes
					pmarRAB	up-regulation	Nitrofurantoin	2.27257		Yes
					pmarRAB	up-regulation	Phleomycin	1.88237		Yes
					pmarRAB	up-regulation	Salicylate	2.13138	Yes
					pmarRAB	up-regulation	Tetracycline	1.96629	Yes	Yes
					pmicF	up-regulation	2-2-Bipyridyl	2.36231	Yes
					pmicF	up-regulation	Caffeine	4.4419
					pmicF	up-regulation	Paraquat	1.45838	Yes
					pmicF	up-regulation	PMS	1.79923
					pmicF	up-regulation	Procaine	2.69168
					pmicF	up-regulation	Salicylate	1.21064	Yes
					pmicF	up-regulation	Tetracycline	1.93979		Yes
					pmicF	up-regulation	Trimethoprim	1.57928		Yes
					pmicF	up-regulation	Vanillin	1.11299
					pompF	up-regulation	Clarithromycin	2.81087		Yes
					pompF	up-regulation	Doxycycline	1.87259		Yes
					pompF	down-regulation	Meropenem	-1.18211		Yes
					pompF	down-regulation	Procaine	-2.33195	Yes
					pompF	down-regulation	Rifampicin	-1.34637		Yes
					pompF	up-regulation	Spiramycin	1.14668		Yes
					pompF	up-regulation	Sulfamethoxazole	1.37091		Yes
					pompF	up-regulation	Sulfamonomethoxine	1.22371		Yes
					prob	down-regulation	Azithromycin	-2.08531		Yes
					prob	down-regulation	Chloramphenicol	-1.07451		Yes
					prob	down-regulation	Clarithromycin	-2.95366		Yes
					prob	down-regulation	Erythromycin	-1.30394		Yes
					prob	down-regulation	Fusidic acid	-1.23557		Yes
					prob	up-regulation	Novobiocin	1.2766		Yes
					prob	down-regulation	PMS	-1.59485
					prob	up-regulation	Spectinomycin	1.01099		Yes
					prob	up-regulation	Sulfamethoxazole	1.60867		Yes
					prob	up-regulation	Sulfamonomethoxine	1.30136		Yes
					prob	up-regulation	Trimethoprim	3.93838		Yes
					psoxS	up-regulation	Azithromycin	1.33563		Yes
					psoxS	up-regulation	Paraquat	6.85462	Yes
					psoxS	up-regulation	PMS	3.53929	Yes
					ptolC	down-regulation	A22	-1.02867
					ptolC	up-regulation	Azithromycin	2.76763		Yes
					ptolC	up-regulation	PMS	3.37615

## Sheet: 1E
	Sankey plot visualization of compound promoter interactions
	Values underlying mean Z-scores can be found in S4 Table
	Promoter	Direction	Drug	Mean Z-scores
	pacrAB	up regulation	Azithromycin	3.24068
	pacrAB	up regulation	Clarithromycin	4.54143
	pacrAB	up regulation	Doxycycline	1.74227
	pacrAB	up regulation	Erythromycin	2.5849
	pacrAB	up regulation	Novobiocin	1.15137
	pacrAB	up regulation	Phleomycin	1.42305
	pmarRAB	up regulation	2-2-Bipyridyl	1.13698
	pmarRAB	up regulation	Azithromycin	2.24686
	pmarRAB	up regulation	Caffeine	1.9471
	pmarRAB	up regulation	Clarithromycin	3.10996
	pmarRAB	up regulation	Doxycycline	2.17499
	pmarRAB	up regulation	Erythromycin	1.21092
	pmarRAB	up regulation	Ethidiumbromide	1.29319
	pmarRAB	up regulation	Minocycline	1.07152
	pmarRAB	up regulation	Moxifloxacin	1.62768
	pmarRAB	up regulation	Nitrofurantoin	2.27257
	pmarRAB	up regulation	Phleomycin	1.88237
	pmarRAB	up regulation	Salicylate	2.13138
	pmarRAB	up regulation	Tetracycline	1.96629
	pmicF	up regulation	2-2-Bipyridyl	2.36231
	pmicF	up regulation	Caffeine	4.4419
	pmicF	up regulation	Paraquat	1.45838
	pmicF	up regulation	PMS	1.79923
	pmicF	up regulation	Procaine	2.69168
	pmicF	up regulation	Salicylate	1.21064
	pmicF	up regulation	Tetracycline	1.93979
	pmicF	up regulation	Trimethoprim	1.57928
	pmicF	up regulation	Vanillin	1.11299
	pompF	up regulation	Clarithromycin	2.81087
	pompF	up regulation	Doxycycline	1.87259
	pompF	down regulation	Meropenem	-1.18211
	pompF	down regulation	Procaine	-2.33195
	pompF	down regulation	Rifampicin	-1.34637
	pompF	up regulation	Spiramycin	1.14668
	pompF	up regulation	Sulfamethoxazole	1.37091
	pompF	up regulation	Sulfamonomethoxine	1.22371
	prob	down regulation	Azithromycin	-2.08531
	prob	down regulation	Chloramphenicol	-1.07451
	prob	down regulation	Clarithromycin	-2.95366
	prob	down regulation	Erythromycin	-1.30394
	prob	down regulation	Fusidic acid	-1.23557
	prob	up regulation	Novobiocin	1.2766
	prob	down regulation	PMS	-1.59485
	prob	up regulation	Spectinomycin	1.01099
	prob	up regulation	Sulfamethoxazole	1.60867
	prob	up regulation	Sulfamonomethoxine	1.30136
	prob	up regulation	Trimethoprim	3.93838
	psoxS	up regulation	Azithromycin	1.33563
	psoxS	up regulation	Paraquat	6.85462
	psoxS	up regulation	PMS	3.53929
	ptolC	down regulation	A22	-1.02867
	ptolC	up regulation	Azithromycin	2.76763
	ptolC	up regulation	PMS	3.37615

## Sheet: 2A
	Violin plots displaying distributions of minimum ODAUC per compound
	ODAUC can be found in S3 Table
	Compound	Minimum growth (ODAUC)	hits
	1-Methyluric acid	2.37259	no-hit
	2-2-Bipyridyl	0.644619	hit
	2,3-DHBA	2.29406	no-hit
	4-Aminobenzoic acid	2.11906	no-hit
	4-aminosalicylic acid	2.10711	no-hit
	A22	1.84839	hit
	Acetylsalicylic acid	2.40788	no-hit
	Adrenalin	2.30573	no-hit
	Amikacin	2.09406	no-hit
	Amoxicillin	1.73547	no-hit
	Azithromycin	0.676251	hit
	Aztreonam	2.14182	no-hit
	Bacitracin	1.99927	no-hit
	Benzalkonium	2.08882	no-hit
	Berberine	2.58083	no-hit
	Bleomycin	0.940547	no-hit
	Butyrate	2.68253	no-hit
	Caffeine	2.41606	hit
	Catechin	2.72607	no-hit
	CCCP	2.61625	no-hit
	Cefaclor	2.75694	no-hit
	Cefotaxime	2.43505	no-hit
	Cefsulodin	2.15755	no-hit
	Cerulenin	2.32657	no-hit
	Cetirizine dihydrochloride	2.57564	no-hit
	Chloramphenicol	1.17272	hit
	Chlorhexidine	2.73909	no-hit
	Cidofovir	2.74456	no-hit
	Ciprofloxacin	1.15535	no-hit
	Clarithromycin	0.62547	hit
	Clindamycin	2.55568	no-hit
	Colistin	1.33106	no-hit
	Curcumin	2.38767	no-hit
	Cycloserine D	2.75048	no-hit
	Deoxycholic acid	3.01373	no-hit
	Dopamine	2.46045	no-hit
	Doxorubicin	2.61543	no-hit
	Doxycycline	0.766265	hit
	EDTA	1.36356	no-hit
	EGCG	2.51636	no-hit
	Erythromycin	0.965417	hit
	Estradiol	2.83488	no-hit
	Ethidiumbromide	0.823996	hit
	Fosfomycin	2.07434	no-hit
	Fusidic acid	1.90843	hit
	Gentamicin	1.45034	no-hit
	Hydrocortisone	3.07323	no-hit
	Ibuprofen	2.49168	no-hit
	Imipenem	2.65695	no-hit
	Indole	2.60513	no-hit
	Levofloxacin	1.0781	no-hit
	Lithocholic acid	2.38868	no-hit
	Loperamide	2.08754	no-hit
	Mecillinam	1.64921	no-hit
	Meropenem	0.74575	hit
	Metformin	3.05854	no-hit
	Metronidazole	2.98474	no-hit
	Minocycline	2.63543	hit
	Mitomycin C	2.47797	no-hit
	Moxifloxacin	0.707784	hit
	Nitrofurantoin	1.098	hit
	Noradrenalin	2.62249	no-hit
	Novobiocin	2.65451	hit
	Omeprazole	2.89059	no-hit
	Oxacillin	2.69221	no-hit
	Paraquat	1.73603	hit
	Penicillin G	2.96838	no-hit
	Phleomycin	0.43549	hit
	Piperacillin	2.96799	no-hit
	Piperine	2.80838	no-hit
	PMS	0.842967	hit
	Polymyxin B	2.64201	no-hit
	Procaine	1.15489	hit
	Progesterone	2.71535	no-hit
	Pseudomonic acid	2.81982	no-hit
	Puromycin	1.36873	no-hit
	Quercetin	2.34194	no-hit
	Quinine	2.70655	no-hit
	Rifampicin	0.968531	hit
	Salicylate	2.69947	hit
	Serotonine	2.9715	no-hit
	Sodium urate	2.72161	no-hit
	Spectinomycin	2.65282	hit
	Spiramycin	1.45734	hit
	Sulfamethoxazole	2.54878	hit
	Sulfamonomethoxine	2.60519	hit
	Testosterone	2.64198	no-hit
	Tetracycline	1.59195	hit
	Thiourea	2.75619	no-hit
	Tobramycin	1.94209	no-hit
	Trimethoprim	2.60447	hit
	Tunicamycin	2.5606	no-hit
	Vanillin	2.52876	hit
	Verapamil	2.28052	no-hit

## Sheet: 2B
	Violin plots displaying distributions of mean Z-scores of bacteriostatic and bacteriocidal compounds
	Values underlying mean Z-scores can be found in S4 Table
			Mean Z-scores
	Compound	Mode of action	EVC	acrABp	marRABp	micFp	ompFp	robp	soxSp	tolCp
	Amikacin	Cidal	-3.70092e-16	-0.0546246	-0.0237202	0.2478	0.0788404	0.0478328	0.303309	0.326415
	Amoxicillin	Cidal	1.11022e-16	0.294241	0.338068	0.591772	-0.0812656	0.0837601	0.223954	0.477011
	Aztreonam	Cidal	-6.41848e-16	-0.179418	-0.00277177	-0.152037	0.0848315	-0.282807	0.136455	0.0166702
	Bacitracin	Cidal	-2.63678e-16	-0.232456	-0.043469	-0.187376	0.378466	-0.0247366	-0.185256	-0.521334
	Benzalkonium	Cidal	-1.4803e-16	-0.366248	-0.326857	-0.268654	-0.717455	-0.854294	-0.158394	-0.0894828
	Cefaclor	Cidal	2.40566e-16	-0.104147	-0.121516	0.0157111	-0.0604426	0.0779202	0.0525593	-0.00155738
	Cefotaxime	Cidal	-2.08167e-17	-0.218318	-0.0612348	-0.156906	-0.262659	-0.373658	0.044744	0.0264759
	Cefsulodin	Cidal	-2.63678e-16	0.245094	0.288674	0.214273	0.711399	0.324503	0.206759	0.309183
	Ciprofloxacin	Cidal	1.38778e-17	0.794778	0.356962	-0.207715	-0.501518	-0.00234448	0.0158162	0.148208
	Colistin	Cidal	-2.56739e-16	0.292585	0.142903	-0.501819	-0.12368	-0.0491562	-0.194621	-0.398638
	Fosfomycin	Cidal	2.63678e-16	0.424424	0.326635	-0.0471393	0.698743	-0.0181396	-0.0666559	-0.647022
	Gentamicin	Cidal	-1.75788e-16	-0.0212609	0.0418231	-0.390567	-0.802315	-0.992459	-0.217924	-0.657333
	Imipenem	Cidal	2.77556e-16	0.240692	0.228175	-0.0789591	0.623446	0.81704	0.110609	-0.0277018
	Levofloxacin	Cidal	5.27356e-16	0.827575	0.943879	0.000398093	0.411789	0.338535	0.0352483	0.0292928
	Mecillinam	Cidal	-1.85028e-16	-0.0934646	0.0205908	0.431443	-0.801909	-0.666524	0.128793	-0.580358
	Meropenem	Cidal	1.573e-16	-0.346887	-0.0752705	-0.122535	-1.18211	-0.72574	-0.202818	-0.911588
	Metronidazole	Cidal	-2.63678e-16	-0.0534279	0.0456352	-0.154328	0.146851	0.195282	0.0276172	-0.502359
	Moxifloxacin	Cidal	-1.66533e-16	1.13531	1.62768	-0.339215	0.122512	0.0529025	0.0884576	0.101209
	Nitrofurantoin	Cidal	-3.95517e-16	1.43872	2.27257	-0.0768257	-0.488477	-0.0166611	0.124647	0.0554622
	Oxacillin	Cidal	-1.31839e-16	0.144772	0.0288662	-0.0992265	0.698199	0.38793	-0.00644121	-0.317542
	Penicillin G	Cidal	-2.61943e-16	-0.0713155	-0.122605	-0.248188	0.181944	0.233039	-0.133175	-0.407831
	Phleomycin	Cidal	-7.77156e-16	1.42305	1.88237	-0.864379	1.03235	-0.735449	-0.286882	-0.730294
	Piperacillin	Cidal	-1.80411e-16	-0.130216	-0.0921647	-0.0620319	0.18933	0.213038	-0.0409107	-0.157591
	Polymyxin B	Cidal	-6.93889e-18	-0.0800434	0.00945308	0.0184975	0.73081	0.634719	-0.0645791	0.119905
	Tobramycin	Cidal	-5.55112e-17	0.200372	-0.159295	0.173162	-0.499738	-0.0201425	-0.397465	-0.526802
	Tunicamycin	Cidal	-5.81132e-16	-0.0326435	-0.422497	-0.0536635	-0.458148	-0.100919	-0.343013	0.151831
	4-aminosalicylic acid	Static	3.81639e-17	-0.207839	0.186459	0.395846	-0.498753	-0.197056	-0.00893093	-0.0385532
	A22	Static	-5.27356e-16	-0.469657	-0.404022	0.0427333	-0.770188	-0.928533	0.064938	-1.02867
	Azithromycin	Static	1.38778e-17	3.24068	2.24686	-0.160802	0.800665	-2.08531	1.33563	2.76763
	Bleomycin	Static	-4.02456e-16	0.470923	0.650316	-0.632103	0.166638	0.0356966	0.0991597	-0.142243
	Chloramphenicol	Static	1.38778e-16	0.854896	0.712549	-0.440143	0.34678	-1.07451	0.641486	0.196252
	Clarithromycin	Static	2.22045e-16	4.54143	3.10996	-0.636214	2.81087	-2.95366	0.739361	1.6698
	Clindamycin	Static	-1.38778e-16	0.274657	0.114367	0.0959872	0.747263	0.296118	-0.0303575	-0.230954
	Cycloserine D	Static	1.11022e-16	-0.271297	-0.145449	-0.266095	-0.1486	-0.258963	-0.0665226	-0.24654
	Doxycycline	Static	-1.249e-16	1.74227	2.17499	1.2457	1.87259	-0.495698	0.904361	0.359581
	Erythromycin	Static	1.06252e-17	2.5849	1.21092	0.317218	0.646732	-1.30394	0.27465	0.55912
	Fusidic acid	Static	8.67362e-18	0.109722	0.130684	-0.209521	-0.644567	-1.23557	-0.0139164	-0.2806
	Minocycline	Static	-1.38778e-16	0.67516	1.07152	0.801602	0.658869	0.316889	0.399538	-0.259858
	Novobiocin	Static	-2.15106e-16	1.15137	0.176709	0.387562	-0.422332	1.2766	-0.0724464	0.875544
	Pseudomonic acid	Static	8.32667e-17	-0.164522	0.0575967	-0.0565386	0.642651	0.116713	-0.052655	-0.199496
	Puromycin	Static	-3.22659e-16	0.763583	0.489593	0.703388	0.531499	0.0944013	-0.0852524	-0.0564079
	Rifampicin	Static	-4.92661e-16	-0.7658	-0.70166	-0.387903	-1.34637	-0.288854	-0.67456	-0.484582
	Spectinomycin	Static	-2.5327e-16	-0.00463597	0.219411	0.14042	0.848224	1.01099	-0.00291805	0.010173
	Spiramycin	Static	-1.95156e-16	0.919148	0.261683	0.00489953	1.14668	0.00913023	0.0449904	-0.13231
	Sulfamethoxazole	Static	-6.31439e-16	0.14147	0.319299	0.354368	1.37091	1.60867	-0.256267	0.619775
	Sulfamonomethoxine	Static	5.20417e-18	0.181349	0.549099	0.0626965	1.22371	1.30136	-0.261827	0.393439
	Tetracycline	Static	-2.77556e-16	0.987088	1.96629	1.93979	1.44446	0.0697455	0.907304	0.657659
	Trimethoprim	Static	-3.81639e-16	0.371888	0.541367	1.57928	-0.256375	3.93838	0.510258	1.22778

## Sheet: 2C
	Boxplots displaying Antagonisms/Synergies of all compounds overlapping with the dataset of Brochado et. al. 2018 [1]
	Antagonisms and synergies counted here were reported in Brochado et. al. 2018 [1], only data for E. coli BW25113 included
	Compound	Antagonism	Synergy	Total	Antagonism/Synergy	Hit
	Azithromycin	6	1	7	6	Yes
	Caffeine	5	1	6	5	Yes
	Clarithromycin	12	6	18	2	Yes
	Doxycycline	12	5	17	2.4	Yes
	Erythromycin	12	2	14	6	Yes
	Minocycline	2	4	6	0.5	Yes
	Moxifloxacin	4	2	6	2	Yes
	Nitrofurantoin	0	5	5	0	Yes
	Novobiocin	9	5	14	1.8	Yes
	Paraquat	3	1	4	3	Yes
	Phleomycin	6	2	8	3	Yes
	PMS	24	5	29	4.8	Yes
	Procaine	11	12	23	0.916667	Yes
	Spiramycin	4	2	6	2	Yes
	Sulfamonomethoxine	0	3	3	0	Yes
	Trimethoprim	9	10	19	0.9	Yes
	Vanillin	10	2	12	5	Yes
	Amoxicillin	6	13	19	0.461538	No
	Metformin	12	1	13	12	No
	Chloramphenicol	7	3	10	2.33333	No
	Mecillinam	12	12	24	1	No
	Imipenem	6	5	11	1.2	No
	Ciprofloxacin	11	3	14	3.66667	No
	Cycloserine D	5	2	7	2.5	No
	Cefotaxime	11	4	15	2.75	No
	Fosfomycin	16	7	23	2.28571	No
	Benzalkonium	13	6	19	2.16667	No
	Tobramycin	9	3	12	3	No
	Rifampicin	11	10	21	1.1	No
	Mitomycin C	8	7	15	1.14286	No
	Ciclopirox	1	2	3	0.5	No
	CHIR-90	7	5	12	1.4	No
	Cefaclor	8	8	16	1	No
	Aztreonam	15	6	21	2.5	No
	Fusidic acid	5	6	11	0.833333	No
	Curcumin	6	2	8	3	No
	Puromycin	6	5	11	1.2	No
	Clindamycin	6	2	8	3	No
	Bleomycin	12	8	20	1.5	No
	Acetylsalisylic acid	5	7	12	0.714286	No
	Gentamicin	5	1	6	5	No
	Levofloxacin	6	1	7	6	No
	Colistin	2	14	16	0.142857	No
	A22	10	10	20	1	No
	Loperamide	1	7	8	0.142857	No
	EGCG	4	5	9	0.8	No
	Cerulenin	5	2	7	2.5	No
	Chlorhexidine	3	2	5	1.5	No
	Oxacillin	2	4	6	0.5	No
	Polymyxin B	3	9	12	0.333333	No
	Amikacin	15	6	21	2.5	No
	CCCP	1	4	5	0.25	No
	Piperacillin	1	2	3	0.5	No
	Bacitracin	1	12	13	0.0833333	No
	Pyocyanin	22	3	25	7.33333	No
	Pseudomonic acid	3	2	5	1.5	No
	Cefsulodin	0	15	15	0	No
	Meropenem	0	5	5	0	No
	Verapamil	0	11	11	0	No
	Penicillin G	0	3	3	0	No
REFERENCES
1	https://doi.org/10.1038/s41586-018-0278-9

## Sheet: 2D
	Negative correlation of marRABp Z-scores with corresponding ODAUC
	ODAUC and Z-scores can be found in S3 Table and S4 Table, respectively
	Compounds	Z-score marRABp	ODAUC marRABp	Replicate
	1-Methyluric acid1	-0.330083	3.07004	1
	1-Methyluric acid1	-0.403714	3.19317	2
	1-Methyluric acid2	-0.623765	3.33286	1
	1-Methyluric acid2	0.21187	2.82691	2
	1-Methyluric acid3	0.222066	2.89006	1
	1-Methyluric acid3	-0.359817	2.87902	2
	1-Methyluric acid4	0.122853	2.92787	1
	1-Methyluric acid4	0.0469022	3.07281	2
	2,3-DHBA1	0.695273	2.99896	1
	2,3-DHBA1	0.155559	3.14726	2
	2,3-DHBA2	-0.173037	3.36946	1
	2,3-DHBA2	0.0286393	3.24317	2
	2,3-DHBA3	0.235866	3.17769	1
	2,3-DHBA3	-0.127808	3.31038	2
	2,3-DHBA4	0.485449	2.8351	1
	2,3-DHBA4	-0.212768	3.27294	2
	2-2-Bipyridyl1	NA	0.541584	1
	2-2-Bipyridyl1	NA	0.941946	2
	2-2-Bipyridyl2	2.23022	1.48682	1
	2-2-Bipyridyl2	2.41839	1.53321	2
	2-2-Bipyridyl3	0.205834	2.68528	1
	2-2-Bipyridyl3	0.370087	2.43417	2
	2-2-Bipyridyl4	1.35295	2.47639	1
	2-2-Bipyridyl4	0.244407	2.69344	2
	4-Aminobenzoic acid1	0.15743	2.77324	1
	4-Aminobenzoic acid1	0.191394	3.11568	2
	4-Aminobenzoic acid2	0.0612869	3.41516	1
	4-Aminobenzoic acid2	0.51816	3.10639	2
	4-Aminobenzoic acid3	0.345878	2.83631	1
	4-Aminobenzoic acid3	0.209037	2.86337	2
	4-Aminobenzoic acid4	-0.16254	3.21407	1
	4-Aminobenzoic acid4	0.339424	2.78599	2
	4-Aminosalicylic acid1	0.681239	3.03445	1
	4-Aminosalicylic acid1	0.6035	3.01719	2
	4-Aminosalicylic acid2	-0.0392896	3.36613	1
	4-Aminosalicylic acid2	-0.0752938	3.56694	2
	4-Aminosalicylic acid3	0.0625735	2.92113	1
	4-Aminosalicylic acid3	0.0406528	3.16554	2
	4-Aminosalicylic acid4	0.391092	2.792	1
	4-Aminosalicylic acid4	-0.172804	3.13541	2
	A221	NA	0.0655626	1
	A221	NA	0.0839494	2
	A222	-0.545604	2.89552	1
	A222	-0.294368	2.63425	2
	A223	-0.697986	3.26621	1
	A223	-0.387238	2.65949	2
	A224	-0.0893258	3.18526	1
	A224	-0.409613	3.14586	2
	Acetylsalicylic acid1	2.00569	3.11458	1
	Acetylsalicylic acid1	1.61377	2.80196	2
	Acetylsalicylic acid2	-0.152137	3.31493	1
	Acetylsalicylic acid2	0.310427	3.11845	2
	Acetylsalicylic acid3	0.127573	3.46786	1
	Acetylsalicylic acid3	0.896043	2.80987	2
	Acetylsalicylic acid4	-0.335314	3.51807	1
	Acetylsalicylic acid4	0.658013	2.81189	2
	Adrenalin1	-0.427177	2.69297	1
	Adrenalin1	0.143459	2.56966	2
	Adrenalin2	-0.582379	3.18218	1
	Adrenalin2	-0.148159	3.33996	2
	Adrenalin3	0.198377	2.97709	1
	Adrenalin3	0.562432	2.60008	2
	Adrenalin4	-0.017575	3.4267	1
	Adrenalin4	0.258991	2.87476	2
	Amikacin1	NA	-0.0148997	1
	Amikacin1	NA	0.0118935	2
	Amikacin2	0.00177617	3.207	1
	Amikacin2	0.193693	3.15609	2
	Amikacin3	-0.0591272	3.40262	1
	Amikacin3	-0.186394	3.26469	2
	Amikacin4	-0.00245673	3.34509	1
	Amikacin4	-0.0898127	3.38557	2
	Amoxicillin1	NA	0.141203	1
	Amoxicillin1	2.9679	1.04516	2
	Amoxicillin2	-0.0698291	3.24038	1
	Amoxicillin2	-0.20629	3.6669	2
	Amoxicillin3	-0.175891	3.51343	1
	Amoxicillin3	-0.138166	3.43017	2
	Amoxicillin4	0.0121414	3.46845	1
	Amoxicillin4	-0.0233907	3.44738	2
	Azithromycin1	NA	0.132049	1
	Azithromycin1	NA	0.274186	2
	Azithromycin2	4.62238	1.94621	1
	Azithromycin2	3.96915	1.60313	2
	Azithromycin3	1.50047	2.80012	1
	Azithromycin3	2.09829	2.18546	2
	Azithromycin4	0.386989	2.97843	1
	Azithromycin4	0.903852	3.12565	2
	Aztreonam1	NA	0.00418889	1
	Aztreonam1	NA	0.0395479	2
	Aztreonam2	-0.184446	3.0049	1
	Aztreonam2	0.281827	2.41252	2
	Aztreonam3	0.116786	2.81436	1
	Aztreonam3	-0.015555	3.09679	2
	Aztreonam4	0.148598	2.81635	1
	Aztreonam4	-0.36384	3.25091	2
	Bacitracin1	0.32593	1.98533	1
	Bacitracin1	-0.0101262	2.10538	2
	Bacitracin2	-0.733048	3.23868	1
	Bacitracin2	-0.443829	3.03391	2
	Bacitracin3	-0.155164	3.20723	1
	Bacitracin3	0.111903	2.83821	2
	Bacitracin4	0.138567	3.28748	1
	Bacitracin4	0.418016	2.8767	2
	Benzalkonium1	NA	0.0595428	1
	Benzalkonium1	NA	0.0531729	2
	Benzalkonium2	-0.667453	3.62823	1
	Benzalkonium2	0.196533	2.68273	2
	Benzalkonium3	-0.171137	3.26933	1
	Benzalkonium3	-0.165771	3.09014	2
	Benzalkonium4	-0.624609	3.16349	1
	Benzalkonium4	-0.528704	3.00392	2
	Berberine1	-0.490746	3.33776	1
	Berberine1	-0.254743	2.88097	2
	Berberine2	-0.535083	3.34188	1
	Berberine2	-0.0373942	2.73247	2
	Berberine3	-0.148611	3.01472	1
	Berberine3	-0.217641	3.2834	2
	Berberine4	-0.026065	3.04612	1
	Berberine4	-0.258398	3.23353	2
	Bleomycin1	2.4726	0.601082	1
	Bleomycin1	2.88561	0.580475	2
	Bleomycin2	0.092535	2.63542	1
	Bleomycin2	0.387754	2.25833	2
	Bleomycin3	0.243222	2.88974	1
	Bleomycin3	-0.0460459	3.00929	2
	Bleomycin4	-0.576654	3.34786	1
	Bleomycin4	-0.256503	3.14219	2
	Butyrate1	-0.333514	3.14917	1
	Butyrate1	-0.432693	3.33924	2
	Butyrate2	-0.437665	3.1763	1
	Butyrate2	-0.420154	3.3643	2
	Butyrate3	-0.129741	3.40284	1
	Butyrate3	-0.142797	3.29182	2
	Butyrate4	-0.214	3.40128	1
	Butyrate4	-0.195913	3.39697	2
	Caffeine1	4.33623	2.60465	1
	Caffeine1	2.96025	2.85016	2
	Caffeine2	1.62002	3.2625	1
	Caffeine2	1.64623	3.18274	2
	Caffeine3	1.47546	3.32496	1
	Caffeine3	1.68907	3.30756	2
	Caffeine4	0.78733	3.38777	1
	Caffeine4	1.0622	3.25478	2
	Catechin1	-0.54352	3.18936	1
	Catechin1	-0.0284542	2.60975	2
	Catechin2	-0.226426	3.59833	1
	Catechin2	0.245484	2.77871	2
	Catechin3	-0.530455	3.66799	1
	Catechin3	-0.0852928	3.16558	2
	Catechin4	-0.129031	3.18571	1
	Catechin4	0.480469	2.77454	2
	CCCP1	-0.403584	3.13124	1
	CCCP1	-0.215988	3.11998	2
	CCCP2	-0.406781	3.57871	1
	CCCP2	-0.0492811	3.01807	2
	CCCP3	-0.571809	3.52173	1
	CCCP3	0.205072	3.03155	2
	CCCP4	-0.653799	3.68089	1
	CCCP4	-0.194868	3.25881	2
	Cefaclor1	NA	0.0653564	1
	Cefaclor1	NA	0.0504904	2
	Cefaclor2	-0.349269	3.39834	1
	Cefaclor2	-0.141094	3.27759	2
	Cefaclor3	0.144821	3.31765	1
	Cefaclor3	0.056981	3.41757	2
	Cefaclor4	-0.253168	3.33997	1
	Cefaclor4	-0.187365	3.42038	2
	Cefotaxime1	-0.0928725	2.30398	1
	Cefotaxime1	0.179666	2.16403	2
	Cefotaxime2	-0.216451	3.58391	1
	Cefotaxime2	-0.183543	3.26873	2
	Cefotaxime3	-0.00177617	3.23694	1
	Cefotaxime3	0.0423153	3.10953	2
	Cefotaxime4	-0.131399	3.31439	1
	Cefotaxime4	-0.0858187	3.31532	2
	Cefsulodin1	2.37978	1.5337	1
	Cefsulodin1	0.0989199	2.55517	2
	Cefsulodin2	-0.305958	3.48919	1
	Cefsulodin2	-0.0929094	3.24772	2
	Cefsulodin3	-0.0062254	3.47401	1
	Cefsulodin3	0.0582813	3.2304	2
	Cefsulodin4	0.0395093	3.46399	1
	Cefsulodin4	0.137997	3.15041	2
	Cerulenin1	-1.20988	2.81496	1
	Cerulenin1	-0.68577	2.53364	2
	Cerulenin2	-1.0272	3.20587	1
	Cerulenin2	-0.756701	3.18211	2
	Cerulenin3	-0.448955	2.79508	1
	Cerulenin3	-0.859281	2.99369	2
	Cerulenin4	-0.114364	2.8798	1
	Cerulenin4	-0.743055	3.13965	2
	Cetirizine dihydrochloride1	-0.361165	3.0305	1
	Cetirizine dihydrochloride1	-0.409486	3.45333	2
	Cetirizine dihydrochloride2	-0.290754	3.2835	1
	Cetirizine dihydrochloride2	-0.310933	3.55551	2
	Cetirizine dihydrochloride3	0.378262	3.20602	1
	Cetirizine dihydrochloride3	-0.0766546	3.57334	2
	Cetirizine dihydrochloride4	-0.0924007	3.09205	1
	Cetirizine dihydrochloride4	-0.0510403	3.38326	2
	Chloramphenicol1	0.421277	1.11929	1
	Chloramphenicol1	0.684545	1.54015	2
	Chloramphenicol2	1.20893	3.08571	1
	Chloramphenicol2	1.65311	2.54054	2
	Chloramphenicol3	0.601378	3.09208	1
	Chloramphenicol3	0.868283	3.03656	2
	Chloramphenicol4	0.388746	3.11378	1
	Chloramphenicol4	-0.125885	3.45453	2
	Chlorhexidine1	-0.357156	3.3108	1
	Chlorhexidine1	-0.209134	3.30087	2
	Chlorhexidine2	-0.0402903	3.39295	1
	Chlorhexidine2	0.12519	3.10612	2
	Chlorhexidine3	-0.241902	3.30938	1
	Chlorhexidine3	-0.144114	3.39212	2
	Chlorhexidine4	-0.110479	3.01685	1
	Chlorhexidine4	-0.000452189	3.31081	2
	Cidofovir1	0.123344	2.97053	1
	Cidofovir1	0.00241443	3.24692	2
	Cidofovir2	-0.400908	3.47344	1
	Cidofovir2	-0.0689597	3.40092	2
	Cidofovir3	0.602996	2.83046	1
	Cidofovir3	-0.0779588	3.37728	2
	Cidofovir4	-0.158647	3.22087	1
	Cidofovir4	0.0754343	3.30747	2
	Ciprofloxacin1	2.72823	1.20546	1
	Ciprofloxacin1	2.27837	1.13387	2
	Ciprofloxacin2	-0.467937	3.39447	1
	Ciprofloxacin2	-0.475078	3.59886	2
	Ciprofloxacin3	-0.0300148	3.04918	1
	Ciprofloxacin3	-0.425047	3.40743	2
	Ciprofloxacin4	-0.362643	3.34108	1
	Ciprofloxacin4	-0.390182	3.48226	2
	Clarithromycin1	NA	0.649527	1
	Clarithromycin1	NA	0.43375	2
	Clarithromycin2	0.443219	1.2682	1
	Clarithromycin2	4.74757	1.08614	2
	Clarithromycin3	3.71338	1.52681	1
	Clarithromycin3	3.9654	1.88517	2
	Clarithromycin4	3.06339	2.31576	1
	Clarithromycin4	2.72677	2.40498	2
	Clindamycin1	0.0541451	3.15452	1
	Clindamycin1	0.20578	3.2217	2
	Clindamycin2	-0.029403	3.41222	1
	Clindamycin2	0.755627	2.70053	2
	Clindamycin3	-0.653914	3.59689	1
	Clindamycin3	-0.083672	3.17655	2
	Clindamycin4	0.353439	3.26776	1
	Clindamycin4	0.312934	3.08513	2
	Colistin1	1.11799	1.54933	1
	Colistin1	1.30491	1.72912	2
	Colistin2	-0.303745	3.62017	1
	Colistin2	-0.0041511	3.166	2
	Colistin3	-0.405341	3.47371	1
	Colistin3	-0.0596549	3.21034	2
	Colistin4	-0.39507	3.39844	1
	Colistin4	-0.111711	3.42841	2
	Curcumin1	1.11156	1.99493	1
	Curcumin1	-0.308236	2.83262	2
	Curcumin2	0.819642	2.3851	1
	Curcumin2	0.805093	2.25732	2
	Curcumin3	-0.320223	3.05586	1
	Curcumin3	-0.152873	3.05747	2
	Curcumin4	-0.667076	3.28824	1
	Curcumin4	0.78439	2.39367	2
	Cycloserine D1	-0.284577	2.61607	1
	Cycloserine D1	-0.262381	2.90923	2
	Cycloserine D2	-0.151129	3.38986	1
	Cycloserine D2	-0.0666381	3.29966	2
	Cycloserine D3	-0.230922	3.42732	1
	Cycloserine D3	-0.0112793	3.26038	2
	Cycloserine D4	-0.165351	3.49275	1
	Cycloserine D4	0.00868752	3.29208	2
	Deoxycholic acid1	-0.495094	3.58872	1
	Deoxycholic acid1	0.0456826	2.93459	2
	Deoxycholic acid2	-0.141673	3.84618	1
	Deoxycholic acid2	-0.0496057	3.02739	2
	Deoxycholic acid3	-0.215733	3.68937	1
	Deoxycholic acid3	0.0918486	3.10845	2
	Deoxycholic acid4	-0.436813	3.86595	1
	Deoxycholic acid4	-0.182314	3.08962	2
	Dopamine1	-0.0423818	2.63726	1
	Dopamine1	-0.568235	3.0714	2
	Dopamine2	0.197791	3.13305	1
	Dopamine2	0.0276499	3.04478	2
	Dopamine3	-0.155958	3.30747	1
	Dopamine3	-0.374347	3.50154	2
	Dopamine4	0.327256	3.09318	1
	Dopamine4	-0.128544	3.28997	2
	Doxorubicin1	0.00522072	3.15432	1
	Doxorubicin1	-0.144215	3.22602	2
	Doxorubicin2	0.248432	3.28202	1
	Doxorubicin2	-0.183805	3.43435	2
	Doxorubicin3	0.0732964	3.081	1
	Doxorubicin3	-0.225956	3.42667	2
	Doxorubicin4	0.478107	3.11552	1
	Doxorubicin4	-0.00325263	3.36578	2
	Doxycycline1	0.832967	0.359444	1
	Doxycycline1	NA	0.248013	2
	Doxycycline2	3.46205	2.37301	1
	Doxycycline2	3.55388	1.97443	2
	Doxycycline3	3.04556	2.77107	1
	Doxycycline3	2.38466	2.87987	2
	Doxycycline4	1.09605	3.00634	1
	Doxycycline4	0.849752	3.09605	2
	EDTA1	0.429964	1.87175	1
	EDTA1	0.656775	1.51155	2
	EDTA2	-0.330973	2.60753	1
	EDTA2	-0.333852	3.02302	2
	EDTA3	-0.0644201	2.96044	1
	EDTA3	-0.411996	3.17063	2
	EDTA4	-0.100555	3.25494	1
	EDTA4	-0.252419	3.43411	2
	EGCG1	0.0232609	2.71207	1
	EGCG1	-0.0399215	2.71836	2
	EGCG2	-0.267529	3.15332	1
	EGCG2	-0.103501	3.13055	2
	EGCG3	0.151041	3.24174	1
	EGCG3	0.0408411	3.16837	2
	EGCG4	0.604568	3.04883	1
	EGCG4	0.0869957	3.23491	2
	Erythromycin1	2.07487	0.876924	1
	Erythromycin1	2.32008	1.1719	2
	Erythromycin2	2.01909	2.4194	1
	Erythromycin2	1.72319	2.41947	2
	Erythromycin3	0.529548	2.84011	1
	Erythromycin3	0.388698	2.9403	2
	Erythromycin4	0.361506	3.02841	1
	Erythromycin4	0.270386	2.98301	2
	Estradiol1	-0.589122	3.21765	1
	Estradiol1	-0.36686	3.40264	2
	Estradiol2	-0.350775	3.52335	1
	Estradiol2	-0.158138	3.31435	2
	Estradiol3	-0.357985	3.3283	1
	Estradiol3	-0.346526	3.31037	2
	Estradiol4	0.202562	3.30978	1
	Estradiol4	-0.0789041	3.34	2
	Ethidiumbromide1	NA	0.117573	1
	Ethidiumbromide1	NA	0.206607	2
	Ethidiumbromide2	1.30006	2.19149	1
	Ethidiumbromide2	1.90978	2.05913	2
	Ethidiumbromide3	1.37	2.66456	1
	Ethidiumbromide3	1.2626	2.49337	2
	Ethidiumbromide4	1.10883	3.3282	1
	Ethidiumbromide4	0.807846	3.1869	2
	Fosfomycin1	1.66263	1.92086	1
	Fosfomycin1	1.57597	1.53419	2
	Fosfomycin2	-0.834713	3.51491	1
	Fosfomycin2	-0.087876	3.2239	2
	Fosfomycin3	0.0469625	3.3952	1
	Fosfomycin3	0.0260999	3.31601	2
	Fosfomycin4	0.305949	3.34693	1
	Fosfomycin4	-0.0819415	3.31398	2
	Fusidic acid1	0.0898084	1.84046	1
	Fusidic acid1	0.988443	1.77412	2
	Fusidic acid2	0.437856	3.16114	1
	Fusidic acid2	0.32928	3.02586	2
	Fusidic acid3	0.311215	3.08338	1
	Fusidic acid3	-0.234839	3.36414	2
	Fusidic acid4	-0.41743	3.36413	1
	Fusidic acid4	-0.458861	3.36181	2
	Gentamicin1	NA	0.138325	1
	Gentamicin1	NA	0.156767	2
	Gentamicin2	0.112869	3.01805	1
	Gentamicin2	1.03636	1.68895	2
	Gentamicin3	-0.20218	3.28282	1
	Gentamicin3	-0.238426	3.0885	2
	Gentamicin4	-0.0611921	3.45616	1
	Gentamicin4	-0.396489	3.42688	2
	Hydrocortisone1	-0.61201	3.4633	1
	Hydrocortisone1	-0.317093	3.08007	2
	Hydrocortisone2	-0.352733	3.74987	1
	Hydrocortisone2	-0.0963718	3.12342	2
	Hydrocortisone3	-0.181703	3.51467	1
	Hydrocortisone3	-0.333393	3.47808	2
	Hydrocortisone4	-0.205241	3.67551	1
	Hydrocortisone4	-0.214974	3.32435	2
	Ibuprofen1	-0.172945	3.24563	1
	Ibuprofen1	-0.304277	3.29601	2
	Ibuprofen2	0.0937608	3.3955	1
	Ibuprofen2	0.144746	3.23292	2
	Ibuprofen3	0.299712	2.89254	1
	Ibuprofen3	0.124113	3.39091	2
	Ibuprofen4	0.392819	3.08557	1
	Ibuprofen4	0	3.2002	2
	Imipenem1	0.329265	3.17792	1
	Imipenem1	-0.0722124	3.35795	2
	Imipenem2	-0.017267	3.34522	1
	Imipenem2	0.191329	3.36922	2
	Imipenem3	0.690972	3.2333	1
	Imipenem3	0.071754	3.25855	2
	Imipenem4	0.46358	3.1858	1
	Imipenem4	0.167982	3.24673	2
	Indole1	1.20403	2.71858	1
	Indole1	0.726836	2.89661	2
	Indole2	0.119794	3.25649	1
	Indole2	0.0502866	3.21314	2
	Indole3	0.170994	3.02688	1
	Indole3	0.148295	3.06513	2
	Indole4	0.507083	2.92279	1
	Indole4	0.101752	3.03432	2
	Levofloxacin1	NA	0.0793878	1
	Levofloxacin1	NA	0.139797	2
	Levofloxacin2	NA	0.208638	1
	Levofloxacin2	NA	0.178446	2
	Levofloxacin3	1.50277	2.06808	1
	Levofloxacin3	2.11736	1.8093	2
	Levofloxacin4	0.141511	2.80106	1
	Levofloxacin4	0.0138756	2.84139	2
	Lithocholic acid1	-0.171937	2.85261	1
	Lithocholic acid1	-0.205145	2.55111	2
	Lithocholic acid2	-0.137056	2.67941	1
	Lithocholic acid2	-0.142866	2.58297	2
	Lithocholic acid3	-0.0208909	2.93561	1
	Lithocholic acid3	0.174256	2.58716	2
	Lithocholic acid4	0.047075	3.03148	1
	Lithocholic acid4	-0.0221727	2.90184	2
	Loperamide1	-0.161473	2.03533	1
	Loperamide1	0.106486	2.09578	2
	Loperamide2	-0.156716	3.25895	1
	Loperamide2	-0.470924	3.24202	2
	Loperamide3	-0.349805	3.33635	1
	Loperamide3	-0.116485	3.09265	2
	Loperamide4	-0.223324	3.38463	1
	Loperamide4	-0.180212	3.26295	2
	Mecillinam1	NA	0.099076	1
	Mecillinam1	NA	0.0467935	2
	Mecillinam2	0.179644	2.51069	1
	Mecillinam2	0.227041	0.391267	2
	Mecillinam3	-0.27157	3.17091	1
	Mecillinam3	-0.0449237	2.19296	2
	Mecillinam4	0.0844979	3.3322	1
	Mecillinam4	-0.0511452	2.8794	2
	Meropenem1	NA	0.111002	1
	Meropenem1	NA	0.0623151	2
	Meropenem2	0.785112	1.23326	1
	Meropenem2	NA	0.169926	2
	Meropenem3	-0.0839973	3.12342	1
	Meropenem3	-0.176413	2.5113	2
	Meropenem4	-0.636283	3.44093	1
	Meropenem4	-0.264771	3.39736	2
	Metformin1	-0.504707	3.29883	1
	Metformin1	-0.596853	3.40197	2
	Metformin2	-0.1486	3.29767	1
	Metformin2	-0.0590234	3.30595	2
	Metformin3	-0.048878	3.38928	1
	Metformin3	-0.151254	3.36037	2
	Metformin4	-0.300338	3.5781	1
	Metformin4	-0.187164	3.39628	2
	Metronidazole1	0.277812	3.2958	1
	Metronidazole1	-0.22085	3.15496	2
	Metronidazole2	0.0648394	3.42753	1
	Metronidazole2	-0.290609	3.29594	2
	Metronidazole3	0.318065	3.13213	1
	Metronidazole3	-0.144265	3.28435	2
	Metronidazole4	0.33407	3.26522	1
	Metronidazole4	0.0260195	3.33325	2
	Minocycline1	3.95573	2.67968	1
	Minocycline1	3.20547	1.79641	2
	Minocycline2	0.0601019	3.63807	1
	Minocycline2	0.837777	3.37541	2
	Minocycline3	0.284004	3.00707	1
	Minocycline3	0.397948	3.23016	2
	Minocycline4	-0.235008	3.57375	1
	Minocycline4	0.0661498	3.15486	2
	Mitomycin C1	-0.228485	2.94126	1
	Mitomycin C1	0.0153574	2.93984	2
	Mitomycin C2	0.412743	3.14382	1
	Mitomycin C2	0.0718287	3.41237	2
	Mitomycin C3	-0.0944189	3.0985	1
	Mitomycin C3	0.22399	3.01731	2
	Mitomycin C4	0.0647448	3.09983	1
	Mitomycin C4	-0.0657858	3.38386	2
	Moxifloxacin1	NA	0.182161	1
	Moxifloxacin1	NA	0.107492	2
	Moxifloxacin2	3.13294	1.46573	1
	Moxifloxacin2	5.54479	0.586288	2
	Moxifloxacin3	0.103996	3.14655	1
	Moxifloxacin3	0.896277	2.48997	2
	Moxifloxacin4	0.107176	3.02703	1
	Moxifloxacin4	-0.0191041	3.08038	2
	Nitrofurantoin1	6.908	1.33967	1
	Nitrofurantoin1	7.81148	1.03759	2
	Nitrofurantoin2	1.31256	2.59873	1
	Nitrofurantoin2	0.777403	2.51204	2
	Nitrofurantoin3	0.53643	3.20499	1
	Nitrofurantoin3	0.469434	2.85321	2
	Nitrofurantoin4	0.409237	2.85932	1
	Nitrofurantoin4	-0.0439868	2.93903	2
	Noradrenalin1	0.0883896	2.96713	1
	Noradrenalin1	0.250665	2.80044	2
	Noradrenalin2	0.360164	3.04223	1
	Noradrenalin2	0.145601	3.11048	2
	Noradrenalin3	0.00613954	3.07158	1
	Noradrenalin3	0.126707	2.79454	2
	Noradrenalin4	0.2996	2.92769	1
	Noradrenalin4	0.0781955	2.93211	2
	Novobiocin1	1.89309	2.47074	1
	Novobiocin1	0.511583	2.78066	2
	Novobiocin2	-0.387936	3.37909	1
	Novobiocin2	-0.205581	3.46142	2
	Novobiocin3	0.184645	3.0359	1
	Novobiocin3	-0.140652	3.35769	2
	Novobiocin4	-0.163357	2.99535	1
	Novobiocin4	-0.27812	3.28372	2
	Omeprazole1	-0.515249	3.3207	1
	Omeprazole1	-0.519665	3.18576	2
	Omeprazole2	-0.69147	3.13999	1
	Omeprazole2	-0.471618	3.61086	2
	Omeprazole3	-0.370198	3.35172	1
	Omeprazole3	-0.231829	3.20063	2
	Omeprazole4	-0.639301	3.38979	1
	Omeprazole4	-0.504606	3.47548	2
	Oxacillin1	0.109168	3.04307	1
	Oxacillin1	0.066649	2.99746	2
	Oxacillin2	-0.0649602	3.24884	1
	Oxacillin2	-0.237994	3.56794	2
	Oxacillin3	0.216542	3.25025	1
	Oxacillin3	0.224731	2.9525	2
	Oxacillin4	-0.143364	3.30596	1
	Oxacillin4	0.0601578	3.11685	2
	Paraquat1	2.22502	1.7269	1
	Paraquat1	0.821428	2.23463	2
	Paraquat2	0.429024	3.03264	1
	Paraquat2	0.58654	2.80713	2
	Paraquat3	0.114975	3.05846	1
	Paraquat3	0.131881	3.071	2
	Paraquat4	0.0812649	3.12762	1
	Paraquat4	-0.00269076	2.93573	2
	Penicillin G1	-0.0412176	3.08032	1
	Penicillin G1	-0.348744	3.45674	2
	Penicillin G2	-0.37716	3.50077	1
	Penicillin G2	-0.343077	3.61607	2
	Penicillin G3	-0.0552655	3.19972	1
	Penicillin G3	0.303548	3.07719	2
	Penicillin G4	-0.0521781	3.37599	1
	Penicillin G4	-0.0667427	3.27209	2
	Phleomycin1	NA	0.0901079	1
	Phleomycin1	NA	0.0879911	2
	Phleomycin2	NA	0.188834	1
	Phleomycin2	NA	0.132444	2
	Phleomycin3	2.53236	1.12403	1
	Phleomycin3	2.89178	0.324965	2
	Phleomycin4	0.89656	2.19656	1
	Phleomycin4	1.20877	1.57326	2
	Piperacillin1	-0.160506	2.9862	1
	Piperacillin1	-0.0794174	3.09624	2
	Piperacillin2	-0.0597098	3.50317	1
	Piperacillin2	0.0239255	3.22555	2
	Piperacillin3	0.0119522	3.40832	1
	Piperacillin3	0.0445454	3.30879	2
	Piperacillin4	-0.414028	3.5273	1
	Piperacillin4	-0.104079	3.25759	2
	Piperine1	-0.625629	3.44019	1
	Piperine1	-0.223685	2.95474	2
	Piperine2	-0.361497	3.73126	1
	Piperine2	-0.309018	3.13314	2
	Piperine3	-0.59714	3.49562	1
	Piperine3	-0.355747	3.32285	2
	Piperine4	-0.261139	3.72461	1
	Piperine4	-0.287379	3.21316	2
	PMS1	1.4813	0.938936	1
	PMS1	1.76119	0.762622	2
	PMS2	-0.294798	2.47293	1
	PMS2	-0.0747311	2.09331	2
	PMS3	-0.110258	2.71304	1
	PMS3	0.265442	2.28378	2
	PMS4	0.192979	2.90614	1
	PMS4	-0.173285	2.86612	2
	Polymyxin B1	-0.161034	3.19588	1
	Polymyxin B1	0.154247	3.10128	2
	Polymyxin B2	-0.155065	3.62178	1
	Polymyxin B2	-0.063286	3.3601	2
	Polymyxin B3	0.0324711	3.38444	1
	Polymyxin B3	0.123394	3.13807	2
	Polymyxin B4	0.00763071	3.39557	1
	Polymyxin B4	0.137267	2.86334	2
	Procaine1	1.73563	1.50695	1
	Procaine1	1.52915	1.41568	2
	Procaine2	1.00589	2.09331	1
	Procaine2	0.873481	1.56793	2
	Procaine3	0.474842	2.57009	1
	Procaine3	0.649941	2.05814	2
	Procaine4	0.339873	2.63565	1
	Procaine4	0.608501	2.33805	2
	Progesterone1	-0.369962	3.28801	1
	Progesterone1	0.272869	2.66371	2
	Progesterone2	-0.259044	3.24169	1
	Progesterone2	0.0547596	3.00323	2
	Progesterone3	-0.472478	3.46102	1
	Progesterone3	-0.0775316	3.11165	2
	Progesterone4	-0.0154068	2.98321	1
	Progesterone4	-0.121139	3.1538	2
	Pseudomonic acid1	0.622653	2.84733	1
	Pseudomonic acid1	0.221041	3.13976	2
	Pseudomonic acid2	-0.103531	3.5347	1
	Pseudomonic acid2	-0.235221	3.39956	2
	Pseudomonic acid3	0.0323713	3.17587	1
	Pseudomonic acid3	-0.295902	3.37274	2
	Pseudomonic acid4	0.404201	3.00465	1
	Pseudomonic acid4	-0.184839	3.37507	2
	Puromycin1	1.21562	1.79831	1
	Puromycin1	1.54437	1.40406	2
	Puromycin2	0.467222	3.12388	1
	Puromycin2	0.257761	3.33677	2
	Puromycin3	0.435178	3.14859	1
	Puromycin3	-0.00927507	3.25715	2
	Puromycin4	0.0921886	3.27953	1
	Puromycin4	-0.086325	3.29995	2
	Quercetin1	1.77924	2.14107	1
	Quercetin1	0.489021	2.54332	2
	Quercetin2	0.36602	3.13342	1
	Quercetin2	1.27427	2.30159	2
	Quercetin3	-0.21893	3.37863	1
	Quercetin3	0.901555	2.43609	2
	Quercetin4	0.158988	3.31798	1
	Quercetin4	-0.0832356	3.09297	2
	Quinine1	1.18058	3.00542	1
	Quinine1	1.01533	2.63636	2
	Quinine2	-0.195801	3.28853	1
	Quinine2	-0.124602	3.19832	2
	Quinine3	-0.0988915	3.36781	1
	Quinine3	-0.139398	3.16411	2
	Quinine4	0.361477	3.04611	1
	Quinine4	-0.180644	3.26253	2
	Rifampicin1	NA	0.289477	1
	Rifampicin1	NA	0.232058	2
	Rifampicin2	-1.31428	2.39701	1
	Rifampicin2	-0.879586	2.342	2
	Rifampicin3	-0.743505	2.75289	1
	Rifampicin3	-0.179022	2.79162	2
	Rifampicin4	-0.632671	3.24211	1
	Rifampicin4	-0.4609	3.30133	2
	Salicylate1	7.3244	2.76549	1
	Salicylate1	7.4851	2.20168	2
	Salicylate2	0.914442	3.45177	1
	Salicylate2	0.628248	3.25655	2
	Salicylate3	0.304867	3.41563	1
	Salicylate3	0.124097	3.37391	2
	Salicylate4	0.142163	3.39851	1
	Salicylate4	0.127751	3.37269	2
	Serotonine1	-0.624391	3.41068	1
	Serotonine1	-0.411085	3.36447	2
	Serotonine2	-0.766565	3.5971	1
	Serotonine2	-0.46639	3.2096	2
	Serotonine3	-0.123638	3.45458	1
	Serotonine3	-0.305364	3.35834	2
	Serotonine4	-0.42122	3.58388	1
	Serotonine4	-0.404949	3.20179	2
	Sodium urate1	-0.215888	3.27282	1
	Sodium urate1	0.00207602	2.86691	2
	Sodium urate2	-0.0616979	3.49299	1
	Sodium urate2	0.0909467	3.05321	2
	Sodium urate3	-0.2015	3.4206	1
	Sodium urate3	-0.228349	3.13329	2
	Sodium urate4	-0.0878711	3.43093	1
	Sodium urate4	-0.10821	2.91832	2
	Spectinomycin1	-0.10456	3.18867	1
	Spectinomycin1	0.514224	2.99643	2
	Spectinomycin2	-0.11276	3.4358	1
	Spectinomycin2	0.243141	3.08762	2
	Spectinomycin3	0.469677	2.86488	1
	Spectinomycin3	0.396594	2.90049	2
	Spectinomycin4	0.156247	2.94486	1
	Spectinomycin4	0.192723	3.07252	2
	Spiramycin1	0.930326	1.59197	1
	Spiramycin1	2.00369	1.05985	2
	Spiramycin2	-0.194351	3.06631	1
	Spiramycin2	0.129325	2.9501	2
	Spiramycin3	-0.281274	3.07172	1
	Spiramycin3	-0.176849	3.20761	2
	Spiramycin4	-0.257421	3.11976	1
	Spiramycin4	-0.0599748	3.2947	2
	Sulfamethoxazole1	0.851425	2.88824	1
	Sulfamethoxazole1	0.712369	2.72425	2
	Sulfamethoxazole2	0.600893	3.00478	1
	Sulfamethoxazole2	0.220227	3.28765	2
	Sulfamethoxazole3	0.137244	3.03522	1
	Sulfamethoxazole3	0.0187495	3.15053	2
	Sulfamethoxazole4	0.246386	2.89924	1
	Sulfamethoxazole4	-0.232898	3.02564	2
	Sulfamonomethoxine1	1.65654	2.61333	1
	Sulfamonomethoxine1	0.529374	2.98891	2
	Sulfamonomethoxine2	0.745896	2.74019	1
	Sulfamonomethoxine2	0.293247	3.22793	2
	Sulfamonomethoxine3	0.571038	2.78214	1
	Sulfamonomethoxine3	0.26725	2.94461	2
	Sulfamonomethoxine4	0.369539	2.79228	1
	Sulfamonomethoxine4	-0.0400951	3.01069	2
	Testosterone1	-0.372733	3.26136	1
	Testosterone1	-0.426191	3.55174	2
	Testosterone2	-0.81004	3.54537	1
	Testosterone2	-0.498813	3.53054	2
	Testosterone3	-0.731343	3.19655	1
	Testosterone3	-0.692921	3.40697	2
	Testosterone4	-0.353567	2.95298	1
	Testosterone4	-0.743614	3.47062	2
	Tetracycline1	2.96799	2.14501	1
	Tetracycline1	1.51995	1.43464	2
	Tetracycline2	3.11045	3.08676	1
	Tetracycline2	2.54206	3.10223	2
	Tetracycline3	2.72567	2.93802	1
	Tetracycline3	1.53461	2.98391	2
	Tetracycline4	1.28728	2.94825	1
	Tetracycline4	0.0423092	3.31742	2
	Thiourea1	-0.688451	3.42719	1
	Thiourea1	-0.212274	3.26469	2
	Thiourea2	-0.127236	3.29785	1
	Thiourea2	-0.291424	3.38712	2
	Thiourea3	-0.0694273	2.83026	1
	Thiourea3	-0.25332	3.33613	2
	Thiourea4	0.0650223	2.83897	1
	Thiourea4	-0.524802	3.16229	2
	Tobramycin1	NA	0.117882	1
	Tobramycin1	NA	0.192795	2
	Tobramycin2	-0.0296185	2.95541	1
	Tobramycin2	0.252648	1.9036	2
	Tobramycin3	-0.477754	3.14542	1
	Tobramycin3	-0.27944	2.82628	2
	Tobramycin4	-0.157935	2.80153	1
	Tobramycin4	-0.263668	2.86367	2
	Trimethoprim1	0.0985079	3.092	1
	Trimethoprim1	0.193194	3.17816	2
	Trimethoprim2	1.36627	3.30336	1
	Trimethoprim2	0.47606	3.79315	2
	Trimethoprim3	1.67882	2.9697	1
	Trimethoprim3	0.532423	3.52017	2
	Trimethoprim4	0.0891537	3.2935	1
	Trimethoprim4	-0.103486	3.63567	2
	Tunicamycin1	-0.583642	2.73038	1
	Tunicamycin1	-0.358992	2.45104	2
	Tunicamycin2	-0.225437	3.22236	1
	Tunicamycin2	-0.427401	3.1221	2
	Tunicamycin3	-0.558332	3.12127	1
	Tunicamycin3	-0.351882	3.17472	2
	Tunicamycin4	-0.470992	3.21738	1
	Tunicamycin4	-0.403297	3.06713	2
	Vanillin1	1.57404	2.96641	1
	Vanillin1	0.995588	2.75654	2
	Vanillin2	0.962666	3.02734	1
	Vanillin2	0.863229	2.79708	2
	Vanillin3	0.349697	2.80522	1
	Vanillin3	0.258349	2.94271	2
	Vanillin4	-0.143161	3.19221	1
	Vanillin4	-0.168094	2.93737	2
	Verapamil1	1.06852	2.04843	1
	Verapamil1	0.844709	1.98302	2
	Verapamil2	0.941576	2.37554	1
	Verapamil2	0.763424	2.35655	2
	Verapamil3	0.305746	2.43778	1
	Verapamil3	0.134511	2.28268	2
	Verapamil4	0.346343	2.72904	1
	Verapamil4	0.167592	2.29612	2
	Water_11	-0.302785	3.07287	1
	Water_11	0.32479	2.1826	2
	Water_12	-0.270074	3.49962	1
	Water_12	0.0201472	2.79979	2
	Water_13	-0.515651	3.11009	1
	Water_13	-0.137622	3.05277	2
	Water_14	0.0789249	2.7044	1
	Water_14	-0.505729	3.36361	2
	Water_21	-0.232454	3.08106	1
	Water_21	-0.438021	3.39469	2
	Water_22	0.0785063	3.38432	1
	Water_22	0.0526449	3.50319	2
	Water_23	0.194239	3.20529	1
	Water_23	0.0442454	3.21941	2
	Water_24	-0.129209	3.30898	1
	Water_24	0.0600919	3.18236	2

## Sheet: 2E
	Correlations of individual reporter Z-scores with corresponding ODAUC
	ODAUC and Z-scores can be found in S3 Table and S4 Table, respectively
	Reporter	Pearson correlation
	acrABp	-0.63
	marRABp	-0.616
	soxSp	-0.273
	tolCp	-0.207
	micFp	-0.175
	ompFp	-0.111
	EVC	-0.072
	robp	0.354

## Sheet: 2F
	Negative correlation of marRABp normalized luminescence (LUXAUC/ODAUC) with corresponding ODAUC in wild-type and DmarR backgrounds after treatment with clarithromycin
	Drug	Strain	Clarithromycin conc (µg/ml)	ODAUC rep 1	ODAUC rep 2	LUXAUC rep 1	LUXAUC rep 2	LUXAUC/ODAUC rep 1	LUXAUC/ODAUC rep 2
	Clarithromycin	WT marRABp	119.6	0.955238	0.874854	12349.6	13973.3	12928.2	15972.1
	Clarithromycin	WT marRABp	108.727	1.14571	0.897525	12523.9	13586.7	10931.1	15138
	Clarithromycin	WT marRABp	97.8545	1.33405	1.00752	13788.2	13357.8	10335.6	13258.1
	Clarithromycin	WT marRABp	86.9818	1.2682	1.1787	13917.8	13920.3	10974.5	11809.9
	Clarithromycin	WT marRABp	76.1091	1.39435	1.15152	13023	14078.2	9339.81	12225.7
	Clarithromycin	WT marRABp	65.2364	1.50085	1.24002	12414.9	11912.9	8271.88	9606.98
	Clarithromycin	WT marRABp	54.3636	1.71949	1.28602	11620.6	11446.4	6758.17	8900.68
	Clarithromycin	WT marRABp	43.4909	1.74147	1.60041	10166.7	10799.4	5837.98	6747.9
	Clarithromycin	WT marRABp	32.6182	1.81348	1.3537	8871.17	9242.14	4891.79	6827.34
	Clarithromycin	WT marRABp	21.7455	1.83404	1.33536	8619.99	8827.16	4700.01	6610.31
	Clarithromycin	WT marRABp	10.8727	1.88602	1.58188	8160.06	9134.57	4326.59	5774.49
	Clarithromycin	WT marRABp	0	1.64395	1.62612	8224.1	8736.04	5002.64	5372.33
	Clarithromycin	DmarR marRABp	119.6	0.88807	0.616822	58553.4	56400.7	65933.3	91437.7
	Clarithromycin	DmarR marRABp	108.727	1.03853	0.745995	52080.1	57772.9	50148.1	77444.1
	Clarithromycin	DmarR marRABp	97.8545	1.17304	0.923345	54153.3	59954.2	46164.9	64931.5
	Clarithromycin	DmarR marRABp	86.9818	1.11008	0.905175	54048	48586	48688.5	53675.9
	Clarithromycin	DmarR marRABp	76.1091	1.16221	1.0972	48808.6	45643.5	41996.5	41600.1
	Clarithromycin	DmarR marRABp	65.2364	1.19853	1.08551	40803.5	42097.9	34044.5	38781.6
	Clarithromycin	DmarR marRABp	54.3636	1.34973	1.04001	39174.8	37701.2	29024.1	36250.8
	Clarithromycin	DmarR marRABp	43.4909	1.42054	1.32065	35884.4	69692.2	25261.1	52770.9
	Clarithromycin	DmarR marRABp	32.6182	1.45984	1.28868	35730.4	40994.7	24475.6	31811.3
	Clarithromycin	DmarR marRABp	21.7455	0.125276	0.994348	5166.91	39645.1	41244.1	39870.5
	Clarithromycin	DmarR marRABp	10.8727	1.43925	1.06834	38543.8	41809.7	26780.4	39135
	Clarithromycin	DmarR marRABp	0	1.17836	1.23398	39242.5	45079.4	33302.5	36531.7

[truncated: 44 more sheets: 3A, 3B, 3C & 3D, 3E, 3F, 3G, 4A, 4B, 4C, 4D, 5A, 5C, 5D, 5E, 6A, 6B, 6D, 6E, 6F, S1C …]
