# Supplementary material for: Systematic screen uncovers regulator contributions to chemical cues in Escherichia coli
Source: PLoS Biol. 2025 Jul 22;23(7):e3003260. doi: 10.1371/journal.pbio.3003260 (PMC12282887; doi:10.1371/journal.pbio.3003260)
Supplement: S1 Data — (TXT) [file pbio.3003260.s014.txt]

Plate	Time	A1	A2	A3	A4	A5	A6	A7	A8	A9	A10	A11	A12	A13	A14	A15	A16	A17	A18	A19	A20	A21	A22	A23	A24	B1	B2	B3	B4	B5	B6	B7	B8	B9	B10	B11	B12	B13	B14	B15	B16	B17	B18	B19	B20	B21	B22	B23	B24
1	WT_EVC_1	0	0.137	0.102	0.106	0.122	0.127	0.115	0.117	0.108	0.112	0.11	0.105	0.11	0.126	0.121	0.11	0.108	0.116	0.129	0.122	0.115	0.113	0.116	0.116	0.114	0.104	0.1	0.1	0.103	0.107	0.105	0.109	0.112	0.107	0.1	0.101	0.113	0.107	0.101	0.113	0.115	0.113	0.106	0.104	0.111	0.103	0.107	0.11
2	WT_EVC_1	0.554166666666667	0.234	0.185	0.186	0.204	0.199	0.197	0.197	0.185	0.201	0.207	0.196	0.189	0.196	0.201	0.192	0.183	0.186	0.197	0.196	0.191	0.194	0.202	0.204	0.196	0.182	0.18	0.29	0.316	0.336	0.331	0.331	0.347	0.348	0.359	0.357	0.355	0.355	0.349	0.346	0.291	0.303	0.29	0.261	0.225	0.182	0.185	0.186
3	WT_EVC_1	1.10861111111111	0.246	0.195	0.208	0.232	0.237	0.215	0.23	0.236	0.249	0.229	0.218	0.224	0.219	0.207	0.187	0.181	0.186	0.191	0.181	0.193	0.21	0.21	0.189	0.186	0.243	0.231	0.218	0.215	0.21	0.197	0.207	0.199	0.209	0.212	0.209	0.212	0.214	0.217	0.206	0.194	0.185	0.18	0.18	0.186	0.184	0.198	0.193
4	WT_EVC_1	1.66305555555556	0.216	0.184	0.201	0.239	0.242	0.236	0.238	0.256	0.277	0.286	0.27	0.259	0.232	0.215	0.193	0.183	0.177	0.201	0.185	0.193	0.2	0.206	0.178	0.187	0.217	0.251	0.255	0.262	0.257	0.264	0.255	0.265	0.274	0.278	0.28	0.285	0.255	0.25	0.243	0.223	0.196	0.194	0.193	0.21	0.219	0.215	0.194
5	WT_EVC_1	2.2175	0.236	0.2	0.208	0.223	0.227	0.22	0.198	0.212	0.256	0.253	0.239	0.234	0.23	0.216	0.199	0.215	0.203	0.237	0.181	0.199	0.228	0.242	0.183	0.212	0.205	0.208	0.227	0.239	0.235	0.244	0.233	0.219	0.252	0.265	0.255	0.267	0.252	0.261	0.249	0.234	0.213	0.215	0.206	0.209	0.235	0.244	0.219
6	WT_EVC_1	2.78277777777778	0.303	0.291	0.281	0.312	0.278	0.278	0.204	0.256	0.297	0.302	0.298	0.296	0.229	0.32	0.282	0.325	0.277	0.332	0.181	0.282	0.338	0.359	0.213	0.286	0.284	0.281	0.315	0.315	0.297	0.303	0.27	0.3	0.307	0.312	0.307	0.338	0.312	0.333	0.327	0.32	0.28	0.286	0.29	0.287	0.317	0.335	0.307
7	WT_EVC_1	3.33972222222222	0.376	0.367	0.351	0.38	0.357	0.351	0.209	0.275	0.316	0.355	0.354	0.366	0.219	0.38	0.357	0.412	0.334	0.424	0.18	0.349	0.398	0.451	0.23	0.34	0.355	0.345	0.392	0.388	0.359	0.372	0.324	0.376	0.37	0.38	0.363	0.392	0.374	0.4	0.404	0.392	0.357	0.373	0.364	0.358	0.403	0.431	0.367
8	WT_EVC_1	3.89388888888889	0.5	0.505	0.483	0.508	0.484	0.484	0.222	0.332	0.437	0.496	0.484	0.504	0.216	0.467	0.493	0.561	0.453	0.573	0.188	0.444	0.465	0.607	0.26	0.411	0.484	0.478	0.542	0.534	0.492	0.512	0.422	0.492	0.506	0.52	0.489	0.536	0.52	0.555	0.556	0.544	0.488	0.506	0.496	0.497	0.556	0.592	0.454
9	WT_EVC_1	4.44833333333333	0.613	0.645	0.609	0.629	0.585	0.595	0.242	0.424	0.558	0.604	0.596	0.615	0.206	0.553	0.608	0.679	0.591	0.705	0.198	0.543	0.506	0.728	0.294	0.49	0.614	0.619	0.686	0.679	0.621	0.653	0.548	0.668	0.65	0.675	0.637	0.67	0.657	0.702	0.704	0.683	0.654	0.663	0.649	0.641	0.7	0.726	0.575
10	WT_EVC_1	5.00277777777778	0.709	0.733	0.698	0.732	0.679	0.691	0.259	0.522	0.639	0.677	0.681	0.677	0.204	0.642	0.711	0.773	0.681	0.778	0.193	0.593	0.518	0.84	0.329	0.565	0.698	0.721	0.788	0.783	0.723	0.774	0.674	0.786	0.761	0.78	0.739	0.779	0.755	0.804	0.826	0.787	0.76	0.765	0.741	0.744	0.797	0.828	0.682
11	WT_EVC_1	5.55722222222222	0.783	0.81	0.781	0.813	0.741	0.781	0.288	0.593	0.715	0.751	0.765	0.745	0.198	0.717	0.787	0.845	0.76	0.875	0.234	0.641	0.551	0.906	0.342	0.654	0.78	0.806	0.863	0.86	0.804	0.867	0.761	0.878	0.854	0.86	0.83	0.871	0.839	0.889	0.925	0.883	0.85	0.858	0.826	0.833	0.88	0.908	0.761
12	WT_EVC_1	6.11138888888889	0.847	0.871	0.847	0.882	0.809	0.843	0.321	0.648	0.787	0.795	0.812	0.799	0.205	0.772	0.844	0.908	0.823	0.909	0.239	0.682	0.621	0.97	0.356	0.699	0.838	0.862	0.926	0.924	0.868	0.934	0.819	0.954	0.915	0.929	0.892	0.937	0.902	0.955	0.988	0.938	0.921	0.928	0.891	0.895	0.934	0.978	0.842
13	WT_EVC_1	6.66583333333333	0.893	0.905	0.888	0.921	0.853	0.891	0.335	0.68	0.835	0.827	0.861	0.833	0.215	0.814	0.885	0.954	0.88	0.965	0.264	0.699	0.657	1.019	0.37	0.755	0.886	0.91	0.97	0.971	0.915	0.978	0.87	1.011	0.971	0.979	0.939	0.977	0.943	1.008	1.032	0.985	0.971	0.975	0.934	0.937	0.976	1.025	0.888
14	WT_EVC_1	7.22	0.917	0.937	0.925	0.957	0.885	0.921	0.343	0.708	0.878	0.85	0.886	0.857	0.212	0.844	0.916	0.971	0.919	1.011	0.296	0.731	0.691	1.053	0.386	0.8	0.913	0.939	1.001	0.999	0.945	1.018	0.912	1.06	1.013	1.022	0.977	1.021	0.972	1.052	1.07	1.021	1.014	1.014	0.971	0.963	1.013	1.055	0.94
15	WT_EVC_1	7.77444444444444	0.95	0.979	0.961	1	0.918	0.951	0.371	0.745	0.924	0.898	0.93	0.893	0.216	0.873	0.95	1.009	0.966	1.057	0.378	0.799	0.718	1.08	0.396	0.845	0.948	0.978	1.041	1.04	0.985	1.063	0.952	1.101	1.064	1.06	1.029	1.069	1.013	1.093	1.111	1.066	1.051	1.051	1.011	1.019	1.052	1.096	0.973
16	WT_EVC_1	8.32861111111111	0.985	1.012	1.002	1.028	0.943	0.989	0.401	0.78	0.956	0.923	0.952	0.915	0.221	0.896	0.979	1.034	1.004	1.095	0.414	0.837	0.746	1.107	0.406	0.881	0.976	1.009	1.069	1.07	1.023	1.103	0.988	1.131	1.105	1.106	1.069	1.104	1.048	1.132	1.14	1.101	1.082	1.079	1.045	1.047	1.076	1.124	1.004
17	WT_EVC_1	8.88305555555555	1	1.023	1.022	1.036	0.963	1.019	0.426	0.778	0.967	0.94	0.957	0.93	0.223	0.918	0.995	1.047	1.004	1.088	0.427	0.865	0.761	1.123	0.415	0.906	0.985	1.026	1.079	1.079	1.039	1.118	1.01	1.165	1.114	1.123	1.086	1.112	1.063	1.136	1.153	1.111	1.099	1.09	1.058	1.051	1.089	1.136	1.028
18	WT_EVC_1	9.4375	1.02	1.038	1.042	1.055	0.976	1.026	0.442	0.804	1.005	0.97	0.996	0.948	0.221	0.936	1.018	1.065	1.032	1.102	0.475	0.901	0.773	1.123	0.429	0.935	1.005	1.045	1.089	1.092	1.058	1.14	1.048	1.194	1.131	1.135	1.105	1.133	1.083	1.148	1.161	1.132	1.112	1.104	1.074	1.065	1.096	1.141	1.053
19	WT_EVC_1	9.99166666666667	1.023	1.051	1.057	1.082	1.003	1.051	0.458	0.805	1.017	0.979	1.016	0.966	0.24	0.958	1.033	1.075	1.041	1.114	0.535	0.944	0.797	1.141	0.437	0.968	1.016	1.057	1.111	1.104	1.069	1.151	1.078	1.212	1.147	1.152	1.115	1.141	1.101	1.162	1.174	1.15	1.124	1.119	1.084	1.089	1.11	1.156	1.083
20	WT_EVC_1	10.5461111111111	1.05	1.06	1.063	1.106	1.012	1.057	0.468	0.847	1.038	0.992	1.038	0.986	0.253	0.975	1.045	1.089	1.058	1.119	0.56	0.97	0.828	1.157	0.451	0.991	1.026	1.068	1.117	1.123	1.086	1.157	1.092	1.23	1.151	1.155	1.127	1.149	1.108	1.177	1.185	1.147	1.132	1.132	1.096	1.1	1.123	1.168	1.08
21	WT_EVC_1	11.1005555555556	1.056	1.078	1.074	1.106	1.038	1.075	0.49	0.867	1.049	0.998	1.051	0.995	0.241	0.992	1.072	1.101	1.068	1.129	0.618	0.998	0.841	1.162	0.472	1.018	1.042	1.086	1.129	1.127	1.097	1.167	1.121	1.248	1.151	1.164	1.14	1.149	1.11	1.186	1.187	1.155	1.143	1.136	1.101	1.112	1.131	1.176	1.072
22	WT_EVC_1	11.6547222222222	1.061	1.081	1.075	1.114	1.037	1.087	0.493	0.885	1.059	1.006	1.05	0.996	0.252	1.009	1.086	1.112	1.08	1.135	0.66	1.008	0.864	1.183	0.483	1.028	1.047	1.092	1.133	1.139	1.106	1.174	1.127	1.256	1.158	1.168	1.146	1.153	1.119	1.191	1.195	1.161	1.15	1.153	1.112	1.123	1.142	1.186	1.075
23	WT_EVC_1	12.2091666666667	1.084	1.093	1.083	1.125	1.055	1.092	0.509	0.904	1.096	1.04	1.083	1.019	0.263	1.028	1.092	1.124	1.097	1.152	0.714	1.029	0.873	1.183	0.488	1.039	1.056	1.101	1.135	1.143	1.114	1.182	1.152	1.27	1.17	1.179	1.163	1.171	1.135	1.2	1.205	1.171	1.157	1.167	1.121	1.132	1.148	1.192	1.076
24	WT_EVC_1	12.7633333333333	1.086	1.107	1.097	1.141	1.074	1.106	0.521	0.931	1.103	1.039	1.094	1.031	0.268	1.044	1.102	1.134	1.108	1.157	0.721	1.039	0.89	1.184	0.5	1.057	1.072	1.122	1.145	1.149	1.131	1.197	1.165	1.275	1.179	1.189	1.167	1.178	1.144	1.203	1.214	1.176	1.167	1.17	1.129	1.147	1.153	1.196	1.087
25	WT_EVC_1	13.3175	1.101	1.113	1.104	1.146	1.083	1.118	0.536	0.942	1.119	1.045	1.105	1.056	0.287	1.052	1.119	1.14	1.112	1.159	0.752	1.051	0.912	1.191	0.498	1.057	1.088	1.131	1.15	1.156	1.136	1.199	1.182	1.287	1.179	1.2	1.181	1.184	1.149	1.217	1.216	1.18	1.17	1.179	1.132	1.15	1.153	1.201	1.089
26	WT_EVC_1	13.8719444444444	1.108	1.125	1.117	1.155	1.097	1.129	0.563	0.955	1.117	1.061	1.105	1.061	0.288	1.06	1.139	1.154	1.117	1.154	0.765	1.061	0.923	1.202	0.505	1.07	1.101	1.149	1.162	1.163	1.144	1.204	1.192	1.293	1.183	1.2	1.181	1.191	1.146	1.208	1.226	1.186	1.176	1.185	1.139	1.164	1.163	1.209	1.088
27	WT_EVC_1	14.4263888888889	1.117	1.128	1.114	1.165	1.107	1.138	0.548	0.981	1.14	1.077	1.119	1.071	0.304	1.078	1.137	1.16	1.131	1.169	0.761	1.063	0.94	1.212	0.519	1.081	1.106	1.156	1.166	1.177	1.157	1.214	1.199	1.305	1.194	1.202	1.192	1.193	1.16	1.219	1.228	1.194	1.181	1.197	1.146	1.172	1.168	1.218	1.093
28	WT_EVC_1	14.9805555555556	1.127	1.131	1.115	1.163	1.113	1.144	0.574	0.969	1.141	1.078	1.124	1.075	0.327	1.081	1.144	1.163	1.131	1.173	0.783	1.071	0.949	1.224	0.528	1.079	1.106	1.159	1.169	1.175	1.149	1.211	1.203	1.304	1.193	1.204	1.197	1.196	1.157	1.218	1.233	1.198	1.185	1.202	1.15	1.175	1.172	1.22	1.092
29	WT_EVC_1	15.535	1.125	1.147	1.132	1.171	1.111	1.152	0.582	0.988	1.155	1.096	1.146	1.098	0.337	1.093	1.16	1.171	1.151	1.19	0.786	1.076	0.964	1.219	0.539	1.099	1.129	1.175	1.181	1.187	1.171	1.223	1.22	1.314	1.203	1.217	1.207	1.21	1.172	1.227	1.236	1.21	1.192	1.206	1.16	1.189	1.18	1.228	1.093
30	WT_EVC_2	0	0.152	0.105	0.102	0.114	0.117	0.113	0.115	0.114	0.111	0.113	0.11	0.113	0.107	0.11	0.116	0.116	0.119	0.121	0.115	0.117	0.12	0.113	0.12	0.12	0.102	0.107	0.103	0.101	0.103	0.111	0.106	0.118	0.116	0.103	0.11	0.115	0.11	0.109	0.115	0.123	0.111	0.108	0.108	0.11	0.104	0.106	0.119
31	WT_EVC_2	0.554444444444444	0.213	0.184	0.179	0.189	0.192	0.196	0.204	0.197	0.198	0.2	0.204	0.198	0.196	0.197	0.197	0.193	0.186	0.193	0.174	0.191	0.2	0.214	0.206	0.18	0.175	0.188	0.195	0.208	0.244	0.247	0.253	0.254	0.257	0.257	0.257	0.254	0.243	0.227	0.218	0.214	0.192	0.185	0.186	0.186	0.222	0.191	0.191
32	WT_EVC_2	1.10888888888889	0.227	0.199	0.205	0.236	0.222	0.214	0.228	0.26	0.259	0.244	0.243	0.258	0.231	0.211	0.205	0.191	0.187	0.187	0.166	0.185	0.22	0.22	0.2	0.187	0.242	0.243	0.232	0.226	0.211	0.215	0.22	0.226	0.238	0.229	0.228	0.225	0.225	0.222	0.219	0.221	0.193	0.188	0.197	0.201	0.221	0.209	0.21
33	WT_EVC_2	1.66333333333333	0.201	0.176	0.168	0.181	0.177	0.197	0.204	0.236	0.251	0.247	0.252	0.242	0.22	0.204	0.196	0.184	0.183	0.197	0.172	0.188	0.188	0.188	0.188	0.193	0.179	0.208	0.216	0.216	0.205	0.22	0.227	0.229	0.24	0.251	0.246	0.249	0.238	0.232	0.226	0.229	0.195	0.193	0.196	0.213	0.222	0.208	0.202
34	WT_EVC_2	2.21777777777778	0.263	0.21	0.209	0.204	0.196	0.204	0.186	0.184	0.226	0.226	0.218	0.215	0.21	0.222	0.206	0.212	0.209	0.24	0.173	0.216	0.242	0.239	0.203	0.214	0.203	0.194	0.212	0.203	0.2	0.201	0.203	0.197	0.194	0.212	0.21	0.212	0.226	0.226	0.211	0.234	0.207	0.213	0.21	0.231	0.258	0.241	0.221
35	WT_EVC_2	2.77222222222222	0.317	0.289	0.276	0.269	0.249	0.26	0.198	0.206	0.254	0.269	0.263	0.265	0.209	0.281	0.27	0.298	0.27	0.309	0.171	0.304	0.339	0.333	0.216	0.268	0.277	0.25	0.259	0.257	0.247	0.261	0.234	0.236	0.241	0.257	0.259	0.269	0.258	0.271	0.268	0.29	0.238	0.285	0.295	0.316	0.323	0.328	0.288
36	WT_EVC_2	3.32638888888889	0.412	0.383	0.366	0.348	0.348	0.353	0.201	0.229	0.334	0.346	0.33	0.344	0.222	0.359	0.356	0.383	0.345	0.434	0.175	0.401	0.454	0.453	0.233	0.317	0.366	0.327	0.338	0.336	0.327	0.338	0.301	0.306	0.315	0.345	0.336	0.343	0.356	0.357	0.348	0.376	0.333	0.387	0.399	0.42	0.426	0.446	0.369
37	WT_EVC_2	3.88083333333333	0.546	0.519	0.488	0.471	0.462	0.486	0.218	0.28	0.431	0.468	0.452	0.465	0.21	0.45	0.486	0.527	0.455	0.557	0.18	0.54	0.565	0.623	0.283	0.376	0.496	0.449	0.453	0.462	0.454	0.458	0.382	0.411	0.421	0.461	0.465	0.472	0.471	0.484	0.474	0.509	0.441	0.517	0.532	0.566	0.576	0.605	0.452
38	WT_EVC_2	4.43527777777778	0.648	0.632	0.598	0.597	0.585	0.607	0.225	0.344	0.572	0.584	0.568	0.594	0.206	0.542	0.605	0.642	0.593	0.712	0.183	0.652	0.636	0.75	0.315	0.429	0.623	0.577	0.578	0.594	0.586	0.594	0.498	0.549	0.574	0.601	0.59	0.594	0.599	0.615	0.612	0.65	0.592	0.666	0.68	0.711	0.727	0.749	0.55
39	WT_EVC_2	4.98972222222222	0.726	0.711	0.679	0.662	0.659	0.69	0.244	0.412	0.64	0.667	0.643	0.659	0.198	0.63	0.686	0.732	0.694	0.813	0.197	0.722	0.653	0.847	0.374	0.495	0.695	0.661	0.654	0.686	0.666	0.696	0.612	0.668	0.658	0.695	0.677	0.669	0.662	0.707	0.71	0.735	0.711	0.751	0.756	0.801	0.826	0.855	0.669
40	WT_EVC_2	5.54388888888889	0.791	0.772	0.754	0.728	0.736	0.753	0.261	0.471	0.727	0.725	0.711	0.744	0.216	0.71	0.766	0.811	0.781	0.892	0.216	0.791	0.732	0.929	0.381	0.557	0.771	0.737	0.722	0.777	0.747	0.793	0.696	0.756	0.761	0.788	0.751	0.742	0.742	0.803	0.804	0.83	0.815	0.846	0.836	0.89	0.913	0.943	0.765
41	WT_EVC_2	6.09833333333333	0.836	0.822	0.793	0.775	0.771	0.796	0.27	0.504	0.777	0.781	0.759	0.767	0.218	0.77	0.8	0.848	0.861	0.984	0.254	0.826	0.758	0.98	0.417	0.616	0.816	0.782	0.772	0.818	0.8	0.842	0.74	0.812	0.814	0.837	0.798	0.784	0.786	0.843	0.838	0.879	0.873	0.896	0.88	0.943	0.967	1	0.832
42	WT_EVC_2	6.65277777777778	0.87	0.848	0.83	0.813	0.807	0.83	0.287	0.521	0.839	0.814	0.791	0.806	0.228	0.824	0.834	0.9	0.92	1.028	0.29	0.879	0.793	1.033	0.433	0.673	0.854	0.82	0.812	0.867	0.844	0.893	0.782	0.863	0.875	0.89	0.846	0.821	0.825	0.891	0.886	0.918	0.925	0.944	0.933	0.985	1.01	1.05	0.886
43	WT_EVC_2	7.20694444444444	0.901	0.879	0.857	0.843	0.841	0.861	0.293	0.541	0.865	0.848	0.823	0.825	0.229	0.872	0.868	0.934	0.96	1.089	0.371	0.916	0.823	1.076	0.462	0.719	0.881	0.85	0.836	0.901	0.872	0.935	0.815	0.922	0.913	0.926	0.873	0.841	0.839	0.917	0.926	0.954	0.975	0.988	0.967	1.021	1.046	1.088	0.933
44	WT_EVC_2	7.76138888888889	0.942	0.909	0.896	0.869	0.879	0.889	0.311	0.553	0.912	0.878	0.851	0.855	0.249	0.912	0.904	0.958	0.987	1.13	0.459	0.95	0.849	1.107	0.471	0.762	0.922	0.892	0.874	0.949	0.909	0.971	0.856	0.959	0.956	0.979	0.907	0.893	0.87	0.957	0.963	0.998	1.012	1.036	1.001	1.071	1.083	1.124	0.977
45	WT_EVC_2	8.31583333333333	0.944	0.923	0.916	0.897	0.878	0.909	0.325	0.557	0.925	0.885	0.85	0.868	0.26	0.937	0.914	0.978	1.014	1.165	0.491	0.968	0.873	1.127	0.462	0.778	0.949	0.91	0.892	0.969	0.921	0.998	0.879	0.975	0.987	1.009	0.927	0.902	0.872	0.967	0.979	1.015	1.022	1.054	1.024	1.088	1.102	1.147	1.005
46	WT_EVC_2	8.87	0.977	0.942	0.937	0.916	0.901	0.931	0.334	0.562	0.948	0.91	0.86	0.888	0.291	0.974	0.926	0.991	1.054	1.209	0.507	0.987	0.892	1.151	0.49	0.81	0.952	0.929	0.915	1.002	0.941	1.013	0.903	1.009	1.018	1.023	0.952	0.93	0.901	1	1.004	1.038	1.049	1.076	1.05	1.114	1.124	1.172	1.031
47	WT_EVC_2	9.42444444444444	0.988	0.952	0.949	0.936	0.919	0.949	0.356	0.57	0.961	0.931	0.874	0.901	0.313	1.008	0.937	1	1.061	1.233	0.528	1.008	0.909	1.151	0.498	0.839	0.967	0.942	0.931	1.008	0.962	1.031	0.94	1.023	1.035	1.047	0.957	0.943	0.916	1.006	1.015	1.056	1.062	1.086	1.059	1.133	1.133	1.177	1.053
48	WT_EVC_2	9.97888888888889	0.985	0.943	0.958	0.936	0.931	0.948	0.364	0.584	0.982	0.939	0.887	0.914	0.342	1.042	0.957	1.018	1.072	1.229	0.562	1.022	0.937	1.163	0.511	0.88	0.975	0.951	0.931	1.032	0.972	1.046	0.965	1.036	1.043	1.054	0.973	0.943	0.94	1.036	1.035	1.07	1.079	1.107	1.078	1.148	1.143	1.189	1.086
49	WT_EVC_2	10.5330555555556	1.004	0.966	0.988	0.963	0.953	0.97	0.369	0.606	1.011	0.967	0.907	0.933	0.373	1.072	0.972	1.026	1.09	1.259	0.625	1.034	0.945	1.159	0.517	0.904	0.994	0.966	0.952	1.064	0.995	1.072	1.019	1.079	1.067	1.067	0.99	0.968	0.949	1.044	1.053	1.09	1.088	1.128	1.09	1.161	1.152	1.195	1.099
50	WT_EVC_2	11.0877777777778	1.007	0.964	0.99	0.956	0.952	0.972	0.38	0.608	1.01	0.962	0.902	0.923	0.379	1.083	0.972	1.036	1.091	1.24	0.625	1.05	0.952	1.166	0.532	0.922	0.99	0.973	0.952	1.057	0.996	1.087	1.037	1.078	1.076	1.073	0.984	0.964	0.942	1.042	1.056	1.091	1.092	1.126	1.098	1.164	1.153	1.195	1.122
51	WT_EVC_2	11.6419444444444	1.043	0.979	1.006	0.979	0.966	0.986	0.392	0.615	1.036	0.984	0.917	0.942	0.419	1.113	0.987	1.057	1.1	1.239	0.643	1.062	0.964	1.183	0.534	0.934	1.006	0.991	0.967	1.078	1.011	1.102	1.073	1.112	1.094	1.095	1.013	0.98	0.97	1.065	1.083	1.112	1.111	1.153	1.106	1.176	1.162	1.201	1.124
52	WT_EVC_2	12.1963888888889	1.04	0.984	1.015	0.985	0.975	0.99	0.391	0.611	1.044	0.97	0.905	0.937	0.444	1.122	0.973	1.051	1.12	1.249	0.645	1.059	0.977	1.186	0.552	0.951	1.005	0.999	0.968	1.085	1.02	1.111	1.08	1.121	1.1	1.1	1.01	0.964	0.972	1.069	1.083	1.109	1.117	1.151	1.109	1.172	1.162	1.202	1.133
53	WT_EVC_2	12.7508333333333	1.042	1	1.02	0.99	0.983	1.011	0.404	0.634	1.049	0.987	0.914	0.958	0.478	1.141	0.988	1.064	1.12	1.256	0.656	1.07	0.989	1.189	0.558	0.979	1.018	1.019	0.979	1.093	1.035	1.129	1.105	1.148	1.113	1.116	1.032	0.985	0.984	1.09	1.1	1.129	1.13	1.164	1.122	1.183	1.17	1.21	1.147
54	WT_EVC_2	13.3052777777778	1.05	1.002	1.041	1.012	0.992	1.027	0.423	0.651	1.066	0.99	0.931	0.982	0.521	1.154	1.003	1.081	1.127	1.253	0.672	1.078	1.002	1.192	0.547	0.99	1.041	1.027	0.984	1.108	1.052	1.146	1.125	1.152	1.129	1.135	1.046	0.991	1.005	1.106	1.12	1.136	1.129	1.177	1.134	1.187	1.174	1.214	1.156
55	WT_EVC_2	13.8597222222222	1.068	1.013	1.047	1.011	1.006	1.03	0.441	0.645	1.069	0.996	0.926	0.973	0.559	1.163	1.004	1.084	1.131	1.253	0.677	1.075	1.004	1.199	0.559	0.997	1.036	1.043	0.992	1.114	1.06	1.153	1.138	1.178	1.137	1.137	1.053	0.989	1.005	1.113	1.122	1.141	1.14	1.187	1.136	1.188	1.175	1.215	1.132
56	WT_EVC_2	14.4138888888889	1.066	1.017	1.046	1.019	1.014	1.043	0.435	0.653	1.082	1.004	0.933	0.985	0.575	1.174	1.023	1.092	1.138	1.259	0.667	1.078	1.019	1.206	0.57	1.009	1.047	1.044	1.002	1.124	1.068	1.162	1.166	1.185	1.148	1.149	1.053	1.002	1.033	1.122	1.126	1.162	1.147	1.185	1.14	1.193	1.183	1.221	1.112
57	WT_EVC_2	14.9683333333333	1.079	1.042	1.075	1.031	1.024	1.057	0.448	0.669	1.098	1.014	0.955	1.014	0.594	1.183	1.05	1.113	1.143	1.262	0.696	1.09	1.032	1.206	0.564	1.022	1.069	1.069	1.009	1.137	1.085	1.176	1.177	1.2	1.162	1.171	1.082	1.027	1.04	1.134	1.155	1.179	1.158	1.196	1.154	1.206	1.19	1.226	1.114
58	WT_EVC_2	15.5227777777778	1.095	1.055	1.083	1.038	1.038	1.08	0.461	0.681	1.111	1.037	0.963	1.017	0.604	1.187	1.061	1.133	1.157	1.273	0.692	1.084	1.036	1.219	0.594	1.039	1.075	1.088	1.037	1.153	1.099	1.186	1.19	1.224	1.164	1.181	1.1	1.035	1.054	1.153	1.162	1.183	1.173	1.21	1.159	1.208	1.197	1.235	1.112
59	WT_pacrAB_1	0	0.114	0.103	0.097	0.101	0.095	0.097	0.102	0.099	0.099	0.099	0.098	0.097	0.094	0.095	0.1	0.096	0.117	0.104	0.1	0.097	0.102	0.102	0.098	0.103	0.1	0.098	0.095	0.098	0.099	0.102	0.097	0.102	0.096	0.098	0.099	0.1	0.097	0.099	0.101	0.099	0.105	0.103	0.098	0.098	0.102	0.102	0.11
60	WT_pacrAB_1	0.566666666666667	0.19	0.179	0.164	0.163	0.156	0.163	0.169	0.17	0.16	0.167	0.167	0.169	0.165	0.167	0.165	0.166	0.18	0.168	0.16	0.154	0.156	0.162	0.16	0.161	0.165	0.168	0.17	0.169	0.172	0.168	0.167	0.166	0.159	0.161	0.169	0.165	0.165	0.162	0.157	0.16	0.196	0.2	0.181	0.178	0.17	0.162	0.161
61	WT_pacrAB_1	1.12111111111111	0.189	0.176	0.168	0.168	0.159	0.165	0.167	0.17	0.176	0.181	0.173	0.176	0.172	0.168	0.165	0.171	0.17	0.175	0.164	0.163	0.161	0.163	0.156	0.163	0.169	0.169	0.175	0.177	0.183	0.178	0.175	0.179	0.171	0.175	0.173	0.168	0.171	0.164	0.161	0.166	0.17	0.164	0.159	0.157	0.163	0.163	0.166
62	WT_pacrAB_1	1.67555555555556	0.201	0.196	0.185	0.189	0.172	0.177	0.167	0.172	0.208	0.207	0.188	0.19	0.195	0.195	0.185	0.193	0.176	0.181	0.154	0.167	0.18	0.179	0.155	0.176	0.177	0.172	0.173	0.182	0.191	0.198	0.175	0.217	0.214	0.188	0.179	0.172	0.18	0.173	0.175	0.176	0.172	0.172	0.171	0.17	0.176	0.174	0.177
63	WT_pacrAB_1	2.23	0.249	0.247	0.23	0.238	0.203	0.215	0.177	0.19	0.226	0.241	0.233	0.24	0.246	0.27	0.242	0.25	0.207	0.217	0.157	0.188	0.217	0.215	0.159	0.203	0.211	0.199	0.202	0.204	0.202	0.202	0.19	0.202	0.208	0.213	0.217	0.216	0.23	0.219	0.223	0.218	0.201	0.203	0.205	0.21	0.215	0.211	0.207
64	WT_pacrAB_1	2.805	0.349	0.356	0.332	0.34	0.291	0.311	0.213	0.246	0.312	0.344	0.347	0.368	0.272	0.402	0.351	0.376	0.289	0.313	0.169	0.235	0.267	0.31	0.181	0.262	0.299	0.28	0.292	0.293	0.294	0.297	0.27	0.278	0.292	0.327	0.324	0.325	0.347	0.329	0.336	0.33	0.289	0.298	0.297	0.308	0.312	0.303	0.283
65	WT_pacrAB_1	3.35944444444444	0.471	0.485	0.433	0.452	0.377	0.406	0.221	0.296	0.369	0.437	0.426	0.461	0.254	0.508	0.449	0.496	0.366	0.396	0.153	0.299	0.277	0.407	0.177	0.317	0.383	0.35	0.366	0.366	0.368	0.365	0.306	0.327	0.349	0.41	0.417	0.41	0.445	0.427	0.434	0.414	0.359	0.382	0.392	0.4	0.403	0.39	0.36
66	WT_pacrAB_1	3.91388888888889	0.65	0.689	0.64	0.645	0.537	0.598	0.243	0.345	0.489	0.645	0.605	0.66	0.242	0.633	0.616	0.722	0.505	0.566	0.153	0.395	0.232	0.609	0.185	0.403	0.558	0.499	0.526	0.514	0.512	0.523	0.41	0.475	0.513	0.586	0.606	0.583	0.612	0.598	0.642	0.624	0.508	0.547	0.583	0.582	0.605	0.577	0.471
67	WT_pacrAB_1	4.46833333333333	0.825	0.872	0.804	0.819	0.683	0.758	0.265	0.449	0.668	0.829	0.76	0.816	0.229	0.726	0.748	0.868	0.672	0.731	0.155	0.557	0.189	0.824	0.197	0.489	0.734	0.678	0.708	0.701	0.708	0.691	0.545	0.635	0.656	0.734	0.757	0.729	0.765	0.754	0.791	0.78	0.66	0.708	0.77	0.761	0.793	0.758	0.615
68	WT_pacrAB_1	5.02305555555555	0.95	0.998	0.936	0.947	0.831	0.89	0.289	0.552	0.772	0.969	0.888	0.951	0.216	0.799	0.881	0.98	0.802	0.834	0.153	0.692	0.176	0.99	0.215	0.584	0.862	0.81	0.85	0.835	0.855	0.828	0.669	0.793	0.783	0.865	0.889	0.847	0.876	0.872	0.923	0.92	0.775	0.824	0.9	0.892	0.932	0.905	0.756
69	WT_pacrAB_1	5.5775	1.033	1.077	1.012	1.054	0.948	0.999	0.33	0.645	0.886	1.051	0.973	1.039	0.215	0.909	0.971	1.053	0.917	0.931	0.156	0.789	0.169	1.105	0.232	0.68	0.965	0.912	0.949	0.935	0.982	0.923	0.766	0.933	0.904	0.963	0.981	0.925	0.957	0.951	0.994	0.99	0.864	0.926	1.003	0.997	1.044	1.017	0.859
70	WT_pacrAB_1	6.13194444444444	1.098	1.133	1.075	1.1	1.018	1.072	0.362	0.714	0.971	1.098	1.033	1.096	0.207	0.976	1.045	1.103	0.984	1	0.158	0.878	0.168	1.196	0.254	0.775	1.026	0.97	1.015	1.015	1.067	0.994	0.848	1.032	0.958	1.021	1.039	0.972	1.01	1.009	1.033	1.036	0.9	0.962	1.064	1.066	1.11	1.075	0.947
71	WT_pacrAB_1	6.68638888888889	1.153	1.176	1.121	1.137	1.07	1.119	0.389	0.745	1.042	1.158	1.103	1.149	0.205	1.021	1.091	1.143	1.03	1.039	0.159	0.932	0.17	1.257	0.268	0.843	1.072	1.028	1.064	1.065	1.119	1.039	0.89	1.099	1.012	1.067	1.084	1.01	1.051	1.05	1.078	1.08	0.944	0.993	1.105	1.099	1.153	1.127	0.995
72	WT_pacrAB_1	7.24083333333333	1.208	1.209	1.159	1.174	1.115	1.179	0.401	0.75	1.1	1.188	1.132	1.204	0.207	1.057	1.126	1.164	1.054	1.077	0.169	0.985	0.174	1.294	0.276	0.891	1.115	1.091	1.136	1.127	1.176	1.093	0.934	1.149	1.049	1.1	1.093	1.038	1.062	1.064	1.101	1.106	0.964	1.022	1.147	1.137	1.197	1.172	1.031
73	WT_pacrAB_1	7.79527777777778	1.256	1.235	1.19	1.209	1.154	1.215	0.42	0.778	1.146	1.216	1.187	1.238	0.211	1.086	1.152	1.187	1.085	1.107	0.187	1.016	0.189	1.332	0.284	0.933	1.158	1.132	1.164	1.162	1.213	1.106	0.953	1.188	1.092	1.141	1.151	1.066	1.082	1.086	1.115	1.12	0.986	1.046	1.182	1.173	1.23	1.202	1.059
74	WT_pacrAB_1	8.34972222222222	1.29	1.241	1.201	1.195	1.159	1.247	0.415	0.791	1.163	1.202	1.168	1.222	0.202	1.087	1.152	1.186	1.083	1.104	0.218	1.029	0.208	1.353	0.291	0.965	1.159	1.128	1.173	1.176	1.223	1.103	0.965	1.18	1.081	1.108	1.128	1.05	1.069	1.065	1.098	1.101	0.946	1.019	1.19	1.179	1.243	1.212	1.082
75	WT_pacrAB_1	8.90416666666666	1.317	1.25	1.217	1.223	1.192	1.278	0.416	0.816	1.184	1.215	1.183	1.231	0.202	1.105	1.185	1.193	1.088	1.108	0.293	1.058	0.243	1.361	0.299	0.991	1.177	1.149	1.177	1.188	1.232	1.12	0.998	1.206	1.099	1.117	1.142	1.06	1.072	1.076	1.121	1.135	0.968	1.037	1.21	1.19	1.252	1.226	1.099
76	WT_pacrAB_1	9.45861111111111	1.343	1.267	1.227	1.248	1.214	1.293	0.412	0.823	1.205	1.23	1.214	1.241	0.197	1.117	1.195	1.194	1.109	1.118	0.4	1.076	0.273	1.371	0.308	1.022	1.191	1.155	1.169	1.185	1.227	1.128	1.026	1.226	1.108	1.125	1.161	1.072	1.09	1.099	1.14	1.142	0.978	1.04	1.215	1.206	1.265	1.248	1.12
77	WT_pacrAB_1	10.0133333333333	1.356	1.288	1.258	1.274	1.244	1.332	0.421	0.86	1.227	1.258	1.243	1.288	0.192	1.144	1.228	1.217	1.123	1.146	0.536	1.102	0.318	1.373	0.321	1.053	1.224	1.184	1.218	1.22	1.249	1.174	1.083	1.248	1.122	1.146	1.167	1.107	1.112	1.126	1.179	1.177	1.012	1.086	1.24	1.224	1.281	1.269	1.144
78	WT_pacrAB_1	10.5677777777778	1.359	1.294	1.248	1.247	1.236	1.328	0.42	0.891	1.23	1.249	1.209	1.248	0.188	1.138	1.231	1.231	1.128	1.143	0.571	1.097	0.404	1.379	0.328	1.08	1.211	1.161	1.195	1.209	1.242	1.157	1.081	1.236	1.096	1.142	1.157	1.086	1.1	1.137	1.174	1.165	0.995	1.054	1.236	1.215	1.278	1.275	1.151
79	WT_pacrAB_1	11.1222222222222	1.363	1.305	1.258	1.258	1.244	1.331	0.419	0.906	1.233	1.252	1.221	1.264	0.187	1.143	1.241	1.241	1.139	1.159	0.626	1.118	0.494	1.381	0.335	1.104	1.224	1.186	1.212	1.213	1.234	1.147	1.079	1.236	1.096	1.162	1.19	1.108	1.097	1.142	1.166	1.149	1.005	1.065	1.254	1.238	1.291	1.281	1.163
80	WT_pacrAB_1	11.6766666666667	1.369	1.31	1.263	1.282	1.256	1.346	0.412	0.912	1.221	1.253	1.234	1.283	0.185	1.149	1.238	1.232	1.138	1.171	0.673	1.127	0.546	1.382	0.342	1.124	1.234	1.203	1.221	1.222	1.244	1.155	1.085	1.229	1.086	1.146	1.173	1.104	1.089	1.147	1.188	1.168	1.023	1.081	1.262	1.242	1.292	1.287	1.148
81	WT_pacrAB_1	12.2311111111111	1.364	1.312	1.259	1.278	1.254	1.351	0.414	0.93	1.231	1.258	1.233	1.278	0.185	1.151	1.252	1.252	1.156	1.178	0.708	1.126	0.597	1.388	0.353	1.148	1.232	1.183	1.198	1.198	1.235	1.161	1.122	1.256	1.104	1.164	1.185	1.105	1.089	1.162	1.201	1.192	1.04	1.099	1.265	1.246	1.297	1.288	1.139
82	WT_pacrAB_1	12.7858333333333	1.371	1.322	1.278	1.289	1.26	1.364	0.412	0.947	1.245	1.261	1.233	1.286	0.191	1.155	1.255	1.256	1.166	1.193	0.737	1.133	0.654	1.392	0.356	1.153	1.242	1.179	1.198	1.208	1.235	1.171	1.139	1.255	1.112	1.179	1.183	1.12	1.115	1.169	1.211	1.204	1.047	1.111	1.272	1.252	1.303	1.296	1.14
83	WT_pacrAB_1	13.3402777777778	1.376	1.329	1.288	1.31	1.275	1.376	0.415	0.952	1.228	1.263	1.246	1.305	0.196	1.172	1.265	1.261	1.176	1.204	0.759	1.142	0.701	1.396	0.367	1.164	1.254	1.195	1.211	1.212	1.24	1.176	1.148	1.268	1.112	1.175	1.187	1.113	1.102	1.183	1.223	1.216	1.064	1.137	1.281	1.259	1.308	1.298	1.147
84	WT_pacrAB_1	13.8947222222222	1.372	1.333	1.289	1.303	1.266	1.365	0.41	0.972	1.239	1.272	1.257	1.305	0.201	1.176	1.266	1.269	1.186	1.211	0.749	1.145	0.746	1.394	0.371	1.167	1.254	1.193	1.22	1.218	1.238	1.166	1.148	1.264	1.114	1.189	1.211	1.135	1.121	1.191	1.225	1.21	1.075	1.132	1.281	1.263	1.308	1.3	1.15
85	WT_pacrAB_1	14.4491666666667	1.376	1.341	1.289	1.311	1.276	1.378	0.419	0.986	1.232	1.268	1.244	1.305	0.208	1.18	1.273	1.274	1.191	1.221	0.726	1.15	0.79	1.399	0.378	1.172	1.257	1.192	1.226	1.218	1.24	1.171	1.152	1.267	1.119	1.174	1.194	1.132	1.116	1.197	1.243	1.221	1.083	1.147	1.282	1.263	1.311	1.302	1.153
86	WT_pacrAB_1	15.0036111111111	1.375	1.35	1.299	1.319	1.272	1.374	0.409	0.98	1.243	1.283	1.27	1.323	0.215	1.181	1.268	1.277	1.201	1.228	0.706	1.153	0.83	1.4	0.385	1.18	1.266	1.198	1.231	1.224	1.236	1.161	1.139	1.257	1.112	1.189	1.211	1.15	1.137	1.192	1.238	1.217	1.088	1.156	1.294	1.277	1.317	1.306	1.153
87	WT_pacrAB_1	15.5580555555555	1.386	1.362	1.308	1.316	1.269	1.379	0.419	1.04	1.247	1.286	1.265	1.315	0.236	1.198	1.283	1.295	1.216	1.24	0.69	1.163	0.881	1.409	0.399	1.186	1.268	1.206	1.244	1.238	1.249	1.171	1.153	1.254	1.11	1.204	1.23	1.177	1.174	1.217	1.243	1.219	1.099	1.163	1.298	1.282	1.325	1.316	1.168
88	WT_pacrAB_2	0	0.14	0.105	0.105	0.121	0.114	0.108	0.124	0.115	0.106	0.12	0.11	0.117	0.116	0.105	0.11	0.115	0.111	0.123	0.118	0.111	0.115	0.117	0.111	0.119	0.109	0.107	0.109	0.105	0.114	0.117	0.118	0.118	0.11	0.119	0.11	0.107	0.116	0.108	0.116	0.118	0.111	0.109	0.105	0.107	0.111	0.115	0.111
89	WT_pacrAB_2	0.566666666666667	0.208	0.176	0.177	0.18	0.175	0.164	0.17	0.165	0.169	0.178	0.173	0.164	0.165	0.158	0.155	0.154	0.158	0.171	0.162	0.161	0.171	0.168	0.158	0.163	0.17	0.17	0.17	0.167	0.167	0.171	0.167	0.165	0.166	0.184	0.159	0.156	0.167	0.153	0.151	0.158	0.157	0.154	0.167	0.155	0.164	0.157	0.158
90	WT_pacrAB_2	1.12111111111111	0.203	0.175	0.18	0.181	0.168	0.173	0.173	0.163	0.176	0.178	0.178	0.167	0.165	0.165	0.164	0.164	0.164	0.17	0.164	0.173	0.176	0.178	0.163	0.168	0.17	0.169	0.177	0.165	0.168	0.189	0.181	0.184	0.166	0.185	0.18	0.164	0.165	0.163	0.161	0.159	0.161	0.164	0.17	0.156	0.165	0.163	0.161
91	WT_pacrAB_2	1.67555555555556	0.198	0.178	0.188	0.184	0.18	0.178	0.174	0.174	0.184	0.191	0.182	0.188	0.195	0.189	0.166	0.175	0.176	0.19	0.157	0.183	0.186	0.18	0.162	0.173	0.174	0.175	0.168	0.167	0.17	0.178	0.17	0.173	0.178	0.184	0.172	0.172	0.171	0.162	0.166	0.165	0.166	0.164	0.171	0.169	0.168	0.166	0.163
92	WT_pacrAB_2	2.23027777777778	0.217	0.204	0.222	0.216	0.207	0.205	0.178	0.191	0.219	0.217	0.215	0.227	0.218	0.231	0.204	0.204	0.191	0.214	0.159	0.202	0.22	0.223	0.164	0.187	0.199	0.199	0.192	0.191	0.195	0.201	0.183	0.189	0.213	0.216	0.196	0.21	0.198	0.189	0.196	0.188	0.184	0.19	0.204	0.198	0.195	0.197	0.185
93	WT_pacrAB_2	2.78472222222222	0.269	0.276	0.286	0.293	0.285	0.278	0.198	0.21	0.29	0.301	0.292	0.322	0.232	0.338	0.278	0.288	0.242	0.293	0.172	0.255	0.3	0.297	0.171	0.208	0.256	0.266	0.261	0.263	0.259	0.265	0.225	0.233	0.284	0.303	0.278	0.292	0.273	0.273	0.267	0.25	0.244	0.257	0.279	0.281	0.27	0.263	0.218
94	WT_pacrAB_2	3.33916666666667	0.323	0.352	0.356	0.365	0.368	0.363	0.214	0.245	0.35	0.384	0.366	0.415	0.219	0.415	0.37	0.387	0.314	0.411	0.157	0.351	0.326	0.418	0.191	0.244	0.333	0.335	0.326	0.332	0.325	0.325	0.268	0.291	0.352	0.375	0.362	0.388	0.356	0.349	0.341	0.326	0.31	0.338	0.376	0.394	0.379	0.39	0.278
95	WT_pacrAB_2	3.89361111111111	0.467	0.521	0.506	0.533	0.559	0.556	0.223	0.299	0.475	0.542	0.507	0.601	0.215	0.514	0.542	0.566	0.43	0.59	0.168	0.502	0.311	0.645	0.203	0.293	0.506	0.494	0.499	0.523	0.488	0.482	0.361	0.403	0.524	0.535	0.522	0.558	0.523	0.512	0.5	0.505	0.47	0.48	0.56	0.583	0.568	0.607	0.351
96	WT_pacrAB_2	4.44833333333333	0.566	0.634	0.672	0.657	0.696	0.675	0.231	0.377	0.659	0.704	0.645	0.76	0.207	0.583	0.638	0.67	0.604	0.754	0.159	0.695	0.24	0.803	0.201	0.338	0.653	0.633	0.657	0.661	0.62	0.617	0.47	0.539	0.674	0.675	0.638	0.674	0.644	0.632	0.629	0.625	0.62	0.605	0.717	0.715	0.685	0.766	0.459
97	WT_pacrAB_2	5.00277777777778	0.697	0.757	0.793	0.781	0.845	0.798	0.243	0.48	0.78	0.84	0.748	0.899	0.211	0.689	0.74	0.785	0.714	0.889	0.157	0.78	0.202	0.969	0.222	0.375	0.771	0.782	0.758	0.788	0.785	0.782	0.583	0.664	0.803	0.794	0.752	0.778	0.754	0.749	0.745	0.751	0.741	0.746	0.859	0.852	0.832	0.889	0.61
98	WT_pacrAB_2	5.55722222222222	0.76	0.82	0.876	0.861	0.927	0.862	0.257	0.535	0.874	0.933	0.848	1.014	0.204	0.767	0.817	0.854	0.802	0.963	0.16	0.854	0.208	1.066	0.238	0.408	0.844	0.866	0.825	0.846	0.853	0.866	0.647	0.755	0.877	0.876	0.829	0.844	0.82	0.82	0.812	0.824	0.822	0.829	0.939	0.94	0.915	0.975	0.714
99	WT_pacrAB_2	6.11194444444444	0.818	0.888	0.956	0.908	0.97	0.912	0.283	0.555	0.976	1.026	0.932	1.075	0.199	0.816	0.862	0.91	0.884	1.03	0.166	0.922	0.206	1.158	0.256	0.479	0.884	0.902	0.881	0.909	0.918	0.93	0.71	0.821	0.922	0.924	0.88	0.9	0.865	0.865	0.858	0.877	0.878	0.885	1	0.986	1.004	1.04	0.797
100	WT_pacrAB_2	6.66638888888889	0.842	0.912	1.006	0.929	1.017	0.959	0.287	0.573	1.034	1.036	0.957	1.134	0.199	0.884	0.908	0.944	0.909	1.054	0.17	0.989	0.233	1.21	0.259	0.526	0.933	0.927	0.911	0.947	0.961	0.986	0.745	0.863	0.966	0.964	0.915	0.923	0.889	0.895	0.887	0.906	0.906	0.914	1.033	1.004	1.057	1.087	0.841
101	WT_pacrAB_2	7.22083333333333	0.877	0.953	1.029	0.992	1.078	0.993	0.293	0.585	1.102	1.1	1.022	1.22	0.202	0.941	0.926	0.969	0.944	1.094	0.164	1.029	0.26	1.267	0.265	0.582	0.967	0.959	0.944	0.982	1.007	1.018	0.773	0.896	1.024	1.008	0.953	0.961	0.916	0.924	0.908	0.92	0.937	0.944	1.064	1.027	1.103	1.133	0.86
102	WT_pacrAB_2	7.77555555555555	0.898	0.965	1.016	0.977	1.071	1.004	0.3	0.596	1.145	1.115	1.017	1.22	0.198	0.931	0.937	0.981	0.938	1.104	0.167	1.056	0.311	1.309	0.272	0.604	0.989	0.983	0.969	1.009	1.04	1.036	0.81	0.922	1.026	1.016	0.958	0.969	0.922	0.924	0.91	0.936	0.944	0.962	1.079	1.054	1.13	1.173	0.882
103	WT_pacrAB_2	8.33	0.895	0.972	1.035	0.98	1.096	1.007	0.301	0.594	1.177	1.123	1.038	1.257	0.197	0.939	0.938	0.983	0.958	1.112	0.152	1.088	0.388	1.339	0.267	0.633	0.986	0.984	0.958	1.006	1.034	1.014	0.824	0.923	1.042	1.026	0.97	0.98	0.925	0.923	0.904	0.926	0.946	0.988	1.095	1.06	1.158	1.207	0.918
104	WT_pacrAB_2	8.88444444444444	0.9	0.969	1.015	0.984	1.126	1.03	0.309	0.611	1.208	1.11	1.04	1.278	0.197	0.981	0.959	0.993	0.971	1.111	0.166	1.133	0.458	1.372	0.267	0.676	0.99	0.987	0.967	1.003	1.064	1.024	0.848	0.939	1.056	1.03	0.975	0.983	0.919	0.929	0.913	0.927	0.948	0.99	1.103	1.038	1.154	1.228	0.947
105	WT_pacrAB_2	9.43888888888889	0.905	0.974	0.999	0.967	1.13	1.026	0.31	0.618	1.254	1.081	1.042	1.284	0.189	0.971	0.97	0.984	0.969	1.116	0.152	1.162	0.491	1.381	0.282	0.684	0.991	0.981	0.966	1.001	1.04	1.009	0.857	0.942	1.036	1.024	0.973	0.991	0.924	0.928	0.916	0.933	0.952	0.985	1.107	1.03	1.167	1.25	0.974
106	WT_pacrAB_2	9.99333333333333	0.904	0.932	0.967	0.968	1.105	1.02	0.316	0.628	1.252	1.054	1.004	1.22	0.202	0.984	0.97	0.991	0.959	1.102	0.166	1.167	0.535	1.403	0.287	0.692	0.981	0.979	0.955	0.997	1.023	0.997	0.87	0.947	1.031	1.017	0.966	0.975	0.913	0.926	0.909	0.93	0.95	0.986	1.121	1.009	1.179	1.277	1.006
107	WT_pacrAB_2	10.5477777777778	0.905	0.931	0.973	0.976	1.097	1.029	0.31	0.634	1.24	1.033	1	1.223	0.2	0.977	0.968	0.989	0.958	1.102	0.159	1.175	0.558	1.41	0.293	0.71	0.983	0.977	0.949	0.993	1.006	0.995	0.878	0.942	1.026	1.019	0.957	0.966	0.903	0.925	0.915	0.938	0.947	0.98	1.134	0.981	1.176	1.287	1.02
108	WT_pacrAB_2	11.1022222222222	0.914	0.948	0.984	0.977	1.062	1.021	0.309	0.632	1.258	1.057	1.02	1.242	0.193	0.955	0.954	0.988	0.975	1.122	0.156	1.18	0.573	1.416	0.3	0.739	0.984	0.983	0.957	1	0.992	0.982	0.874	0.93	1.014	1.015	0.96	0.98	0.909	0.929	0.919	0.937	0.944	0.981	1.143	0.985	1.171	1.294	1.024
109	WT_pacrAB_2	11.6566666666667	0.92	0.959	0.997	1	1.067	1.041	0.315	0.645	1.245	1.047	1.023	1.246	0.197	1	0.96	0.987	0.966	1.109	0.176	1.215	0.602	1.437	0.306	0.769	0.994	0.999	0.963	1.005	0.997	0.986	0.873	0.931	1.033	1.037	0.983	0.987	0.906	0.931	0.913	0.936	0.957	0.988	1.153	0.988	1.161	1.296	1.038
110	WT_pacrAB_2	12.2111111111111	0.918	0.953	0.991	0.987	1.022	1.029	0.318	0.639	1.23	1.041	1.004	1.202	0.189	0.964	0.954	0.992	0.957	1.104	0.167	1.212	0.613	1.435	0.315	0.805	0.987	0.996	0.963	0.996	0.985	0.982	0.876	0.921	1.016	1.022	0.978	0.984	0.899	0.921	0.915	0.936	0.943	0.977	1.16	0.988	1.145	1.309	1.038
111	WT_pacrAB_2	12.7655555555556	0.924	0.963	0.999	1.004	1.035	1.045	0.311	0.657	1.275	1.06	1.012	1.232	0.194	0.994	0.959	0.994	0.975	1.119	0.162	1.219	0.645	1.449	0.326	0.84	0.998	0.995	0.964	0.999	0.992	0.985	0.88	0.926	1.034	1.041	0.993	0.993	0.916	0.935	0.917	0.949	0.958	0.991	1.177	0.991	1.141	1.313	1.048
112	WT_pacrAB_2	13.3202777777778	0.929	0.96	1.002	1.014	1.04	1.054	0.312	0.654	1.241	1.037	0.998	1.227	0.193	0.991	0.953	0.99	0.973	1.126	0.164	1.227	0.65	1.447	0.336	0.851	0.998	0.992	0.96	1.001	0.991	0.991	0.886	0.937	1.034	1.034	0.985	0.982	0.902	0.933	0.923	0.961	0.969	0.991	1.177	0.989	1.116	1.317	1.046
113	WT_pacrAB_2	13.8747222222222	0.937	0.971	1.002	1.01	1.024	1.036	0.317	0.659	1.212	1.046	1	1.185	0.193	0.968	0.948	0.992	0.972	1.119	0.17	1.217	0.665	1.453	0.351	0.861	0.998	0.998	0.966	1	0.996	0.995	0.893	0.931	1.029	1.034	0.984	0.988	0.904	0.93	0.92	0.953	0.96	0.99	1.166	0.995	1.094	1.326	1.042
114	WT_pacrAB_2	14.4291666666667	0.935	0.97	1.002	1.009	1.014	1.041	0.307	0.665	1.216	1.045	0.981	1.169	0.198	0.96	0.957	1.006	0.974	1.126	0.167	1.223	0.683	1.45	0.361	0.871	1.002	0.999	0.967	1.001	0.995	0.992	0.889	0.929	1.025	1.026	0.98	0.991	0.907	0.937	0.934	0.961	0.961	0.988	1.158	0.995	1.025	1.321	1.041
115	WT_pacrAB_2	14.9836111111111	0.941	0.979	1.008	1.007	1.018	1.053	0.314	0.672	1.203	1.048	0.991	1.16	0.2	0.959	0.956	1.008	0.974	1.121	0.179	1.226	0.691	1.458	0.381	0.886	1.006	1.008	0.975	1.005	0.996	0.999	0.894	0.928	1.022	1.034	0.99	0.999	0.911	0.931	0.933	0.963	0.96	0.988	1.151	0.999	1.02	1.33	1.034
116	WT_pacrAB_2	15.5380555555555	0.95	0.982	1.01	1.021	1.028	1.065	0.312	0.677	1.189	1.045	0.984	1.157	0.21	0.976	0.965	1.013	0.985	1.128	0.175	1.229	0.709	1.469	0.399	0.897	1.014	1.01	0.975	1.003	0.993	1	0.898	0.932	1.027	1.041	1	1.003	0.914	0.94	0.941	0.971	0.97	0.993	1.15	1.001	1.011	1.328	1.014
117	WT_pmarRAB_1	0	0.123	0.096	0.098	0.099	0.105	0.1	0.099	0.1	0.103	0.099	0.097	0.099	0.099	0.096	0.096	0.099	0.104	0.112	0.096	0.099	0.101	0.098	0.102	0.105	0.102	0.102	0.099	0.1	0.102	0.099	0.097	0.098	0.102	0.102	0.098	0.103	0.098	0.104	0.099	0.104	0.106	0.104	0.097	0.101	0.099	0.105	0.105
118	WT_pmarRAB_1	0.591111111111111	0.189	0.167	0.163	0.158	0.166	0.164	0.163	0.161	0.156	0.155	0.15	0.15	0.149	0.147	0.149	0.162	0.21	0.24	0.145	0.143	0.157	0.163	0.165	0.174	0.173	0.173	0.266	0.254	0.287	0.326	0.361	0.357	0.305	0.308	0.307	0.304	0.283	0.353	0.38	0.398	0.404	0.416	0.352	0.264	0.233	0.206	0.158
119	WT_pmarRAB_1	1.14555555555556	0.203	0.176	0.176	0.174	0.167	0.167	0.164	0.163	0.158	0.164	0.159	0.16	0.158	0.158	0.154	0.161	0.16	0.167	0.149	0.153	0.162	0.168	0.161	0.171	0.179	0.18	0.175	0.171	0.164	0.163	0.157	0.16	0.157	0.16	0.164	0.165	0.161	0.162	0.161	0.168	0.159	0.158	0.151	0.15	0.151	0.156	0.163
120	WT_pmarRAB_1	1.7	0.205	0.193	0.19	0.189	0.174	0.173	0.159	0.162	0.166	0.18	0.169	0.171	0.174	0.173	0.161	0.168	0.162	0.175	0.148	0.167	0.17	0.173	0.155	0.176	0.189	0.184	0.18	0.174	0.17	0.165	0.163	0.16	0.162	0.17	0.164	0.165	0.171	0.171	0.171	0.179	0.162	0.164	0.162	0.158	0.16	0.163	0.167
121	WT_pmarRAB_1	2.25472222222222	0.238	0.228	0.22	0.227	0.202	0.204	0.159	0.167	0.19	0.224	0.205	0.205	0.202	0.221	0.199	0.202	0.173	0.205	0.146	0.196	0.193	0.203	0.156	0.201	0.213	0.202	0.198	0.194	0.191	0.18	0.183	0.172	0.181	0.201	0.186	0.189	0.209	0.198	0.206	0.221	0.181	0.191	0.194	0.189	0.194	0.194	0.192
122	WT_pmarRAB_1	2.82944444444444	0.289	0.3	0.282	0.303	0.264	0.279	0.165	0.187	0.248	0.312	0.277	0.294	0.203	0.315	0.269	0.294	0.211	0.28	0.147	0.266	0.222	0.269	0.158	0.229	0.27	0.245	0.246	0.247	0.249	0.23	0.227	0.214	0.227	0.262	0.235	0.241	0.287	0.27	0.286	0.304	0.226	0.257	0.266	0.249	0.265	0.259	0.243
123	WT_pmarRAB_1	3.38388888888889	0.39	0.418	0.387	0.421	0.367	0.398	0.178	0.23	0.342	0.434	0.39	0.408	0.206	0.429	0.374	0.408	0.279	0.368	0.147	0.356	0.242	0.37	0.163	0.281	0.361	0.33	0.333	0.343	0.355	0.318	0.32	0.278	0.312	0.369	0.337	0.339	0.406	0.38	0.397	0.416	0.324	0.363	0.364	0.353	0.374	0.366	0.336
124	WT_pmarRAB_1	3.93833333333333	0.537	0.617	0.542	0.59	0.501	0.563	0.194	0.295	0.439	0.603	0.517	0.564	0.204	0.563	0.496	0.572	0.377	0.516	0.147	0.53	0.242	0.521	0.169	0.347	0.52	0.449	0.461	0.472	0.492	0.433	0.405	0.381	0.426	0.515	0.469	0.468	0.563	0.526	0.56	0.591	0.439	0.517	0.507	0.507	0.543	0.531	0.435
125	WT_pmarRAB_1	4.49277777777778	0.716	0.825	0.716	0.78	0.671	0.76	0.218	0.358	0.595	0.801	0.689	0.727	0.194	0.674	0.676	0.743	0.511	0.691	0.145	0.731	0.218	0.732	0.172	0.412	0.71	0.617	0.623	0.645	0.676	0.602	0.539	0.532	0.593	0.696	0.634	0.63	0.739	0.707	0.764	0.795	0.614	0.713	0.714	0.709	0.748	0.729	0.573
126	WT_pmarRAB_1	5.04722222222222	0.853	0.946	0.842	0.901	0.79	0.884	0.241	0.45	0.713	0.888	0.777	0.851	0.19	0.74	0.796	0.852	0.695	0.827	0.148	0.852	0.191	0.853	0.177	0.496	0.859	0.757	0.773	0.768	0.798	0.718	0.674	0.648	0.724	0.825	0.748	0.722	0.826	0.801	0.887	0.898	0.759	0.848	0.843	0.844	0.891	0.888	0.73
127	WT_pmarRAB_1	5.60194444444444	0.949	1.047	0.936	0.995	0.892	0.982	0.264	0.529	0.805	0.99	0.883	0.96	0.184	0.81	0.9	0.973	0.82	0.936	0.151	0.951	0.184	0.978	0.186	0.595	0.949	0.843	0.873	0.878	0.915	0.827	0.783	0.741	0.815	0.907	0.829	0.802	0.922	0.906	0.982	0.992	0.848	0.952	0.957	0.955	0.994	1.001	0.832
128	WT_pmarRAB_1	6.15638888888889	1.031	1.113	1.029	1.072	0.979	1.061	0.318	0.609	0.914	1.07	0.962	1.067	0.187	0.895	0.991	1.01	0.919	1.011	0.148	1.014	0.172	1.028	0.188	0.72	1.03	0.937	0.969	0.963	1.014	0.92	0.884	0.815	0.93	1.019	0.936	0.9	1.017	0.995	1.053	1.056	0.947	1.045	1.043	1.04	1.082	1.086	0.935
129	WT_pmarRAB_1	6.71083333333333	1.069	1.147	1.047	1.093	1.014	1.099	0.349	0.622	0.975	1.107	1.006	1.104	0.183	0.954	1.037	1.073	0.982	1.06	0.15	1.06	0.173	1.08	0.197	0.781	1.065	0.966	1.002	0.995	1.062	0.963	0.915	0.849	0.965	1.048	0.971	0.929	1.042	1.019	1.079	1.085	0.97	1.092	1.087	1.077	1.123	1.127	0.996
130	WT_pmarRAB_1	7.26527777777778	1.109	1.18	1.067	1.127	1.057	1.136	0.382	0.645	1.033	1.123	1.051	1.153	0.181	0.999	1.073	1.097	1.037	1.09	0.15	1.094	0.17	1.109	0.204	0.869	1.112	1.002	1.038	1.027	1.108	1.002	0.974	0.889	1.014	1.085	1.011	0.948	1.06	1.054	1.105	1.121	1.025	1.124	1.125	1.113	1.162	1.17	1.038
131	WT_pmarRAB_1	7.81972222222222	1.147	1.22	1.105	1.157	1.097	1.158	0.402	0.646	1.081	1.158	1.111	1.203	0.184	1.036	1.096	1.131	1.072	1.129	0.156	1.12	0.179	1.141	0.215	0.941	1.151	1.038	1.088	1.067	1.151	1.044	0.971	0.911	1.034	1.112	1.04	0.975	1.091	1.077	1.121	1.134	1.037	1.151	1.169	1.165	1.208	1.214	1.076
132	WT_pmarRAB_1	8.37416666666667	1.172	1.229	1.117	1.158	1.131	1.184	0.418	0.678	1.127	1.167	1.122	1.207	0.176	1.062	1.129	1.157	1.095	1.144	0.152	1.135	0.186	1.148	0.219	1.004	1.16	1.035	1.101	1.076	1.206	1.084	1.014	0.948	1.07	1.138	1.077	0.993	1.111	1.108	1.147	1.161	1.057	1.167	1.186	1.179	1.218	1.229	1.108
133	WT_pmarRAB_1	8.92861111111111	1.186	1.244	1.144	1.178	1.145	1.183	0.41	0.662	1.15	1.195	1.162	1.244	0.177	1.077	1.132	1.161	1.125	1.164	0.147	1.139	0.198	1.157	0.23	1.038	1.176	1.056	1.123	1.092	1.231	1.101	1.013	0.967	1.082	1.158	1.083	0.985	1.1	1.106	1.141	1.158	1.066	1.18	1.211	1.203	1.229	1.237	1.12
134	WT_pmarRAB_1	9.48305555555555	1.198	1.253	1.155	1.182	1.15	1.192	0.426	0.703	1.18	1.201	1.175	1.229	0.173	1.099	1.166	1.177	1.139	1.164	0.152	1.152	0.216	1.164	0.236	1.082	1.18	1.058	1.131	1.102	1.266	1.114	1.036	0.983	1.086	1.16	1.091	0.999	1.116	1.13	1.17	1.186	1.067	1.182	1.212	1.209	1.236	1.245	1.134
135	WT_pmarRAB_1	10.0375	1.213	1.259	1.161	1.195	1.157	1.202	0.43	0.699	1.19	1.197	1.191	1.248	0.172	1.116	1.167	1.181	1.147	1.171	0.149	1.159	0.221	1.172	0.241	1.105	1.196	1.086	1.169	1.117	1.283	1.126	1.045	1.006	1.114	1.174	1.103	1.004	1.115	1.125	1.171	1.175	1.068	1.191	1.222	1.219	1.246	1.255	1.142
136	WT_pmarRAB_1	10.5925	1.224	1.271	1.167	1.205	1.165	1.209	0.437	0.738	1.211	1.202	1.198	1.238	0.171	1.128	1.179	1.202	1.151	1.183	0.151	1.171	0.242	1.184	0.246	1.135	1.208	1.107	1.202	1.142	1.306	1.126	1.03	1.003	1.114	1.173	1.111	1.021	1.122	1.13	1.18	1.178	1.069	1.212	1.239	1.235	1.257	1.264	1.157
137	WT_pmarRAB_1	11.1466666666667	1.24	1.272	1.177	1.202	1.172	1.211	0.437	0.751	1.227	1.221	1.202	1.237	0.168	1.129	1.183	1.213	1.151	1.191	0.147	1.175	0.283	1.194	0.24	1.167	1.206	1.081	1.19	1.143	1.321	1.14	1.046	1.02	1.122	1.17	1.113	1.033	1.137	1.141	1.193	1.181	1.067	1.209	1.239	1.228	1.26	1.268	1.159
138	WT_pmarRAB_1	11.7011111111111	1.248	1.28	1.194	1.222	1.183	1.226	0.441	0.733	1.224	1.216	1.223	1.27	0.165	1.138	1.182	1.227	1.159	1.195	0.148	1.184	0.357	1.202	0.246	1.185	1.223	1.111	1.211	1.159	1.336	1.154	1.059	1.037	1.143	1.177	1.125	1.023	1.113	1.141	1.197	1.185	1.068	1.226	1.261	1.245	1.272	1.279	1.145
139	WT_pmarRAB_1	12.2558333333333	1.268	1.291	1.203	1.232	1.191	1.237	0.437	0.759	1.242	1.228	1.227	1.261	0.169	1.151	1.193	1.242	1.167	1.21	0.149	1.19	0.486	1.214	0.247	1.208	1.22	1.11	1.215	1.167	1.342	1.161	1.066	1.056	1.15	1.178	1.121	1.029	1.123	1.163	1.218	1.204	1.083	1.231	1.265	1.251	1.278	1.288	1.143
140	WT_pmarRAB_1	12.8102777777778	1.278	1.296	1.214	1.245	1.208	1.24	0.429	0.755	1.255	1.241	1.239	1.265	0.168	1.15	1.192	1.245	1.178	1.213	0.147	1.196	0.596	1.218	0.247	1.221	1.226	1.124	1.228	1.179	1.353	1.166	1.065	1.058	1.144	1.169	1.126	1.033	1.128	1.169	1.221	1.216	1.086	1.236	1.272	1.253	1.279	1.29	1.142
141	WT_pmarRAB_1	13.3647222222222	1.28	1.3	1.215	1.259	1.22	1.255	0.438	0.778	1.26	1.234	1.246	1.27	0.172	1.16	1.208	1.255	1.186	1.21	0.154	1.209	0.707	1.223	0.246	1.232	1.238	1.149	1.233	1.186	1.362	1.179	1.097	1.106	1.17	1.191	1.146	1.034	1.117	1.184	1.235	1.213	1.084	1.232	1.266	1.261	1.284	1.296	1.153
142	WT_pmarRAB_1	13.9191666666667	1.285	1.307	1.214	1.255	1.222	1.258	0.435	0.787	1.272	1.242	1.256	1.274	0.178	1.165	1.214	1.267	1.191	1.227	0.147	1.208	0.793	1.232	0.247	1.235	1.228	1.143	1.233	1.198	1.37	1.18	1.088	1.108	1.155	1.189	1.153	1.039	1.15	1.186	1.244	1.206	1.08	1.236	1.272	1.264	1.287	1.298	1.149
143	WT_pmarRAB_1	14.4736111111111	1.294	1.312	1.229	1.261	1.229	1.264	0.437	0.803	1.283	1.251	1.262	1.272	0.184	1.17	1.231	1.276	1.2	1.226	0.147	1.215	0.858	1.237	0.25	1.246	1.24	1.153	1.241	1.195	1.377	1.175	1.094	1.118	1.158	1.198	1.163	1.039	1.153	1.189	1.245	1.204	1.082	1.238	1.273	1.27	1.294	1.307	1.156
144	WT_pmarRAB_1	15.0280555555556	1.307	1.321	1.226	1.272	1.231	1.27	0.433	0.801	1.282	1.245	1.266	1.28	0.195	1.179	1.226	1.267	1.202	1.233	0.15	1.222	0.913	1.242	0.247	1.239	1.246	1.171	1.258	1.214	1.399	1.2	1.111	1.128	1.161	1.181	1.16	1.033	1.145	1.183	1.247	1.194	1.086	1.236	1.276	1.277	1.299	1.311	1.162
145	WT_pmarRAB_1	15.5822222222222	1.323	1.328	1.25	1.295	1.255	1.29	0.459	0.87	1.3	1.276	1.285	1.305	0.219	1.208	1.255	1.282	1.22	1.25	0.153	1.229	0.961	1.248	0.243	1.233	1.267	1.206	1.282	1.232	1.419	1.217	1.141	1.19	1.208	1.221	1.21	1.075	1.188	1.206	1.273	1.217	1.133	1.28	1.309	1.297	1.306	1.318	1.164
146	WT_pmarRAB_2	0	0.132	0.112	0.109	0.111	0.113	0.116	0.115	0.108	0.112	0.113	0.114	0.117	0.114	0.107	0.111	0.107	0.111	0.122	0.119	0.113	0.112	0.112	0.113	0.111	0.107	0.108	0.105	0.108	0.107	0.107	0.111	0.118	0.108	0.107	0.111	0.11	0.116	0.11	0.109	0.118	0.11	0.105	0.102	0.105	0.107	0.106	0.116
147	WT_pmarRAB_2	0.591111111111111	0.195	0.172	0.163	0.175	0.168	0.167	0.168	0.159	0.164	0.149	0.15	0.153	0.161	0.159	0.145	0.144	0.154	0.16	0.146	0.149	0.158	0.163	0.156	0.159	0.169	0.161	0.156	0.162	0.174	0.251	0.267	0.265	0.237	0.236	0.208	0.165	0.175	0.247	0.308	0.336	0.326	0.333	0.278	0.203	0.15	0.158	0.17
148	WT_pmarRAB_2	1.14583333333333	0.2	0.182	0.18	0.188	0.172	0.175	0.178	0.172	0.169	0.162	0.159	0.175	0.173	0.168	0.162	0.163	0.161	0.167	0.159	0.164	0.174	0.179	0.155	0.163	0.181	0.176	0.171	0.173	0.171	0.177	0.168	0.163	0.166	0.163	0.159	0.16	0.163	0.158	0.161	0.171	0.161	0.167	0.154	0.167	0.157	0.164	0.174
149	WT_pmarRAB_2	1.70027777777778	0.214	0.199	0.194	0.194	0.188	0.182	0.183	0.171	0.177	0.189	0.173	0.192	0.192	0.198	0.172	0.173	0.175	0.188	0.156	0.172	0.174	0.183	0.165	0.178	0.192	0.187	0.182	0.179	0.178	0.179	0.176	0.17	0.167	0.174	0.17	0.168	0.18	0.174	0.165	0.174	0.172	0.168	0.158	0.175	0.173	0.176	0.176
150	WT_pmarRAB_2	2.25472222222222	0.235	0.22	0.221	0.236	0.217	0.215	0.19	0.183	0.206	0.225	0.21	0.226	0.23	0.251	0.207	0.207	0.19	0.216	0.161	0.191	0.206	0.214	0.169	0.193	0.215	0.215	0.208	0.196	0.196	0.204	0.189	0.184	0.194	0.188	0.192	0.196	0.198	0.198	0.194	0.203	0.183	0.184	0.181	0.199	0.201	0.203	0.186
151	WT_pmarRAB_2	2.80916666666667	0.261	0.271	0.293	0.296	0.275	0.278	0.211	0.22	0.273	0.298	0.283	0.323	0.235	0.36	0.277	0.285	0.229	0.255	0.169	0.245	0.282	0.278	0.176	0.219	0.274	0.268	0.262	0.25	0.249	0.251	0.224	0.217	0.249	0.241	0.249	0.257	0.257	0.268	0.261	0.273	0.229	0.227	0.237	0.259	0.26	0.272	0.223
152	WT_pmarRAB_2	3.36361111111111	0.322	0.351	0.382	0.391	0.381	0.389	0.237	0.265	0.362	0.396	0.388	0.421	0.231	0.449	0.376	0.419	0.308	0.343	0.158	0.314	0.347	0.371	0.188	0.255	0.359	0.376	0.33	0.329	0.329	0.326	0.288	0.293	0.335	0.326	0.334	0.349	0.341	0.357	0.348	0.359	0.311	0.316	0.342	0.364	0.344	0.361	0.271
153	WT_pmarRAB_2	3.91833333333333	0.42	0.489	0.55	0.544	0.525	0.545	0.265	0.325	0.483	0.539	0.511	0.621	0.225	0.533	0.551	0.617	0.412	0.53	0.159	0.456	0.425	0.54	0.193	0.32	0.553	0.555	0.476	0.494	0.491	0.477	0.362	0.393	0.461	0.451	0.493	0.5	0.478	0.533	0.501	0.504	0.423	0.48	0.547	0.575	0.541	0.526	0.345
154	WT_pmarRAB_2	4.4725	0.55	0.635	0.701	0.67	0.683	0.698	0.297	0.395	0.657	0.694	0.661	0.772	0.212	0.606	0.687	0.756	0.596	0.75	0.154	0.673	0.428	0.799	0.205	0.402	0.728	0.723	0.639	0.674	0.669	0.664	0.496	0.56	0.618	0.595	0.664	0.674	0.609	0.699	0.613	0.622	0.564	0.656	0.735	0.763	0.767	0.758	0.475
155	WT_pmarRAB_2	5.02722222222222	0.68	0.795	0.879	0.801	0.87	0.875	0.347	0.497	0.818	0.837	0.803	0.947	0.222	0.712	0.824	0.873	0.736	0.904	0.169	0.839	0.323	0.958	0.214	0.478	0.876	0.913	0.835	0.851	0.882	0.858	0.644	0.708	0.758	0.747	0.847	0.84	0.729	0.858	0.744	0.75	0.691	0.799	0.835	0.898	0.919	0.916	0.623
156	WT_pmarRAB_2	5.58194444444444	0.765	0.88	0.951	0.871	0.946	0.973	0.402	0.573	0.92	0.935	0.874	1.041	0.207	0.783	0.858	0.944	0.825	1.01	0.156	0.962	0.294	1.078	0.229	0.547	0.936	1.009	0.896	0.936	1.012	0.981	0.767	0.816	0.847	0.832	0.93	0.921	0.798	0.945	0.817	0.827	0.793	0.873	0.93	0.995	1.02	1.029	0.733
157	WT_pmarRAB_2	6.13638888888889	0.823	0.977	1.058	0.935	1.052	1.056	0.457	0.601	1.024	1.03	0.988	1.133	0.205	0.867	0.878	0.992	0.899	1.105	0.17	1.026	0.322	1.165	0.245	0.612	0.992	1.099	0.963	1.012	1.099	1.08	0.872	0.92	0.93	0.926	1.023	1.005	0.908	1.01	0.881	0.885	0.865	0.938	0.993	1.061	1.089	1.098	0.788
158	WT_pmarRAB_2	6.69083333333333	0.857	1.011	1.105	0.962	1.083	1.087	0.493	0.61	1.074	1.063	1.005	1.179	0.198	0.929	0.896	0.973	0.911	1.155	0.159	1.105	0.403	1.237	0.257	0.684	1.042	1.154	1.009	1.07	1.15	1.135	0.907	0.962	0.97	0.973	1.067	1.05	0.943	1.014	0.91	0.913	0.904	0.92	1.037	1.111	1.147	1.157	0.856
159	WT_pmarRAB_2	7.24527777777778	0.891	1.055	1.152	0.99	1.117	1.121	0.511	0.617	1.118	1.102	1.046	1.242	0.2	0.96	0.914	0.967	0.943	1.2	0.152	1.153	0.485	1.291	0.262	0.74	1.076	1.19	1.039	1.102	1.193	1.163	0.94	1	0.999	1.021	1.122	1.1	0.974	1.051	0.937	0.941	0.936	0.941	1.067	1.145	1.181	1.197	0.882
160	WT_pmarRAB_2	7.79972222222222	0.913	1.092	1.19	1.018	1.155	1.161	0.534	0.639	1.197	1.153	1.116	1.282	0.19	0.997	0.923	0.965	0.985	1.229	0.159	1.194	0.493	1.332	0.272	0.761	1.101	1.215	1.05	1.137	1.236	1.218	0.995	1.052	1.033	1.068	1.152	1.137	1.015	1.084	0.96	0.973	0.962	0.957	1.105	1.179	1.217	1.232	0.895
161	WT_pmarRAB_2	8.35444444444444	0.934	1.127	1.217	1.03	1.191	1.191	0.546	0.644	1.227	1.173	1.135	1.304	0.19	1.013	0.928	0.969	1.003	1.25	0.152	1.22	0.506	1.375	0.29	0.795	1.104	1.227	1.069	1.168	1.269	1.247	1.02	1.091	1.054	1.096	1.184	1.178	1.029	1.094	0.969	0.975	0.968	0.966	1.129	1.192	1.244	1.261	0.913
162	WT_pmarRAB_2	8.90888888888889	0.919	1.116	1.222	1.019	1.19	1.171	0.538	0.646	1.24	1.169	1.139	1.307	0.19	1.012	0.926	0.957	1.003	1.244	0.157	1.249	0.528	1.393	0.294	0.843	1.106	1.229	1.023	1.149	1.262	1.24	0.987	1.118	1.056	1.107	1.181	1.152	0.972	1.063	0.959	0.97	0.96	0.959	1.129	1.199	1.243	1.27	0.938
163	WT_pmarRAB_2	9.46333333333333	0.93	1.136	1.223	1.02	1.197	1.176	0.55	0.653	1.256	1.171	1.134	1.323	0.195	1.02	0.923	0.957	1.003	1.211	0.157	1.262	0.548	1.396	0.305	0.88	1.105	1.223	0.982	1.137	1.271	1.258	0.994	1.145	1.053	1.1	1.174	1.153	0.982	1.05	0.962	0.971	0.958	0.954	1.139	1.205	1.25	1.279	0.965
164	WT_pmarRAB_2	10.0177777777778	0.926	1.139	1.227	1.041	1.232	1.193	0.54	0.662	1.266	1.175	1.15	1.333	0.187	1.022	0.915	0.948	0.996	1.196	0.161	1.259	0.568	1.399	0.32	0.904	1.102	1.225	0.97	1.126	1.271	1.26	0.988	1.16	1.061	1.102	1.166	1.149	0.969	1.033	0.966	0.971	0.956	0.956	1.145	1.208	1.258	1.29	0.981
165	WT_pmarRAB_2	10.5722222222222	0.924	1.152	1.236	1.031	1.234	1.193	0.539	0.664	1.277	1.189	1.17	1.321	0.193	1.021	0.902	0.95	1.008	1.182	0.157	1.264	0.594	1.405	0.341	0.927	1.083	1.228	0.967	1.107	1.282	1.261	0.979	1.157	1.047	1.106	1.167	1.154	0.968	1.036	0.965	0.964	0.957	0.95	1.149	1.21	1.27	1.299	0.98
166	WT_pmarRAB_2	11.1269444444444	0.933	1.177	1.252	1.044	1.25	1.212	0.562	0.681	1.303	1.208	1.161	1.326	0.207	1.042	0.908	0.959	1.019	1.138	0.164	1.277	0.631	1.413	0.345	0.919	1.06	1.229	0.966	1.099	1.307	1.287	1.013	1.203	1.077	1.142	1.193	1.192	1.006	1.059	0.976	0.979	0.969	0.962	1.159	1.213	1.277	1.298	0.98
167	WT_pmarRAB_2	11.6813888888889	0.919	1.16	1.253	1.033	1.253	1.208	0.536	0.671	1.288	1.183	1.151	1.326	0.195	1.032	0.898	0.949	0.997	1.128	0.166	1.279	0.64	1.408	0.373	0.966	1.034	1.228	0.963	1.048	1.29	1.264	0.993	1.175	1.071	1.141	1.174	1.163	0.982	1.035	0.965	0.974	0.961	0.951	1.159	1.22	1.283	1.3	1.005
168	WT_pmarRAB_2	12.2358333333333	0.922	1.169	1.245	1.045	1.247	1.197	0.54	0.679	1.306	1.2	1.168	1.306	0.197	1.024	0.896	0.957	1.014	1.116	0.152	1.277	0.653	1.412	0.395	0.98	0.973	1.211	0.959	1.035	1.295	1.27	0.987	1.17	1.068	1.123	1.161	1.159	0.968	1.04	0.975	0.984	0.966	0.954	1.154	1.218	1.285	1.305	1.009
169	WT_pmarRAB_2	12.7902777777778	0.931	1.188	1.276	1.061	1.263	1.227	0.563	0.687	1.317	1.229	1.198	1.339	0.2	1.031	0.907	0.966	1.02	1.105	0.167	1.285	0.665	1.409	0.412	0.998	0.979	1.222	0.974	1.038	1.317	1.295	1.01	1.194	1.087	1.153	1.183	1.197	0.988	1.05	0.984	0.989	0.969	0.961	1.155	1.221	1.289	1.302	1.008
170	WT_pmarRAB_2	13.3447222222222	0.94	1.188	1.271	1.07	1.286	1.237	0.559	0.696	1.325	1.227	1.192	1.331	0.218	1.034	0.899	0.961	1.015	1.108	0.169	1.289	0.667	1.412	0.423	1.005	0.986	1.217	0.971	1.04	1.324	1.289	1.009	1.209	1.094	1.14	1.178	1.196	0.988	1.051	0.983	0.987	0.976	0.968	1.158	1.217	1.294	1.313	1.015
171	WT_pmarRAB_2	13.8994444444444	0.94	1.205	1.28	1.068	1.287	1.247	0.555	0.703	1.335	1.242	1.206	1.333	0.221	1.025	0.915	0.966	1.019	1.116	0.158	1.288	0.669	1.404	0.448	1.018	0.981	1.215	0.981	1.047	1.327	1.287	1.002	1.186	1.081	1.139	1.171	1.216	1.01	1.058	0.986	0.991	0.973	0.963	1.153	1.227	1.306	1.311	1.022
172	WT_pmarRAB_2	14.4538888888889	0.95	1.206	1.295	1.079	1.294	1.239	0.567	0.709	1.34	1.237	1.206	1.348	0.244	1.033	0.927	0.975	1.017	1.113	0.163	1.302	0.684	1.417	0.464	1.027	0.994	1.218	0.986	1.044	1.328	1.284	1.01	1.198	1.098	1.152	1.143	1.201	0.997	1.06	0.995	0.999	0.982	0.978	1.146	1.232	1.3	1.321	1.03
173	WT_pmarRAB_2	15.0083333333333	0.949	1.201	1.287	1.083	1.291	1.247	0.555	0.711	1.344	1.239	1.198	1.339	0.259	1.028	0.921	0.981	1.026	1.12	0.166	1.303	0.685	1.411	0.475	1.037	0.998	1.198	0.985	1.044	1.316	1.252	1.008	1.202	1.103	1.159	1.132	1.212	0.996	1.057	0.998	1.005	0.988	0.978	1.14	1.24	1.307	1.327	1.03
174	WT_pmarRAB_2	15.5630555555556	0.969	1.214	1.284	1.1	1.306	1.254	0.555	0.721	1.343	1.243	1.196	1.349	0.284	1.038	0.926	0.984	1.018	1.121	0.171	1.311	0.7	1.413	0.487	1.045	1.006	1.195	1.002	1.062	1.334	1.258	1.014	1.203	1.12	1.164	1.137	1.225	1.011	1.064	1	1.005	0.99	0.981	1.127	1.232	1.309	1.328	1.019
175	WT_pmicF_1	0	0.112	0.098	0.1	0.103	0.102	0.1	0.099	0.099	0.099	0.101	0.095	0.102	0.098	0.099	0.101	0.102	0.103	0.102	0.098	0.098	0.101	0.101	0.098	0.112	0.095	0.099	0.101	0.099	0.098	0.097	0.102	0.095	0.1	0.103	0.1	0.103	0.099	0.099	0.1	0.105	0.104	0.103	0.099	0.1	0.103	0.103	0.102
176	WT_pmicF_1	0.627777777777778	0.165	0.157	0.156	0.161	0.155	0.162	0.167	0.169	0.16	0.156	0.143	0.146	0.144	0.137	0.134	0.135	0.144	0.137	0.133	0.136	0.145	0.146	0.146	0.161	0.152	0.155	0.152	0.182	0.21	0.213	0.23	0.172	0.153	0.146	0.177	0.21	0.246	0.255	0.265	0.268	0.275	0.272	0.261	0.236	0.136	0.135	0.145
177	WT_pmicF_1	1.18222222222222	0.178	0.168	0.169	0.172	0.165	0.172	0.173	0.177	0.175	0.172	0.157	0.159	0.155	0.149	0.146	0.147	0.157	0.149	0.144	0.147	0.155	0.151	0.147	0.161	0.159	0.166	0.166	0.164	0.161	0.163	0.173	0.167	0.168	0.161	0.156	0.157	0.15	0.144	0.138	0.142	0.147	0.145	0.142	0.143	0.145	0.145	0.148
178	WT_pmicF_1	1.73694444444444	0.193	0.177	0.179	0.178	0.171	0.178	0.166	0.177	0.189	0.189	0.167	0.171	0.165	0.16	0.153	0.156	0.16	0.159	0.142	0.154	0.163	0.164	0.149	0.17	0.165	0.172	0.172	0.175	0.165	0.171	0.172	0.175	0.172	0.172	0.164	0.164	0.16	0.159	0.148	0.152	0.155	0.155	0.148	0.154	0.157	0.16	0.158
179	WT_pmicF_1	2.30194444444444	0.211	0.221	0.229	0.213	0.205	0.215	0.172	0.192	0.233	0.25	0.212	0.216	0.186	0.195	0.189	0.19	0.173	0.19	0.145	0.179	0.199	0.214	0.153	0.183	0.193	0.21	0.215	0.226	0.205	0.218	0.207	0.224	0.214	0.219	0.197	0.195	0.196	0.199	0.182	0.182	0.175	0.185	0.178	0.195	0.199	0.21	0.182
180	WT_pmicF_1	2.86638888888889	0.256	0.306	0.314	0.283	0.272	0.282	0.168	0.215	0.313	0.345	0.292	0.294	0.188	0.255	0.256	0.256	0.197	0.251	0.14	0.23	0.265	0.288	0.151	0.204	0.252	0.282	0.297	0.321	0.287	0.301	0.26	0.302	0.291	0.302	0.268	0.26	0.27	0.278	0.25	0.242	0.216	0.239	0.235	0.27	0.278	0.294	0.229
181	WT_pmicF_1	3.42083333333333	0.33	0.416	0.424	0.375	0.363	0.379	0.177	0.264	0.399	0.474	0.381	0.39	0.185	0.311	0.346	0.354	0.261	0.351	0.142	0.312	0.322	0.382	0.157	0.246	0.34	0.383	0.398	0.442	0.395	0.413	0.347	0.408	0.395	0.411	0.358	0.352	0.361	0.382	0.348	0.338	0.306	0.339	0.324	0.37	0.381	0.401	0.301
182	WT_pmicF_1	3.97527777777778	0.439	0.562	0.567	0.497	0.481	0.496	0.18	0.322	0.521	0.627	0.512	0.528	0.179	0.357	0.466	0.482	0.343	0.462	0.141	0.409	0.351	0.523	0.166	0.295	0.465	0.53	0.544	0.606	0.546	0.574	0.45	0.549	0.538	0.556	0.486	0.476	0.482	0.513	0.479	0.467	0.406	0.456	0.44	0.504	0.518	0.54	0.367
183	WT_pmicF_1	4.52944444444444	0.577	0.721	0.716	0.651	0.607	0.65	0.199	0.389	0.637	0.747	0.644	0.654	0.18	0.409	0.605	0.633	0.441	0.594	0.143	0.483	0.36	0.668	0.176	0.342	0.64	0.716	0.715	0.758	0.692	0.743	0.614	0.744	0.694	0.71	0.64	0.638	0.63	0.67	0.64	0.635	0.543	0.607	0.583	0.666	0.673	0.693	0.449
184	WT_pmicF_1	5.08388888888889	0.674	0.812	0.795	0.74	0.689	0.741	0.21	0.471	0.727	0.833	0.734	0.765	0.18	0.453	0.693	0.725	0.56	0.708	0.144	0.535	0.37	0.762	0.193	0.39	0.749	0.82	0.819	0.865	0.81	0.854	0.759	0.843	0.803	0.807	0.739	0.729	0.723	0.763	0.73	0.74	0.678	0.726	0.68	0.761	0.762	0.786	0.541
185	WT_pmicF_1	5.63833333333333	0.748	0.87	0.854	0.815	0.766	0.824	0.223	0.535	0.799	0.89	0.803	0.843	0.184	0.516	0.776	0.8	0.664	0.793	0.15	0.574	0.383	0.851	0.217	0.442	0.821	0.875	0.884	0.93	0.89	0.931	0.823	0.908	0.877	0.88	0.825	0.805	0.804	0.841	0.81	0.831	0.758	0.814	0.761	0.85	0.854	0.88	0.638
186	WT_pmicF_1	6.19333333333333	0.812	0.922	0.91	0.882	0.832	0.887	0.234	0.595	0.86	0.938	0.86	0.909	0.184	0.59	0.834	0.858	0.74	0.865	0.145	0.615	0.4	0.91	0.23	0.482	0.892	0.936	0.941	0.985	0.957	0.991	0.869	0.974	0.939	0.938	0.887	0.873	0.874	0.895	0.869	0.901	0.829	0.879	0.827	0.916	0.919	0.933	0.696
187	WT_pmicF_1	6.7475	0.86	0.964	0.954	0.934	0.894	0.945	0.246	0.632	0.907	0.973	0.908	0.963	0.187	0.672	0.883	0.903	0.812	0.93	0.147	0.659	0.412	0.963	0.254	0.525	0.942	0.984	0.989	1.028	1.016	1.039	0.914	1.031	1	0.982	0.936	0.92	0.916	0.939	0.922	0.956	0.893	0.932	0.88	0.975	0.974	0.984	0.755
188	WT_pmicF_1	7.30222222222222	0.905	1	0.987	0.958	0.926	0.984	0.251	0.661	0.953	1.009	0.951	1.012	0.184	0.728	0.917	0.943	0.859	0.977	0.148	0.705	0.431	1	0.263	0.588	0.974	1.02	1.026	1.069	1.058	1.079	0.95	1.061	1.042	1.027	0.971	0.968	0.95	0.976	0.956	0.995	0.929	0.965	0.919	1.021	1.019	1.029	0.8
189	WT_pmicF_1	7.85638888888889	0.956	1.033	1.014	1.018	0.988	1.036	0.302	0.715	1.007	1.045	0.988	1.058	0.184	0.775	0.963	0.972	0.906	1.023	0.146	0.743	0.464	1.04	0.281	0.64	1.023	1.066	1.076	1.11	1.11	1.121	0.979	1.101	1.088	1.073	1.021	1.012	0.989	1.021	0.994	1.037	0.962	0.996	0.962	1.075	1.071	1.068	0.836
190	WT_pmicF_1	8.41083333333333	0.972	1.051	1.036	1.025	1.001	1.052	0.296	0.71	1.019	1.059	1	1.083	0.177	0.805	0.987	0.99	0.93	1.069	0.149	0.769	0.484	1.057	0.285	0.674	1.031	1.076	1.105	1.116	1.137	1.134	0.978	1.113	1.115	1.098	1.046	1.031	1.004	1.048	1.018	1.065	0.976	1.016	0.987	1.109	1.101	1.1	0.862
191	WT_pmicF_1	8.96527777777778	0.992	1.057	1.041	1.03	1.023	1.057	0.304	0.728	1.044	1.067	1.025	1.103	0.176	0.839	1.011	1.02	0.97	1.117	0.147	0.792	0.52	1.061	0.281	0.693	1.039	1.081	1.132	1.117	1.173	1.137	0.986	1.131	1.12	1.12	1.057	1.04	1.033	1.066	1.033	1.074	1.008	1.046	1.001	1.121	1.109	1.101	0.884
192	WT_pmicF_1	9.51972222222222	1.006	1.059	1.043	1.028	1.033	1.053	0.315	0.748	1.069	1.071	1.042	1.112	0.176	0.865	1.018	1.034	0.989	1.149	0.15	0.817	0.569	1.063	0.272	0.711	1.039	1.085	1.139	1.119	1.204	1.143	0.991	1.144	1.118	1.118	1.068	1.05	1.04	1.074	1.038	1.075	1.019	1.056	1.005	1.125	1.11	1.102	0.913
193	WT_pmicF_1	10.0741666666667	1.022	1.067	1.048	1.033	1.038	1.063	0.329	0.762	1.091	1.083	1.056	1.112	0.174	0.892	1.042	1.04	1.013	1.179	0.15	0.83	0.6	1.064	0.278	0.744	1.048	1.095	1.148	1.123	1.216	1.144	1	1.157	1.128	1.128	1.076	1.056	1.051	1.081	1.044	1.082	1.032	1.066	1.009	1.127	1.114	1.11	0.938
194	WT_pmicF_1	10.6288888888889	1.02	1.07	1.052	1.038	1.05	1.068	0.347	0.778	1.097	1.086	1.07	1.121	0.175	0.92	1.06	1.045	1.025	1.202	0.151	0.849	0.629	1.064	0.276	0.771	1.048	1.098	1.148	1.125	1.22	1.148	1.005	1.163	1.135	1.135	1.081	1.067	1.058	1.085	1.052	1.088	1.041	1.071	1.016	1.132	1.118	1.115	0.954
195	WT_pmicF_1	11.1833333333333	1.03	1.072	1.052	1.041	1.056	1.074	0.351	0.783	1.098	1.089	1.073	1.125	0.172	0.938	1.065	1.05	1.03	1.205	0.15	0.862	0.66	1.068	0.266	0.79	1.052	1.103	1.152	1.133	1.221	1.149	1.006	1.171	1.134	1.138	1.088	1.067	1.06	1.094	1.057	1.085	1.047	1.074	1.018	1.129	1.115	1.114	0.959
196	WT_pmicF_1	11.7377777777778	1.036	1.073	1.054	1.048	1.057	1.071	0.337	0.77	1.097	1.089	1.073	1.13	0.17	0.953	1.063	1.055	1.037	1.206	0.151	0.875	0.685	1.067	0.26	0.809	1.052	1.103	1.15	1.136	1.223	1.151	1.02	1.174	1.138	1.14	1.089	1.073	1.065	1.098	1.06	1.09	1.052	1.078	1.02	1.129	1.115	1.114	0.966
197	WT_pmicF_1	12.2922222222222	1.041	1.078	1.056	1.052	1.064	1.08	0.374	0.799	1.1	1.094	1.074	1.126	0.166	0.966	1.071	1.058	1.039	1.211	0.149	0.882	0.706	1.07	0.278	0.833	1.057	1.108	1.155	1.143	1.226	1.154	1.023	1.18	1.138	1.139	1.091	1.067	1.065	1.1	1.062	1.091	1.057	1.08	1.024	1.13	1.119	1.118	0.974
198	WT_pmicF_1	12.8469444444444	1.042	1.078	1.056	1.053	1.065	1.077	0.38	0.804	1.104	1.098	1.079	1.132	0.17	0.983	1.069	1.064	1.046	1.211	0.147	0.895	0.724	1.072	0.269	0.846	1.058	1.11	1.154	1.142	1.231	1.158	1.023	1.186	1.14	1.147	1.097	1.07	1.067	1.107	1.068	1.093	1.061	1.089	1.027	1.133	1.12	1.122	0.978
199	WT_pmicF_1	13.4013888888889	1.054	1.084	1.062	1.06	1.068	1.081	0.401	0.827	1.114	1.106	1.09	1.138	0.171	1.001	1.073	1.073	1.051	1.21	0.151	0.903	0.741	1.078	0.273	0.867	1.066	1.12	1.161	1.148	1.24	1.162	1.031	1.194	1.145	1.149	1.103	1.077	1.071	1.111	1.074	1.099	1.066	1.096	1.033	1.136	1.123	1.126	0.987
200	WT_pmicF_1	13.9558333333333	1.052	1.087	1.064	1.061	1.073	1.087	0.412	0.833	1.118	1.113	1.09	1.14	0.17	1.014	1.079	1.079	1.056	1.208	0.148	0.91	0.751	1.081	0.279	0.886	1.07	1.121	1.159	1.149	1.245	1.168	1.04	1.2	1.147	1.155	1.107	1.082	1.074	1.113	1.077	1.103	1.07	1.098	1.035	1.139	1.124	1.13	0.994
201	WT_pmicF_1	14.51	1.065	1.094	1.065	1.072	1.073	1.088	0.418	0.828	1.121	1.118	1.095	1.138	0.172	1.027	1.076	1.082	1.063	1.212	0.148	0.92	0.763	1.088	0.268	0.889	1.073	1.128	1.162	1.155	1.254	1.17	1.044	1.206	1.149	1.153	1.108	1.083	1.073	1.113	1.082	1.105	1.075	1.106	1.041	1.143	1.127	1.134	1
202	WT_pmicF_1	15.0644444444444	1.064	1.092	1.068	1.068	1.077	1.09	0.425	0.838	1.121	1.122	1.103	1.149	0.177	1.036	1.081	1.093	1.065	1.21	0.156	0.931	0.773	1.089	0.263	0.899	1.077	1.129	1.16	1.149	1.258	1.169	1.05	1.205	1.148	1.162	1.11	1.089	1.082	1.115	1.084	1.109	1.077	1.108	1.041	1.146	1.13	1.139	0.999
203	WT_pmicF_1	15.6180555555556	1.071	1.108	1.078	1.077	1.086	1.109	0.45	0.865	1.126	1.143	1.119	1.159	0.185	1.055	1.102	1.107	1.077	1.219	0.154	0.941	0.799	1.102	0.266	0.911	1.091	1.154	1.177	1.172	1.283	1.189	1.078	1.229	1.163	1.173	1.125	1.104	1.091	1.131	1.101	1.121	1.094	1.121	1.055	1.16	1.139	1.151	0.984
204	WT_pmicF_2	0	0.124	0.11	0.105	0.106	0.111	0.112	0.117	0.102	0.114	0.108	0.117	0.111	0.111	0.112	0.116	0.104	0.116	0.124	0.118	0.109	0.115	0.109	0.114	0.117	0.101	0.106	0.104	0.104	0.103	0.108	0.109	0.115	0.105	0.112	0.113	0.105	0.106	0.104	0.108	0.118	0.105	0.104	0.104	0.118	0.101	0.108	0.114
205	WT_pmicF_2	0.628055555555555	0.186	0.166	0.158	0.151	0.147	0.155	0.154	0.157	0.148	0.16	0.147	0.141	0.142	0.147	0.14	0.133	0.145	0.152	0.151	0.147	0.145	0.158	0.156	0.15	0.157	0.159	0.147	0.141	0.136	0.14	0.142	0.15	0.143	0.132	0.133	0.139	0.132	0.136	0.15	0.151	0.154	0.151	0.129	0.141	0.137	0.143	0.143
206	WT_pmicF_2	1.1825	0.191	0.17	0.164	0.166	0.166	0.157	0.156	0.161	0.166	0.16	0.149	0.16	0.161	0.155	0.143	0.147	0.157	0.166	0.153	0.158	0.161	0.169	0.154	0.158	0.168	0.163	0.154	0.156	0.153	0.153	0.154	0.154	0.156	0.15	0.142	0.15	0.151	0.142	0.14	0.152	0.143	0.144	0.144	0.156	0.148	0.152	0.152
207	WT_pmicF_2	1.73694444444444	0.202	0.181	0.172	0.174	0.168	0.166	0.161	0.169	0.178	0.168	0.16	0.168	0.167	0.163	0.155	0.161	0.17	0.178	0.156	0.162	0.175	0.188	0.158	0.17	0.177	0.171	0.163	0.166	0.161	0.166	0.16	0.173	0.163	0.161	0.157	0.153	0.161	0.157	0.157	0.163	0.151	0.156	0.156	0.162	0.161	0.167	0.161
208	WT_pmicF_2	2.29166666666667	0.231	0.216	0.199	0.199	0.185	0.187	0.161	0.176	0.188	0.196	0.185	0.186	0.176	0.204	0.18	0.185	0.178	0.207	0.158	0.186	0.21	0.227	0.167	0.193	0.199	0.198	0.191	0.192	0.183	0.194	0.184	0.199	0.183	0.19	0.188	0.177	0.195	0.196	0.188	0.188	0.174	0.178	0.178	0.188	0.197	0.204	0.19
209	WT_pmicF_2	2.84583333333333	0.29	0.286	0.268	0.27	0.244	0.248	0.176	0.192	0.242	0.248	0.238	0.246	0.181	0.265	0.235	0.248	0.207	0.236	0.16	0.233	0.274	0.302	0.177	0.226	0.257	0.26	0.252	0.255	0.244	0.268	0.229	0.266	0.244	0.252	0.255	0.238	0.267	0.264	0.262	0.254	0.215	0.236	0.233	0.242	0.254	0.271	0.236
210	WT_pmicF_2	3.40027777777778	0.36	0.378	0.343	0.354	0.323	0.329	0.175	0.221	0.306	0.309	0.298	0.329	0.175	0.317	0.313	0.338	0.265	0.313	0.164	0.32	0.355	0.407	0.185	0.271	0.34	0.343	0.334	0.343	0.334	0.358	0.296	0.347	0.324	0.336	0.34	0.315	0.355	0.361	0.352	0.342	0.299	0.322	0.313	0.324	0.35	0.38	0.313
211	WT_pmicF_2	3.955	0.475	0.505	0.466	0.477	0.429	0.442	0.183	0.267	0.401	0.41	0.394	0.45	0.177	0.373	0.402	0.46	0.344	0.409	0.158	0.404	0.403	0.545	0.2	0.326	0.461	0.455	0.449	0.462	0.46	0.483	0.373	0.463	0.443	0.463	0.46	0.426	0.47	0.483	0.479	0.462	0.393	0.434	0.424	0.434	0.473	0.512	0.379
212	WT_pmicF_2	4.50916666666667	0.625	0.665	0.591	0.618	0.56	0.587	0.183	0.321	0.542	0.55	0.511	0.579	0.174	0.44	0.531	0.605	0.455	0.567	0.153	0.498	0.432	0.7	0.224	0.373	0.612	0.612	0.615	0.628	0.61	0.644	0.482	0.625	0.591	0.613	0.613	0.577	0.616	0.633	0.625	0.621	0.535	0.582	0.573	0.588	0.641	0.684	0.466
213	WT_pmicF_2	5.06416666666667	0.7	0.744	0.666	0.717	0.626	0.656	0.195	0.379	0.599	0.606	0.588	0.669	0.172	0.493	0.616	0.698	0.577	0.666	0.154	0.543	0.424	0.789	0.258	0.421	0.701	0.693	0.712	0.72	0.699	0.737	0.608	0.727	0.683	0.702	0.704	0.659	0.691	0.728	0.714	0.704	0.659	0.698	0.671	0.678	0.726	0.773	0.563
214	WT_pmicF_2	5.61888888888889	0.794	0.825	0.747	0.794	0.695	0.726	0.201	0.442	0.673	0.695	0.658	0.744	0.17	0.559	0.695	0.771	0.648	0.75	0.159	0.556	0.415	0.853	0.295	0.466	0.784	0.776	0.81	0.808	0.78	0.831	0.705	0.828	0.784	0.794	0.798	0.751	0.767	0.8	0.785	0.788	0.751	0.785	0.77	0.771	0.81	0.857	0.642
215	WT_pmicF_2	6.17333333333333	0.816	0.879	0.798	0.852	0.748	0.776	0.211	0.491	0.727	0.743	0.704	0.805	0.17	0.627	0.743	0.828	0.71	0.818	0.159	0.568	0.399	0.887	0.312	0.504	0.85	0.834	0.865	0.864	0.838	0.888	0.747	0.893	0.848	0.859	0.844	0.806	0.812	0.85	0.834	0.838	0.821	0.853	0.841	0.829	0.855	0.905	0.682
216	WT_pmicF_2	6.7275	0.863	0.938	0.849	0.896	0.785	0.827	0.209	0.526	0.789	0.798	0.744	0.857	0.169	0.704	0.793	0.874	0.761	0.871	0.16	0.595	0.414	0.937	0.342	0.54	0.9	0.893	0.92	0.917	0.891	0.95	0.803	0.957	0.905	0.906	0.908	0.858	0.852	0.886	0.878	0.88	0.877	0.898	0.892	0.892	0.92	0.957	0.74
217	WT_pmicF_2	7.28222222222222	0.923	0.977	0.893	0.944	0.825	0.87	0.218	0.567	0.845	0.839	0.78	0.92	0.175	0.741	0.836	0.922	0.825	0.928	0.16	0.66	0.465	1.004	0.372	0.594	0.963	0.942	0.974	0.968	0.956	1.01	0.861	1.003	0.96	0.962	0.956	0.908	0.914	0.947	0.924	0.931	0.938	0.955	0.957	0.956	0.988	1.022	0.807
218	WT_pmicF_2	7.83666666666667	0.947	1.022	0.924	0.977	0.853	0.912	0.236	0.612	0.873	0.867	0.805	0.937	0.171	0.784	0.873	0.966	0.862	0.956	0.158	0.708	0.502	1.04	0.388	0.648	1.01	0.978	1.01	1.01	0.974	1.058	0.898	1.05	1.006	1.01	0.995	0.946	0.936	0.986	0.96	0.978	0.977	0.991	1.002	1.017	1.014	1.054	0.844
219	WT_pmicF_2	8.39111111111111	0.986	1.062	0.971	1.013	0.872	0.944	0.226	0.613	0.912	0.891	0.814	0.978	0.171	0.815	0.893	0.993	0.898	0.991	0.159	0.735	0.533	1.085	0.383	0.685	1.067	1.015	1.049	1.052	1.01	1.095	0.931	1.09	1.058	1.047	1.024	0.987	0.968	1.027	0.988	1.014	1.009	1.033	1.04	1.042	1.046	1.09	0.882
220	WT_pmicF_2	8.94555555555555	1.005	1.076	0.989	1.044	0.889	0.983	0.254	0.649	0.934	0.924	0.835	0.999	0.168	0.844	0.912	1.023	0.929	1.013	0.156	0.763	0.567	1.108	0.39	0.72	1.098	1.032	1.084	1.085	1.04	1.131	0.957	1.121	1.09	1.078	1.052	1.025	0.995	1.058	1.018	1.028	1.033	1.061	1.071	1.081	1.083	1.122	0.908
221	WT_pmicF_2	9.50027777777778	1.035	1.089	1.016	1.06	0.919	1.009	0.244	0.655	0.936	0.949	0.845	1.022	0.164	0.869	0.931	1.037	0.936	1.037	0.161	0.792	0.633	1.158	0.399	0.733	1.119	1.041	1.105	1.098	1.055	1.135	0.987	1.15	1.104	1.089	1.057	1.03	1.02	1.069	1.028	1.024	1.055	1.087	1.09	1.097	1.11	1.149	0.94
222	WT_pmicF_2	10.0547222222222	1.018	1.086	1.013	1.058	0.915	0.994	0.246	0.663	0.954	0.938	0.848	1.021	0.165	0.872	0.911	1.025	0.959	1.041	0.156	0.805	0.649	1.138	0.374	0.749	1.109	1.039	1.101	1.098	1.053	1.135	0.997	1.169	1.11	1.083	1.046	1.014	1.014	1.059	1.022	1.019	1.059	1.087	1.083	1.087	1.101	1.138	0.948
223	WT_pmicF_2	10.6091666666667	1.05	1.1	1.032	1.084	0.947	1.014	0.254	0.682	0.98	0.964	0.882	1.037	0.168	0.901	0.947	1.046	0.984	1.065	0.168	0.852	0.707	1.172	0.388	0.788	1.121	1.053	1.113	1.113	1.067	1.147	1.03	1.183	1.127	1.095	1.074	1.044	1.042	1.089	1.05	1.039	1.076	1.103	1.101	1.115	1.139	1.168	0.987
224	WT_pmicF_2	11.1636111111111	1.058	1.107	1.047	1.092	0.955	1.017	0.263	0.702	0.989	0.974	0.902	1.048	0.163	0.907	0.953	1.057	0.996	1.073	0.174	0.871	0.728	1.178	0.378	0.819	1.135	1.064	1.122	1.125	1.083	1.155	1.041	1.189	1.137	1.102	1.084	1.054	1.04	1.1	1.06	1.053	1.084	1.114	1.121	1.117	1.148	1.174	1.006
225	WT_pmicF_2	11.7180555555556	1.022	1.109	1.036	1.087	0.945	1.019	0.254	0.713	0.986	0.97	0.894	1.041	0.168	0.919	0.941	1.055	0.995	1.078	0.157	0.875	0.728	1.177	0.36	0.828	1.11	1.056	1.12	1.13	1.087	1.16	1.064	1.196	1.138	1.108	1.085	1.054	1.046	1.099	1.056	1.038	1.087	1.112	1.115	1.114	1.143	1.169	1
226	WT_pmicF_2	12.2727777777778	1.042	1.114	1.051	1.108	0.962	1.031	0.272	0.728	0.989	0.985	0.912	1.053	0.162	0.937	0.961	1.067	1.011	1.084	0.177	0.922	0.76	1.19	0.383	0.866	1.126	1.067	1.13	1.141	1.1	1.172	1.084	1.208	1.15	1.115	1.099	1.079	1.073	1.123	1.073	1.058	1.102	1.122	1.119	1.127	1.155	1.178	1.009
227	WT_pmicF_2	12.8272222222222	1.045	1.117	1.048	1.11	0.965	1.038	0.26	0.729	0.994	0.988	0.902	1.047	0.173	0.949	0.94	1.058	1.009	1.104	0.173	0.906	0.752	1.188	0.363	0.883	1.119	1.065	1.129	1.151	1.103	1.17	1.095	1.214	1.153	1.12	1.099	1.074	1.065	1.113	1.069	1.062	1.107	1.119	1.115	1.119	1.157	1.175	1.011
228	WT_pmicF_2	13.3816666666667	1.042	1.119	1.049	1.12	0.964	1.042	0.265	0.737	1.003	0.984	0.906	1.049	0.175	0.951	0.94	1.068	1.021	1.099	0.167	0.915	0.761	1.192	0.371	0.912	1.126	1.076	1.136	1.155	1.111	1.177	1.109	1.228	1.162	1.121	1.106	1.085	1.073	1.117	1.078	1.064	1.109	1.126	1.113	1.115	1.154	1.181	1
229	WT_pmicF_2	13.9361111111111	1.048	1.127	1.058	1.114	0.97	1.053	0.267	0.748	1.019	0.995	0.925	1.056	0.178	0.966	0.951	1.07	1.02	1.106	0.178	0.932	0.787	1.201	0.368	0.934	1.134	1.086	1.137	1.158	1.117	1.184	1.123	1.236	1.156	1.126	1.121	1.092	1.078	1.127	1.091	1.075	1.114	1.129	1.126	1.126	1.158	1.183	0.99
230	WT_pmicF_2	14.4905555555556	1.037	1.129	1.064	1.13	0.969	1.052	0.279	0.75	1.023	0.984	0.933	1.054	0.176	0.969	0.952	1.083	1.084	1.104	0.183	0.945	0.802	1.202	0.375	0.964	1.131	1.088	1.142	1.167	1.13	1.182	1.136	1.235	1.167	1.133	1.125	1.094	1.083	1.141	1.095	1.073	1.115	1.137	1.128	1.131	1.162	1.186	0.999
231	WT_pmicF_2	15.0452777777778	1.05	1.142	1.066	1.133	0.971	1.055	0.274	0.761	1.03	1	0.947	1.064	0.181	0.978	0.953	1.086	1.086	1.116	0.188	0.954	0.822	1.207	0.377	0.981	1.137	1.098	1.15	1.175	1.138	1.19	1.151	1.248	1.169	1.137	1.137	1.107	1.084	1.144	1.107	1.088	1.122	1.139	1.133	1.133	1.162	1.189	0.998
232	WT_pmicF_2	15.5991666666667	1.091	1.163	1.076	1.147	1.016	1.081	0.288	0.799	1.065	1.029	0.976	1.08	0.195	1.001	0.963	1.111	1.111	1.128	0.195	0.966	0.825	1.217	0.379	1.003	1.168	1.123	1.167	1.192	1.157	1.217	1.172	1.272	1.191	1.153	1.155	1.123	1.106	1.162	1.125	1.099	1.138	1.154	1.145	1.141	1.17	1.205	1.023
233	WT_pompF_1	0	0.108	0.094	0.098	0.099	0.1	0.098	0.097	0.098	0.096	0.094	0.092	0.094	0.095	0.092	0.098	0.093	0.103	0.099	0.095	0.096	0.095	0.096	0.093	0.1	0.097	0.107	0.097	0.098	0.097	0.098	0.097	0.096	0.097	0.096	0.097	0.095	0.097	0.095	0.098	0.098	0.102	0.098	0.094	0.093	0.096	0.097	0.099
234	WT_pompF_1	0.639722222222222	0.203	0.162	0.164	0.167	0.165	0.161	0.166	0.164	0.156	0.156	0.153	0.153	0.156	0.157	0.155	0.149	0.157	0.157	0.151	0.152	0.148	0.153	0.154	0.161	0.17	0.163	0.154	0.157	0.157	0.16	0.156	0.151	0.147	0.148	0.147	0.145	0.144	0.144	0.143	0.141	0.147	0.143	0.14	0.138	0.14	0.158	0.146
235	WT_pompF_1	1.19416666666667	0.193	0.169	0.173	0.175	0.169	0.17	0.172	0.173	0.164	0.169	0.165	0.165	0.163	0.166	0.161	0.159	0.166	0.168	0.159	0.166	0.16	0.162	0.161	0.171	0.171	0.167	0.163	0.168	0.167	0.167	0.167	0.164	0.162	0.163	0.161	0.159	0.154	0.154	0.158	0.153	0.156	0.154	0.154	0.151	0.152	0.172	0.161
236	WT_pompF_1	1.74916666666667	0.201	0.188	0.195	0.194	0.181	0.185	0.17	0.176	0.175	0.187	0.183	0.185	0.178	0.188	0.179	0.184	0.172	0.179	0.157	0.175	0.179	0.181	0.158	0.178	0.18	0.17	0.169	0.175	0.175	0.171	0.165	0.168	0.172	0.173	0.167	0.168	0.17	0.168	0.174	0.172	0.164	0.166	0.169	0.162	0.167	0.187	0.171
237	WT_pompF_1	2.31527777777778	0.232	0.226	0.232	0.227	0.219	0.224	0.174	0.191	0.205	0.241	0.235	0.23	0.203	0.234	0.214	0.226	0.181	0.215	0.161	0.202	0.209	0.225	0.164	0.2	0.203	0.185	0.188	0.198	0.203	0.193	0.18	0.192	0.2	0.209	0.198	0.195	0.206	0.201	0.208	0.209	0.182	0.192	0.199	0.195	0.207	0.228	0.195
238	WT_pompF_1	2.87833333333333	0.283	0.302	0.304	0.308	0.296	0.304	0.179	0.211	0.26	0.321	0.321	0.313	0.207	0.303	0.284	0.312	0.203	0.279	0.155	0.245	0.24	0.302	0.166	0.227	0.261	0.228	0.236	0.259	0.265	0.247	0.211	0.238	0.253	0.275	0.253	0.247	0.269	0.266	0.28	0.279	0.219	0.245	0.261	0.256	0.275	0.299	0.236
239	WT_pompF_1	3.43277777777778	0.362	0.414	0.406	0.405	0.401	0.416	0.19	0.245	0.339	0.428	0.416	0.417	0.201	0.366	0.383	0.423	0.257	0.387	0.155	0.326	0.266	0.413	0.171	0.263	0.345	0.304	0.317	0.343	0.357	0.32	0.268	0.304	0.339	0.374	0.352	0.339	0.368	0.363	0.379	0.376	0.297	0.337	0.356	0.355	0.376	0.403	0.304
240	WT_pompF_1	3.98722222222222	0.48	0.559	0.546	0.55	0.528	0.559	0.204	0.298	0.416	0.575	0.547	0.566	0.194	0.413	0.484	0.568	0.345	0.515	0.157	0.422	0.252	0.563	0.176	0.316	0.463	0.399	0.417	0.462	0.487	0.442	0.341	0.413	0.46	0.503	0.46	0.441	0.487	0.485	0.519	0.518	0.398	0.458	0.485	0.483	0.511	0.542	0.38
241	WT_pompF_1	4.54166666666667	0.634	0.767	0.727	0.72	0.693	0.723	0.218	0.351	0.541	0.756	0.706	0.733	0.187	0.463	0.628	0.748	0.438	0.665	0.154	0.549	0.22	0.763	0.182	0.376	0.63	0.561	0.581	0.636	0.652	0.587	0.419	0.563	0.643	0.693	0.644	0.618	0.654	0.656	0.683	0.673	0.515	0.617	0.669	0.673	0.703	0.736	0.464
242	WT_pompF_1	5.09611111111111	0.749	0.881	0.846	0.827	0.787	0.814	0.232	0.415	0.659	0.86	0.801	0.828	0.189	0.515	0.723	0.838	0.556	0.778	0.159	0.68	0.198	0.868	0.187	0.429	0.73	0.673	0.69	0.745	0.77	0.693	0.542	0.672	0.758	0.797	0.761	0.718	0.776	0.768	0.796	0.784	0.655	0.745	0.778	0.801	0.828	0.857	0.556
243	WT_pompF_1	5.65055555555556	0.856	0.982	0.946	0.922	0.883	0.91	0.249	0.496	0.737	0.958	0.891	0.917	0.188	0.562	0.822	0.935	0.684	0.868	0.161	0.743	0.185	0.974	0.194	0.484	0.856	0.786	0.803	0.858	0.884	0.8	0.66	0.799	0.886	0.916	0.881	0.812	0.88	0.871	0.891	0.886	0.752	0.84	0.892	0.927	0.941	0.979	0.678
244	WT_pompF_1	6.20527777777778	0.92	1.021	0.993	0.969	0.938	0.955	0.252	0.533	0.8	1.004	0.924	0.956	0.184	0.594	0.882	0.963	0.725	0.916	0.158	0.783	0.174	1.032	0.197	0.506	0.926	0.86	0.877	0.903	0.946	0.862	0.702	0.869	0.959	0.974	0.947	0.862	0.937	0.924	0.928	0.928	0.816	0.9	0.952	1	0.994	1.034	0.745
245	WT_pompF_1	6.75972222222222	0.988	1.101	1.081	1.039	1.004	1.013	0.263	0.566	0.885	1.079	1.011	1.027	0.191	0.665	0.932	1.016	0.838	0.993	0.16	0.838	0.173	1.095	0.213	0.569	0.988	0.933	0.951	0.978	1.024	0.921	0.749	0.933	1.027	1.046	1.032	0.936	1.005	1	0.988	0.984	0.892	0.979	1.037	1.082	1.071	1.109	0.815
246	WT_pompF_1	7.31416666666667	1.009	1.11	1.099	1.049	1.026	1.027	0.266	0.569	0.934	1.095	1.028	1.038	0.184	0.725	0.952	1.026	0.866	0.994	0.157	0.887	0.169	1.121	0.22	0.598	1.001	0.948	0.96	0.992	1.045	0.939	0.771	0.951	1.055	1.058	1.047	0.94	1.01	1	0.992	0.988	0.894	0.989	1.057	1.104	1.09	1.131	0.85
247	WT_pompF_1	7.86861111111111	1.054	1.165	1.151	1.095	1.079	1.07	0.282	0.595	1.001	1.143	1.089	1.082	0.182	0.816	0.987	1.067	0.932	1.037	0.156	0.943	0.171	1.165	0.233	0.702	1.038	0.986	0.996	1.036	1.099	0.977	0.823	1.014	1.114	1.111	1.094	0.98	1.044	1.043	1.034	1.044	0.946	1.029	1.107	1.15	1.136	1.179	0.899
248	WT_pompF_1	8.42305555555555	1.08	1.202	1.183	1.114	1.118	1.118	0.296	0.615	1.041	1.172	1.109	1.11	0.185	0.881	1.016	1.087	0.948	1.049	0.159	0.994	0.18	1.196	0.243	0.763	1.067	1.017	1.031	1.081	1.135	1.013	0.856	1.026	1.161	1.155	1.13	1.01	1.063	1.058	1.026	1.046	0.949	1.042	1.152	1.172	1.18	1.219	0.929
249	WT_pompF_1	8.9775	1.087	1.187	1.18	1.1	1.117	1.131	0.283	0.587	1.073	1.173	1.112	1.088	0.18	0.906	1.025	1.086	0.953	1.045	0.155	1.01	0.189	1.184	0.247	0.788	1.057	0.999	1.02	1.065	1.13	0.993	0.845	1.032	1.171	1.147	1.117	0.995	1.05	1.054	1.019	1.05	0.955	1.045	1.152	1.157	1.174	1.208	0.905
250	WT_pompF_1	9.53194444444444	1.103	1.217	1.215	1.15	1.167	1.157	0.303	0.61	1.117	1.198	1.167	1.135	0.177	0.933	1.052	1.102	0.982	1.076	0.158	1.063	0.197	1.202	0.263	0.865	1.098	1.044	1.062	1.114	1.192	1.048	0.877	1.073	1.216	1.196	1.154	1.031	1.077	1.073	1.041	1.088	0.979	1.068	1.194	1.196	1.207	1.242	0.975
251	WT_pompF_1	10.0863888888889	1.11	1.212	1.203	1.143	1.161	1.156	0.295	0.599	1.126	1.187	1.168	1.106	0.178	0.944	1.049	1.077	0.965	1.049	0.158	1.075	0.219	1.21	0.27	0.829	1.089	1.03	1.061	1.107	1.218	1.045	0.874	1.097	1.222	1.196	1.159	1.022	1.057	1.061	1.015	1.061	0.952	1.038	1.181	1.207	1.222	1.248	0.982
252	WT_pompF_1	10.6411111111111	1.14	1.233	1.225	1.179	1.185	1.187	0.309	0.619	1.167	1.226	1.201	1.157	0.175	0.963	1.078	1.107	0.997	1.079	0.16	1.103	0.245	1.223	0.28	0.888	1.113	1.048	1.088	1.136	1.278	1.079	0.894	1.129	1.248	1.221	1.193	1.066	1.075	1.092	1.053	1.073	0.983	1.065	1.216	1.229	1.244	1.275	1.003
253	WT_pompF_1	11.1952777777778	1.131	1.222	1.223	1.163	1.189	1.179	0.298	0.582	1.173	1.212	1.184	1.149	0.172	0.966	1.068	1.078	0.973	1.058	0.158	1.102	0.283	1.224	0.287	0.882	1.111	1.047	1.086	1.116	1.256	1.048	0.886	1.127	1.248	1.23	1.193	1.043	1.064	1.073	1.029	1.043	0.962	1.043	1.217	1.227	1.245	1.285	0.957
254	WT_pompF_1	11.7497222222222	1.138	1.224	1.219	1.168	1.204	1.195	0.312	0.604	1.19	1.22	1.193	1.15	0.176	0.969	1.076	1.084	0.971	1.057	0.156	1.11	0.329	1.24	0.29	0.862	1.105	1.057	1.101	1.138	1.283	1.057	0.886	1.136	1.25	1.239	1.216	1.066	1.072	1.073	1.034	1.037	0.969	1.057	1.233	1.237	1.25	1.28	0.915
255	WT_pompF_1	12.3044444444444	1.144	1.229	1.222	1.178	1.207	1.208	0.309	0.601	1.204	1.233	1.208	1.153	0.169	0.966	1.076	1.083	0.978	1.078	0.154	1.102	0.38	1.241	0.297	0.89	1.112	1.06	1.101	1.155	1.302	1.082	0.905	1.141	1.24	1.227	1.212	1.062	1.081	1.096	1.043	1.051	0.973	1.052	1.238	1.246	1.249	1.296	0.926
256	WT_pompF_1	12.8588888888889	1.158	1.234	1.227	1.199	1.22	1.214	0.31	0.6	1.21	1.249	1.224	1.178	0.171	0.968	1.073	1.085	0.982	1.079	0.159	1.11	0.458	1.252	0.299	0.838	1.131	1.088	1.116	1.154	1.297	1.082	0.899	1.169	1.254	1.25	1.228	1.071	1.073	1.076	1.042	1.049	0.978	1.067	1.256	1.269	1.271	1.302	0.888
257	WT_pompF_1	13.4133333333333	1.167	1.242	1.234	1.202	1.231	1.233	0.325	0.626	1.22	1.259	1.228	1.184	0.175	0.974	1.081	1.099	0.98	1.072	0.162	1.096	0.545	1.269	0.296	0.769	1.122	1.072	1.109	1.154	1.312	1.116	0.92	1.199	1.267	1.259	1.238	1.086	1.091	1.095	1.06	1.063	0.979	1.065	1.262	1.266	1.276	1.304	0.882
258	WT_pompF_1	13.9677777777778	1.175	1.253	1.244	1.201	1.221	1.235	0.316	0.618	1.242	1.272	1.242	1.183	0.176	0.974	1.081	1.111	0.988	1.088	0.156	1.077	0.613	1.28	0.301	0.737	1.125	1.075	1.127	1.187	1.329	1.128	0.923	1.187	1.25	1.253	1.237	1.093	1.105	1.1	1.063	1.068	0.975	1.065	1.275	1.274	1.284	1.323	0.832
259	WT_pompF_1	14.5222222222222	1.191	1.265	1.258	1.224	1.243	1.247	0.323	0.607	1.249	1.281	1.266	1.21	0.183	0.975	1.077	1.107	1	1.103	0.161	1.103	0.663	1.277	0.3	0.714	1.15	1.101	1.131	1.161	1.329	1.112	0.923	1.204	1.265	1.267	1.258	1.115	1.109	1.1	1.07	1.077	0.991	1.08	1.293	1.294	1.292	1.321	0.816
260	WT_pompF_1	15.0766666666667	1.21	1.283	1.275	1.248	1.259	1.282	0.338	0.651	1.273	1.307	1.287	1.235	0.186	0.985	1.119	1.127	1.023	1.135	0.162	1.125	0.706	1.296	0.307	0.703	1.18	1.128	1.169	1.212	1.368	1.141	0.962	1.232	1.292	1.307	1.289	1.161	1.142	1.123	1.085	1.09	1.012	1.09	1.318	1.313	1.318	1.354	0.825
261	WT_pompF_1	15.6311111111111	1.193	1.262	1.256	1.234	1.243	1.266	0.332	0.625	1.244	1.284	1.26	1.242	0.195	0.992	1.121	1.116	1.001	1.162	0.165	1.155	0.751	1.277	0.305	0.706	1.163	1.146	1.175	1.207	1.335	1.155	0.98	1.238	1.262	1.282	1.269	1.171	1.132	1.131	1.078	1.084	1.051	1.091	1.3	1.298	1.294	1.327	0.854
262	WT_pompF_2	0	0.119	0.114	0.111	0.109	0.117	0.11	0.125	0.117	0.107	0.112	0.113	0.11	0.106	0.107	0.117	0.107	0.114	0.121	0.12	0.113	0.111	0.109	0.109	0.111	0.108	0.108	0.109	0.104	0.104	0.11	0.119	0.114	0.107	0.11	0.111	0.106	0.103	0.103	0.107	0.115	0.112	0.106	0.101	0.106	0.102	0.102	0.122
263	WT_pompF_2	0.639722222222222	0.186	0.17	0.171	0.159	0.169	0.168	0.172	0.164	0.154	0.154	0.15	0.15	0.15	0.154	0.144	0.146	0.15	0.152	0.145	0.143	0.143	0.143	0.136	0.138	0.161	0.166	0.164	0.151	0.148	0.154	0.158	0.161	0.139	0.143	0.149	0.148	0.14	0.141	0.138	0.143	0.141	0.143	0.134	0.131	0.127	0.131	0.137
264	WT_pompF_2	1.19444444444444	0.196	0.172	0.172	0.171	0.173	0.172	0.178	0.178	0.171	0.163	0.154	0.153	0.167	0.166	0.145	0.152	0.178	0.177	0.153	0.153	0.149	0.152	0.151	0.155	0.167	0.168	0.168	0.161	0.164	0.169	0.165	0.163	0.166	0.156	0.154	0.157	0.156	0.152	0.146	0.152	0.154	0.157	0.147	0.146	0.146	0.146	0.151
265	WT_pompF_2	1.74888888888889	0.197	0.18	0.19	0.192	0.178	0.178	0.178	0.186	0.172	0.173	0.161	0.182	0.18	0.176	0.162	0.173	0.172	0.177	0.156	0.173	0.168	0.169	0.149	0.169	0.181	0.179	0.176	0.172	0.171	0.18	0.172	0.167	0.167	0.173	0.16	0.17	0.169	0.161	0.162	0.165	0.161	0.166	0.165	0.163	0.163	0.159	0.165
266	WT_pompF_2	2.30333333333333	0.239	0.202	0.21	0.215	0.212	0.211	0.175	0.185	0.205	0.21	0.177	0.2	0.202	0.219	0.186	0.204	0.192	0.199	0.148	0.191	0.202	0.221	0.156	0.188	0.197	0.198	0.194	0.195	0.184	0.195	0.175	0.188	0.185	0.185	0.187	0.188	0.192	0.189	0.182	0.177	0.178	0.192	0.197	0.186	0.191	0.189	0.187
267	WT_pompF_2	2.85777777777778	0.263	0.249	0.271	0.265	0.248	0.261	0.19	0.203	0.245	0.273	0.232	0.269	0.196	0.285	0.244	0.251	0.201	0.248	0.165	0.243	0.234	0.285	0.161	0.23	0.248	0.249	0.241	0.241	0.223	0.232	0.213	0.22	0.223	0.242	0.227	0.245	0.25	0.234	0.231	0.231	0.216	0.225	0.253	0.245	0.249	0.248	0.217
268	WT_pompF_2	3.41222222222222	0.346	0.326	0.346	0.35	0.332	0.358	0.192	0.231	0.323	0.382	0.31	0.37	0.189	0.373	0.331	0.342	0.251	0.354	0.166	0.334	0.253	0.384	0.164	0.272	0.32	0.326	0.312	0.323	0.302	0.311	0.27	0.289	0.295	0.316	0.314	0.334	0.337	0.316	0.309	0.3	0.295	0.305	0.364	0.336	0.35	0.339	0.279
269	WT_pompF_2	3.96666666666667	0.444	0.428	0.464	0.469	0.429	0.468	0.192	0.278	0.38	0.476	0.383	0.489	0.187	0.42	0.405	0.454	0.333	0.47	0.157	0.417	0.232	0.533	0.163	0.329	0.45	0.444	0.424	0.433	0.395	0.405	0.309	0.349	0.382	0.409	0.395	0.435	0.442	0.42	0.418	0.407	0.407	0.43	0.483	0.449	0.461	0.463	0.357
270	WT_pompF_2	4.52111111111111	0.643	0.603	0.633	0.653	0.585	0.641	0.208	0.31	0.505	0.641	0.522	0.653	0.177	0.473	0.547	0.636	0.424	0.668	0.16	0.587	0.196	0.74	0.177	0.404	0.632	0.626	0.609	0.61	0.575	0.588	0.413	0.497	0.539	0.576	0.575	0.619	0.596	0.58	0.567	0.561	0.62	0.651	0.665	0.665	0.67	0.714	0.442
271	WT_pompF_2	5.07583333333333	0.758	0.725	0.742	0.786	0.723	0.755	0.213	0.366	0.654	0.74	0.627	0.77	0.179	0.56	0.645	0.738	0.59	0.811	0.162	0.746	0.182	0.857	0.169	0.453	0.785	0.756	0.738	0.75	0.717	0.721	0.53	0.618	0.646	0.674	0.656	0.714	0.698	0.686	0.692	0.686	0.738	0.757	0.779	0.792	0.801	0.847	0.551
272	WT_pompF_2	5.63055555555555	0.879	0.846	0.843	0.89	0.833	0.847	0.218	0.43	0.742	0.837	0.733	0.865	0.182	0.618	0.718	0.83	0.696	0.931	0.156	0.806	0.173	0.969	0.182	0.512	0.886	0.855	0.855	0.855	0.872	0.848	0.618	0.744	0.756	0.788	0.788	0.828	0.806	0.785	0.767	0.777	0.799	0.812	0.884	0.905	0.915	0.968	0.679
273	WT_pompF_2	6.18527777777778	0.961	0.933	0.926	0.976	0.892	0.908	0.221	0.504	0.815	0.908	0.805	0.948	0.174	0.692	0.795	0.891	0.766	1.009	0.157	0.878	0.169	1.045	0.184	0.555	0.961	0.908	0.934	0.916	0.987	0.95	0.697	0.845	0.84	0.869	0.875	0.911	0.875	0.843	0.821	0.825	0.829	0.85	0.965	0.984	0.998	1.036	0.759
274	WT_pompF_2	6.73972222222222	1.036	0.991	1.005	1.068	0.988	0.986	0.231	0.558	0.909	0.965	0.89	1.048	0.176	0.803	0.836	0.946	0.829	1.093	0.17	0.963	0.166	1.124	0.18	0.632	1.047	0.983	1	0.98	1.072	1.024	0.781	0.936	0.918	0.944	0.94	0.968	0.924	0.88	0.861	0.868	0.862	0.896	1.044	1.05	1.077	1.12	0.852
275	WT_pompF_2	7.29416666666666	1.089	1.014	1.018	1.065	0.999	0.99	0.233	0.555	0.956	0.993	0.922	1.059	0.174	0.843	0.846	0.953	0.831	1.125	0.17	1.002	0.156	1.159	0.184	0.671	1.058	0.994	1.027	0.995	1.102	1.08	0.792	0.956	0.94	0.951	0.963	0.999	0.903	0.885	0.88	0.873	0.885	0.889	1.052	1.075	1.111	1.139	0.88
276	WT_pompF_2	7.84861111111111	1.146	1.051	1.063	1.126	1.083	1.052	0.235	0.57	1.025	1.036	0.976	1.119	0.173	0.924	0.885	0.978	0.831	1.158	0.189	1.075	0.167	1.236	0.187	0.741	1.071	1.048	1.027	1.002	1.144	1.126	0.847	1.022	0.979	1.005	1.011	1.034	0.903	0.903	0.897	0.896	0.921	0.92	1.1	1.124	1.145	1.17	0.926
277	WT_pompF_2	8.40305555555555	1.17	1.055	1.075	1.142	1.097	1.067	0.243	0.566	1.021	1.026	0.973	1.132	0.174	0.926	0.89	0.962	0.837	1.103	0.222	1.102	0.16	1.241	0.193	0.807	1.009	1.034	1.012	1.011	1.162	1.143	0.865	1.029	0.986	1.009	0.998	1.029	0.898	0.904	0.905	0.911	0.935	0.938	1.105	1.134	1.148	1.163	0.899
278	WT_pompF_2	8.9575	1.192	1.087	1.116	1.183	1.108	1.083	0.246	0.57	1.048	1.041	0.984	1.141	0.17	0.938	0.897	1.004	0.857	1.066	0.264	1.11	0.177	1.266	0.193	0.847	1.015	1.027	0.97	1.008	1.175	1.161	0.877	1.052	1.008	1.018	1.009	1.062	0.898	0.916	0.922	0.92	0.945	0.957	1.117	1.153	1.184	1.125	0.872
279	WT_pompF_2	9.51194444444444	1.218	1.111	1.124	1.163	1.105	1.082	0.248	0.578	1.089	1.052	0.999	1.164	0.172	0.95	0.912	1.004	0.869	1.06	0.361	1.113	0.187	1.29	0.201	0.895	1.014	1	0.947	0.995	1.189	1.16	0.904	1.066	1.031	1.028	1.014	1.076	0.903	0.908	0.917	0.917	0.955	0.961	1.132	1.156	1.186	1.063	0.884
280	WT_pompF_2	10.0663888888889	1.245	1.146	1.147	1.201	1.141	1.111	0.257	0.596	1.138	1.077	1.028	1.191	0.171	0.973	0.939	1.01	0.889	1.055	0.485	1.133	0.199	1.338	0.214	0.945	1.02	1.016	0.943	0.979	1.206	1.171	0.922	1.098	1.046	1.068	1.051	1.098	0.898	0.915	0.92	0.919	0.957	0.958	1.173	1.185	1.213	1.038	0.907
281	WT_pompF_2	10.6211111111111	1.234	1.138	1.155	1.179	1.121	1.098	0.261	0.587	1.129	1.062	1.012	1.171	0.167	0.951	0.936	0.99	0.89	1.04	0.627	1.113	0.222	1.301	0.218	0.95	1.014	0.981	0.936	0.962	1.166	1.168	0.915	1.09	1.052	1.05	1.017	1.069	0.88	0.909	0.922	0.922	0.954	0.959	1.163	1.137	1.188	1.026	0.871
282	WT_pompF_2	11.1755555555556	1.252	1.166	1.186	1.222	1.166	1.153	0.263	0.598	1.161	1.086	1.045	1.221	0.165	0.976	0.938	0.985	0.881	1.045	0.765	1.132	0.253	1.345	0.219	0.958	1.019	0.963	0.95	0.979	1.176	1.177	0.926	1.135	1.062	1.075	1.046	1.091	0.878	0.906	0.92	0.915	0.953	0.961	1.201	1.124	1.22	1.034	0.878
283	WT_pompF_2	11.73	1.266	1.186	1.188	1.223	1.135	1.133	0.255	0.599	1.167	1.108	1.058	1.214	0.168	0.971	0.935	0.99	0.897	1.049	0.815	1.098	0.275	1.346	0.229	0.947	1.014	0.954	0.946	0.977	1.146	1.163	0.908	1.128	1.064	1.07	1.035	1.08	0.871	0.9	0.919	0.921	0.963	0.967	1.196	1.116	1.222	1.02	0.858
284	WT_pompF_2	12.2844444444444	1.248	1.167	1.161	1.178	1.111	1.103	0.258	0.589	1.148	1.069	1.04	1.204	0.166	0.952	0.938	0.985	0.874	1.017	0.836	1.055	0.287	1.345	0.229	0.932	1.01	0.942	0.939	0.959	1.08	1.132	0.913	1.121	1.056	1.071	1.021	1.043	0.866	0.892	0.913	0.91	0.948	0.95	1.172	1.06	1.217	1.02	0.79
285	WT_pompF_2	12.8391666666667	1.262	1.198	1.197	1.208	1.127	1.134	0.261	0.6	1.188	1.095	1.086	1.244	0.162	0.965	0.947	0.986	0.871	1.031	0.877	1.067	0.307	1.366	0.229	0.86	1.013	0.952	0.949	0.976	1.09	1.142	0.921	1.124	1.063	1.084	1.028	1.046	0.86	0.892	0.917	0.917	0.955	0.963	1.208	1.067	1.24	1.026	0.788
286	WT_pompF_2	13.3936111111111	1.259	1.173	1.148	1.17	1.065	1.111	0.261	0.598	1.185	1.068	1.034	1.19	0.165	0.954	0.94	0.987	0.876	1.02	0.887	1.053	0.326	1.357	0.225	0.809	1.015	0.947	0.949	0.974	1.083	1.113	0.919	1.108	1.01	1.055	0.992	1.04	0.866	0.894	0.921	0.914	0.948	0.953	1.178	1.047	1.219	1.021	0.791
287	WT_pompF_2	13.9480555555556	1.273	1.206	1.157	1.168	1.08	1.141	0.263	0.606	1.216	1.099	1.075	1.217	0.159	0.972	0.95	0.987	0.881	1.041	0.912	1.06	0.353	1.374	0.242	0.797	1.015	0.95	0.954	0.983	1.082	1.1	0.936	1.126	1.027	1.093	1.013	1.056	0.863	0.889	0.917	0.922	0.96	0.954	1.203	1.06	1.237	1.024	0.798
288	WT_pompF_2	14.5027777777778	1.264	1.18	1.12	1.129	1.046	1.128	0.267	0.594	1.195	1.069	1.047	1.205	0.167	0.959	0.941	0.985	0.871	1.022	0.914	1.036	0.375	1.361	0.234	0.772	1.018	0.955	0.961	0.982	1.064	1.089	0.937	1.094	1.022	1.084	1.005	1.044	0.872	0.897	0.918	0.92	0.953	0.951	1.162	1.048	1.216	1.022	0.797
289	WT_pompF_2	15.0572222222222	1.279	1.167	1.121	1.116	1.018	1.119	0.253	0.592	1.209	1.092	1.063	1.197	0.166	0.934	0.929	0.986	0.888	1.048	0.916	0.996	0.393	1.35	0.233	0.764	1.018	0.953	0.957	0.985	1.068	1.09	0.932	1.079	1.022	1.07	1.004	1.04	0.872	0.897	0.921	0.917	0.955	0.956	1.17	1.05	1.21	1.026	0.804
290	WT_pompF_2	15.6116666666667	1.272	1.189	1.125	1.13	1.022	1.134	0.269	0.614	1.231	1.133	1.094	1.25	0.173	0.949	0.946	1.009	0.896	1.066	0.938	1.01	0.414	1.381	0.237	0.774	1.039	0.972	0.978	1	1.09	1.119	0.959	1.091	1.054	1.099	1.027	1.068	0.884	0.901	0.936	0.936	0.971	0.983	1.24	1.075	1.266	1.049	0.821
291	WT_prob_1	0	0.115	0.097	0.099	0.105	0.104	0.101	0.099	0.099	0.097	0.102	0.102	0.099	0.1	0.096	0.096	0.102	0.102	0.104	0.102	0.099	0.101	0.098	0.099	0.109	0.099	0.1	0.095	0.099	0.105	0.104	0.099	0.098	0.1	0.102	0.104	0.108	0.099	0.099	0.109	0.101	0.104	0.101	0.103	0.103	0.103	0.102	0.106
292	WT_prob_1	0.615555555555556	0.188	0.161	0.162	0.161	0.163	0.163	0.159	0.154	0.142	0.148	0.151	0.154	0.153	0.151	0.141	0.147	0.148	0.153	0.145	0.144	0.141	0.143	0.148	0.155	0.166	0.17	0.154	0.192	0.258	0.276	0.265	0.269	0.289	0.289	0.305	0.3	0.297	0.3	0.29	0.288	0.3	0.291	0.333	0.352	0.356	0.314	0.199
293	WT_prob_1	1.17	0.191	0.172	0.176	0.18	0.177	0.177	0.17	0.165	0.152	0.158	0.166	0.168	0.169	0.167	0.152	0.16	0.157	0.158	0.153	0.154	0.15	0.152	0.147	0.157	0.167	0.175	0.164	0.17	0.175	0.174	0.166	0.165	0.162	0.155	0.159	0.165	0.158	0.154	0.154	0.15	0.156	0.151	0.155	0.155	0.154	0.154	0.154
294	WT_prob_1	1.72472222222222	0.191	0.189	0.196	0.192	0.183	0.189	0.172	0.173	0.161	0.176	0.18	0.179	0.182	0.186	0.164	0.181	0.161	0.167	0.149	0.166	0.169	0.171	0.149	0.175	0.171	0.174	0.168	0.173	0.18	0.179	0.171	0.169	0.17	0.169	0.17	0.176	0.171	0.167	0.17	0.168	0.163	0.164	0.17	0.168	0.169	0.169	0.17
295	WT_prob_1	2.2875	0.221	0.234	0.243	0.231	0.222	0.225	0.175	0.183	0.183	0.216	0.226	0.222	0.218	0.238	0.196	0.226	0.173	0.192	0.148	0.196	0.194	0.205	0.15	0.2	0.196	0.198	0.194	0.198	0.205	0.198	0.187	0.188	0.188	0.197	0.204	0.207	0.213	0.206	0.203	0.199	0.181	0.192	0.199	0.195	0.203	0.204	0.197
296	WT_prob_1	2.85416666666667	0.291	0.32	0.334	0.307	0.294	0.309	0.187	0.205	0.244	0.302	0.312	0.319	0.223	0.308	0.268	0.321	0.205	0.25	0.149	0.261	0.232	0.289	0.154	0.238	0.257	0.254	0.256	0.26	0.27	0.26	0.229	0.238	0.238	0.265	0.282	0.285	0.298	0.29	0.287	0.274	0.23	0.257	0.27	0.26	0.272	0.282	0.245
297	WT_prob_1	3.40861111111111	0.379	0.438	0.449	0.413	0.396	0.423	0.207	0.255	0.319	0.402	0.405	0.425	0.208	0.354	0.361	0.437	0.273	0.339	0.145	0.354	0.27	0.4	0.161	0.291	0.341	0.332	0.339	0.343	0.365	0.347	0.3	0.313	0.318	0.358	0.386	0.387	0.404	0.393	0.391	0.373	0.313	0.352	0.369	0.35	0.369	0.382	0.33
298	WT_prob_1	3.96305555555556	0.526	0.599	0.607	0.576	0.544	0.587	0.228	0.321	0.419	0.565	0.557	0.584	0.201	0.388	0.491	0.606	0.358	0.46	0.145	0.485	0.257	0.57	0.167	0.362	0.469	0.461	0.465	0.476	0.503	0.48	0.377	0.427	0.438	0.487	0.53	0.53	0.539	0.534	0.545	0.522	0.429	0.489	0.509	0.505	0.516	0.538	0.409
299	WT_prob_1	4.5175	0.66	0.757	0.772	0.739	0.69	0.728	0.249	0.376	0.583	0.731	0.702	0.726	0.194	0.433	0.626	0.753	0.476	0.622	0.146	0.654	0.225	0.731	0.175	0.44	0.622	0.616	0.616	0.626	0.643	0.632	0.503	0.586	0.614	0.664	0.68	0.687	0.691	0.676	0.697	0.693	0.593	0.654	0.676	0.679	0.687	0.713	0.512
300	WT_prob_1	5.07166666666667	0.785	0.881	0.887	0.847	0.804	0.838	0.272	0.489	0.701	0.837	0.82	0.826	0.194	0.477	0.731	0.866	0.617	0.737	0.15	0.759	0.206	0.847	0.186	0.497	0.732	0.735	0.731	0.741	0.766	0.742	0.62	0.702	0.738	0.787	0.802	0.788	0.774	0.783	0.798	0.791	0.707	0.771	0.806	0.832	0.79	0.829	0.641
301	WT_prob_1	5.62638888888889	0.86	0.95	0.96	0.916	0.88	0.907	0.287	0.559	0.806	0.935	0.906	0.901	0.191	0.519	0.818	0.937	0.695	0.825	0.149	0.842	0.189	0.931	0.193	0.54	0.801	0.812	0.831	0.834	0.871	0.842	0.687	0.779	0.836	0.865	0.878	0.873	0.852	0.856	0.866	0.858	0.784	0.859	0.896	0.929	0.892	0.932	0.722
302	WT_prob_1	6.18111111111111	0.937	1.027	1.042	1.001	0.965	0.982	0.317	0.616	0.904	1.004	0.975	0.963	0.189	0.562	0.881	0.994	0.786	0.898	0.147	0.913	0.178	0.997	0.2	0.623	0.884	0.907	0.915	0.917	0.956	0.917	0.756	0.867	0.932	0.956	0.955	0.927	0.912	0.917	0.939	0.944	0.885	0.953	0.985	1.022	0.966	1.008	0.826
303	WT_prob_1	6.73555555555556	0.994	1.068	1.086	1.042	1.012	1.016	0.344	0.639	0.975	1.046	1.026	0.999	0.189	0.622	0.923	1.031	0.845	0.95	0.151	0.965	0.18	1.044	0.206	0.682	0.932	0.957	0.966	0.966	1.007	0.96	0.791	0.935	1.002	1.013	1.004	0.962	0.94	0.954	0.977	0.981	0.936	1.013	1.035	1.081	1.016	1.061	0.905
304	WT_prob_1	7.29	1.032	1.087	1.097	1.049	1.025	1.018	0.346	0.627	1.021	1.069	1.053	1.004	0.183	0.698	0.944	1.039	0.876	0.974	0.148	0.992	0.191	1.084	0.216	0.711	0.942	0.971	0.984	0.99	1.052	0.985	0.8	0.951	1.016	1.01	1.012	0.968	0.942	0.971	0.988	0.986	0.951	1.021	1.043	1.109	1.035	1.091	0.941
305	WT_prob_1	7.84444444444444	1.084	1.145	1.148	1.099	1.076	1.062	0.373	0.646	1.072	1.108	1.103	1.05	0.182	0.784	0.977	1.073	0.92	1.016	0.159	1.031	0.21	1.112	0.23	0.774	0.996	1.032	1.06	1.044	1.11	1.029	0.816	1.003	1.073	1.077	1.068	1.006	0.981	1.005	1.017	1.017	0.993	1.087	1.108	1.171	1.097	1.148	0.992
306	WT_prob_1	8.39888888888889	1.082	1.131	1.152	1.091	1.085	1.058	0.373	0.641	1.095	1.109	1.116	1.045	0.178	0.837	0.996	1.069	0.931	1.033	0.152	1.038	0.235	1.114	0.238	0.81	0.98	1.018	1.062	1.034	1.122	1.016	0.803	1.006	1.063	1.091	1.064	0.988	0.977	0.994	0.998	0.995	0.977	1.07	1.113	1.172	1.081	1.141	1.01
307	WT_prob_1	8.95305555555555	1.083	1.124	1.149	1.1	1.09	1.067	0.391	0.652	1.114	1.119	1.121	1.044	0.169	0.872	0.999	1.065	0.941	1.034	0.154	1.048	0.279	1.123	0.239	0.832	0.99	1.034	1.073	1.036	1.151	1.016	0.802	1.018	1.08	1.097	1.062	0.991	0.976	0.991	1.005	1.002	0.978	1.08	1.119	1.173	1.083	1.139	1.033
308	WT_prob_1	9.50777777777778	1.088	1.137	1.162	1.11	1.105	1.065	0.392	0.662	1.133	1.134	1.145	1.049	0.169	0.901	1.006	1.061	0.957	1.042	0.159	1.054	0.325	1.14	0.251	0.867	0.993	1.036	1.078	1.054	1.184	1.025	0.813	1.039	1.093	1.107	1.074	0.985	0.972	0.997	1.006	1.008	0.987	1.09	1.135	1.187	1.092	1.145	1.059
309	WT_prob_1	10.0619444444444	1.11	1.16	1.177	1.123	1.116	1.059	0.397	0.669	1.149	1.147	1.154	1.053	0.171	0.918	1.008	1.056	0.961	1.054	0.166	1.067	0.39	1.151	0.253	0.891	1.006	1.058	1.109	1.07	1.19	1.02	0.799	1.057	1.117	1.139	1.093	1.006	0.979	0.997	0.997	0.99	0.988	1.105	1.145	1.206	1.117	1.162	1.063
310	WT_prob_1	10.6169444444444	1.126	1.174	1.198	1.146	1.132	1.099	0.431	0.707	1.164	1.175	1.168	1.083	0.17	0.929	1.033	1.091	0.976	1.07	0.184	1.088	0.473	1.165	0.256	0.948	1.037	1.079	1.139	1.105	1.228	1.071	0.855	1.105	1.159	1.182	1.121	1.025	0.998	1.02	1.03	1.029	1.003	1.125	1.18	1.232	1.153	1.195	1.095
311	WT_prob_1	11.1713888888889	1.137	1.187	1.199	1.156	1.128	1.096	0.42	0.714	1.182	1.188	1.18	1.083	0.162	0.935	1.026	1.096	0.982	1.082	0.197	1.087	0.506	1.173	0.25	0.987	1.038	1.081	1.135	1.115	1.234	1.077	0.862	1.125	1.168	1.181	1.126	1.028	1.008	1.03	1.036	1.031	1.013	1.133	1.185	1.234	1.15	1.203	1.103
312	WT_prob_1	11.7255555555556	1.151	1.194	1.212	1.182	1.148	1.106	0.434	0.723	1.192	1.194	1.184	1.093	0.168	0.941	1.027	1.099	0.987	1.09	0.231	1.101	0.562	1.183	0.254	0.998	1.055	1.117	1.17	1.133	1.248	1.096	0.866	1.14	1.183	1.202	1.144	1.035	1.004	1.033	1.036	1.038	1.035	1.174	1.213	1.249	1.168	1.209	1.113
313	WT_prob_1	12.2802777777778	1.169	1.212	1.22	1.191	1.154	1.108	0.417	0.715	1.206	1.216	1.203	1.105	0.165	0.946	1.025	1.101	0.99	1.106	0.246	1.105	0.61	1.19	0.26	1.037	1.064	1.118	1.169	1.137	1.254	1.101	0.872	1.162	1.201	1.218	1.155	1.041	1.011	1.046	1.043	1.035	1.04	1.18	1.214	1.253	1.173	1.216	1.121
314	WT_prob_1	12.8347222222222	1.146	1.196	1.215	1.181	1.144	1.089	0.409	0.695	1.2	1.202	1.195	1.099	0.16	0.938	1.021	1.084	0.984	1.109	0.277	1.109	0.655	1.19	0.257	1.036	1.059	1.1	1.164	1.126	1.239	1.1	0.861	1.135	1.178	1.193	1.135	1.023	0.998	1.027	1.036	1.034	1.022	1.17	1.21	1.244	1.151	1.208	1.118
315	WT_prob_1	13.3891666666667	1.16	1.204	1.214	1.183	1.148	1.087	0.408	0.708	1.208	1.215	1.202	1.101	0.16	0.94	1.026	1.084	0.99	1.11	0.318	1.113	0.692	1.197	0.256	1.06	1.073	1.112	1.158	1.126	1.24	1.098	0.859	1.171	1.193	1.218	1.159	1.027	0.992	1.048	1.04	1.03	1.032	1.172	1.211	1.246	1.158	1.211	1.113
316	WT_prob_1	13.9436111111111	1.178	1.229	1.226	1.204	1.178	1.118	0.428	0.742	1.217	1.237	1.219	1.121	0.162	0.943	1.051	1.122	1.018	1.132	0.395	1.131	0.724	1.213	0.254	1.111	1.091	1.14	1.198	1.165	1.287	1.143	0.904	1.196	1.221	1.243	1.188	1.067	1.031	1.067	1.069	1.054	1.043	1.195	1.237	1.267	1.194	1.234	1.104
317	WT_prob_1	14.4980555555556	1.176	1.214	1.224	1.202	1.173	1.109	0.411	0.706	1.224	1.237	1.212	1.122	0.161	0.943	1.04	1.097	1.003	1.135	0.481	1.131	0.755	1.214	0.26	1.089	1.087	1.123	1.183	1.154	1.272	1.149	0.906	1.197	1.22	1.218	1.163	1.04	1.008	1.056	1.062	1.047	1.04	1.198	1.235	1.261	1.17	1.224	1.087
318	WT_prob_1	15.0525	1.183	1.219	1.229	1.212	1.184	1.115	0.41	0.719	1.233	1.24	1.211	1.122	0.163	0.948	1.051	1.101	1.015	1.146	0.577	1.137	0.784	1.223	0.255	1.117	1.098	1.137	1.181	1.151	1.276	1.149	0.911	1.217	1.234	1.233	1.17	1.047	1.015	1.058	1.065	1.054	1.054	1.209	1.233	1.26	1.168	1.23	1.092
319	WT_prob_1	15.6066666666667	1.185	1.215	1.225	1.222	1.195	1.121	0.405	0.713	1.221	1.24	1.217	1.158	0.166	0.949	1.069	1.125	1.054	1.162	0.67	1.137	0.815	1.22	0.262	1.114	1.108	1.151	1.19	1.173	1.295	1.173	0.937	1.235	1.225	1.242	1.202	1.083	1.05	1.108	1.103	1.078	1.097	1.223	1.24	1.262	1.192	1.234	1.089
320	WT_prob_2	0	0.13	0.102	0.106	0.109	0.123	0.109	0.11	0.109	0.122	0.109	0.11	0.106	0.114	0.114	0.111	0.109	0.116	0.127	0.114	0.111	0.113	0.112	0.113	0.113	0.109	0.101	0.106	0.105	0.107	0.106	0.119	0.111	0.11	0.109	0.107	0.106	0.116	0.107	0.107	0.11	0.113	0.107	0.103	0.102	0.104	0.112	0.111
321	WT_prob_2	0.615555555555556	0.186	0.167	0.16	0.16	0.164	0.157	0.159	0.161	0.16	0.155	0.151	0.154	0.157	0.159	0.141	0.145	0.149	0.161	0.148	0.151	0.141	0.145	0.146	0.144	0.159	0.164	0.157	0.152	0.155	0.157	0.171	0.185	0.189	0.2	0.191	0.223	0.219	0.221	0.207	0.195	0.183	0.202	0.221	0.264	0.252	0.179	0.145
322	WT_prob_2	1.17027777777778	0.193	0.171	0.172	0.174	0.171	0.166	0.168	0.172	0.165	0.167	0.163	0.17	0.169	0.166	0.15	0.158	0.172	0.183	0.15	0.157	0.156	0.153	0.156	0.158	0.167	0.173	0.165	0.161	0.165	0.165	0.165	0.165	0.162	0.165	0.161	0.158	0.161	0.157	0.152	0.156	0.158	0.152	0.145	0.153	0.15	0.153	0.153
323	WT_prob_2	1.72444444444444	0.2	0.182	0.186	0.188	0.188	0.18	0.176	0.184	0.181	0.183	0.172	0.188	0.182	0.19	0.167	0.179	0.175	0.19	0.145	0.179	0.184	0.181	0.156	0.176	0.176	0.183	0.174	0.175	0.183	0.177	0.169	0.178	0.168	0.171	0.171	0.172	0.175	0.178	0.168	0.169	0.163	0.162	0.16	0.163	0.168	0.174	0.176
324	WT_prob_2	2.27916666666667	0.219	0.205	0.214	0.219	0.211	0.214	0.17	0.195	0.209	0.23	0.203	0.225	0.217	0.241	0.207	0.224	0.202	0.214	0.157	0.216	0.235	0.231	0.168	0.206	0.198	0.203	0.194	0.199	0.197	0.201	0.178	0.189	0.198	0.193	0.194	0.21	0.204	0.205	0.206	0.203	0.185	0.191	0.2	0.193	0.204	0.215	0.201
325	WT_prob_2	2.83361111111111	0.301	0.28	0.291	0.293	0.28	0.297	0.174	0.215	0.277	0.325	0.275	0.308	0.224	0.341	0.276	0.302	0.262	0.277	0.149	0.299	0.325	0.323	0.177	0.233	0.259	0.274	0.257	0.269	0.258	0.257	0.211	0.235	0.248	0.258	0.255	0.287	0.286	0.288	0.271	0.273	0.243	0.247	0.267	0.262	0.284	0.296	0.244
326	WT_prob_2	3.38805555555556	0.355	0.343	0.363	0.361	0.359	0.393	0.19	0.24	0.346	0.407	0.353	0.404	0.211	0.4	0.36	0.391	0.332	0.367	0.154	0.385	0.409	0.436	0.196	0.283	0.325	0.346	0.322	0.347	0.331	0.334	0.276	0.294	0.322	0.329	0.326	0.366	0.362	0.364	0.362	0.364	0.309	0.337	0.355	0.341	0.374	0.395	0.306
327	WT_prob_2	3.9425	0.515	0.498	0.514	0.52	0.5	0.562	0.203	0.298	0.451	0.582	0.509	0.588	0.207	0.489	0.52	0.581	0.479	0.537	0.163	0.535	0.492	0.613	0.205	0.339	0.484	0.53	0.471	0.5	0.485	0.485	0.336	0.391	0.456	0.489	0.473	0.537	0.528	0.538	0.547	0.545	0.465	0.531	0.541	0.535	0.536	0.575	0.386
328	WT_prob_2	4.49694444444444	0.63	0.63	0.607	0.642	0.602	0.681	0.206	0.344	0.591	0.704	0.615	0.713	0.197	0.541	0.647	0.717	0.678	0.748	0.152	0.679	0.511	0.829	0.228	0.403	0.621	0.67	0.608	0.64	0.615	0.621	0.439	0.539	0.601	0.614	0.59	0.661	0.647	0.662	0.674	0.672	0.64	0.718	0.732	0.72	0.709	0.796	0.494
329	WT_prob_2	5.05166666666667	0.754	0.756	0.73	0.743	0.719	0.779	0.205	0.425	0.69	0.828	0.715	0.83	0.199	0.609	0.783	0.867	0.835	0.893	0.149	0.779	0.476	0.965	0.255	0.463	0.758	0.823	0.73	0.754	0.739	0.737	0.549	0.645	0.726	0.762	0.702	0.8	0.756	0.773	0.808	0.808	0.754	0.854	0.887	0.87	0.85	0.943	0.609
330	WT_prob_2	5.60638888888889	0.845	0.843	0.816	0.837	0.817	0.854	0.218	0.516	0.766	0.903	0.792	0.918	0.199	0.67	0.885	0.95	0.935	0.994	0.144	0.873	0.462	1.044	0.281	0.509	0.866	0.909	0.831	0.866	0.84	0.857	0.646	0.745	0.839	0.85	0.798	0.879	0.851	0.86	0.89	0.887	0.813	0.942	0.99	0.965	0.956	1.038	0.727
331	WT_prob_2	6.16083333333333	0.926	0.908	0.872	0.898	0.889	0.913	0.217	0.561	0.829	0.963	0.849	0.981	0.193	0.748	0.938	0.98	0.987	1.034	0.161	0.959	0.498	1.106	0.304	0.534	0.934	0.987	0.907	0.938	0.89	0.91	0.694	0.817	0.903	0.906	0.865	0.953	0.903	0.91	0.894	0.939	0.85	0.997	1.058	1.026	1.027	1.103	0.8
332	WT_prob_2	6.71527777777778	0.967	0.96	0.934	0.943	0.949	0.948	0.224	0.58	0.89	1.014	0.899	1.038	0.187	0.816	0.984	1.013	1.044	1.066	0.153	1.034	0.547	1.161	0.326	0.581	0.996	1.043	0.976	0.988	0.941	0.972	0.752	0.863	0.966	0.965	0.908	1.004	0.937	0.944	0.925	0.985	0.887	1.034	1.124	1.083	1.085	1.157	0.868
333	WT_prob_2	7.27	1.036	1.019	1.001	0.998	1.029	0.986	0.245	0.599	0.956	1.061	0.944	1.098	0.183	0.882	1.055	1.077	1.088	1.092	0.163	1.102	0.598	1.215	0.325	0.629	1.069	1.095	1.054	1.051	0.993	1.057	0.845	0.942	1.031	1.038	0.966	1.054	0.974	0.979	0.961	1.055	0.924	1.056	1.177	1.145	1.15	1.204	0.918
334	WT_prob_2	7.82416666666666	1.058	1.038	1.014	1.017	1.062	1.005	0.235	0.595	0.993	1.088	0.96	1.103	0.187	0.911	1.062	1.075	1.113	1.098	0.157	1.129	0.634	1.25	0.345	0.653	1.085	1.114	1.083	1.072	1.011	1.071	0.856	0.969	1.055	1.05	0.991	1.065	0.975	0.995	0.961	1.025	0.94	1.067	1.205	1.183	1.172	1.245	0.942
335	WT_prob_2	8.37861111111111	1.094	1.067	1.055	1.05	1.093	1.025	0.237	0.599	1.031	1.12	1.002	1.137	0.174	0.933	1.078	1.071	1.141	1.095	0.147	1.15	0.649	1.278	0.359	0.702	1.104	1.118	1.094	1.085	1.035	1.113	0.894	1.004	1.092	1.062	1.015	1.104	0.984	1.006	0.97	1.053	0.958	1.078	1.237	1.222	1.2	1.274	0.967
336	WT_prob_2	8.93305555555555	1.103	1.083	1.068	1.067	1.129	1.037	0.25	0.621	1.06	1.117	1.002	1.15	0.179	0.95	1.114	1.088	1.179	1.101	0.154	1.17	0.671	1.286	0.35	0.73	1.109	1.121	1.106	1.093	1.053	1.149	0.927	1.039	1.111	1.078	1.016	1.117	0.997	1.004	0.963	1.063	0.958	1.074	1.246	1.231	1.209	1.285	1
337	WT_prob_2	9.48777777777778	1.139	1.124	1.106	1.119	1.177	1.055	0.259	0.633	1.107	1.151	1.062	1.183	0.171	0.966	1.139	1.065	1.177	1.106	0.168	1.213	0.689	1.308	0.364	0.763	1.132	1.154	1.136	1.143	1.062	1.19	0.977	1.075	1.156	1.113	1.05	1.158	1.005	1.006	0.963	1.062	0.95	1.05	1.256	1.259	1.239	1.295	1.025
338	WT_prob_2	10.0422222222222	1.133	1.134	1.111	1.128	1.206	1.062	0.256	0.644	1.132	1.155	1.059	1.181	0.181	0.982	1.153	1.059	1.182	1.092	0.159	1.212	0.71	1.324	0.357	0.775	1.147	1.175	1.14	1.156	1.053	1.187	0.996	1.103	1.164	1.126	1.067	1.17	0.999	1.008	0.958	1.059	0.951	1.032	1.269	1.265	1.25	1.305	1.053
339	WT_prob_2	10.5969444444444	1.137	1.122	1.095	1.116	1.199	1.072	0.26	0.624	1.115	1.14	1.042	1.17	0.172	0.976	1.152	1.039	1.183	1.079	0.162	1.206	0.716	1.325	0.361	0.772	1.147	1.173	1.123	1.139	1.04	1.181	1.01	1.109	1.157	1.117	1.065	1.163	0.981	0.996	0.952	1.03	0.943	1.016	1.272	1.272	1.247	1.311	1.062
340	WT_prob_2	11.1513888888889	1.161	1.159	1.127	1.148	1.225	1.088	0.275	0.662	1.171	1.174	1.091	1.192	0.169	0.982	1.168	1.056	1.2	1.087	0.153	1.218	0.729	1.333	0.356	0.804	1.177	1.185	1.131	1.178	1.063	1.218	1.065	1.141	1.175	1.151	1.086	1.185	1.001	1.012	0.966	1.038	0.943	1.007	1.286	1.286	1.259	1.317	1.078
341	WT_prob_2	11.7055555555556	1.159	1.156	1.135	1.141	1.224	1.077	0.264	0.634	1.16	1.174	1.086	1.179	0.172	0.976	1.146	1.033	1.211	1.078	0.151	1.209	0.731	1.319	0.366	0.813	1.171	1.193	1.121	1.153	1.048	1.184	1.046	1.125	1.172	1.145	1.08	1.161	0.979	1.002	0.953	1.01	0.942	1.004	1.294	1.289	1.249	1.321	1.088
342	WT_prob_2	12.2602777777778	1.181	1.157	1.155	1.166	1.247	1.119	0.27	0.647	1.182	1.198	1.105	1.208	0.169	0.98	1.159	1.037	1.218	1.086	0.16	1.24	0.751	1.346	0.355	0.832	1.171	1.215	1.152	1.202	1.064	1.211	1.084	1.162	1.194	1.161	1.121	1.196	0.983	1.014	0.968	1.027	0.948	0.996	1.294	1.297	1.273	1.327	1.101
343	WT_prob_2	12.8147222222222	1.176	1.14	1.15	1.147	1.232	1.115	0.268	0.63	1.174	1.186	1.089	1.185	0.167	0.972	1.139	1.028	1.204	1.077	0.163	1.224	0.75	1.339	0.37	0.84	1.151	1.201	1.133	1.185	1.057	1.195	1.08	1.144	1.175	1.153	1.095	1.172	0.978	1.002	0.956	1.006	0.936	0.984	1.29	1.288	1.271	1.333	1.103
344	WT_prob_2	13.3691666666667	1.181	1.149	1.157	1.163	1.231	1.116	0.276	0.644	1.188	1.195	1.11	1.189	0.167	0.976	1.154	1.039	1.211	1.065	0.165	1.232	0.759	1.35	0.367	0.859	1.154	1.203	1.132	1.188	1.063	1.197	1.086	1.15	1.188	1.161	1.115	1.178	0.978	1.009	0.962	1.015	0.937	0.984	1.298	1.297	1.274	1.337	1.106
345	WT_prob_2	13.9238888888889	1.183	1.149	1.173	1.163	1.237	1.124	0.268	0.639	1.206	1.2	1.123	1.208	0.165	0.966	1.147	1.032	1.222	1.077	0.163	1.238	0.77	1.347	0.373	0.87	1.164	1.203	1.124	1.194	1.061	1.194	1.082	1.155	1.187	1.159	1.119	1.176	0.981	1.01	0.968	1.028	0.941	0.99	1.302	1.299	1.27	1.343	1.111
346	WT_prob_2	14.4780555555556	1.2	1.154	1.181	1.165	1.234	1.134	0.267	0.631	1.205	1.194	1.119	1.21	0.166	0.973	1.155	1.028	1.219	1.075	0.171	1.252	0.776	1.355	0.373	0.872	1.169	1.202	1.131	1.197	1.063	1.202	1.096	1.16	1.195	1.161	1.124	1.186	0.987	1.013	0.965	1.025	0.943	0.988	1.303	1.296	1.272	1.347	1.115
347	WT_prob_2	15.0327777777778	1.212	1.162	1.19	1.17	1.236	1.142	0.27	0.646	1.238	1.214	1.116	1.214	0.176	0.978	1.163	1.036	1.226	1.077	0.169	1.254	0.783	1.366	0.371	0.876	1.179	1.202	1.15	1.21	1.073	1.215	1.107	1.173	1.208	1.178	1.125	1.189	0.991	1.012	0.97	1.031	0.951	0.993	1.308	1.298	1.284	1.353	1.119
348	WT_prob_2	15.5872222222222	1.21	1.163	1.199	1.179	1.233	1.158	0.275	0.65	1.226	1.209	1.123	1.222	0.173	0.975	1.168	1.043	1.226	1.078	0.18	1.271	0.8	1.365	0.366	0.893	1.179	1.212	1.142	1.206	1.082	1.226	1.101	1.181	1.214	1.184	1.152	1.203	0.987	1.022	0.979	1.029	0.953	1.001	1.308	1.301	1.286	1.352	1.123
349	WT_psoxS_1	0	0.119	0.097	0.096	0.098	0.102	0.1	0.099	0.095	0.099	0.099	0.097	0.098	0.098	0.1	0.101	0.1	0.105	0.105	0.101	0.098	0.099	0.102	0.106	0.101	0.099	0.098	0.1	0.096	0.103	0.098	0.1	0.101	0.101	0.101	0.097	0.102	0.103	0.099	0.104	0.104	0.11	0.108	0.101	0.102	0.102	0.106	0.107
350	WT_psoxS_1	0.603333333333333	0.181	0.167	0.162	0.166	0.167	0.17	0.167	0.157	0.155	0.154	0.154	0.158	0.156	0.16	0.151	0.153	0.16	0.168	0.153	0.149	0.148	0.16	0.163	0.16	0.167	0.154	0.247	0.293	0.322	0.31	0.312	0.324	0.319	0.317	0.307	0.295	0.288	0.291	0.289	0.304	0.305	0.306	0.3	0.3	0.28	0.244	0.157
351	WT_psoxS_1	1.15777777777778	0.187	0.164	0.162	0.164	0.159	0.164	0.158	0.153	0.156	0.154	0.15	0.153	0.154	0.156	0.148	0.153	0.16	0.171	0.153	0.152	0.15	0.156	0.153	0.155	0.162	0.157	0.151	0.145	0.148	0.147	0.145	0.149	0.153	0.142	0.139	0.141	0.143	0.148	0.147	0.143	0.147	0.149	0.145	0.141	0.147	0.152	0.153
352	WT_psoxS_1	1.7125	0.176	0.169	0.172	0.17	0.166	0.175	0.163	0.162	0.167	0.171	0.164	0.166	0.164	0.169	0.164	0.169	0.168	0.183	0.152	0.16	0.159	0.163	0.152	0.16	0.168	0.163	0.157	0.153	0.157	0.159	0.157	0.16	0.162	0.156	0.152	0.156	0.153	0.16	0.161	0.157	0.153	0.154	0.152	0.152	0.155	0.156	0.159
353	WT_psoxS_1	2.26694444444444	0.207	0.2	0.21	0.202	0.191	0.203	0.162	0.167	0.186	0.199	0.188	0.191	0.185	0.204	0.197	0.206	0.192	0.221	0.153	0.187	0.195	0.197	0.156	0.178	0.193	0.188	0.184	0.176	0.178	0.179	0.171	0.174	0.175	0.176	0.174	0.175	0.181	0.185	0.185	0.18	0.174	0.179	0.178	0.183	0.189	0.186	0.183
354	WT_psoxS_1	2.84194444444444	0.27	0.27	0.291	0.282	0.255	0.281	0.173	0.203	0.252	0.277	0.256	0.263	0.184	0.282	0.269	0.292	0.261	0.304	0.151	0.248	0.266	0.274	0.164	0.219	0.255	0.253	0.252	0.243	0.24	0.245	0.222	0.233	0.236	0.242	0.239	0.236	0.251	0.261	0.26	0.251	0.232	0.243	0.244	0.253	0.257	0.252	0.239
355	WT_psoxS_1	3.39611111111111	0.326	0.352	0.376	0.364	0.333	0.37	0.19	0.262	0.314	0.347	0.324	0.344	0.175	0.341	0.342	0.382	0.342	0.395	0.152	0.329	0.336	0.354	0.175	0.287	0.33	0.334	0.334	0.324	0.332	0.336	0.299	0.305	0.309	0.323	0.32	0.314	0.331	0.343	0.343	0.33	0.313	0.327	0.325	0.339	0.341	0.336	0.322
356	WT_psoxS_1	3.95055555555556	0.437	0.469	0.507	0.494	0.454	0.498	0.201	0.303	0.405	0.457	0.428	0.461	0.164	0.408	0.459	0.511	0.44	0.508	0.149	0.426	0.407	0.473	0.191	0.343	0.446	0.454	0.458	0.438	0.448	0.451	0.376	0.394	0.41	0.431	0.432	0.423	0.44	0.464	0.464	0.446	0.412	0.429	0.43	0.45	0.453	0.448	0.411
357	WT_psoxS_1	4.505	0.574	0.606	0.634	0.611	0.564	0.621	0.224	0.381	0.524	0.593	0.549	0.587	0.162	0.484	0.576	0.623	0.558	0.634	0.152	0.52	0.455	0.614	0.221	0.419	0.574	0.59	0.601	0.578	0.594	0.601	0.496	0.529	0.541	0.563	0.569	0.564	0.564	0.596	0.6	0.575	0.543	0.556	0.559	0.584	0.591	0.582	0.541
358	WT_psoxS_1	5.05944444444444	0.636	0.683	0.71	0.683	0.639	0.703	0.251	0.448	0.606	0.662	0.617	0.652	0.164	0.558	0.646	0.696	0.646	0.71	0.156	0.602	0.461	0.7	0.246	0.503	0.648	0.666	0.681	0.656	0.687	0.702	0.616	0.651	0.628	0.647	0.647	0.643	0.638	0.67	0.674	0.65	0.642	0.66	0.654	0.67	0.684	0.679	0.658
359	WT_psoxS_1	5.61416666666667	0.695	0.766	0.788	0.755	0.708	0.772	0.274	0.502	0.667	0.727	0.684	0.716	0.159	0.626	0.71	0.751	0.717	0.771	0.156	0.654	0.481	0.775	0.27	0.584	0.728	0.752	0.757	0.733	0.775	0.791	0.703	0.726	0.705	0.722	0.714	0.706	0.705	0.742	0.742	0.716	0.711	0.731	0.726	0.745	0.763	0.759	0.738
360	WT_psoxS_1	6.16861111111111	0.757	0.839	0.852	0.822	0.765	0.834	0.299	0.525	0.723	0.797	0.736	0.767	0.158	0.695	0.76	0.799	0.771	0.823	0.152	0.694	0.519	0.842	0.281	0.624	0.795	0.83	0.838	0.804	0.853	0.87	0.756	0.796	0.766	0.782	0.775	0.772	0.757	0.796	0.801	0.769	0.773	0.792	0.789	0.813	0.831	0.83	0.806
361	WT_psoxS_1	6.72305555555555	0.802	0.886	0.898	0.862	0.795	0.867	0.305	0.533	0.773	0.84	0.775	0.81	0.159	0.73	0.794	0.832	0.809	0.86	0.155	0.719	0.554	0.886	0.298	0.684	0.835	0.88	0.887	0.863	0.906	0.929	0.799	0.853	0.81	0.823	0.816	0.803	0.798	0.83	0.836	0.808	0.825	0.842	0.841	0.863	0.876	0.878	0.865
362	WT_psoxS_1	7.2775	0.84	0.927	0.937	0.897	0.829	0.905	0.32	0.547	0.812	0.879	0.806	0.834	0.16	0.769	0.829	0.864	0.851	0.898	0.152	0.761	0.6	0.934	0.303	0.725	0.872	0.932	0.932	0.91	0.958	0.981	0.846	0.901	0.841	0.854	0.846	0.843	0.835	0.866	0.87	0.84	0.863	0.886	0.885	0.907	0.92	0.924	0.906
363	WT_psoxS_1	7.83194444444444	0.876	0.972	0.971	0.928	0.866	0.926	0.328	0.561	0.847	0.912	0.834	0.86	0.159	0.794	0.851	0.887	0.88	0.924	0.154	0.798	0.638	0.973	0.313	0.773	0.907	0.973	0.971	0.948	0.997	1.023	0.889	0.946	0.877	0.888	0.87	0.868	0.859	0.891	0.896	0.878	0.893	0.913	0.918	0.943	0.955	0.964	0.942
364	WT_psoxS_1	8.38638888888889	0.902	0.996	1.004	0.965	0.872	0.963	0.331	0.57	0.865	0.936	0.849	0.878	0.156	0.81	0.862	0.897	0.897	0.934	0.156	0.817	0.66	1	0.331	0.82	0.938	1.008	1.005	0.971	1.037	1.057	0.911	0.971	0.904	0.907	0.891	0.879	0.867	0.907	0.912	0.895	0.913	0.929	0.94	0.966	0.974	0.985	0.976
365	WT_psoxS_1	8.94083333333333	0.92	1.009	1.02	0.971	0.882	0.973	0.332	0.578	0.883	0.949	0.856	0.89	0.152	0.829	0.878	0.907	0.923	0.963	0.151	0.833	0.681	1.024	0.349	0.855	0.946	1.039	1.042	0.986	1.065	1.085	0.932	0.996	0.922	0.923	0.898	0.894	0.881	0.921	0.931	0.916	0.936	0.948	0.965	0.98	0.994	1.003	1.001
366	WT_psoxS_1	9.49555555555555	0.921	1.01	1.023	0.977	0.893	0.983	0.336	0.589	0.894	0.96	0.863	0.906	0.155	0.843	0.885	0.923	0.941	0.974	0.156	0.853	0.704	1.029	0.365	0.888	0.947	1.05	1.079	0.998	1.097	1.106	0.945	1.014	0.932	0.937	0.902	0.9	0.894	0.923	0.941	0.92	0.938	0.957	0.98	0.987	1.004	1.006	1.023
367	WT_psoxS_1	10.0497222222222	0.919	1.015	1.03	0.989	0.902	0.987	0.341	0.604	0.907	0.967	0.871	0.905	0.151	0.851	0.898	0.929	0.95	0.977	0.156	0.874	0.721	1.034	0.388	0.927	0.959	1.061	1.087	1.005	1.104	1.112	0.958	1.028	0.937	0.944	0.909	0.904	0.893	0.93	0.948	0.924	0.939	0.96	0.993	1	1.014	1.02	1.04
368	WT_psoxS_1	10.6047222222222	0.936	1.025	1.035	1.006	0.908	0.987	0.347	0.614	0.922	0.972	0.878	0.911	0.158	0.862	0.903	0.927	0.954	0.987	0.16	0.89	0.734	1.038	0.399	0.961	0.967	1.067	1.101	1.012	1.115	1.115	0.97	1.039	0.944	0.954	0.903	0.907	0.896	0.93	0.947	0.926	0.946	0.97	1.004	1.012	1.031	1.031	1.049
369	WT_psoxS_1	11.1591666666667	0.948	1.032	1.036	1.006	0.91	0.993	0.355	0.623	0.927	0.978	0.882	0.911	0.158	0.872	0.906	0.927	0.958	0.983	0.155	0.906	0.743	1.041	0.409	0.989	0.974	1.072	1.11	1.024	1.124	1.119	0.981	1.052	0.95	0.961	0.905	0.91	0.894	0.934	0.948	0.93	0.956	0.98	1.014	1.018	1.036	1.036	1.042
370	WT_psoxS_1	11.7133333333333	0.949	1.038	1.041	1.015	0.914	0.996	0.361	0.635	0.932	0.984	0.888	0.911	0.154	0.882	0.907	0.932	0.958	0.989	0.156	0.922	0.759	1.05	0.427	1.018	0.98	1.079	1.113	1.029	1.132	1.122	0.99	1.063	0.961	0.965	0.908	0.919	0.893	0.938	0.955	0.936	0.956	0.985	1.024	1.028	1.044	1.044	1.035
371	WT_psoxS_1	12.2680555555556	0.967	1.042	1.042	1.016	0.915	1.003	0.37	0.642	0.934	0.994	0.892	0.919	0.154	0.893	0.917	0.941	0.966	1.001	0.156	0.936	0.771	1.053	0.44	1.04	1	1.087	1.128	1.036	1.137	1.124	1.001	1.078	0.968	0.979	0.913	0.923	0.897	0.95	0.961	0.945	0.969	0.993	1.029	1.036	1.054	1.049	1.025
372	WT_psoxS_1	12.8225	0.963	1.049	1.047	1.031	0.928	1.01	0.378	0.649	0.944	1	0.893	0.927	0.159	0.9	0.914	0.941	0.97	1.006	0.153	0.944	0.777	1.055	0.46	1.058	1.008	1.093	1.135	1.042	1.144	1.128	1.011	1.091	0.979	0.985	0.915	0.931	0.902	0.95	0.969	0.948	0.971	0.991	1.032	1.037	1.055	1.052	1.028
373	WT_psoxS_1	13.3769444444444	0.978	1.055	1.052	1.034	0.929	1.011	0.393	0.661	0.956	1.009	0.899	0.929	0.163	0.909	0.918	0.949	0.98	1.012	0.155	0.952	0.791	1.063	0.476	1.077	1.016	1.097	1.143	1.05	1.158	1.136	1.022	1.099	0.986	0.997	0.919	0.932	0.913	0.959	0.973	0.952	0.984	1.005	1.041	1.044	1.06	1.061	1.03
374	WT_psoxS_1	13.9313888888889	0.987	1.057	1.054	1.04	0.934	1.014	0.392	0.663	0.963	1.015	0.905	0.942	0.168	0.921	0.927	0.959	0.986	1.016	0.155	0.966	0.809	1.068	0.48	1.089	1.028	1.099	1.146	1.052	1.162	1.137	1.027	1.113	0.997	1.002	0.927	0.945	0.914	0.966	0.986	0.964	0.988	1.009	1.048	1.052	1.067	1.064	1.039
375	WT_psoxS_1	14.4858333333333	0.999	1.064	1.056	1.045	0.948	1.03	0.411	0.675	0.973	1.03	0.91	0.947	0.182	0.934	0.933	0.968	0.993	1.029	0.157	0.971	0.811	1.077	0.494	1.103	1.033	1.104	1.156	1.059	1.168	1.141	1.039	1.124	1.005	1.012	0.929	0.958	0.931	0.97	0.993	0.973	1.001	1.013	1.057	1.06	1.074	1.072	1.043
376	WT_psoxS_1	15.0402777777778	0.995	1.063	1.056	1.047	0.957	1.034	0.418	0.687	0.982	1.032	0.917	0.958	0.197	0.939	0.941	0.975	1.001	1.032	0.155	0.977	0.823	1.079	0.499	1.109	1.04	1.106	1.155	1.062	1.176	1.143	1.045	1.133	1.013	1.022	0.941	0.963	0.937	0.988	0.997	0.975	1.006	1.028	1.063	1.063	1.078	1.072	1.045
377	WT_psoxS_1	15.5941666666667	1.039	1.073	1.068	1.062	0.983	1.055	0.442	0.709	1.013	1.055	0.938	0.981	0.227	0.961	0.956	0.987	1.01	1.045	0.158	0.986	0.83	1.084	0.512	1.122	1.058	1.119	1.174	1.075	1.193	1.16	1.064	1.147	1.037	1.046	0.959	0.989	0.962	0.999	1.01	0.995	1.021	1.035	1.069	1.073	1.088	1.079	1.05
378	WT_psoxS_2	0	0.133	0.102	0.102	0.111	0.122	0.112	0.114	0.109	0.115	0.11	0.108	0.113	0.119	0.11	0.106	0.11	0.118	0.124	0.106	0.109	0.123	0.115	0.114	0.107	0.107	0.1	0.102	0.103	0.111	0.104	0.112	0.116	0.11	0.107	0.105	0.105	0.107	0.105	0.108	0.115	0.107	0.108	0.103	0.112	0.105	0.104	0.115
379	WT_psoxS_2	0.603333333333333	0.19	0.169	0.174	0.171	0.173	0.159	0.169	0.158	0.149	0.16	0.15	0.157	0.157	0.147	0.146	0.154	0.168	0.172	0.165	0.168	0.164	0.158	0.154	0.153	0.159	0.198	0.164	0.171	0.246	0.244	0.273	0.259	0.284	0.288	0.253	0.248	0.232	0.209	0.212	0.215	0.219	0.241	0.234	0.228	0.146	0.155	0.168
380	WT_psoxS_2	1.15805555555556	0.185	0.174	0.177	0.176	0.171	0.162	0.169	0.166	0.149	0.163	0.151	0.154	0.155	0.151	0.149	0.156	0.17	0.171	0.165	0.172	0.165	0.161	0.158	0.159	0.161	0.2	0.167	0.155	0.162	0.159	0.174	0.166	0.16	0.157	0.149	0.148	0.142	0.141	0.154	0.154	0.146	0.149	0.15	0.169	0.15	0.157	0.163
381	WT_psoxS_2	1.71277777777778	0.203	0.179	0.185	0.18	0.183	0.168	0.171	0.169	0.168	0.176	0.161	0.172	0.169	0.162	0.155	0.165	0.17	0.182	0.17	0.181	0.182	0.174	0.161	0.167	0.17	0.209	0.17	0.164	0.175	0.165	0.179	0.17	0.18	0.177	0.161	0.158	0.158	0.153	0.158	0.158	0.155	0.161	0.16	0.174	0.158	0.176	0.169
382	WT_psoxS_2	2.26722222222222	0.227	0.214	0.225	0.209	0.204	0.2	0.176	0.18	0.193	0.21	0.194	0.196	0.189	0.196	0.181	0.188	0.192	0.216	0.18	0.199	0.223	0.22	0.18	0.197	0.201	0.238	0.194	0.195	0.193	0.195	0.204	0.206	0.194	0.205	0.185	0.186	0.189	0.19	0.187	0.19	0.18	0.192	0.19	0.203	0.189	0.22	0.197
383	WT_psoxS_2	2.82138888888889	0.295	0.282	0.295	0.271	0.253	0.257	0.185	0.209	0.234	0.263	0.242	0.253	0.18	0.265	0.228	0.248	0.226	0.254	0.175	0.266	0.306	0.302	0.197	0.242	0.271	0.309	0.255	0.258	0.249	0.256	0.26	0.271	0.254	0.264	0.25	0.237	0.255	0.267	0.248	0.245	0.233	0.264	0.26	0.266	0.252	0.299	0.253
384	WT_psoxS_2	3.37583333333333	0.393	0.368	0.388	0.356	0.331	0.339	0.184	0.261	0.31	0.35	0.308	0.333	0.181	0.344	0.313	0.336	0.306	0.349	0.181	0.349	0.395	0.408	0.229	0.316	0.35	0.387	0.334	0.352	0.332	0.346	0.329	0.348	0.338	0.349	0.325	0.331	0.357	0.362	0.342	0.34	0.326	0.362	0.351	0.36	0.35	0.418	0.344
385	WT_psoxS_2	3.93027777777778	0.502	0.491	0.523	0.471	0.435	0.448	0.203	0.321	0.39	0.441	0.403	0.44	0.172	0.436	0.401	0.441	0.403	0.444	0.157	0.446	0.517	0.535	0.264	0.382	0.485	0.517	0.446	0.461	0.458	0.465	0.423	0.461	0.449	0.47	0.434	0.42	0.467	0.509	0.452	0.442	0.438	0.52	0.48	0.462	0.459	0.552	0.422
386	WT_psoxS_2	4.48472222222222	0.604	0.622	0.607	0.61	0.546	0.58	0.213	0.379	0.518	0.575	0.531	0.574	0.163	0.55	0.529	0.583	0.529	0.579	0.164	0.59	0.618	0.688	0.299	0.456	0.611	0.639	0.592	0.614	0.587	0.612	0.555	0.607	0.603	0.625	0.577	0.586	0.605	0.637	0.61	0.605	0.583	0.647	0.629	0.618	0.617	0.706	0.545
387	WT_psoxS_2	5.03972222222222	0.671	0.693	0.665	0.666	0.618	0.651	0.215	0.444	0.613	0.641	0.592	0.643	0.164	0.62	0.608	0.651	0.627	0.666	0.161	0.658	0.633	0.764	0.328	0.516	0.677	0.711	0.658	0.703	0.67	0.69	0.638	0.697	0.681	0.706	0.667	0.663	0.676	0.724	0.681	0.674	0.667	0.749	0.72	0.693	0.691	0.782	0.637
388	WT_psoxS_2	5.59416666666667	0.733	0.754	0.724	0.727	0.693	0.726	0.227	0.495	0.669	0.708	0.655	0.722	0.162	0.69	0.681	0.725	0.687	0.734	0.167	0.703	0.677	0.844	0.362	0.588	0.752	0.782	0.735	0.782	0.749	0.774	0.716	0.783	0.777	0.786	0.732	0.757	0.75	0.798	0.754	0.759	0.75	0.832	0.796	0.773	0.772	0.867	0.694
389	WT_psoxS_2	6.14888888888889	0.777	0.814	0.77	0.784	0.734	0.788	0.251	0.52	0.733	0.777	0.726	0.781	0.158	0.749	0.758	0.789	0.757	0.794	0.169	0.772	0.714	0.917	0.405	0.675	0.81	0.836	0.803	0.866	0.814	0.859	0.777	0.87	0.845	0.871	0.819	0.836	0.813	0.868	0.824	0.831	0.821	0.905	0.865	0.851	0.842	0.943	0.778
390	WT_psoxS_2	6.70305555555555	0.827	0.854	0.798	0.833	0.771	0.836	0.253	0.528	0.788	0.825	0.749	0.822	0.167	0.792	0.788	0.826	0.795	0.841	0.166	0.797	0.735	0.965	0.433	0.703	0.847	0.865	0.851	0.913	0.858	0.903	0.823	0.927	0.902	0.913	0.859	0.87	0.85	0.907	0.858	0.873	0.869	0.946	0.901	0.889	0.882	0.982	0.828
391	WT_psoxS_2	7.25777777777778	0.866	0.889	0.828	0.868	0.807	0.875	0.266	0.544	0.847	0.866	0.791	0.871	0.164	0.834	0.841	0.874	0.846	0.888	0.163	0.834	0.761	1.015	0.481	0.767	0.89	0.906	0.885	0.966	0.902	0.961	0.875	0.985	0.963	0.974	0.904	0.92	0.893	0.954	0.907	0.926	0.92	0.994	0.952	0.939	0.939	1.049	0.898
392	WT_psoxS_2	7.81222222222222	0.897	0.917	0.85	0.911	0.823	0.909	0.269	0.555	0.897	0.918	0.823	0.907	0.164	0.868	0.869	0.917	0.886	0.925	0.171	0.872	0.784	1.035	0.51	0.793	0.92	0.929	0.927	1.01	0.947	1.007	0.896	1.038	1	1.01	0.942	0.95	0.924	1	0.947	0.959	0.958	1.033	0.988	0.973	0.972	1.075	0.926
393	WT_psoxS_2	8.36666666666667	0.92	0.946	0.878	0.95	0.837	0.944	0.28	0.568	0.929	0.94	0.851	0.941	0.161	0.888	0.903	0.933	0.907	0.949	0.18	0.908	0.8	1.067	0.538	0.832	0.953	0.957	0.953	1.048	0.976	1.057	0.926	1.076	1.05	1.047	0.971	0.979	0.953	1.034	0.975	0.991	0.988	1.065	1.019	1.007	0.996	1.099	0.965
394	WT_psoxS_2	8.92138888888889	0.929	0.948	0.887	0.963	0.847	0.961	0.282	0.578	0.951	0.95	0.855	0.964	0.159	0.905	0.906	0.942	0.912	0.956	0.182	0.91	0.809	1.101	0.568	0.847	0.971	0.953	0.975	1.075	0.994	1.074	0.942	1.106	1.064	1.077	0.99	0.981	0.962	1.036	0.986	0.997	1.004	1.075	1.033	1.01	1.007	1.11	0.975
395	WT_psoxS_2	9.47583333333333	0.939	0.958	0.893	0.98	0.867	0.981	0.302	0.594	0.976	0.986	0.877	1	0.163	0.921	0.929	0.969	0.948	0.991	0.214	0.958	0.835	1.131	0.61	0.893	0.979	0.96	0.987	1.087	1.012	1.098	0.971	1.14	1.092	1.084	1.021	1.008	0.979	1.052	1.004	1.014	1.029	1.1	1.057	1.041	1.026	1.14	1.021
396	WT_psoxS_2	10.0302777777778	0.932	0.96	0.891	0.985	0.873	0.997	0.307	0.604	0.997	0.977	0.893	1.015	0.156	0.932	0.935	0.984	0.965	1	0.252	0.969	0.845	1.166	0.642	0.922	0.976	0.96	0.979	1.097	1.01	1.1	0.992	1.152	1.1	1.092	1.019	1.007	0.978	1.053	1	1.011	1.035	1.104	1.058	1.04	1.032	1.153	1.052
397	WT_psoxS_2	10.5847222222222	0.945	0.97	0.893	0.992	0.896	0.999	0.308	0.61	1.004	0.995	0.894	1.016	0.165	0.959	0.939	0.981	0.963	1.008	0.323	0.974	0.853	1.198	0.661	0.939	0.978	0.961	0.986	1.102	1.009	1.109	1.019	1.18	1.103	1.093	1.02	1.017	0.982	1.056	1.01	1.022	1.05	1.105	1.058	1.036	1.034	1.157	1.069
398	WT_psoxS_2	11.1391666666667	0.944	0.967	0.887	0.991	0.878	1.011	0.315	0.621	1.02	0.986	0.886	1.005	0.158	0.958	0.925	0.97	0.954	0.993	0.375	0.963	0.85	1.193	0.645	0.952	0.972	0.959	0.989	1.11	1.006	1.115	1.022	1.191	1.108	1.08	1.018	1.016	0.967	1.033	1.004	1.015	1.046	1.102	1.054	1.018	1.019	1.145	1.062
399	WT_psoxS_2	11.6936111111111	0.947	0.967	0.894	0.995	0.887	1.026	0.323	0.628	1.034	0.996	0.895	1.012	0.161	0.977	0.938	0.985	0.962	1.005	0.432	0.964	0.858	1.206	0.676	0.976	0.979	0.957	0.993	1.122	1.013	1.124	1.052	1.213	1.122	1.098	1.024	1.022	0.973	1.045	1.02	1.035	1.073	1.114	1.058	1.019	1.029	1.153	1.075
400	WT_psoxS_2	12.2483333333333	0.95	0.971	0.905	0.999	0.882	1.024	0.34	0.632	1.035	1.005	0.908	1.022	0.161	0.981	0.934	0.989	0.961	1.006	0.474	0.986	0.866	1.211	0.683	0.993	0.989	0.964	1	1.131	1.014	1.139	1.069	1.227	1.123	1.106	1.037	1.035	0.971	1.042	1.026	1.042	1.079	1.124	1.062	1.034	1.034	1.155	1.076
401	WT_psoxS_2	12.8025	0.945	0.979	0.909	0.996	0.881	1.032	0.336	0.639	1.036	1.019	0.912	1.02	0.173	0.984	0.936	0.99	0.963	1.011	0.491	0.991	0.873	1.218	0.699	1.009	0.987	0.968	0.999	1.138	1.018	1.152	1.088	1.232	1.135	1.109	1.04	1.046	0.981	1.036	1.037	1.057	1.088	1.122	1.058	1.042	1.047	1.167	1.06
402	WT_psoxS_2	13.3572222222222	0.958	0.985	0.91	1.007	0.881	1.036	0.348	0.653	1.041	1.025	0.921	1.03	0.171	0.991	0.934	0.998	0.967	1.013	0.506	0.992	0.881	1.224	0.723	1.024	0.991	0.973	1.01	1.141	1.026	1.149	1.098	1.244	1.136	1.126	1.062	1.048	0.984	1.048	1.041	1.054	1.094	1.132	1.07	1.041	1.041	1.161	1.055
403	WT_psoxS_2	13.9116666666667	0.986	1.011	0.917	1.034	0.899	1.052	0.345	0.657	1.061	1.05	0.939	1.046	0.183	1.005	0.948	1.014	0.988	1.036	0.547	1.012	0.898	1.242	0.741	1.027	1.008	0.992	1.02	1.159	1.04	1.176	1.112	1.276	1.15	1.133	1.078	1.076	0.996	1.059	1.066	1.077	1.114	1.146	1.086	1.063	1.062	1.183	1.064
404	WT_psoxS_2	14.4661111111111	0.97	1.016	0.933	1.029	0.904	1.071	0.36	0.666	1.05	1.056	0.942	1.061	0.195	1.01	0.962	1.023	0.985	1.038	0.564	1.02	0.908	1.249	0.75	1.045	1.012	0.996	1.025	1.161	1.045	1.18	1.13	1.275	1.159	1.146	1.08	1.082	1.011	1.063	1.072	1.091	1.125	1.153	1.089	1.072	1.07	1.185	1.065
405	WT_psoxS_2	15.0208333333333	0.997	1.024	0.934	1.038	0.905	1.069	0.354	0.657	1.057	1.069	0.953	1.058	0.214	1.016	0.961	1.016	0.984	1.044	0.588	1.031	0.913	1.249	0.756	1.041	1.015	1.002	1.033	1.169	1.045	1.194	1.138	1.29	1.157	1.144	1.094	1.095	1.014	1.057	1.081	1.105	1.13	1.152	1.089	1.076	1.07	1.185	1.059
406	WT_psoxS_2	15.5747222222222	0.999	1.044	0.947	1.059	0.911	1.093	0.366	0.676	1.079	1.088	0.966	1.077	0.229	1.024	0.977	1.036	0.991	1.046	0.587	1.024	0.919	1.26	0.766	1.048	1.03	1.025	1.049	1.186	1.06	1.215	1.151	1.31	1.175	1.159	1.111	1.112	1.02	1.071	1.097	1.119	1.139	1.156	1.101	1.071	1.067	1.192	1.076
407	WT_ptolC_1	0	0.115	0.095	0.096	0.099	0.099	0.098	0.097	0.094	0.099	0.099	0.097	0.098	0.097	0.098	0.099	0.096	0.103	0.102	0.1	0.1	0.097	0.096	0.1	0.102	0.099	0.097	0.095	0.098	0.095	0.102	0.099	0.104	0.098	0.1	0.102	0.102	0.098	0.098	0.103	0.102	0.105	0.102	0.101	0.1	0.102	0.106	0.107
408	WT_ptolC_1	0.578888888888889	0.185	0.163	0.219	0.285	0.309	0.333	0.381	0.359	0.384	0.392	0.392	0.406	0.376	0.379	0.38	0.353	0.344	0.327	0.282	0.254	0.17	0.171	0.167	0.163	0.182	0.326	0.394	0.409	0.43	0.417	0.436	0.431	0.425	0.432	0.426	0.416	0.43	0.43	0.426	0.406	0.438	0.448	0.422	0.403	0.391	0.336	0.171
409	WT_ptolC_1	1.13333333333333	0.178	0.165	0.169	0.173	0.162	0.163	0.162	0.156	0.158	0.161	0.156	0.164	0.161	0.163	0.162	0.165	0.171	0.167	0.164	0.17	0.16	0.158	0.155	0.158	0.17	0.17	0.168	0.168	0.159	0.16	0.15	0.146	0.144	0.144	0.144	0.146	0.148	0.15	0.155	0.155	0.158	0.163	0.161	0.157	0.157	0.163	0.156
410	WT_ptolC_1	1.68777777777778	0.18	0.166	0.17	0.177	0.167	0.167	0.158	0.158	0.161	0.165	0.161	0.169	0.166	0.168	0.166	0.171	0.174	0.173	0.164	0.169	0.162	0.161	0.148	0.154	0.168	0.167	0.167	0.168	0.162	0.167	0.154	0.155	0.148	0.151	0.15	0.153	0.155	0.155	0.16	0.159	0.159	0.164	0.16	0.157	0.155	0.157	0.149
411	WT_ptolC_1	2.24222222222222	0.215	0.192	0.197	0.196	0.183	0.186	0.157	0.163	0.173	0.186	0.183	0.193	0.191	0.199	0.194	0.205	0.198	0.207	0.172	0.192	0.182	0.182	0.149	0.17	0.192	0.192	0.191	0.188	0.177	0.178	0.167	0.178	0.163	0.172	0.169	0.167	0.175	0.175	0.181	0.184	0.173	0.181	0.178	0.179	0.178	0.182	0.163
412	WT_ptolC_1	2.81694444444444	0.278	0.265	0.273	0.264	0.245	0.254	0.164	0.19	0.226	0.254	0.25	0.268	0.207	0.289	0.27	0.294	0.265	0.287	0.184	0.254	0.247	0.254	0.154	0.197	0.26	0.266	0.262	0.258	0.238	0.232	0.215	0.251	0.215	0.229	0.227	0.222	0.235	0.244	0.255	0.256	0.224	0.241	0.242	0.24	0.242	0.25	0.208
413	WT_ptolC_1	3.37166666666667	0.361	0.357	0.366	0.347	0.329	0.338	0.172	0.239	0.295	0.344	0.333	0.358	0.207	0.365	0.354	0.388	0.353	0.389	0.2	0.339	0.326	0.344	0.159	0.243	0.339	0.354	0.355	0.345	0.326	0.309	0.29	0.336	0.289	0.309	0.31	0.3	0.317	0.329	0.345	0.344	0.305	0.323	0.329	0.331	0.331	0.344	0.283
414	WT_ptolC_1	3.92611111111111	0.478	0.487	0.498	0.471	0.449	0.469	0.184	0.29	0.392	0.456	0.453	0.487	0.201	0.465	0.484	0.528	0.459	0.507	0.221	0.454	0.426	0.467	0.167	0.304	0.463	0.485	0.487	0.474	0.452	0.419	0.379	0.451	0.392	0.419	0.425	0.411	0.428	0.452	0.474	0.471	0.405	0.433	0.452	0.449	0.447	0.462	0.366
415	WT_ptolC_1	4.48055555555556	0.598	0.633	0.655	0.612	0.583	0.605	0.198	0.359	0.518	0.596	0.588	0.611	0.196	0.564	0.612	0.644	0.584	0.638	0.257	0.579	0.5	0.619	0.182	0.359	0.598	0.628	0.639	0.628	0.599	0.557	0.504	0.598	0.523	0.559	0.566	0.548	0.561	0.591	0.616	0.617	0.541	0.568	0.599	0.59	0.589	0.609	0.455
416	WT_ptolC_1	5.035	0.673	0.725	0.75	0.688	0.669	0.691	0.212	0.438	0.602	0.672	0.658	0.681	0.196	0.632	0.688	0.722	0.675	0.72	0.309	0.666	0.529	0.712	0.2	0.418	0.671	0.723	0.737	0.73	0.692	0.637	0.624	0.696	0.611	0.639	0.642	0.628	0.642	0.661	0.694	0.694	0.643	0.658	0.687	0.692	0.697	0.702	0.566
417	WT_ptolC_1	5.58944444444444	0.738	0.791	0.831	0.764	0.743	0.761	0.232	0.497	0.671	0.746	0.727	0.748	0.192	0.701	0.757	0.784	0.743	0.784	0.358	0.743	0.566	0.813	0.234	0.484	0.748	0.805	0.82	0.821	0.782	0.721	0.692	0.773	0.677	0.707	0.708	0.694	0.707	0.725	0.762	0.761	0.716	0.727	0.767	0.768	0.772	0.793	0.661
418	WT_ptolC_1	6.14388888888889	0.805	0.863	0.901	0.843	0.821	0.836	0.256	0.536	0.738	0.813	0.787	0.818	0.2	0.759	0.811	0.842	0.803	0.845	0.399	0.822	0.623	0.885	0.257	0.56	0.817	0.883	0.895	0.892	0.854	0.786	0.761	0.856	0.753	0.778	0.773	0.753	0.768	0.787	0.822	0.829	0.786	0.79	0.837	0.846	0.854	0.868	0.727
419	WT_ptolC_1	6.69861111111111	0.85	0.911	0.941	0.886	0.871	0.884	0.277	0.559	0.787	0.863	0.833	0.862	0.206	0.809	0.855	0.889	0.85	0.892	0.42	0.885	0.673	0.938	0.277	0.62	0.855	0.948	0.944	0.957	0.915	0.841	0.808	0.91	0.803	0.826	0.818	0.8	0.812	0.831	0.866	0.874	0.838	0.84	0.89	0.903	0.909	0.926	0.796
420	WT_ptolC_1	7.25305555555555	0.891	0.95	0.997	0.948	0.912	0.923	0.291	0.578	0.827	0.904	0.873	0.894	0.216	0.839	0.893	0.922	0.891	0.934	0.46	0.922	0.709	0.982	0.3	0.673	0.903	0.99	0.986	0.998	0.964	0.887	0.858	0.958	0.839	0.862	0.854	0.828	0.842	0.861	0.897	0.905	0.872	0.876	0.935	0.948	0.955	0.965	0.839
421	WT_ptolC_1	7.80722222222222	0.935	0.984	1.037	0.974	0.951	0.955	0.302	0.595	0.861	0.938	0.898	0.922	0.231	0.871	0.918	0.952	0.918	0.965	0.478	0.953	0.738	1.019	0.313	0.715	0.935	1.026	1.025	1.041	0.998	0.925	0.892	1.007	0.873	0.896	0.883	0.856	0.87	0.889	0.926	0.935	0.903	0.907	0.977	0.98	1.001	1.002	0.879
422	WT_ptolC_1	8.36194444444444	0.96	1.004	1.051	1.001	0.975	0.974	0.302	0.602	0.873	0.951	0.905	0.944	0.239	0.887	0.936	0.968	0.933	0.986	0.483	0.969	0.76	1.049	0.319	0.746	0.97	1.056	1.048	1.068	1.021	0.95	0.907	1.035	0.896	0.92	0.896	0.872	0.885	0.905	0.943	0.954	0.918	0.921	1.006	1.003	1.025	1.03	0.907
423	WT_ptolC_1	8.91638888888889	1.003	1.033	1.061	1.016	0.998	1	0.313	0.622	0.901	0.989	0.929	0.982	0.261	0.912	0.957	1.001	0.965	1.028	0.523	1.006	0.785	1.076	0.323	0.791	0.997	1.088	1.079	1.101	1.055	0.976	0.939	1.072	0.935	0.956	0.935	0.902	0.915	0.937	0.968	0.982	0.95	0.952	1.047	1.045	1.069	1.063	0.941
424	WT_ptolC_1	9.47083333333333	1.016	1.034	1.063	1.024	1.022	1.01	0.308	0.628	0.914	0.999	0.934	0.992	0.282	0.929	0.968	1.003	0.975	1.048	0.531	1.014	0.8	1.079	0.326	0.812	0.996	1.093	1.084	1.108	1.066	0.984	0.959	1.09	0.957	0.969	0.945	0.912	0.928	0.943	0.973	0.987	0.957	0.95	1.052	1.054	1.069	1.07	0.967
425	WT_ptolC_1	10.0252777777778	1.022	1.046	1.066	1.036	1.039	1.027	0.31	0.647	0.935	1.012	0.951	1.005	0.299	0.947	0.983	1.012	0.993	1.078	0.55	1.021	0.823	1.091	0.334	0.844	1.011	1.107	1.096	1.116	1.076	1	0.977	1.107	0.973	0.983	0.958	0.923	0.939	0.95	0.986	0.996	0.964	0.961	1.066	1.07	1.08	1.087	0.987
426	WT_ptolC_1	10.58	1.038	1.059	1.068	1.043	1.052	1.04	0.317	0.664	0.95	1.036	0.971	1.01	0.325	0.97	1.001	1.022	1.003	1.113	0.571	1.026	0.839	1.103	0.349	0.87	1.018	1.115	1.107	1.129	1.089	1.023	1.008	1.13	0.994	1	0.978	0.94	0.956	0.962	0.998	1.012	0.98	0.975	1.077	1.084	1.092	1.101	0.981
427	WT_ptolC_1	11.1344444444444	1.05	1.063	1.069	1.056	1.058	1.047	0.318	0.676	0.964	1.047	0.984	1.027	0.343	0.988	1.008	1.032	1.007	1.127	0.565	1.04	0.853	1.102	0.344	0.895	1.029	1.12	1.109	1.129	1.094	1.036	1.026	1.139	1.005	1.015	0.994	0.949	0.97	0.976	1.008	1.025	0.99	0.987	1.085	1.093	1.092	1.109	0.968
428	WT_ptolC_1	11.6888888888889	1.072	1.076	1.073	1.06	1.061	1.057	0.327	0.691	0.976	1.067	1.003	1.04	0.361	1.003	1.016	1.045	1.027	1.152	0.593	1.049	0.862	1.11	0.354	0.926	1.041	1.132	1.119	1.139	1.103	1.051	1.049	1.155	1.025	1.035	1.018	0.968	0.987	0.99	1.02	1.04	1.007	1.006	1.096	1.106	1.11	1.121	0.975
429	WT_ptolC_1	12.2433333333333	1.067	1.077	1.077	1.067	1.069	1.069	0.326	0.699	0.989	1.068	0.997	1.043	0.374	1.005	1.017	1.048	1.022	1.15	0.583	1.046	0.87	1.113	0.354	0.939	1.046	1.131	1.12	1.141	1.105	1.06	1.067	1.161	1.032	1.038	1.02	0.968	0.991	0.993	1.026	1.039	1.008	1.008	1.094	1.104	1.105	1.124	0.978
430	WT_ptolC_1	12.7980555555556	1.085	1.085	1.081	1.075	1.071	1.079	0.338	0.718	1.006	1.089	1.017	1.062	0.393	1.02	1.032	1.065	1.044	1.17	0.616	1.054	0.887	1.119	0.36	0.962	1.059	1.138	1.124	1.147	1.114	1.075	1.087	1.174	1.053	1.056	1.044	0.989	1.011	1.011	1.041	1.06	1.026	1.024	1.105	1.111	1.112	1.133	0.981
431	WT_ptolC_1	13.3522222222222	1.093	1.089	1.084	1.079	1.072	1.087	0.342	0.729	1.014	1.093	1.021	1.063	0.409	1.025	1.034	1.061	1.038	1.172	0.616	1.054	0.894	1.119	0.366	0.979	1.064	1.14	1.126	1.147	1.116	1.083	1.095	1.183	1.057	1.055	1.044	0.99	1.01	1.014	1.046	1.063	1.032	1.027	1.106	1.111	1.113	1.136	0.985
432	WT_ptolC_1	13.9066666666667	1.087	1.095	1.087	1.084	1.082	1.093	0.345	0.734	1.026	1.1	1.024	1.068	0.439	1.031	1.039	1.061	1.034	1.179	0.639	1.054	0.9	1.117	0.364	0.986	1.06	1.143	1.134	1.153	1.121	1.088	1.107	1.189	1.068	1.067	1.054	1.001	1.025	1.019	1.045	1.067	1.041	1.035	1.107	1.113	1.117	1.143	0.989
433	WT_ptolC_1	14.4611111111111	1.098	1.101	1.094	1.093	1.085	1.103	0.357	0.741	1.041	1.111	1.038	1.084	0.477	1.038	1.052	1.074	1.046	1.191	0.654	1.061	0.916	1.125	0.363	1.001	1.079	1.148	1.135	1.156	1.126	1.101	1.129	1.204	1.084	1.077	1.073	1.016	1.035	1.032	1.064	1.081	1.055	1.04	1.114	1.118	1.125	1.149	0.993
434	WT_ptolC_1	15.0155555555556	1.102	1.103	1.096	1.09	1.084	1.103	0.355	0.748	1.048	1.112	1.044	1.092	0.518	1.041	1.055	1.081	1.048	1.192	0.672	1.062	0.925	1.126	0.367	1.008	1.079	1.148	1.134	1.156	1.125	1.102	1.129	1.208	1.092	1.082	1.08	1.019	1.038	1.038	1.073	1.088	1.061	1.053	1.119	1.119	1.125	1.152	0.996
435	WT_ptolC_1	15.5697222222222	1.118	1.112	1.105	1.104	1.095	1.123	0.377	0.768	1.06	1.123	1.056	1.111	0.561	1.055	1.072	1.102	1.073	1.206	0.697	1.072	0.942	1.137	0.369	1.02	1.096	1.158	1.145	1.162	1.138	1.117	1.151	1.224	1.115	1.102	1.101	1.036	1.062	1.058	1.086	1.105	1.081	1.07	1.129	1.128	1.138	1.161	1.003
436	WT_ptolC_2	0	0.13	0.102	0.111	0.116	0.113	0.116	0.111	0.117	0.112	0.109	0.109	0.119	0.116	0.105	0.109	0.115	0.113	0.119	0.118	0.111	0.106	0.108	0.111	0.113	0.106	0.104	0.102	0.104	0.102	0.109	0.108	0.119	0.108	0.107	0.116	0.103	0.103	0.107	0.113	0.11	0.107	0.107	0.104	0.104	0.102	0.105	0.116
437	WT_ptolC_2	0.578888888888889	0.194	0.162	0.172	0.172	0.19	0.241	0.322	0.342	0.339	0.355	0.373	0.355	0.339	0.335	0.335	0.293	0.267	0.261	0.184	0.164	0.169	0.163	0.164	0.164	0.159	0.191	0.345	0.372	0.379	0.384	0.431	0.416	0.421	0.439	0.429	0.423	0.411	0.411	0.428	0.409	0.4	0.391	0.381	0.386	0.342	0.24	0.161
438	WT_ptolC_2	1.13333333333333	0.199	0.169	0.181	0.18	0.173	0.177	0.172	0.17	0.163	0.171	0.171	0.172	0.166	0.171	0.169	0.169	0.164	0.18	0.171	0.166	0.171	0.165	0.164	0.167	0.158	0.164	0.171	0.17	0.159	0.167	0.168	0.16	0.154	0.156	0.153	0.151	0.155	0.156	0.16	0.168	0.166	0.164	0.163	0.158	0.161	0.16	0.158
439	WT_ptolC_2	1.68777777777778	0.207	0.174	0.181	0.18	0.169	0.172	0.177	0.175	0.172	0.166	0.166	0.17	0.174	0.178	0.174	0.183	0.168	0.178	0.17	0.174	0.177	0.179	0.164	0.168	0.167	0.165	0.17	0.171	0.161	0.171	0.16	0.166	0.156	0.153	0.157	0.16	0.16	0.159	0.172	0.171	0.166	0.172	0.175	0.165	0.164	0.166	0.168
440	WT_ptolC_2	2.24222222222222	0.218	0.19	0.2	0.199	0.19	0.184	0.171	0.182	0.183	0.177	0.192	0.206	0.187	0.196	0.192	0.202	0.179	0.195	0.169	0.204	0.212	0.214	0.17	0.182	0.18	0.178	0.183	0.189	0.178	0.186	0.173	0.183	0.172	0.183	0.178	0.171	0.187	0.19	0.194	0.192	0.193	0.2	0.198	0.19	0.192	0.202	0.206
441	WT_ptolC_2	2.79694444444444	0.284	0.241	0.238	0.255	0.225	0.231	0.191	0.193	0.224	0.232	0.247	0.245	0.186	0.252	0.251	0.263	0.215	0.247	0.177	0.25	0.254	0.297	0.192	0.215	0.223	0.223	0.23	0.236	0.219	0.239	0.204	0.235	0.221	0.228	0.229	0.227	0.248	0.251	0.26	0.255	0.245	0.262	0.262	0.249	0.259	0.281	0.263
442	WT_ptolC_2	3.35138888888889	0.332	0.303	0.3	0.327	0.311	0.3	0.194	0.235	0.299	0.285	0.317	0.321	0.19	0.304	0.325	0.346	0.283	0.336	0.182	0.315	0.325	0.388	0.212	0.258	0.279	0.283	0.292	0.313	0.302	0.324	0.262	0.311	0.296	0.299	0.288	0.301	0.338	0.331	0.34	0.337	0.34	0.356	0.347	0.328	0.349	0.378	0.337
443	WT_ptolC_2	3.90583333333333	0.444	0.419	0.403	0.439	0.407	0.415	0.206	0.283	0.383	0.389	0.423	0.427	0.178	0.352	0.433	0.469	0.366	0.443	0.174	0.413	0.423	0.516	0.243	0.307	0.381	0.387	0.397	0.426	0.405	0.436	0.325	0.418	0.389	0.404	0.406	0.412	0.431	0.444	0.468	0.454	0.44	0.482	0.471	0.445	0.467	0.509	0.403
444	WT_ptolC_2	4.46027777777778	0.558	0.56	0.543	0.583	0.549	0.55	0.236	0.347	0.515	0.516	0.571	0.57	0.175	0.417	0.585	0.625	0.504	0.591	0.189	0.551	0.528	0.668	0.275	0.349	0.527	0.532	0.539	0.58	0.556	0.599	0.439	0.575	0.537	0.553	0.55	0.558	0.555	0.606	0.638	0.624	0.598	0.656	0.636	0.603	0.621	0.667	0.488
445	WT_ptolC_2	5.01472222222222	0.652	0.657	0.619	0.673	0.639	0.641	0.254	0.438	0.618	0.601	0.65	0.642	0.181	0.483	0.664	0.719	0.621	0.693	0.18	0.639	0.549	0.752	0.32	0.389	0.612	0.627	0.627	0.686	0.659	0.711	0.581	0.727	0.636	0.655	0.634	0.646	0.65	0.694	0.726	0.718	0.728	0.769	0.733	0.703	0.72	0.768	0.581
446	WT_ptolC_2	5.56944444444444	0.71	0.739	0.705	0.748	0.704	0.719	0.287	0.505	0.702	0.672	0.712	0.715	0.174	0.539	0.736	0.789	0.703	0.781	0.185	0.681	0.594	0.824	0.332	0.429	0.701	0.708	0.713	0.785	0.758	0.805	0.666	0.809	0.716	0.729	0.712	0.729	0.719	0.764	0.801	0.792	0.806	0.854	0.815	0.787	0.797	0.834	0.642
447	WT_ptolC_2	6.12388888888889	0.772	0.807	0.754	0.8	0.77	0.793	0.323	0.55	0.784	0.749	0.781	0.778	0.185	0.628	0.803	0.852	0.782	0.849	0.196	0.716	0.649	0.905	0.36	0.475	0.77	0.774	0.786	0.853	0.833	0.887	0.736	0.901	0.793	0.802	0.776	0.796	0.774	0.832	0.865	0.856	0.894	0.931	0.888	0.867	0.867	0.906	0.695
448	WT_ptolC_2	6.67833333333333	0.801	0.854	0.804	0.845	0.821	0.84	0.34	0.578	0.825	0.791	0.823	0.821	0.177	0.701	0.844	0.889	0.832	0.891	0.208	0.767	0.697	0.953	0.377	0.519	0.825	0.812	0.833	0.901	0.886	0.939	0.799	0.955	0.838	0.845	0.821	0.835	0.815	0.878	0.919	0.911	0.949	0.98	0.941	0.918	0.913	0.952	0.753
449	WT_ptolC_2	7.23305555555555	0.846	0.889	0.839	0.893	0.853	0.885	0.366	0.614	0.884	0.829	0.859	0.858	0.19	0.752	0.877	0.923	0.883	0.928	0.209	0.785	0.723	0.996	0.393	0.571	0.868	0.852	0.862	0.946	0.931	0.982	0.846	1.01	0.884	0.885	0.861	0.87	0.857	0.912	0.948	0.95	0.991	1.024	0.978	0.951	0.953	0.986	0.785
450	WT_ptolC_2	7.7875	0.862	0.918	0.874	0.926	0.879	0.906	0.381	0.638	0.923	0.869	0.884	0.893	0.195	0.796	0.901	0.949	0.923	0.967	0.23	0.826	0.755	1.039	0.397	0.617	0.905	0.876	0.897	0.988	0.967	1.024	0.884	1.06	0.923	0.917	0.89	0.898	0.883	0.951	0.979	0.974	1.02	1.058	1.022	0.983	0.986	1.02	0.811
451	WT_ptolC_2	8.34194444444444	0.892	0.944	0.906	0.968	0.905	0.937	0.403	0.653	0.95	0.899	0.908	0.923	0.21	0.821	0.919	0.959	0.95	0.992	0.278	0.867	0.773	1.084	0.405	0.643	0.938	0.913	0.929	1.021	1.001	1.06	0.914	1.093	0.957	0.944	0.914	0.923	0.904	0.98	1.003	0.997	1.046	1.088	1.054	1.01	1.011	1.045	0.832
452	WT_ptolC_2	8.89666666666666	0.902	0.96	0.95	0.993	0.939	0.981	0.447	0.686	0.994	0.941	0.929	0.954	0.248	0.856	0.957	1.01	0.983	1.009	0.338	0.914	0.805	1.151	0.417	0.678	0.982	0.959	0.974	1.062	1.038	1.1	0.954	1.127	0.999	0.987	0.959	0.968	0.944	1.016	1.038	1.034	1.078	1.126	1.097	1.059	1.05	1.082	0.857
453	WT_ptolC_2	9.45111111111111	0.902	0.958	0.961	1.009	0.95	1.002	0.452	0.709	1.006	0.951	0.938	0.981	0.295	0.871	0.963	1.023	1.008	1.012	0.377	0.939	0.826	1.193	0.429	0.699	0.992	0.959	0.984	1.081	1.059	1.113	0.966	1.156	1.021	0.999	0.972	0.974	0.963	1.028	1.044	1.036	1.086	1.135	1.111	1.072	1.061	1.097	0.879
454	WT_ptolC_2	10.0055555555556	0.923	0.964	0.964	1.001	0.949	0.995	0.458	0.723	1.021	0.962	0.955	0.989	0.371	0.874	0.959	1.021	1.013	1.017	0.406	0.949	0.84	1.196	0.439	0.722	0.993	0.957	0.981	1.075	1.059	1.118	0.99	1.176	1.031	1.006	0.973	0.968	0.968	1.031	1.047	1.047	1.091	1.145	1.122	1.069	1.063	1.093	0.89
455	WT_ptolC_2	10.5597222222222	0.93	0.982	0.984	1.016	0.967	1.007	0.482	0.746	1.043	0.969	0.967	1.009	0.469	0.891	0.986	1.04	1.021	1.021	0.443	0.98	0.852	1.21	0.466	0.751	1.018	0.981	0.999	1.093	1.072	1.131	1.013	1.191	1.041	1.02	0.988	0.994	0.99	1.047	1.06	1.066	1.101	1.151	1.132	1.092	1.074	1.106	0.91
456	WT_ptolC_2	11.1141666666667	0.946	0.984	1.002	1.02	0.985	1.022	0.489	0.763	1.066	0.991	0.974	1.02	0.568	0.91	0.99	1.051	1.037	1.037	0.479	0.996	0.867	1.224	0.482	0.774	1.021	0.991	1.02	1.106	1.087	1.144	1.041	1.207	1.067	1.044	1.002	1.013	1.012	1.069	1.074	1.072	1.118	1.164	1.137	1.11	1.093	1.122	0.934
457	WT_ptolC_2	11.6688888888889	0.963	0.992	0.996	1.027	0.993	1.021	0.494	0.767	1.058	0.982	0.977	1.016	0.649	0.91	0.984	1.046	1.036	1.042	0.5	1.007	0.866	1.219	0.49	0.784	1.031	0.993	1.017	1.105	1.085	1.142	1.051	1.216	1.065	1.048	1.006	1.013	1.009	1.075	1.073	1.068	1.12	1.164	1.137	1.105	1.09	1.126	0.944
458	WT_ptolC_2	12.2233333333333	0.969	1.009	1.009	1.031	0.993	1.033	0.502	0.779	1.066	0.993	0.986	1.018	0.703	0.918	0.994	1.052	1.037	1.048	0.545	1.02	0.87	1.221	0.488	0.805	1.037	1.009	1.022	1.11	1.096	1.152	1.069	1.228	1.08	1.051	1.014	1.031	1.013	1.08	1.083	1.083	1.126	1.165	1.138	1.107	1.097	1.123	0.95
459	WT_ptolC_2	12.7777777777778	0.969	1.022	1.027	1.046	1.013	1.043	0.525	0.806	1.083	1.006	1.005	1.033	0.755	0.932	1.016	1.079	1.049	1.055	0.579	1.043	0.885	1.228	0.511	0.827	1.052	1.027	1.045	1.119	1.107	1.165	1.09	1.241	1.092	1.071	1.035	1.048	1.027	1.1	1.103	1.098	1.135	1.174	1.148	1.126	1.114	1.143	0.976
460	WT_ptolC_2	13.3322222222222	0.995	1.04	1.028	1.062	1.028	1.052	0.52	0.806	1.088	1.016	1.017	1.035	0.794	0.944	1.017	1.073	1.058	1.081	0.638	1.047	0.887	1.226	0.514	0.836	1.046	1.037	1.054	1.128	1.115	1.167	1.105	1.251	1.111	1.075	1.04	1.064	1.04	1.099	1.104	1.111	1.139	1.173	1.147	1.13	1.121	1.148	0.986
461	WT_ptolC_2	13.8866666666667	1.002	1.048	1.027	1.056	1.027	1.058	0.52	0.813	1.099	1.015	1.015	1.024	0.813	0.941	1.016	1.082	1.055	1.069	0.64	1.036	0.892	1.222	0.527	0.847	1.065	1.038	1.048	1.132	1.117	1.173	1.117	1.262	1.114	1.077	1.041	1.059	1.039	1.103	1.107	1.1	1.14	1.177	1.148	1.124	1.121	1.153	0.971
462	WT_ptolC_2	14.4411111111111	1.011	1.058	1.048	1.069	1.046	1.059	0.535	0.836	1.107	1.014	1.035	1.04	0.858	0.953	1.035	1.098	1.074	1.085	0.686	1.053	0.908	1.229	0.545	0.863	1.081	1.056	1.064	1.142	1.126	1.176	1.133	1.262	1.133	1.097	1.051	1.075	1.057	1.118	1.115	1.119	1.155	1.184	1.155	1.137	1.128	1.164	0.968
463	WT_ptolC_2	14.9958333333333	1.014	1.076	1.06	1.083	1.054	1.078	0.553	0.847	1.117	1.028	1.044	1.048	0.888	0.963	1.051	1.106	1.088	1.096	0.69	1.063	0.928	1.231	0.554	0.885	1.098	1.076	1.081	1.153	1.136	1.185	1.151	1.273	1.145	1.108	1.067	1.087	1.065	1.131	1.131	1.133	1.16	1.188	1.163	1.142	1.136	1.171	0.976
464	WT_ptolC_2	15.5502777777778	1.044	1.086	1.063	1.08	1.056	1.084	0.551	0.853	1.122	1.03	1.044	1.045	0.911	0.964	1.052	1.106	1.085	1.101	0.7	1.062	0.926	1.229	0.554	0.894	1.113	1.077	1.088	1.158	1.141	1.193	1.159	1.292	1.154	1.11	1.076	1.09	1.065	1.133	1.14	1.137	1.165	1.198	1.173	1.145	1.137	1.17	0.982
465	dmarA_EVC_1	0	0.201	0.221	0.307	0.333	0.336	0.34	0.354	0.332	0.317	0.309	0.326	0.322	0.307	0.303	0.249	0.23	0.216	0.186	0.173	0.196	0.179	0.203	0.183	0.202	0.217	0.355	0.415	0.44	0.435	0.447	0.429	0.414	0.399	0.396	0.404	0.393	0.391	0.381	0.378	0.356	0.361	0.356	0.326	0.298	0.227	0.175	0.192
466	dmarA_EVC_1	0.554444444444444	0.21	0.208	0.207	0.206	0.195	0.203	0.214	0.208	0.19	0.196	0.192	0.191	0.191	0.198	0.18	0.189	0.19	0.201	0.18	0.202	0.181	0.201	0.179	0.202	0.223	0.247	0.229	0.222	0.216	0.218	0.209	0.222	0.209	0.204	0.207	0.205	0.199	0.206	0.194	0.195	0.213	0.195	0.188	0.211	0.187	0.181	0.19
467	dmarA_EVC_1	1.10888888888889	0.231	0.233	0.234	0.234	0.218	0.227	0.234	0.233	0.228	0.23	0.208	0.206	0.198	0.192	0.177	0.187	0.194	0.193	0.174	0.193	0.181	0.193	0.172	0.189	0.28	0.297	0.271	0.258	0.257	0.257	0.244	0.248	0.243	0.241	0.234	0.229	0.225	0.223	0.205	0.199	0.219	0.201	0.19	0.209	0.182	0.178	0.186
468	dmarA_EVC_1	1.66333333333333	0.215	0.213	0.22	0.219	0.21	0.22	0.213	0.21	0.21	0.22	0.209	0.207	0.197	0.201	0.184	0.191	0.189	0.197	0.173	0.198	0.193	0.205	0.173	0.196	0.201	0.241	0.237	0.234	0.237	0.243	0.238	0.234	0.232	0.224	0.208	0.204	0.203	0.207	0.203	0.202	0.212	0.198	0.193	0.215	0.19	0.186	0.191
469	dmarA_EVC_1	2.21777777777778	0.233	0.23	0.236	0.241	0.208	0.221	0.198	0.201	0.215	0.26	0.243	0.221	0.194	0.227	0.211	0.214	0.2	0.223	0.176	0.226	0.239	0.255	0.177	0.197	0.215	0.247	0.222	0.22	0.221	0.223	0.218	0.215	0.215	0.22	0.208	0.221	0.213	0.224	0.227	0.22	0.227	0.223	0.218	0.238	0.218	0.216	0.203
470	dmarA_EVC_1	2.7725	0.249	0.274	0.296	0.315	0.248	0.262	0.202	0.214	0.257	0.336	0.306	0.274	0.197	0.285	0.27	0.273	0.219	0.272	0.175	0.279	0.3	0.337	0.177	0.202	0.252	0.279	0.247	0.246	0.243	0.244	0.228	0.235	0.242	0.262	0.238	0.249	0.261	0.28	0.288	0.269	0.261	0.269	0.271	0.278	0.264	0.268	0.223
471	dmarA_EVC_1	3.32694444444444	0.312	0.356	0.38	0.413	0.321	0.342	0.203	0.23	0.33	0.431	0.4	0.343	0.194	0.345	0.355	0.359	0.257	0.37	0.178	0.367	0.377	0.434	0.179	0.214	0.321	0.35	0.312	0.309	0.308	0.298	0.266	0.283	0.298	0.341	0.306	0.325	0.333	0.353	0.376	0.352	0.331	0.357	0.356	0.362	0.343	0.35	0.254
472	dmarA_EVC_1	3.88166666666667	0.395	0.457	0.492	0.533	0.415	0.443	0.207	0.258	0.404	0.548	0.484	0.441	0.193	0.4	0.45	0.472	0.326	0.466	0.174	0.457	0.441	0.563	0.179	0.228	0.416	0.439	0.397	0.395	0.388	0.377	0.326	0.358	0.373	0.438	0.387	0.409	0.421	0.453	0.476	0.449	0.405	0.453	0.463	0.454	0.448	0.471	0.319
473	dmarA_EVC_1	4.43611111111111	0.531	0.596	0.641	0.685	0.547	0.578	0.212	0.299	0.519	0.688	0.617	0.581	0.191	0.46	0.576	0.603	0.399	0.587	0.175	0.542	0.477	0.711	0.187	0.259	0.554	0.573	0.523	0.522	0.507	0.504	0.403	0.472	0.49	0.578	0.508	0.535	0.535	0.58	0.608	0.588	0.517	0.574	0.585	0.577	0.571	0.607	0.371
474	dmarA_EVC_1	4.99083333333333	0.628	0.708	0.739	0.796	0.64	0.674	0.217	0.335	0.64	0.799	0.729	0.674	0.196	0.529	0.665	0.69	0.501	0.734	0.173	0.585	0.48	0.804	0.19	0.3	0.648	0.683	0.629	0.624	0.619	0.612	0.506	0.602	0.617	0.706	0.617	0.645	0.638	0.67	0.713	0.67	0.642	0.694	0.702	0.69	0.678	0.712	0.431
475	dmarA_EVC_1	5.54527777777778	0.726	0.811	0.827	0.887	0.72	0.761	0.221	0.393	0.714	0.876	0.808	0.758	0.187	0.601	0.74	0.77	0.612	0.794	0.171	0.616	0.499	0.914	0.197	0.329	0.752	0.778	0.701	0.71	0.694	0.708	0.608	0.689	0.7	0.798	0.675	0.711	0.685	0.735	0.799	0.744	0.71	0.759	0.769	0.752	0.74	0.79	0.505
476	dmarA_EVC_1	6.09972222222222	0.806	0.881	0.901	0.962	0.781	0.834	0.231	0.449	0.801	0.956	0.887	0.834	0.189	0.68	0.818	0.836	0.689	0.877	0.171	0.642	0.515	0.979	0.202	0.363	0.829	0.869	0.763	0.778	0.764	0.801	0.675	0.762	0.792	0.873	0.729	0.771	0.739	0.784	0.864	0.799	0.765	0.804	0.829	0.808	0.786	0.846	0.585
477	dmarA_EVC_1	6.65416666666667	0.876	0.945	0.947	1.024	0.834	0.892	0.239	0.492	0.873	1.003	0.934	0.888	0.188	0.756	0.871	0.883	0.753	0.935	0.169	0.668	0.539	1.05	0.204	0.401	0.892	0.912	0.822	0.828	0.824	0.87	0.735	0.832	0.857	0.922	0.765	0.813	0.785	0.831	0.922	0.846	0.802	0.837	0.875	0.841	0.826	0.903	0.645
478	dmarA_EVC_1	7.20861111111111	0.936	0.994	0.996	1.067	0.869	0.939	0.26	0.522	0.933	1.056	0.996	0.937	0.183	0.815	0.924	0.93	0.813	0.998	0.176	0.716	0.565	1.11	0.206	0.446	0.946	0.965	0.862	0.863	0.859	0.914	0.769	0.879	0.899	0.964	0.799	0.848	0.818	0.852	0.966	0.885	0.846	0.872	0.925	0.887	0.866	0.946	0.696
479	dmarA_EVC_1	7.76305555555555	0.999	1.049	1.042	1.125	0.905	0.982	0.276	0.54	0.985	1.087	1.01	0.975	0.188	0.848	0.952	0.972	0.852	1.009	0.175	0.754	0.617	1.172	0.203	0.489	1	1.014	0.91	0.914	0.9	0.96	0.789	0.918	0.94	0.997	0.821	0.876	0.854	0.876	0.995	0.902	0.866	0.895	0.968	0.907	0.886	0.982	0.73
480	dmarA_EVC_1	8.31777777777778	1.035	1.088	1.083	1.172	0.919	1.022	0.294	0.558	1.022	1.128	1.029	1.012	0.189	0.877	0.978	1.015	0.893	1.052	0.184	0.773	0.64	1.211	0.213	0.555	1.046	1.057	0.942	0.944	0.936	0.992	0.805	0.944	0.98	1.037	0.849	0.909	0.891	0.904	1.02	0.936	0.894	0.918	1.016	0.944	0.918	1.025	0.772
481	dmarA_EVC_1	8.87222222222222	1.076	1.105	1.112	1.194	0.941	1.051	0.303	0.566	1.041	1.153	1.03	1.033	0.195	0.897	0.993	1.033	0.913	1.081	0.209	0.81	0.693	1.256	0.219	0.57	1.057	1.068	0.951	0.948	0.954	1.012	0.829	0.963	0.999	1.056	0.864	0.928	0.913	0.914	1.03	0.965	0.923	0.946	1.062	0.97	0.949	1.059	0.807
482	dmarA_EVC_1	9.42666666666666	1.108	1.111	1.12	1.207	0.957	1.058	0.314	0.578	1.072	1.158	1.051	1.036	0.192	0.909	1.008	1.057	0.937	1.107	0.25	0.841	0.73	1.288	0.218	0.609	1.069	1.071	0.953	0.963	0.967	1.026	0.845	0.973	1.013	1.068	0.868	0.946	0.931	0.926	1.045	0.966	0.944	0.968	1.108	1.007	0.973	1.084	0.852
483	dmarA_EVC_1	9.98111111111111	1.14	1.115	1.125	1.212	0.969	1.062	0.323	0.591	1.101	1.162	1.053	1.039	0.195	0.929	1.028	1.065	0.962	1.115	0.292	0.852	0.76	1.311	0.232	0.651	1.079	1.077	0.962	0.979	0.987	1.048	0.872	0.994	1.028	1.071	0.873	0.957	0.935	0.938	1.061	0.991	0.965	0.981	1.141	1.019	0.997	1.1	0.885
484	dmarA_EVC_1	10.5358333333333	1.15	1.114	1.123	1.21	0.959	1.065	0.328	0.6	1.11	1.169	1.071	1.044	0.193	0.939	1.045	1.059	0.988	1.123	0.315	0.881	0.786	1.319	0.239	0.674	1.072	1.07	0.966	0.983	0.997	1.055	0.885	1.002	1.039	1.079	0.886	0.967	0.94	0.953	1.067	1.003	0.976	0.987	1.167	1.033	1.006	1.105	0.916
485	dmarA_EVC_1	11.0902777777778	1.164	1.125	1.127	1.209	0.961	1.074	0.332	0.607	1.115	1.173	1.085	1.046	0.191	0.95	1.054	1.056	0.995	1.129	0.32	0.901	0.801	1.319	0.251	0.678	1.078	1.079	0.97	0.994	1.004	1.057	0.905	1.02	1.043	1.087	0.898	0.981	0.954	0.957	1.074	1.018	0.985	0.994	1.181	1.041	1.025	1.125	0.936
486	dmarA_EVC_1	11.6447222222222	1.16	1.124	1.135	1.207	0.961	1.087	0.351	0.627	1.127	1.181	1.096	1.053	0.199	0.956	1.067	1.073	1.013	1.141	0.339	0.929	0.813	1.321	0.27	0.709	1.087	1.088	0.98	1.008	1.025	1.08	0.928	1.03	1.048	1.094	0.921	1.002	0.967	0.982	1.085	1.027	0.987	1.001	1.195	1.072	1.045	1.123	0.946
487	dmarA_EVC_1	12.1991666666667	1.172	1.127	1.136	1.208	0.974	1.095	0.358	0.641	1.135	1.181	1.105	1.054	0.2	0.969	1.081	1.08	1.022	1.143	0.337	0.941	0.827	1.325	0.294	0.734	1.098	1.095	0.985	1.023	1.036	1.083	0.945	1.041	1.058	1.102	0.927	1.008	0.981	0.988	1.089	1.039	1.005	1.007	1.201	1.075	1.05	1.142	0.95
488	dmarA_EVC_1	12.7536111111111	1.195	1.147	1.144	1.212	0.977	1.103	0.361	0.649	1.138	1.187	1.119	1.072	0.195	0.979	1.091	1.077	1.026	1.141	0.36	0.966	0.833	1.326	0.311	0.743	1.115	1.112	0.993	1.03	1.046	1.093	0.963	1.061	1.065	1.108	0.946	1.022	0.985	0.991	1.097	1.054	1.013	1.019	1.204	1.073	1.061	1.154	0.949
489	dmarA_EVC_2	0	0.135	0.108	0.111	0.117	0.111	0.116	0.114	0.113	0.114	0.113	0.115	0.121	0.118	0.113	0.117	0.116	0.124	0.122	0.114	0.118	0.122	0.114	0.116	0.12	0.111	0.108	0.113	0.115	0.117	0.119	0.112	0.125	0.112	0.111	0.119	0.121	0.116	0.121	0.123	0.123	0.126	0.125	0.12	0.122	0.125	0.122	0.13
490	dmarA_EVC_2	0.554722222222222	0.233	0.209	0.206	0.213	0.187	0.194	0.191	0.186	0.176	0.176	0.173	0.186	0.186	0.189	0.178	0.172	0.179	0.18	0.18	0.17	0.166	0.202	0.175	0.176	0.19	0.193	0.193	0.194	0.216	0.22	0.201	0.201	0.185	0.175	0.187	0.206	0.194	0.19	0.181	0.172	0.175	0.186	0.182	0.176	0.172	0.175	0.18
491	dmarA_EVC_2	1.10916666666667	0.219	0.2	0.198	0.206	0.182	0.191	0.193	0.19	0.181	0.177	0.173	0.191	0.192	0.196	0.18	0.18	0.186	0.184	0.177	0.169	0.168	0.203	0.168	0.167	0.221	0.214	0.213	0.207	0.211	0.21	0.197	0.203	0.193	0.18	0.186	0.197	0.195	0.195	0.187	0.179	0.184	0.199	0.188	0.179	0.173	0.173	0.176
492	dmarA_EVC_2	1.66361111111111	0.208	0.184	0.189	0.201	0.179	0.182	0.181	0.182	0.172	0.173	0.17	0.189	0.191	0.192	0.176	0.178	0.19	0.187	0.177	0.171	0.169	0.201	0.17	0.163	0.19	0.186	0.188	0.187	0.185	0.186	0.18	0.187	0.179	0.172	0.174	0.184	0.183	0.186	0.177	0.173	0.184	0.189	0.18	0.175	0.171	0.173	0.177
493	dmarA_EVC_2	2.21805555555556	0.215	0.191	0.194	0.198	0.182	0.189	0.182	0.186	0.182	0.184	0.178	0.196	0.194	0.198	0.182	0.182	0.191	0.194	0.181	0.179	0.179	0.206	0.175	0.17	0.199	0.189	0.189	0.19	0.187	0.188	0.185	0.196	0.186	0.184	0.181	0.186	0.186	0.187	0.178	0.18	0.192	0.189	0.183	0.179	0.18	0.181	0.182
494	dmarA_EVC_2	2.77277777777778	0.241	0.214	0.217	0.224	0.195	0.2	0.19	0.196	0.201	0.209	0.194	0.201	0.2	0.21	0.191	0.194	0.194	0.2	0.183	0.19	0.198	0.229	0.177	0.176	0.221	0.205	0.209	0.211	0.202	0.206	0.197	0.21	0.201	0.198	0.191	0.196	0.193	0.192	0.188	0.188	0.199	0.199	0.195	0.191	0.195	0.198	0.191
495	dmarA_EVC_2	3.32722222222222	0.264	0.253	0.251	0.259	0.221	0.22	0.185	0.201	0.237	0.244	0.228	0.223	0.188	0.234	0.215	0.218	0.199	0.222	0.184	0.217	0.241	0.275	0.177	0.184	0.262	0.223	0.237	0.238	0.22	0.221	0.204	0.228	0.211	0.22	0.203	0.203	0.205	0.203	0.203	0.205	0.208	0.214	0.22	0.212	0.222	0.233	0.2
496	dmarA_EVC_2	3.88194444444444	0.347	0.337	0.333	0.344	0.292	0.29	0.198	0.229	0.31	0.321	0.302	0.28	0.189	0.299	0.285	0.296	0.217	0.273	0.186	0.28	0.322	0.365	0.183	0.199	0.355	0.28	0.307	0.303	0.274	0.276	0.236	0.28	0.262	0.285	0.255	0.249	0.247	0.242	0.257	0.257	0.244	0.263	0.286	0.279	0.3	0.32	0.218
497	dmarA_EVC_2	4.43638888888889	0.437	0.432	0.421	0.446	0.388	0.386	0.208	0.266	0.402	0.417	0.389	0.364	0.191	0.368	0.371	0.39	0.262	0.359	0.185	0.362	0.405	0.463	0.187	0.221	0.454	0.363	0.392	0.396	0.365	0.36	0.3	0.357	0.344	0.375	0.332	0.325	0.328	0.318	0.341	0.342	0.319	0.345	0.369	0.366	0.397	0.421	0.27
498	dmarA_EVC_2	4.99083333333333	0.557	0.565	0.547	0.579	0.502	0.511	0.214	0.319	0.509	0.545	0.51	0.483	0.193	0.432	0.485	0.526	0.344	0.462	0.191	0.465	0.498	0.593	0.195	0.249	0.593	0.481	0.522	0.518	0.481	0.474	0.363	0.465	0.447	0.494	0.45	0.428	0.419	0.422	0.459	0.457	0.41	0.449	0.482	0.487	0.53	0.561	0.338
499	dmarA_EVC_2	5.54527777777778	0.699	0.705	0.678	0.722	0.64	0.663	0.229	0.376	0.644	0.684	0.649	0.627	0.189	0.501	0.624	0.674	0.431	0.591	0.203	0.537	0.584	0.739	0.202	0.284	0.73	0.622	0.663	0.67	0.631	0.624	0.462	0.603	0.592	0.638	0.598	0.572	0.548	0.559	0.611	0.607	0.537	0.583	0.613	0.635	0.679	0.706	0.398
500	dmarA_EVC_2	6.09972222222222	0.782	0.79	0.76	0.797	0.722	0.753	0.243	0.424	0.749	0.782	0.746	0.727	0.185	0.571	0.713	0.765	0.542	0.719	0.222	0.573	0.609	0.83	0.21	0.328	0.804	0.716	0.747	0.752	0.725	0.707	0.581	0.712	0.692	0.731	0.698	0.673	0.663	0.663	0.706	0.697	0.668	0.706	0.707	0.733	0.756	0.783	0.458
501	dmarA_EVC_2	6.65416666666667	0.857	0.869	0.83	0.877	0.806	0.837	0.264	0.497	0.828	0.86	0.823	0.817	0.186	0.655	0.795	0.848	0.66	0.79	0.252	0.606	0.66	0.918	0.214	0.359	0.872	0.793	0.824	0.831	0.81	0.786	0.678	0.789	0.775	0.806	0.78	0.747	0.734	0.743	0.786	0.773	0.73	0.779	0.768	0.802	0.826	0.855	0.55
502	dmarA_EVC_2	7.20888888888889	0.915	0.922	0.882	0.931	0.87	0.91	0.295	0.559	0.907	0.935	0.897	0.887	0.192	0.745	0.866	0.924	0.733	0.864	0.313	0.635	0.72	0.981	0.223	0.388	0.927	0.864	0.882	0.892	0.874	0.847	0.731	0.852	0.837	0.87	0.838	0.808	0.794	0.8	0.844	0.832	0.792	0.838	0.828	0.866	0.89	0.912	0.628
503	dmarA_EVC_2	7.76333333333333	0.954	0.964	0.921	0.968	0.911	0.956	0.324	0.592	0.955	0.968	0.943	0.921	0.182	0.808	0.915	0.966	0.783	0.918	0.373	0.66	0.761	1.021	0.229	0.408	0.966	0.902	0.911	0.919	0.911	0.887	0.763	0.89	0.875	0.896	0.874	0.841	0.833	0.834	0.883	0.869	0.833	0.872	0.856	0.896	0.927	0.947	0.674
504	dmarA_EVC_2	8.31805555555555	0.994	1.003	0.959	1.014	0.954	0.988	0.358	0.626	0.999	1.015	0.981	0.963	0.196	0.847	0.949	1.008	0.844	0.963	0.428	0.714	0.803	1.068	0.231	0.444	0.99	0.941	0.959	0.97	0.951	0.927	0.785	0.932	0.918	0.936	0.913	0.881	0.872	0.873	0.921	0.91	0.875	0.92	0.892	0.936	0.97	0.995	0.735
505	dmarA_EVC_2	8.8725	1.01	1.024	0.98	1.035	0.968	1.016	0.383	0.632	1.022	1.036	1.002	0.984	0.189	0.875	0.982	1.043	0.877	0.985	0.453	0.729	0.824	1.098	0.237	0.481	1.018	0.965	0.986	0.989	0.981	0.951	0.81	0.943	0.938	0.966	0.938	0.905	0.896	0.895	0.944	0.932	0.896	0.933	0.915	0.958	0.997	1.011	0.743
506	dmarA_EVC_2	9.42694444444444	1.026	1.035	1.009	1.061	1.002	1.052	0.414	0.655	1.051	1.068	1.024	1.019	0.198	0.901	1.002	1.076	0.912	1.022	0.497	0.768	0.854	1.142	0.252	0.524	1.027	0.996	1.022	1.03	1.015	0.984	0.839	0.974	0.974	1.004	0.971	0.939	0.926	0.932	0.974	0.966	0.921	0.968	0.948	0.995	1.034	1.049	0.781
507	dmarA_EVC_2	9.98138888888889	1.031	1.044	1.026	1.08	1.024	1.075	0.431	0.668	1.08	1.088	1.04	1.045	0.206	0.911	1.018	1.106	0.941	1.046	0.531	0.793	0.876	1.162	0.263	0.567	1.039	1.009	1.043	1.047	1.036	1.005	0.853	0.998	1.003	1.024	0.992	0.963	0.95	0.956	0.995	0.987	0.945	0.995	0.976	1.017	1.057	1.069	0.817
508	dmarA_EVC_2	10.5358333333333	1.049	1.052	1.035	1.089	1.034	1.082	0.447	0.679	1.096	1.099	1.058	1.049	0.217	0.933	1.036	1.121	0.966	1.064	0.568	0.815	0.893	1.168	0.281	0.607	1.046	1.017	1.05	1.059	1.042	1.012	0.871	1.021	1.016	1.032	1.002	0.978	0.97	0.967	1.004	0.997	0.966	1.006	0.991	1.024	1.066	1.077	0.836
509	dmarA_EVC_2	11.0905555555556	1.053	1.054	1.043	1.099	1.036	1.085	0.454	0.684	1.106	1.111	1.069	1.064	0.229	0.941	1.052	1.124	0.989	1.072	0.6	0.842	0.91	1.173	0.298	0.63	1.051	1.02	1.062	1.065	1.046	1.018	0.886	1.028	1.025	1.043	1.01	0.986	0.981	0.975	1.011	1.004	0.968	1.008	0.999	1.039	1.073	1.086	0.855
510	dmarA_EVC_2	11.645	1.062	1.062	1.049	1.105	1.043	1.087	0.454	0.695	1.111	1.114	1.077	1.068	0.24	0.957	1.055	1.134	0.997	1.075	0.616	0.859	0.927	1.184	0.323	0.668	1.058	1.023	1.063	1.072	1.05	1.022	0.894	1.033	1.03	1.051	1.015	0.991	0.988	0.983	1.02	1.013	0.977	1.015	1.01	1.044	1.074	1.095	0.88
511	dmarA_EVC_2	12.1994444444444	1.067	1.071	1.063	1.11	1.044	1.091	0.469	0.703	1.111	1.119	1.077	1.067	0.254	0.967	1.062	1.139	1.003	1.08	0.628	0.874	0.935	1.195	0.344	0.689	1.067	1.03	1.078	1.081	1.059	1.024	0.903	1.04	1.03	1.05	1.02	0.998	0.992	0.99	1.02	1.018	0.98	1.025	1.016	1.053	1.086	1.097	0.893
512	dmarA_EVC_2	12.7538888888889	1.074	1.074	1.066	1.121	1.052	1.097	0.468	0.717	1.127	1.129	1.084	1.075	0.281	0.978	1.066	1.148	1.015	1.09	0.632	0.884	0.945	1.202	0.367	0.72	1.078	1.036	1.078	1.092	1.067	1.032	0.908	1.051	1.041	1.057	1.026	1.007	0.996	0.994	1.03	1.022	0.986	1.037	1.027	1.062	1.092	1.112	0.913
513	dmarA_pacrAB_1	0	0.202	0.166	0.173	0.177	0.168	0.199	0.206	0.21	0.189	0.2	0.198	0.216	0.201	0.203	0.178	0.177	0.173	0.168	0.161	0.171	0.172	0.172	0.17	0.186	0.185	0.191	0.281	0.296	0.288	0.3	0.291	0.305	0.304	0.318	0.296	0.281	0.281	0.267	0.268	0.274	0.303	0.326	0.322	0.32	0.316	0.265	0.19
514	dmarA_pacrAB_1	0.555	0.209	0.172	0.18	0.184	0.171	0.202	0.205	0.211	0.19	0.202	0.197	0.222	0.204	0.207	0.179	0.179	0.179	0.174	0.167	0.176	0.178	0.177	0.172	0.187	0.187	0.186	0.195	0.183	0.188	0.203	0.208	0.215	0.211	0.213	0.215	0.216	0.215	0.199	0.19	0.192	0.193	0.192	0.189	0.197	0.191	0.19	0.194
515	dmarA_pacrAB_1	1.10944444444444	0.208	0.17	0.178	0.185	0.17	0.188	0.187	0.192	0.183	0.192	0.19	0.213	0.2	0.203	0.176	0.18	0.18	0.176	0.165	0.182	0.185	0.182	0.171	0.186	0.195	0.199	0.193	0.189	0.188	0.185	0.182	0.185	0.188	0.188	0.19	0.191	0.19	0.185	0.182	0.186	0.192	0.196	0.198	0.21	0.206	0.199	0.204
516	dmarA_pacrAB_1	1.66416666666667	0.238	0.187	0.192	0.202	0.181	0.197	0.182	0.188	0.191	0.215	0.202	0.226	0.2	0.222	0.185	0.192	0.187	0.188	0.17	0.199	0.194	0.202	0.173	0.19	0.197	0.195	0.202	0.196	0.192	0.188	0.183	0.189	0.191	0.189	0.185	0.193	0.194	0.188	0.192	0.195	0.201	0.206	0.204	0.217	0.215	0.213	0.208
517	dmarA_pacrAB_1	2.21861111111111	0.274	0.219	0.223	0.241	0.208	0.221	0.187	0.203	0.218	0.261	0.239	0.278	0.199	0.258	0.21	0.228	0.2	0.199	0.168	0.233	0.208	0.234	0.175	0.199	0.215	0.211	0.216	0.214	0.217	0.21	0.198	0.202	0.213	0.217	0.207	0.214	0.218	0.209	0.219	0.212	0.215	0.225	0.225	0.246	0.244	0.246	0.22
518	dmarA_pacrAB_1	2.77305555555556	0.367	0.285	0.283	0.311	0.265	0.286	0.194	0.221	0.274	0.338	0.288	0.361	0.196	0.304	0.26	0.283	0.217	0.231	0.166	0.284	0.218	0.295	0.175	0.211	0.253	0.248	0.267	0.267	0.261	0.242	0.223	0.236	0.253	0.258	0.239	0.255	0.263	0.241	0.262	0.253	0.247	0.264	0.259	0.29	0.295	0.304	0.243
519	dmarA_pacrAB_1	3.3275	0.499	0.395	0.378	0.438	0.374	0.398	0.198	0.249	0.36	0.454	0.389	0.494	0.192	0.366	0.351	0.4	0.258	0.298	0.164	0.39	0.231	0.401	0.175	0.225	0.337	0.327	0.354	0.347	0.362	0.329	0.277	0.298	0.322	0.329	0.312	0.324	0.328	0.31	0.362	0.342	0.319	0.36	0.345	0.393	0.396	0.405	0.285
520	dmarA_pacrAB_1	3.8825	0.707	0.565	0.521	0.638	0.523	0.577	0.213	0.294	0.452	0.634	0.532	0.69	0.192	0.44	0.471	0.567	0.334	0.417	0.167	0.552	0.246	0.578	0.176	0.246	0.461	0.447	0.498	0.501	0.497	0.43	0.344	0.381	0.442	0.452	0.419	0.442	0.408	0.414	0.498	0.467	0.431	0.492	0.457	0.515	0.538	0.568	0.362
521	dmarA_pacrAB_1	4.43694444444444	0.887	0.769	0.726	0.873	0.723	0.795	0.235	0.359	0.607	0.843	0.737	0.91	0.195	0.538	0.637	0.762	0.447	0.587	0.165	0.728	0.249	0.811	0.177	0.285	0.67	0.65	0.703	0.715	0.729	0.648	0.457	0.558	0.65	0.639	0.595	0.625	0.541	0.582	0.71	0.672	0.578	0.678	0.63	0.683	0.739	0.782	0.468
522	dmarA_pacrAB_1	4.99166666666667	1.004	0.92	0.874	1.011	0.842	0.941	0.252	0.416	0.771	0.981	0.9	1.051	0.193	0.67	0.784	0.909	0.576	0.791	0.169	0.853	0.252	0.985	0.179	0.343	0.821	0.804	0.86	0.868	0.868	0.789	0.575	0.698	0.793	0.81	0.779	0.801	0.683	0.744	0.84	0.782	0.731	0.865	0.812	0.843	0.885	0.916	0.581
523	dmarA_pacrAB_1	5.54611111111111	1.108	1.04	0.981	1.127	0.981	1.082	0.281	0.512	0.9	1.104	1.042	1.159	0.19	0.807	0.932	1.074	0.736	0.924	0.165	0.925	0.238	1.136	0.177	0.393	0.956	0.925	0.988	1.003	1.03	0.967	0.728	0.854	0.916	0.921	0.899	0.934	0.789	0.898	0.999	0.937	0.848	0.98	0.926	0.971	1.017	1.04	0.684
524	dmarA_pacrAB_1	6.10083333333333	1.162	1.115	1.066	1.193	1.078	1.159	0.302	0.58	0.983	1.178	1.131	1.236	0.186	0.928	1.025	1.176	0.865	1.066	0.165	0.985	0.221	1.239	0.18	0.443	1.046	1.005	1.078	1.086	1.121	1.066	0.844	0.942	0.993	1.009	0.982	1.002	0.868	0.977	1.09	1.017	0.982	1.092	1.065	1.072	1.105	1.112	0.805
525	dmarA_pacrAB_1	6.65527777777778	1.227	1.179	1.123	1.258	1.157	1.237	0.335	0.685	1.074	1.236	1.196	1.291	0.186	1.066	1.126	1.252	0.95	1.149	0.168	1.036	0.214	1.318	0.184	0.513	1.117	1.052	1.151	1.156	1.195	1.152	0.927	1.014	1.046	1.05	1.046	1.08	0.987	1.061	1.164	1.083	1.033	1.136	1.135	1.118	1.171	1.179	0.887
526	dmarA_pacrAB_1	7.21	1.282	1.234	1.188	1.299	1.214	1.291	0.368	0.733	1.135	1.274	1.248	1.331	0.184	1.151	1.184	1.29	1.005	1.205	0.166	1.07	0.204	1.377	0.188	0.599	1.188	1.1	1.212	1.207	1.249	1.202	0.986	1.06	1.096	1.115	1.099	1.137	1.059	1.1	1.198	1.137	1.098	1.178	1.203	1.153	1.215	1.222	0.972
527	dmarA_pacrAB_1	7.76444444444444	1.327	1.29	1.24	1.339	1.258	1.33	0.407	0.791	1.192	1.31	1.293	1.367	0.182	1.187	1.229	1.334	1.067	1.257	0.163	1.115	0.202	1.425	0.187	0.691	1.24	1.134	1.261	1.269	1.306	1.257	1.043	1.117	1.153	1.16	1.152	1.208	1.14	1.158	1.232	1.162	1.114	1.195	1.252	1.19	1.266	1.274	1.039
528	dmarA_pacrAB_1	8.31888888888889	1.372	1.319	1.268	1.367	1.288	1.369	0.441	0.817	1.231	1.34	1.314	1.394	0.186	1.231	1.269	1.367	1.132	1.308	0.165	1.161	0.202	1.457	0.188	0.756	1.274	1.135	1.283	1.296	1.337	1.296	1.08	1.164	1.184	1.176	1.186	1.257	1.193	1.223	1.267	1.214	1.154	1.233	1.307	1.212	1.312	1.324	1.091
529	dmarA_pacrAB_1	8.87361111111111	1.402	1.328	1.288	1.375	1.306	1.377	0.469	0.836	1.239	1.346	1.338	1.403	0.183	1.27	1.292	1.387	1.143	1.338	0.165	1.198	0.202	1.474	0.188	0.814	1.288	1.164	1.307	1.318	1.343	1.308	1.102	1.184	1.198	1.186	1.187	1.278	1.212	1.224	1.274	1.238	1.171	1.265	1.353	1.226	1.343	1.341	1.124
530	dmarA_pacrAB_1	9.42805555555555	1.432	1.342	1.296	1.384	1.33	1.38	0.495	0.876	1.271	1.361	1.359	1.412	0.185	1.299	1.313	1.395	1.191	1.357	0.168	1.216	0.2	1.489	0.186	0.854	1.298	1.175	1.32	1.332	1.353	1.315	1.141	1.219	1.216	1.202	1.22	1.296	1.24	1.237	1.281	1.237	1.174	1.26	1.38	1.24	1.365	1.351	1.154
531	dmarA_pacrAB_1	9.98277777777778	1.456	1.35	1.301	1.392	1.345	1.382	0.518	0.924	1.307	1.361	1.376	1.42	0.186	1.32	1.335	1.406	1.221	1.356	0.165	1.226	0.203	1.492	0.186	0.89	1.311	1.179	1.328	1.335	1.36	1.323	1.17	1.237	1.23	1.23	1.23	1.292	1.255	1.248	1.288	1.257	1.201	1.274	1.419	1.258	1.371	1.347	1.177
532	dmarA_pacrAB_1	10.5372222222222	1.463	1.353	1.31	1.395	1.347	1.377	0.523	0.927	1.314	1.363	1.383	1.419	0.184	1.329	1.347	1.415	1.246	1.362	0.166	1.231	0.203	1.494	0.186	0.911	1.316	1.175	1.324	1.332	1.354	1.319	1.192	1.253	1.253	1.24	1.232	1.294	1.258	1.249	1.301	1.268	1.201	1.276	1.424	1.26	1.375	1.352	1.207
533	dmarA_pacrAB_1	11.0916666666667	1.479	1.359	1.317	1.401	1.357	1.388	0.538	0.941	1.319	1.37	1.391	1.427	0.185	1.342	1.35	1.42	1.24	1.365	0.165	1.239	0.21	1.496	0.187	0.935	1.335	1.196	1.343	1.345	1.363	1.324	1.208	1.258	1.255	1.253	1.247	1.304	1.269	1.254	1.307	1.266	1.204	1.289	1.425	1.268	1.386	1.362	1.222
534	dmarA_pacrAB_1	11.6461111111111	1.488	1.363	1.319	1.401	1.354	1.389	0.532	0.966	1.323	1.378	1.4	1.43	0.183	1.35	1.356	1.423	1.249	1.374	0.169	1.249	0.221	1.501	0.19	0.951	1.335	1.197	1.338	1.347	1.367	1.321	1.218	1.255	1.258	1.248	1.25	1.31	1.271	1.257	1.314	1.262	1.209	1.299	1.433	1.277	1.391	1.363	1.237
535	dmarA_pacrAB_1	12.2005555555556	1.503	1.369	1.323	1.409	1.36	1.389	0.524	0.981	1.326	1.379	1.401	1.434	0.186	1.36	1.362	1.427	1.254	1.38	0.168	1.241	0.234	1.506	0.188	0.967	1.33	1.198	1.339	1.352	1.374	1.328	1.235	1.273	1.26	1.254	1.253	1.305	1.278	1.28	1.323	1.266	1.219	1.305	1.421	1.266	1.392	1.357	1.245
536	dmarA_pacrAB_1	12.7552777777778	1.515	1.366	1.325	1.404	1.362	1.395	0.52	0.996	1.333	1.382	1.404	1.437	0.183	1.366	1.377	1.425	1.247	1.39	0.17	1.25	0.251	1.507	0.188	0.992	1.334	1.21	1.341	1.352	1.365	1.323	1.246	1.277	1.267	1.252	1.26	1.314	1.272	1.267	1.324	1.274	1.237	1.319	1.43	1.276	1.395	1.367	1.261
537	dmarA_pacrAB_2	0	0.13	0.107	0.112	0.118	0.12	0.11	0.107	0.11	0.114	0.11	0.112	0.112	0.118	0.112	0.116	0.116	0.119	0.133	0.113	0.114	0.113	0.12	0.119	0.116	0.109	0.11	0.113	0.111	0.111	0.116	0.112	0.122	0.112	0.111	0.121	0.116	0.116	0.121	0.122	0.12	0.122	0.12	0.118	0.119	0.118	0.124	0.129
538	dmarA_pacrAB_2	0.566944444444444	0.19	0.182	0.187	0.189	0.174	0.179	0.182	0.188	0.179	0.178	0.161	0.167	0.169	0.167	0.159	0.172	0.183	0.19	0.176	0.178	0.167	0.179	0.182	0.177	0.182	0.19	0.186	0.182	0.182	0.19	0.179	0.187	0.186	0.18	0.185	0.178	0.179	0.183	0.185	0.177	0.18	0.181	0.166	0.16	0.157	0.161	0.182
539	dmarA_pacrAB_2	1.12138888888889	0.197	0.191	0.198	0.199	0.181	0.191	0.189	0.201	0.189	0.188	0.168	0.173	0.177	0.181	0.165	0.179	0.195	0.206	0.188	0.19	0.173	0.189	0.192	0.182	0.186	0.198	0.204	0.209	0.205	0.203	0.198	0.206	0.206	0.194	0.203	0.2	0.197	0.199	0.195	0.193	0.2	0.198	0.18	0.17	0.166	0.167	0.189
540	dmarA_pacrAB_2	1.67611111111111	0.207	0.188	0.194	0.201	0.178	0.191	0.183	0.191	0.185	0.187	0.169	0.176	0.182	0.177	0.165	0.18	0.196	0.209	0.186	0.188	0.174	0.187	0.186	0.187	0.185	0.185	0.185	0.188	0.186	0.191	0.187	0.19	0.188	0.184	0.192	0.192	0.191	0.191	0.187	0.185	0.188	0.187	0.175	0.167	0.168	0.172	0.184
541	dmarA_pacrAB_2	2.23055555555556	0.194	0.19	0.203	0.204	0.185	0.195	0.182	0.19	0.188	0.192	0.178	0.186	0.188	0.191	0.175	0.189	0.197	0.208	0.183	0.194	0.18	0.19	0.186	0.19	0.186	0.182	0.18	0.183	0.183	0.186	0.181	0.185	0.183	0.18	0.19	0.191	0.189	0.193	0.188	0.189	0.187	0.185	0.178	0.179	0.183	0.182	0.189
542	dmarA_pacrAB_2	2.78527777777778	0.213	0.204	0.226	0.226	0.202	0.211	0.186	0.196	0.212	0.225	0.199	0.213	0.2	0.222	0.197	0.211	0.203	0.223	0.183	0.211	0.205	0.219	0.186	0.192	0.203	0.193	0.193	0.198	0.196	0.2	0.19	0.197	0.202	0.198	0.202	0.21	0.207	0.209	0.2	0.201	0.198	0.204	0.2	0.201	0.208	0.206	0.203
543	dmarA_pacrAB_2	3.34	0.227	0.225	0.271	0.262	0.231	0.246	0.196	0.208	0.245	0.27	0.233	0.249	0.191	0.274	0.235	0.261	0.218	0.249	0.182	0.235	0.223	0.255	0.19	0.203	0.219	0.201	0.207	0.218	0.216	0.22	0.201	0.214	0.222	0.228	0.228	0.234	0.23	0.238	0.226	0.224	0.22	0.238	0.232	0.235	0.245	0.244	0.222
544	dmarA_pacrAB_2	3.89472222222222	0.276	0.283	0.368	0.338	0.305	0.336	0.209	0.223	0.316	0.364	0.31	0.352	0.188	0.343	0.306	0.351	0.241	0.305	0.189	0.301	0.254	0.324	0.193	0.211	0.275	0.237	0.251	0.272	0.269	0.279	0.232	0.257	0.281	0.293	0.29	0.304	0.293	0.302	0.292	0.296	0.277	0.316	0.304	0.299	0.322	0.314	0.248
545	dmarA_pacrAB_2	4.44916666666667	0.352	0.369	0.515	0.476	0.437	0.471	0.231	0.248	0.414	0.5	0.408	0.475	0.189	0.44	0.415	0.483	0.294	0.428	0.185	0.413	0.295	0.444	0.197	0.218	0.356	0.303	0.32	0.358	0.363	0.376	0.297	0.335	0.386	0.401	0.386	0.401	0.388	0.411	0.423	0.409	0.379	0.438	0.418	0.404	0.424	0.441	0.293
546	dmarA_pacrAB_2	5.00361111111111	0.483	0.519	0.748	0.685	0.642	0.718	0.265	0.295	0.547	0.729	0.593	0.757	0.189	0.545	0.563	0.725	0.393	0.637	0.186	0.644	0.305	0.658	0.2	0.229	0.503	0.412	0.444	0.503	0.51	0.539	0.364	0.455	0.53	0.557	0.542	0.586	0.54	0.605	0.674	0.646	0.523	0.603	0.645	0.632	0.617	0.693	0.371
547	dmarA_pacrAB_2	5.55833333333333	0.634	0.683	0.915	0.868	0.804	0.876	0.284	0.334	0.723	0.926	0.793	0.934	0.189	0.709	0.762	0.891	0.54	0.861	0.183	0.835	0.268	0.897	0.207	0.244	0.686	0.582	0.595	0.668	0.666	0.693	0.475	0.623	0.715	0.74	0.728	0.769	0.69	0.781	0.877	0.836	0.68	0.773	0.833	0.839	0.793	0.902	0.462
548	dmarA_pacrAB_2	6.11277777777778	0.784	0.829	1.029	1.033	0.988	1.029	0.323	0.412	0.89	1.052	0.944	1.073	0.192	0.836	0.875	1.025	0.75	0.97	0.185	0.957	0.241	1.029	0.209	0.269	0.826	0.691	0.713	0.814	0.83	0.869	0.631	0.783	0.86	0.898	0.874	0.934	0.816	0.952	1.036	1.005	0.824	0.919	0.988	0.994	0.951	1.056	0.566
549	dmarA_pacrAB_2	6.6675	0.891	0.925	1.11	1.134	1.089	1.123	0.357	0.504	1.001	1.139	1.057	1.16	0.192	0.964	0.997	1.103	0.878	1.075	0.188	1.05	0.243	1.115	0.213	0.287	0.927	0.813	0.834	0.916	0.943	0.983	0.757	0.919	1.005	1.027	1	1.038	0.927	1.05	1.133	1.115	0.958	1.046	1.099	1.11	1.058	1.157	0.669
550	dmarA_pacrAB_2	7.22194444444444	0.969	0.981	1.17	1.183	1.149	1.177	0.387	0.591	1.086	1.189	1.129	1.221	0.191	1.077	1.06	1.155	0.999	1.132	0.185	1.1	0.223	1.176	0.211	0.302	0.983	0.879	0.905	1	1.019	1.05	0.832	0.971	1.055	1.098	1.075	1.103	1.016	1.121	1.186	1.157	1.005	1.096	1.167	1.175	1.132	1.219	0.777
551	dmarA_pacrAB_2	7.77666666666666	1.038	1.03	1.213	1.229	1.206	1.206	0.41	0.623	1.149	1.232	1.175	1.266	0.194	1.143	1.107	1.192	1.07	1.19	0.187	1.141	0.221	1.218	0.217	0.324	1.023	0.928	0.948	1.057	1.075	1.105	0.914	1.041	1.12	1.153	1.122	1.149	1.061	1.168	1.232	1.208	1.063	1.139	1.22	1.227	1.188	1.272	0.856
552	dmarA_pacrAB_2	8.33138888888889	1.101	1.078	1.253	1.257	1.247	1.239	0.432	0.677	1.214	1.264	1.217	1.308	0.194	1.196	1.154	1.23	1.125	1.234	0.184	1.176	0.221	1.256	0.22	0.345	1.061	0.971	0.989	1.092	1.117	1.16	0.978	1.091	1.169	1.189	1.162	1.191	1.11	1.221	1.277	1.259	1.103	1.175	1.258	1.265	1.241	1.311	0.905
553	dmarA_pacrAB_2	8.88583333333333	1.125	1.098	1.288	1.279	1.273	1.267	0.45	0.692	1.252	1.286	1.25	1.34	0.193	1.237	1.193	1.26	1.178	1.265	0.181	1.199	0.228	1.279	0.217	0.381	1.082	1.02	1.018	1.117	1.144	1.185	0.987	1.115	1.2	1.218	1.206	1.204	1.121	1.235	1.304	1.289	1.137	1.209	1.292	1.301	1.285	1.346	0.942
554	dmarA_pacrAB_2	9.44055555555555	1.141	1.113	1.302	1.292	1.293	1.273	0.46	0.681	1.273	1.296	1.268	1.353	0.194	1.27	1.22	1.272	1.213	1.32	0.188	1.218	0.237	1.288	0.219	0.417	1.095	1.049	1.02	1.137	1.163	1.198	1.026	1.159	1.234	1.242	1.235	1.23	1.152	1.248	1.316	1.287	1.151	1.223	1.305	1.308	1.305	1.356	0.981
555	dmarA_pacrAB_2	9.995	1.145	1.137	1.31	1.285	1.294	1.263	0.461	0.703	1.3	1.309	1.283	1.365	0.194	1.296	1.251	1.28	1.238	1.335	0.19	1.236	0.25	1.29	0.22	0.462	1.116	1.055	1.012	1.155	1.191	1.218	1.05	1.164	1.237	1.239	1.246	1.256	1.182	1.276	1.32	1.296	1.148	1.221	1.308	1.316	1.333	1.353	1.007
556	dmarA_pacrAB_2	10.5497222222222	1.151	1.126	1.318	1.284	1.299	1.248	0.453	0.678	1.313	1.321	1.309	1.377	0.196	1.312	1.263	1.285	1.258	1.347	0.185	1.237	0.267	1.31	0.224	0.502	1.121	1.037	0.993	1.125	1.169	1.2	1.05	1.156	1.233	1.235	1.228	1.218	1.153	1.257	1.316	1.295	1.133	1.203	1.318	1.327	1.33	1.35	1.036
557	dmarA_pacrAB_2	11.1044444444444	1.173	1.155	1.316	1.299	1.309	1.273	0.467	0.714	1.331	1.33	1.317	1.384	0.194	1.334	1.283	1.296	1.259	1.356	0.187	1.247	0.286	1.32	0.22	0.528	1.144	1.065	1.021	1.167	1.208	1.231	1.1	1.19	1.254	1.255	1.245	1.251	1.192	1.274	1.31	1.313	1.17	1.236	1.327	1.335	1.358	1.354	1.062
558	dmarA_pacrAB_2	11.6588888888889	1.179	1.169	1.319	1.294	1.302	1.277	0.474	0.737	1.337	1.335	1.321	1.392	0.195	1.347	1.299	1.309	1.281	1.361	0.189	1.254	0.323	1.334	0.221	0.573	1.146	1.071	1.021	1.173	1.226	1.249	1.111	1.185	1.254	1.25	1.252	1.27	1.212	1.292	1.311	1.311	1.167	1.231	1.331	1.338	1.362	1.348	1.086
559	dmarA_pacrAB_2	12.2136111111111	1.183	1.179	1.327	1.312	1.299	1.28	0.473	0.703	1.345	1.348	1.332	1.397	0.192	1.354	1.307	1.322	1.286	1.371	0.187	1.254	0.382	1.341	0.224	0.616	1.158	1.084	1.025	1.164	1.218	1.243	1.136	1.202	1.277	1.259	1.255	1.274	1.205	1.285	1.313	1.313	1.181	1.248	1.338	1.345	1.363	1.351	1.102
560	dmarA_pacrAB_2	12.7683333333333	1.189	1.174	1.328	1.309	1.3	1.277	0.467	0.694	1.337	1.34	1.334	1.401	0.198	1.357	1.307	1.317	1.281	1.38	0.189	1.254	0.484	1.352	0.222	0.639	1.168	1.089	1.023	1.161	1.204	1.207	1.116	1.171	1.262	1.26	1.259	1.264	1.2	1.279	1.309	1.297	1.164	1.238	1.339	1.352	1.367	1.349	1.107
561	dmarA_pmarRAB_1	0	0.208	0.295	0.338	0.342	0.318	0.234	0.222	0.187	0.173	0.175	0.16	0.175	0.165	0.199	0.279	0.334	0.373	0.37	0.312	0.245	0.243	0.23	0.171	0.173	0.198	0.352	0.432	0.391	0.387	0.353	0.358	0.325	0.3	0.318	0.306	0.325	0.349	0.367	0.417	0.416	0.451	0.436	0.404	0.391	0.382	0.37	0.333
562	dmarA_pmarRAB_1	0.555	0.217	0.195	0.192	0.196	0.173	0.187	0.189	0.189	0.179	0.185	0.167	0.178	0.17	0.176	0.162	0.172	0.182	0.176	0.172	0.171	0.178	0.177	0.175	0.179	0.191	0.195	0.194	0.202	0.195	0.195	0.186	0.19	0.192	0.19	0.181	0.175	0.176	0.175	0.174	0.17	0.179	0.183	0.184	0.189	0.185	0.188	0.188
563	dmarA_pmarRAB_1	1.10944444444444	0.215	0.191	0.19	0.19	0.169	0.183	0.181	0.189	0.183	0.205	0.174	0.18	0.172	0.181	0.167	0.177	0.184	0.179	0.172	0.174	0.177	0.178	0.172	0.178	0.188	0.191	0.19	0.195	0.203	0.207	0.203	0.205	0.204	0.197	0.189	0.183	0.177	0.176	0.178	0.178	0.189	0.188	0.187	0.19	0.189	0.189	0.185
564	dmarA_pmarRAB_1	1.66416666666667	0.209	0.198	0.198	0.203	0.174	0.187	0.182	0.191	0.188	0.214	0.188	0.19	0.174	0.196	0.173	0.187	0.185	0.179	0.169	0.18	0.181	0.186	0.169	0.179	0.192	0.196	0.192	0.202	0.202	0.208	0.2	0.203	0.199	0.191	0.186	0.179	0.178	0.178	0.185	0.179	0.189	0.189	0.192	0.19	0.19	0.195	0.185
565	dmarA_pmarRAB_1	2.21861111111111	0.226	0.222	0.221	0.235	0.193	0.205	0.181	0.194	0.206	0.251	0.217	0.217	0.18	0.23	0.193	0.211	0.192	0.191	0.169	0.204	0.194	0.212	0.168	0.181	0.206	0.207	0.211	0.22	0.214	0.215	0.206	0.207	0.206	0.202	0.196	0.196	0.198	0.199	0.204	0.194	0.207	0.212	0.215	0.218	0.219	0.222	0.196
566	dmarA_pmarRAB_1	2.77305555555556	0.238	0.267	0.262	0.293	0.234	0.25	0.191	0.209	0.246	0.323	0.271	0.272	0.176	0.282	0.237	0.262	0.202	0.211	0.168	0.239	0.205	0.258	0.169	0.188	0.234	0.226	0.243	0.244	0.237	0.248	0.226	0.231	0.234	0.232	0.221	0.225	0.223	0.226	0.243	0.226	0.234	0.249	0.254	0.26	0.268	0.273	0.212
567	dmarA_pmarRAB_1	3.3275	0.272	0.369	0.351	0.408	0.311	0.328	0.187	0.219	0.315	0.428	0.359	0.381	0.175	0.339	0.309	0.36	0.221	0.257	0.166	0.301	0.214	0.348	0.169	0.194	0.309	0.29	0.333	0.323	0.296	0.318	0.261	0.269	0.291	0.29	0.277	0.288	0.28	0.292	0.323	0.285	0.28	0.312	0.324	0.338	0.357	0.364	0.245
568	dmarA_pmarRAB_1	3.88222222222222	0.324	0.488	0.466	0.545	0.422	0.451	0.189	0.249	0.387	0.544	0.469	0.522	0.176	0.402	0.404	0.487	0.262	0.352	0.166	0.399	0.226	0.467	0.17	0.205	0.405	0.376	0.423	0.42	0.391	0.42	0.333	0.344	0.383	0.379	0.361	0.375	0.369	0.389	0.445	0.392	0.389	0.433	0.435	0.456	0.473	0.482	0.288
569	dmarA_pmarRAB_1	4.43694444444444	0.426	0.655	0.636	0.726	0.571	0.608	0.196	0.301	0.496	0.722	0.616	0.702	0.176	0.465	0.518	0.671	0.343	0.471	0.164	0.53	0.229	0.648	0.17	0.219	0.56	0.508	0.577	0.561	0.525	0.558	0.406	0.455	0.516	0.518	0.498	0.516	0.488	0.51	0.602	0.514	0.498	0.57	0.586	0.598	0.621	0.652	0.36
570	dmarA_pmarRAB_1	4.99166666666667	0.542	0.802	0.769	0.881	0.708	0.76	0.198	0.357	0.64	0.865	0.763	0.853	0.175	0.539	0.675	0.822	0.452	0.621	0.168	0.701	0.23	0.822	0.175	0.239	0.708	0.67	0.722	0.739	0.703	0.723	0.531	0.596	0.652	0.653	0.642	0.667	0.657	0.691	0.789	0.69	0.631	0.717	0.764	0.777	0.775	0.822	0.451
571	dmarA_pmarRAB_1	5.54638888888889	0.65	0.911	0.889	0.994	0.812	0.881	0.209	0.429	0.751	0.988	0.858	0.975	0.174	0.616	0.777	0.958	0.56	0.791	0.165	0.799	0.221	0.961	0.171	0.253	0.838	0.766	0.835	0.834	0.804	0.825	0.671	0.698	0.746	0.736	0.732	0.774	0.757	0.777	0.898	0.791	0.777	0.847	0.861	0.874	0.895	0.946	0.535
572	dmarA_pmarRAB_1	6.10083333333333	0.743	1.01	0.988	1.086	0.912	0.984	0.215	0.493	0.827	1.096	0.974	1.095	0.171	0.675	0.868	1.051	0.683	0.896	0.166	0.881	0.211	1.083	0.174	0.275	0.945	0.872	0.943	0.924	0.895	0.899	0.739	0.776	0.83	0.85	0.85	0.891	0.859	0.855	0.967	0.869	0.861	0.943	0.957	0.974	0.998	1.048	0.619
573	dmarA_pmarRAB_1	6.65555555555555	0.812	1.07	1.058	1.15	0.994	1.064	0.224	0.557	0.923	1.165	1.037	1.17	0.173	0.756	0.961	1.117	0.791	1.008	0.168	0.952	0.208	1.178	0.178	0.297	1.012	0.928	1.012	0.989	0.962	0.958	0.797	0.841	0.886	0.92	0.915	0.955	0.941	0.924	1.039	0.943	0.956	1.023	1.027	1.028	1.057	1.119	0.729
574	dmarA_pmarRAB_1	7.21	0.856	1.122	1.11	1.192	1.05	1.111	0.235	0.61	0.988	1.211	1.102	1.219	0.169	0.839	1.029	1.179	0.869	1.076	0.167	0.999	0.199	1.261	0.181	0.314	1.072	0.966	1.051	1.03	1.008	1.008	0.854	0.884	0.92	0.946	0.941	0.986	0.975	0.951	1.085	0.983	0.994	1.049	1.064	1.073	1.115	1.18	0.82
575	dmarA_pmarRAB_1	7.76472222222222	0.901	1.173	1.16	1.238	1.095	1.148	0.242	0.633	1.051	1.249	1.131	1.257	0.17	0.91	1.085	1.221	0.943	1.128	0.166	1.031	0.196	1.312	0.177	0.331	1.124	1.004	1.095	1.069	1.03	1.042	0.886	0.925	0.967	0.994	0.98	1.027	1.01	0.993	1.121	1.022	1.054	1.114	1.112	1.093	1.16	1.226	0.885
576	dmarA_pmarRAB_1	8.31916666666666	0.942	1.216	1.2	1.277	1.136	1.188	0.253	0.644	1.083	1.28	1.151	1.295	0.172	0.953	1.119	1.25	1	1.167	0.168	1.065	0.194	1.359	0.177	0.364	1.161	1.032	1.133	1.114	1.074	1.081	0.923	0.965	1.01	1.031	1.018	1.069	1.037	1.032	1.154	1.058	1.1	1.143	1.146	1.127	1.211	1.268	0.953
577	dmarA_pmarRAB_1	8.87361111111111	0.98	1.233	1.227	1.289	1.152	1.214	0.259	0.657	1.133	1.31	1.178	1.321	0.17	0.975	1.143	1.298	1.053	1.206	0.165	1.077	0.195	1.395	0.177	0.406	1.173	1.044	1.141	1.12	1.087	1.091	0.93	0.994	1.035	1.049	1.043	1.108	1.063	1.046	1.172	1.068	1.115	1.181	1.186	1.161	1.264	1.307	0.994
578	dmarA_pmarRAB_1	9.42805555555555	1.005	1.249	1.235	1.302	1.179	1.22	0.264	0.666	1.125	1.315	1.191	1.341	0.172	0.998	1.158	1.283	1.072	1.245	0.168	1.115	0.198	1.42	0.178	0.455	1.177	1.057	1.151	1.129	1.103	1.106	0.957	1.01	1.053	1.049	1.056	1.125	1.06	1.054	1.171	1.063	1.123	1.187	1.183	1.172	1.304	1.333	1.027
579	dmarA_pmarRAB_1	9.98277777777778	1.015	1.262	1.254	1.311	1.199	1.23	0.272	0.682	1.171	1.319	1.191	1.345	0.171	1.015	1.198	1.305	1.099	1.246	0.167	1.111	0.208	1.427	0.177	0.519	1.191	1.068	1.166	1.143	1.102	1.1	0.97	1.021	1.057	1.067	1.062	1.118	1.065	1.054	1.173	1.081	1.149	1.201	1.211	1.184	1.328	1.34	1.044
580	dmarA_pmarRAB_1	10.5372222222222	1.016	1.274	1.26	1.329	1.203	1.238	0.275	0.691	1.196	1.332	1.219	1.359	0.173	1.021	1.203	1.308	1.112	1.253	0.167	1.133	0.232	1.434	0.177	0.548	1.196	1.069	1.187	1.159	1.132	1.129	0.981	1.018	1.07	1.075	1.079	1.157	1.083	1.085	1.204	1.072	1.137	1.2	1.206	1.175	1.335	1.341	1.076
581	dmarA_pmarRAB_1	11.0916666666667	1.01	1.283	1.271	1.335	1.214	1.254	0.278	0.697	1.2	1.329	1.22	1.371	0.172	1.027	1.213	1.302	1.121	1.269	0.168	1.129	0.25	1.439	0.179	0.59	1.206	1.077	1.2	1.168	1.133	1.136	0.998	1.032	1.078	1.094	1.083	1.148	1.081	1.083	1.206	1.088	1.132	1.193	1.205	1.18	1.323	1.342	1.102
582	dmarA_pmarRAB_1	11.6461111111111	1.017	1.302	1.278	1.344	1.221	1.252	0.276	0.705	1.212	1.344	1.234	1.382	0.173	1.03	1.199	1.295	1.143	1.282	0.167	1.133	0.284	1.448	0.178	0.624	1.224	1.09	1.215	1.175	1.155	1.13	1.001	1.036	1.085	1.103	1.087	1.144	1.07	1.085	1.195	1.067	1.139	1.199	1.221	1.208	1.336	1.341	1.127
583	dmarA_pmarRAB_1	12.2005555555556	1.024	1.313	1.297	1.348	1.228	1.264	0.274	0.703	1.232	1.356	1.235	1.392	0.173	1.032	1.202	1.306	1.147	1.299	0.167	1.124	0.321	1.457	0.182	0.649	1.231	1.088	1.23	1.196	1.168	1.143	1.012	1.038	1.088	1.109	1.093	1.159	1.079	1.092	1.206	1.086	1.14	1.208	1.234	1.198	1.335	1.348	1.132
584	dmarA_pmarRAB_1	12.7552777777778	1.035	1.321	1.299	1.353	1.235	1.273	0.274	0.728	1.25	1.358	1.231	1.385	0.17	1.031	1.198	1.305	1.141	1.296	0.166	1.119	0.348	1.459	0.183	0.672	1.233	1.099	1.225	1.195	1.165	1.134	1.008	1.044	1.091	1.103	1.104	1.157	1.078	1.107	1.207	1.084	1.149	1.214	1.224	1.19	1.336	1.342	1.13
585	dmarA_pmarRAB_2	0	0.128	0.105	0.113	0.112	0.111	0.117	0.106	0.111	0.112	0.113	0.113	0.115	0.119	0.117	0.118	0.117	0.125	0.127	0.117	0.118	0.114	0.116	0.115	0.115	0.112	0.108	0.116	0.111	0.119	0.113	0.111	0.117	0.117	0.109	0.116	0.119	0.121	0.117	0.121	0.121	0.127	0.119	0.118	0.121	0.118	0.129	0.127
586	dmarA_pmarRAB_2	0.591944444444444	0.195	0.182	0.183	0.185	0.167	0.178	0.171	0.178	0.17	0.174	0.161	0.166	0.174	0.176	0.161	0.167	0.171	0.17	0.163	0.165	0.164	0.171	0.171	0.161	0.189	0.183	0.185	0.172	0.176	0.18	0.176	0.178	0.178	0.167	0.169	0.169	0.172	0.17	0.165	0.157	0.204	0.179	0.156	0.15	0.151	0.159	0.169
587	dmarA_pmarRAB_2	1.14638888888889	0.202	0.198	0.196	0.197	0.173	0.186	0.176	0.183	0.173	0.181	0.165	0.174	0.177	0.184	0.168	0.18	0.184	0.184	0.174	0.175	0.175	0.177	0.177	0.17	0.2	0.199	0.203	0.187	0.189	0.193	0.182	0.186	0.184	0.176	0.177	0.177	0.179	0.186	0.181	0.174	0.185	0.174	0.172	0.163	0.161	0.166	0.177
588	dmarA_pmarRAB_2	1.70083333333333	0.198	0.196	0.194	0.2	0.173	0.19	0.176	0.18	0.171	0.181	0.169	0.181	0.183	0.194	0.178	0.187	0.186	0.188	0.178	0.181	0.183	0.184	0.179	0.173	0.198	0.19	0.193	0.18	0.181	0.182	0.176	0.178	0.18	0.172	0.177	0.181	0.182	0.191	0.186	0.18	0.185	0.175	0.175	0.167	0.164	0.168	0.177
589	dmarA_pmarRAB_2	2.25583333333333	0.205	0.196	0.196	0.204	0.176	0.192	0.174	0.183	0.182	0.191	0.175	0.185	0.186	0.203	0.181	0.192	0.19	0.194	0.177	0.181	0.186	0.188	0.178	0.179	0.196	0.188	0.192	0.184	0.187	0.185	0.183	0.184	0.182	0.173	0.176	0.179	0.185	0.189	0.182	0.18	0.187	0.179	0.178	0.17	0.17	0.175	0.178
590	dmarA_pmarRAB_2	2.81027777777778	0.206	0.203	0.207	0.221	0.181	0.196	0.172	0.188	0.188	0.214	0.192	0.204	0.191	0.232	0.195	0.208	0.196	0.202	0.178	0.197	0.205	0.204	0.178	0.187	0.204	0.187	0.193	0.186	0.19	0.185	0.18	0.181	0.188	0.183	0.182	0.184	0.189	0.199	0.195	0.188	0.189	0.191	0.194	0.188	0.191	0.193	0.186
591	dmarA_pmarRAB_2	3.365	0.232	0.23	0.241	0.265	0.21	0.226	0.178	0.201	0.217	0.256	0.224	0.239	0.192	0.3	0.23	0.235	0.204	0.229	0.18	0.225	0.235	0.232	0.178	0.198	0.23	0.205	0.22	0.219	0.216	0.206	0.197	0.201	0.211	0.202	0.2	0.204	0.212	0.224	0.214	0.211	0.206	0.209	0.221	0.215	0.223	0.223	0.205
592	dmarA_pmarRAB_2	3.91944444444444	0.28	0.286	0.301	0.348	0.264	0.285	0.186	0.22	0.26	0.331	0.282	0.305	0.19	0.396	0.296	0.303	0.224	0.276	0.184	0.274	0.275	0.291	0.182	0.212	0.277	0.238	0.269	0.264	0.256	0.238	0.221	0.231	0.256	0.242	0.244	0.244	0.254	0.275	0.264	0.262	0.247	0.253	0.272	0.275	0.285	0.281	0.23
593	dmarA_pmarRAB_2	4.47416666666667	0.352	0.371	0.394	0.471	0.357	0.392	0.193	0.25	0.347	0.453	0.385	0.415	0.188	0.498	0.4	0.408	0.255	0.368	0.182	0.364	0.339	0.39	0.185	0.23	0.361	0.305	0.354	0.363	0.351	0.318	0.278	0.294	0.339	0.323	0.32	0.328	0.336	0.364	0.352	0.351	0.324	0.343	0.372	0.379	0.398	0.383	0.276
594	dmarA_pmarRAB_2	5.02861111111111	0.465	0.502	0.518	0.647	0.478	0.53	0.211	0.309	0.445	0.617	0.512	0.599	0.186	0.603	0.533	0.606	0.328	0.521	0.183	0.481	0.382	0.582	0.185	0.257	0.491	0.39	0.461	0.475	0.459	0.404	0.333	0.361	0.441	0.426	0.437	0.436	0.448	0.496	0.49	0.473	0.427	0.491	0.535	0.555	0.569	0.562	0.359
595	dmarA_pmarRAB_2	5.58305555555556	0.631	0.666	0.673	0.841	0.657	0.727	0.227	0.371	0.573	0.821	0.717	0.832	0.183	0.711	0.736	0.827	0.424	0.71	0.188	0.663	0.344	0.822	0.183	0.303	0.673	0.552	0.633	0.645	0.63	0.563	0.441	0.501	0.606	0.596	0.601	0.598	0.601	0.666	0.681	0.662	0.597	0.706	0.754	0.784	0.797	0.803	0.471
596	dmarA_pmarRAB_2	6.13777777777778	0.75	0.79	0.786	0.954	0.77	0.845	0.242	0.44	0.738	0.964	0.865	0.982	0.182	0.829	0.88	0.993	0.567	0.905	0.183	0.815	0.287	0.98	0.185	0.377	0.799	0.67	0.737	0.768	0.753	0.697	0.572	0.633	0.732	0.709	0.716	0.733	0.714	0.793	0.822	0.797	0.712	0.861	0.892	0.914	0.943	0.947	0.59
597	dmarA_pmarRAB_2	6.69222222222222	0.856	0.9	0.898	1.067	0.876	0.955	0.265	0.551	0.865	1.089	0.999	1.109	0.184	0.952	1.01	1.116	0.765	1.007	0.185	0.931	0.282	1.11	0.186	0.445	0.913	0.789	0.858	0.896	0.874	0.809	0.676	0.747	0.874	0.851	0.85	0.868	0.839	0.928	0.962	0.918	0.819	0.994	1.036	1.056	1.071	1.073	0.713
598	dmarA_pmarRAB_2	7.24722222222222	0.924	0.957	0.942	1.121	0.946	1.044	0.292	0.641	0.967	1.159	1.068	1.166	0.182	1.058	1.095	1.181	0.859	1.105	0.19	1.018	0.304	1.165	0.188	0.504	0.985	0.877	0.929	0.985	0.946	0.895	0.776	0.835	0.968	0.949	0.951	0.975	0.929	0.995	1.031	0.998	0.899	1.078	1.115	1.127	1.149	1.153	0.824
599	dmarA_pmarRAB_2	7.80166666666666	0.975	0.987	0.978	1.161	1.01	1.102	0.31	0.704	1.06	1.202	1.128	1.218	0.182	1.114	1.143	1.23	0.955	1.16	0.19	1.06	0.31	1.222	0.192	0.578	1.016	0.912	0.975	1.04	0.986	0.927	0.818	0.872	1.024	1.009	1.005	1.029	0.981	1.034	1.067	1.046	0.938	1.138	1.18	1.192	1.204	1.206	0.9
600	dmarA_pmarRAB_2	8.35638888888889	1.022	1.022	1.007	1.197	1.07	1.148	0.34	0.743	1.114	1.241	1.177	1.263	0.181	1.15	1.187	1.269	1.012	1.199	0.201	1.093	0.307	1.263	0.189	0.66	1.064	0.943	1.004	1.069	1.032	0.978	0.881	0.931	1.067	1.034	1.036	1.044	1.01	1.083	1.128	1.099	0.989	1.173	1.214	1.231	1.24	1.245	0.939
601	dmarA_pmarRAB_2	8.91083333333333	1.04	1.035	1.026	1.21	1.1	1.171	0.359	0.755	1.164	1.271	1.209	1.288	0.182	1.185	1.215	1.298	1.068	1.23	0.21	1.112	0.347	1.283	0.191	0.747	1.087	0.963	1.028	1.096	1.063	1.002	0.909	0.941	1.106	1.07	1.071	1.097	1.057	1.127	1.168	1.119	1.005	1.21	1.251	1.268	1.281	1.283	0.986
602	dmarA_pmarRAB_2	9.46555555555555	1.074	1.051	1.027	1.221	1.127	1.19	0.373	0.781	1.193	1.294	1.238	1.306	0.18	1.215	1.242	1.32	1.099	1.256	0.229	1.134	0.421	1.308	0.191	0.784	1.1	0.968	1.024	1.099	1.076	1.013	0.928	0.977	1.147	1.091	1.097	1.129	1.093	1.145	1.199	1.134	1.039	1.241	1.278	1.296	1.303	1.297	1.02
603	dmarA_pmarRAB_2	10.02	1.083	1.04	1.004	1.213	1.127	1.189	0.382	0.807	1.208	1.275	1.215	1.307	0.186	1.235	1.269	1.326	1.116	1.272	0.259	1.13	0.541	1.31	0.189	0.845	1.104	0.957	1	1.095	1.058	1.006	0.937	0.973	1.136	1.085	1.073	1.098	1.081	1.134	1.175	1.121	1.001	1.223	1.277	1.299	1.297	1.3	1.059
604	dmarA_pmarRAB_2	10.575	1.103	1.081	1.038	1.243	1.172	1.216	0.39	0.827	1.226	1.299	1.26	1.323	0.184	1.256	1.283	1.333	1.147	1.282	0.322	1.159	0.601	1.32	0.187	0.897	1.129	0.98	1.03	1.135	1.087	1.022	0.959	0.995	1.155	1.122	1.107	1.152	1.116	1.167	1.208	1.135	1.041	1.256	1.297	1.318	1.319	1.314	1.082
605	dmarA_pmarRAB_2	11.1294444444444	1.108	1.102	1.053	1.256	1.18	1.238	0.397	0.835	1.241	1.315	1.282	1.334	0.181	1.271	1.295	1.337	1.165	1.296	0.414	1.163	0.69	1.327	0.19	0.944	1.135	0.995	1.027	1.141	1.085	1.034	0.99	1.013	1.168	1.126	1.113	1.149	1.102	1.179	1.224	1.158	1.056	1.254	1.303	1.328	1.322	1.317	1.103
606	dmarA_pmarRAB_2	11.6838888888889	1.117	1.101	1.049	1.25	1.15	1.225	0.389	0.827	1.239	1.308	1.287	1.339	0.179	1.271	1.298	1.338	1.125	1.296	0.518	1.153	0.784	1.336	0.19	1	1.145	0.987	1.028	1.137	1.079	1.004	0.973	0.989	1.158	1.127	1.113	1.145	1.085	1.159	1.204	1.127	1.016	1.245	1.306	1.331	1.327	1.318	1.13
607	dmarA_pmarRAB_2	12.2386111111111	1.139	1.128	1.072	1.264	1.168	1.249	0.399	0.878	1.269	1.321	1.287	1.338	0.182	1.289	1.315	1.363	1.176	1.307	0.614	1.165	0.86	1.342	0.188	1.022	1.163	1.009	1.04	1.157	1.103	1.044	1.02	1.033	1.189	1.139	1.139	1.184	1.132	1.183	1.238	1.157	1.049	1.261	1.313	1.337	1.335	1.331	1.138
608	dmarA_pmarRAB_2	12.7933333333333	1.158	1.138	1.081	1.263	1.172	1.263	0.401	0.909	1.286	1.326	1.302	1.349	0.187	1.299	1.316	1.363	1.17	1.316	0.662	1.175	0.941	1.355	0.188	1.062	1.177	1.02	1.045	1.173	1.121	1.05	1.036	1.039	1.179	1.147	1.143	1.177	1.134	1.223	1.246	1.181	1.065	1.273	1.324	1.347	1.343	1.341	1.151
609	dmarA_pmicF_1	0	0.212	0.368	0.404	0.402	0.386	0.385	0.371	0.376	0.367	0.341	0.308	0.295	0.299	0.323	0.367	0.377	0.396	0.419	0.424	0.396	0.39	0.365	0.358	0.268	0.312	0.408	0.444	0.456	0.451	0.46	0.464	0.473	0.443	0.452	0.445	0.426	0.424	0.426	0.423	0.416	0.425	0.434	0.436	0.408	0.432	0.417	0.382
610	dmarA_pmicF_1	0.554722222222222	0.224	0.173	0.186	0.183	0.182	0.18	0.174	0.172	0.175	0.183	0.183	0.199	0.178	0.172	0.175	0.168	0.172	0.183	0.179	0.17	0.173	0.177	0.182	0.193	0.185	0.172	0.177	0.172	0.171	0.177	0.18	0.183	0.166	0.16	0.171	0.165	0.171	0.161	0.16	0.169	0.169	0.166	0.157	0.156	0.159	0.164	0.167
611	dmarA_pmicF_1	1.10944444444444	0.214	0.169	0.188	0.193	0.175	0.178	0.177	0.186	0.172	0.176	0.176	0.191	0.183	0.179	0.166	0.174	0.174	0.179	0.181	0.184	0.179	0.179	0.176	0.191	0.182	0.169	0.178	0.179	0.182	0.185	0.178	0.176	0.174	0.167	0.171	0.168	0.17	0.165	0.166	0.175	0.175	0.174	0.168	0.166	0.168	0.174	0.177
612	dmarA_pmicF_1	1.66388888888889	0.233	0.173	0.187	0.196	0.192	0.191	0.183	0.18	0.187	0.186	0.179	0.196	0.197	0.188	0.176	0.184	0.179	0.185	0.186	0.181	0.186	0.199	0.183	0.194	0.187	0.173	0.185	0.178	0.18	0.184	0.175	0.19	0.177	0.173	0.178	0.171	0.177	0.173	0.17	0.177	0.181	0.181	0.17	0.167	0.173	0.181	0.18
613	dmarA_pmicF_1	2.21833333333333	0.218	0.187	0.201	0.21	0.187	0.211	0.188	0.181	0.183	0.192	0.195	0.2	0.187	0.201	0.204	0.195	0.187	0.2	0.195	0.206	0.205	0.206	0.181	0.201	0.197	0.18	0.19	0.185	0.184	0.188	0.183	0.198	0.184	0.175	0.185	0.192	0.189	0.184	0.191	0.204	0.196	0.199	0.199	0.19	0.193	0.201	0.19
614	dmarA_pmicF_1	2.77305555555556	0.253	0.201	0.208	0.23	0.207	0.207	0.182	0.192	0.216	0.215	0.223	0.223	0.182	0.215	0.202	0.232	0.222	0.229	0.182	0.212	0.222	0.24	0.188	0.207	0.213	0.201	0.205	0.201	0.203	0.208	0.187	0.203	0.2	0.197	0.193	0.208	0.223	0.216	0.209	0.221	0.227	0.232	0.222	0.209	0.222	0.237	0.208
615	dmarA_pmicF_1	3.3275	0.304	0.244	0.244	0.266	0.246	0.268	0.186	0.203	0.253	0.253	0.263	0.272	0.186	0.265	0.267	0.297	0.237	0.257	0.189	0.273	0.287	0.297	0.184	0.221	0.264	0.242	0.254	0.241	0.237	0.231	0.201	0.239	0.222	0.226	0.233	0.268	0.276	0.259	0.258	0.28	0.289	0.288	0.283	0.267	0.289	0.31	0.239
616	dmarA_pmicF_1	3.88222222222222	0.36	0.308	0.308	0.338	0.32	0.334	0.189	0.231	0.307	0.298	0.338	0.361	0.188	0.31	0.325	0.376	0.297	0.356	0.206	0.352	0.351	0.383	0.186	0.253	0.338	0.31	0.312	0.302	0.306	0.301	0.241	0.277	0.284	0.308	0.298	0.341	0.373	0.352	0.337	0.368	0.391	0.398	0.378	0.353	0.375	0.415	0.285
617	dmarA_pmicF_1	4.43666666666667	0.465	0.403	0.413	0.432	0.41	0.436	0.186	0.279	0.404	0.395	0.439	0.466	0.177	0.353	0.428	0.507	0.389	0.453	0.199	0.426	0.438	0.515	0.193	0.29	0.447	0.401	0.412	0.391	0.399	0.387	0.294	0.348	0.363	0.388	0.375	0.445	0.478	0.464	0.445	0.493	0.512	0.516	0.498	0.463	0.491	0.545	0.351
618	dmarA_pmicF_1	4.99138888888889	0.584	0.541	0.532	0.561	0.547	0.586	0.204	0.328	0.514	0.513	0.568	0.607	0.186	0.422	0.585	0.662	0.484	0.577	0.208	0.569	0.488	0.669	0.198	0.332	0.595	0.546	0.552	0.537	0.529	0.525	0.369	0.463	0.496	0.521	0.515	0.606	0.635	0.623	0.59	0.676	0.658	0.669	0.655	0.619	0.643	0.712	0.419
619	dmarA_pmicF_1	5.54583333333333	0.667	0.621	0.597	0.625	0.622	0.65	0.215	0.403	0.594	0.603	0.655	0.684	0.179	0.499	0.666	0.764	0.611	0.698	0.213	0.683	0.492	0.775	0.216	0.363	0.702	0.644	0.664	0.658	0.643	0.642	0.475	0.596	0.593	0.656	0.643	0.73	0.765	0.765	0.716	0.81	0.805	0.808	0.778	0.742	0.762	0.81	0.496
620	dmarA_pmicF_1	6.1	0.774	0.733	0.688	0.732	0.719	0.763	0.221	0.483	0.689	0.712	0.765	0.798	0.178	0.574	0.768	0.871	0.721	0.838	0.234	0.768	0.508	0.865	0.223	0.405	0.829	0.774	0.788	0.796	0.768	0.773	0.582	0.726	0.705	0.792	0.762	0.863	0.88	0.876	0.82	0.926	0.895	0.905	0.874	0.856	0.882	0.903	0.584
621	dmarA_pmicF_1	6.65472222222222	0.833	0.799	0.757	0.82	0.806	0.857	0.235	0.555	0.756	0.762	0.841	0.888	0.186	0.673	0.835	0.937	0.828	0.945	0.273	0.848	0.561	0.949	0.214	0.447	0.914	0.849	0.869	0.886	0.867	0.877	0.667	0.835	0.798	0.889	0.851	0.938	0.961	0.967	0.911	1	0.977	0.997	0.95	0.931	0.953	0.965	0.685
622	dmarA_pmicF_1	7.20916666666667	0.88	0.846	0.806	0.872	0.873	0.906	0.25	0.593	0.809	0.819	0.903	0.948	0.183	0.775	0.89	1.003	0.903	1.024	0.337	0.902	0.615	1.015	0.217	0.492	0.975	0.908	0.922	0.957	0.919	0.946	0.725	0.902	0.856	0.951	0.904	1.004	1.019	1.034	0.976	1.064	1.03	1.056	1.011	0.988	1.012	1.015	0.742
623	dmarA_pmicF_1	7.76361111111111	0.927	0.896	0.853	0.933	0.908	0.953	0.266	0.625	0.853	0.86	0.953	1.006	0.182	0.853	0.932	1.055	0.96	1.078	0.406	0.962	0.661	1.063	0.223	0.543	1.033	0.952	0.969	1.013	0.967	1.011	0.777	0.96	0.903	1.006	0.948	1.059	1.07	1.077	1.02	1.109	1.069	1.097	1.05	1.035	1.062	1.06	0.81
624	dmarA_pmicF_1	8.31805555555555	0.966	0.933	0.882	0.958	0.955	0.987	0.278	0.655	0.894	0.893	0.982	1.038	0.175	0.905	0.961	1.108	1.014	1.131	0.46	0.992	0.695	1.097	0.23	0.603	1.072	0.993	1.007	1.061	1.008	1.065	0.825	1	0.933	1.05	0.978	1.105	1.114	1.113	1.058	1.149	1.097	1.14	1.076	1.076	1.101	1.092	0.858
625	dmarA_pmicF_1	8.87277777777778	1.008	0.948	0.918	0.987	1.007	1.02	0.299	0.693	0.926	0.929	0.994	1.087	0.182	0.946	0.98	1.144	1.05	1.16	0.492	1.033	0.721	1.111	0.222	0.645	1.117	1.014	1.034	1.095	1.052	1.104	0.865	1.051	0.974	1.09	1.021	1.132	1.148	1.144	1.097	1.173	1.128	1.181	1.108	1.102	1.131	1.117	0.893
626	dmarA_pmicF_1	9.42722222222222	1.023	0.978	0.934	1.003	1.032	1.027	0.302	0.732	0.959	0.949	1.017	1.102	0.18	0.983	1	1.146	1.092	1.201	0.54	1.051	0.744	1.118	0.224	0.704	1.125	1.031	1.05	1.106	1.065	1.11	0.904	1.084	0.998	1.101	1.044	1.139	1.159	1.144	1.103	1.176	1.149	1.186	1.117	1.113	1.135	1.123	0.92
627	dmarA_pmicF_1	9.98166666666667	1.027	0.968	0.933	1.011	1.034	1.043	0.321	0.74	0.962	0.949	1.024	1.102	0.185	1.016	1.03	1.159	1.113	1.216	0.571	1.068	0.77	1.129	0.227	0.739	1.131	1.03	1.058	1.112	1.067	1.118	0.927	1.114	1.007	1.103	1.049	1.15	1.171	1.151	1.117	1.184	1.154	1.19	1.123	1.119	1.142	1.137	0.95
628	dmarA_pmicF_1	10.5363888888889	1.043	0.992	0.96	1.016	1.036	1.057	0.332	0.768	0.978	0.97	1.05	1.118	0.19	1.037	1.036	1.157	1.126	1.218	0.613	1.091	0.798	1.133	0.228	0.76	1.139	1.047	1.077	1.123	1.08	1.122	0.957	1.137	1.014	1.111	1.077	1.153	1.175	1.159	1.12	1.189	1.16	1.191	1.126	1.127	1.142	1.135	0.975
629	dmarA_pmicF_1	11.0905555555556	1.041	0.986	0.954	1.025	1.049	1.061	0.348	0.787	0.992	0.98	1.056	1.122	0.189	1.057	1.045	1.167	1.142	1.22	0.642	1.088	0.814	1.138	0.23	0.779	1.142	1.048	1.084	1.131	1.089	1.129	0.966	1.148	1.027	1.107	1.077	1.155	1.174	1.162	1.127	1.19	1.165	1.195	1.131	1.129	1.145	1.141	1
630	dmarA_pmicF_1	11.6452777777778	1.063	1.01	0.981	1.04	1.054	1.07	0.359	0.825	1.01	1.002	1.072	1.133	0.191	1.067	1.059	1.17	1.146	1.23	0.7	1.091	0.837	1.147	0.235	0.811	1.153	1.061	1.104	1.142	1.093	1.139	0.989	1.163	1.041	1.119	1.092	1.161	1.184	1.166	1.129	1.197	1.169	1.2	1.133	1.134	1.153	1.151	1.013
631	dmarA_pmicF_1	12.1997222222222	1.076	1.017	0.998	1.06	1.069	1.083	0.386	0.867	1.022	1.004	1.078	1.137	0.184	1.092	1.078	1.178	1.149	1.215	0.714	1.102	0.863	1.151	0.234	0.831	1.158	1.091	1.114	1.156	1.102	1.156	1.007	1.185	1.059	1.124	1.103	1.162	1.183	1.168	1.138	1.201	1.171	1.202	1.133	1.139	1.153	1.148	1.021
632	dmarA_pmicF_1	12.7541666666667	1.089	1.047	1.03	1.079	1.086	1.094	0.39	0.877	1.036	1.029	1.097	1.158	0.197	1.107	1.089	1.176	1.146	1.216	0.756	1.103	0.885	1.157	0.23	0.852	1.167	1.105	1.126	1.162	1.113	1.158	1.037	1.206	1.067	1.136	1.119	1.166	1.189	1.175	1.136	1.206	1.177	1.207	1.139	1.144	1.157	1.153	1.029
633	dmarA_pmicF_2	0	0.123	0.103	0.115	0.117	0.112	0.107	0.113	0.112	0.11	0.107	0.111	0.112	0.114	0.117	0.11	0.113	0.124	0.122	0.115	0.121	0.114	0.117	0.118	0.121	0.113	0.106	0.113	0.115	0.114	0.111	0.117	0.115	0.113	0.109	0.114	0.113	0.116	0.123	0.118	0.118	0.129	0.122	0.118	0.122	0.123	0.119	0.128
634	dmarA_pmicF_2	0.628888888888889	0.179	0.166	0.166	0.169	0.152	0.156	0.154	0.148	0.149	0.158	0.146	0.152	0.148	0.152	0.144	0.149	0.159	0.158	0.152	0.157	0.154	0.164	0.163	0.166	0.168	0.166	0.161	0.161	0.151	0.154	0.155	0.151	0.144	0.147	0.146	0.142	0.143	0.145	0.148	0.151	0.157	0.154	0.147	0.151	0.157	0.159	0.163
635	dmarA_pmicF_2	1.18333333333333	0.183	0.183	0.181	0.186	0.165	0.17	0.165	0.162	0.162	0.176	0.158	0.169	0.164	0.167	0.155	0.16	0.17	0.168	0.162	0.166	0.164	0.175	0.168	0.172	0.184	0.183	0.176	0.178	0.174	0.174	0.174	0.171	0.163	0.167	0.164	0.168	0.164	0.163	0.166	0.167	0.173	0.172	0.163	0.164	0.17	0.169	0.173
636	dmarA_pmicF_2	1.73777777777778	0.185	0.186	0.184	0.187	0.168	0.173	0.167	0.165	0.166	0.18	0.164	0.173	0.168	0.172	0.158	0.165	0.175	0.172	0.166	0.171	0.166	0.178	0.17	0.175	0.187	0.185	0.177	0.176	0.174	0.174	0.175	0.172	0.166	0.168	0.167	0.168	0.165	0.164	0.169	0.17	0.176	0.174	0.165	0.167	0.173	0.172	0.174
637	dmarA_pmicF_2	2.29277777777778	0.194	0.191	0.191	0.19	0.173	0.179	0.166	0.167	0.171	0.184	0.169	0.177	0.172	0.179	0.161	0.17	0.177	0.177	0.165	0.174	0.171	0.185	0.17	0.178	0.195	0.188	0.182	0.18	0.177	0.176	0.176	0.171	0.167	0.169	0.168	0.171	0.171	0.167	0.17	0.174	0.178	0.176	0.168	0.169	0.175	0.174	0.172
638	dmarA_pmicF_2	2.84722222222222	0.208	0.202	0.203	0.202	0.179	0.188	0.167	0.171	0.185	0.201	0.183	0.185	0.171	0.189	0.172	0.186	0.182	0.191	0.167	0.189	0.19	0.219	0.172	0.185	0.206	0.193	0.186	0.185	0.182	0.181	0.177	0.175	0.175	0.175	0.17	0.172	0.175	0.172	0.176	0.18	0.184	0.184	0.18	0.183	0.192	0.196	0.185
639	dmarA_pmicF_2	3.40194444444444	0.238	0.237	0.235	0.235	0.206	0.22	0.17	0.18	0.216	0.245	0.219	0.211	0.172	0.22	0.201	0.224	0.19	0.222	0.169	0.222	0.229	0.29	0.175	0.2	0.245	0.219	0.209	0.207	0.203	0.198	0.189	0.191	0.194	0.198	0.185	0.188	0.196	0.196	0.198	0.202	0.2	0.21	0.215	0.221	0.239	0.252	0.208
640	dmarA_pmicF_2	3.95666666666667	0.309	0.313	0.306	0.308	0.268	0.295	0.174	0.197	0.278	0.323	0.28	0.276	0.176	0.276	0.257	0.3	0.208	0.284	0.169	0.281	0.278	0.396	0.178	0.22	0.326	0.281	0.266	0.265	0.257	0.251	0.221	0.237	0.244	0.248	0.224	0.228	0.243	0.248	0.252	0.252	0.236	0.261	0.278	0.286	0.32	0.343	0.25
641	dmarA_pmicF_2	4.51111111111111	0.382	0.399	0.386	0.392	0.345	0.384	0.174	0.219	0.349	0.406	0.356	0.36	0.179	0.329	0.332	0.391	0.237	0.369	0.168	0.366	0.325	0.49	0.18	0.246	0.411	0.362	0.342	0.343	0.336	0.33	0.285	0.306	0.318	0.323	0.291	0.296	0.313	0.323	0.334	0.324	0.299	0.339	0.362	0.372	0.418	0.444	0.305
642	dmarA_pmicF_2	5.06583333333333	0.501	0.519	0.508	0.514	0.457	0.508	0.173	0.255	0.428	0.513	0.444	0.469	0.174	0.379	0.429	0.511	0.292	0.46	0.166	0.447	0.347	0.614	0.183	0.282	0.537	0.474	0.454	0.454	0.447	0.444	0.354	0.397	0.416	0.411	0.379	0.385	0.401	0.421	0.442	0.421	0.376	0.423	0.466	0.48	0.533	0.567	0.373
643	dmarA_pmicF_2	5.62	0.638	0.661	0.627	0.64	0.579	0.638	0.175	0.296	0.557	0.651	0.564	0.604	0.177	0.443	0.549	0.648	0.368	0.577	0.167	0.496	0.363	0.753	0.189	0.327	0.663	0.608	0.594	0.595	0.585	0.576	0.449	0.524	0.547	0.535	0.51	0.512	0.521	0.547	0.577	0.548	0.491	0.55	0.59	0.615	0.671	0.697	0.438
644	dmarA_pmicF_2	6.175	0.723	0.739	0.712	0.722	0.655	0.728	0.177	0.347	0.651	0.735	0.659	0.684	0.176	0.504	0.629	0.726	0.45	0.703	0.164	0.509	0.368	0.852	0.193	0.372	0.752	0.689	0.674	0.681	0.669	0.667	0.569	0.637	0.639	0.636	0.604	0.614	0.614	0.633	0.665	0.639	0.614	0.655	0.678	0.716	0.761	0.775	0.507
645	dmarA_pmicF_2	6.72944444444444	0.814	0.827	0.8	0.806	0.747	0.814	0.182	0.41	0.725	0.814	0.739	0.774	0.172	0.565	0.705	0.803	0.541	0.77	0.165	0.514	0.374	0.938	0.198	0.404	0.853	0.768	0.755	0.765	0.763	0.754	0.649	0.708	0.715	0.715	0.678	0.68	0.678	0.705	0.746	0.712	0.676	0.725	0.748	0.775	0.826	0.841	0.587
646	dmarA_pmicF_2	7.28388888888889	0.889	0.899	0.865	0.873	0.811	0.881	0.181	0.459	0.811	0.899	0.826	0.85	0.174	0.655	0.778	0.87	0.641	0.866	0.162	0.554	0.379	1.011	0.202	0.444	0.922	0.84	0.829	0.847	0.853	0.837	0.705	0.783	0.786	0.793	0.762	0.754	0.746	0.773	0.815	0.783	0.754	0.8	0.829	0.845	0.897	0.913	0.681
647	dmarA_pmicF_2	7.83888888888889	0.953	0.956	0.923	0.932	0.864	0.956	0.19	0.509	0.885	0.954	0.898	0.918	0.173	0.733	0.844	0.938	0.709	0.94	0.165	0.587	0.383	1.074	0.206	0.499	1.013	0.903	0.883	0.896	0.907	0.899	0.754	0.848	0.838	0.857	0.823	0.805	0.794	0.821	0.868	0.847	0.805	0.86	0.882	0.904	0.944	0.959	0.739
648	dmarA_pmicF_2	8.39333333333333	1.021	1.01	0.978	0.983	0.913	1.005	0.192	0.536	0.95	1.002	0.954	0.966	0.173	0.795	0.881	0.977	0.767	1	0.163	0.62	0.384	1.139	0.209	0.55	1.076	0.954	0.937	0.947	0.963	0.946	0.785	0.898	0.893	0.906	0.878	0.851	0.839	0.86	0.908	0.884	0.849	0.901	0.927	0.933	0.98	1	0.799
649	dmarA_pmicF_2	8.94777777777777	1.055	1.032	1.003	1.01	0.935	1.038	0.198	0.537	0.974	1.006	0.973	0.992	0.167	0.816	0.899	0.994	0.804	1.019	0.161	0.646	0.388	1.172	0.206	0.582	1.115	0.981	0.961	0.978	0.985	0.969	0.811	0.919	0.91	0.921	0.91	0.873	0.851	0.88	0.931	0.888	0.86	0.91	0.956	0.954	0.998	1.018	0.827
650	dmarA_pmicF_2	9.5025	1.114	1.077	1.055	1.052	0.972	1.092	0.206	0.559	1.033	1.062	1.019	1.04	0.171	0.861	0.938	1.036	0.847	1.067	0.163	0.7	0.399	1.219	0.21	0.647	1.163	1.027	1.008	1.016	1.035	1.021	0.855	0.965	0.961	0.969	0.968	0.918	0.897	0.918	0.968	0.945	0.906	0.959	1.018	1.002	1.05	1.062	0.872
651	dmarA_pmicF_2	10.0572222222222	1.147	1.088	1.07	1.062	0.998	1.104	0.211	0.568	1.049	1.072	1.039	1.055	0.169	0.888	0.952	1.063	0.876	1.093	0.161	0.726	0.417	1.251	0.212	0.69	1.175	1.04	1.02	1.017	1.041	1.033	0.88	0.994	0.989	0.977	0.971	0.941	0.917	0.931	0.987	0.97	0.933	0.982	1.057	1.027	1.079	1.085	0.904
652	dmarA_pmicF_2	10.6119444444444	1.186	1.109	1.095	1.085	1.03	1.112	0.212	0.581	1.084	1.094	1.06	1.071	0.174	0.909	0.961	1.079	0.897	1.123	0.165	0.752	0.449	1.274	0.21	0.71	1.186	1.058	1.038	1.038	1.065	1.052	0.911	1.021	1.013	0.99	0.977	0.959	0.944	0.944	0.997	0.992	0.959	1.006	1.093	1.039	1.096	1.099	0.927
653	dmarA_pmicF_2	11.1663888888889	1.203	1.112	1.097	1.09	1.033	1.11	0.217	0.602	1.105	1.099	1.083	1.075	0.171	0.919	0.969	1.091	0.916	1.131	0.17	0.783	0.492	1.28	0.212	0.74	1.183	1.062	1.043	1.04	1.073	1.065	0.924	1.029	1.025	1.007	0.986	0.971	0.963	0.944	1.01	1.011	0.963	1.015	1.133	1.054	1.103	1.109	0.955
654	dmarA_pmicF_2	11.7208333333333	1.237	1.127	1.109	1.099	1.047	1.134	0.23	0.627	1.134	1.119	1.115	1.086	0.168	0.949	0.996	1.117	0.947	1.151	0.167	0.807	0.563	1.292	0.216	0.77	1.197	1.085	1.075	1.07	1.095	1.088	0.956	1.062	1.048	1.03	1.014	1	0.997	0.965	1.026	1.036	0.989	1.039	1.161	1.074	1.119	1.124	0.991
655	dmarA_pmicF_2	12.2755555555556	1.25	1.142	1.123	1.119	1.072	1.149	0.239	0.645	1.142	1.119	1.118	1.101	0.166	0.959	0.996	1.119	0.958	1.147	0.172	0.822	0.608	1.288	0.214	0.79	1.203	1.1	1.089	1.081	1.109	1.1	0.977	1.075	1.057	1.039	1.022	1.006	0.999	0.962	1.034	1.042	0.986	1.037	1.165	1.077	1.122	1.12	1.008
656	dmarA_pmicF_2	12.8305555555556	1.267	1.151	1.131	1.127	1.079	1.156	0.252	0.662	1.15	1.13	1.129	1.116	0.169	0.981	1.009	1.136	0.97	1.157	0.172	0.85	0.653	1.297	0.223	0.829	1.202	1.106	1.103	1.096	1.116	1.108	0.994	1.096	1.067	1.05	1.046	1.034	1.025	0.983	1.048	1.059	1.006	1.057	1.18	1.092	1.129	1.134	1.032
657	dmarA_pompF_1	0	0.217	0.222	0.348	0.393	0.392	0.428	0.454	0.388	0.37	0.356	0.357	0.358	0.377	0.361	0.361	0.356	0.368	0.396	0.383	0.393	0.407	0.411	0.206	0.255	0.205	0.393	0.473	0.477	0.473	0.492	0.505	0.466	0.442	0.468	0.487	0.466	0.461	0.433	0.454	0.48	0.473	0.462	0.441	0.439	0.492	0.483	0.438
658	dmarA_pompF_1	0.554722222222222	0.242	0.213	0.215	0.221	0.203	0.209	0.208	0.211	0.211	0.221	0.193	0.207	0.214	0.208	0.182	0.197	0.206	0.218	0.203	0.2	0.203	0.213	0.204	0.188	0.209	0.208	0.212	0.207	0.203	0.19	0.18	0.197	0.198	0.187	0.195	0.2	0.205	0.192	0.187	0.191	0.193	0.187	0.181	0.187	0.189	0.197	0.199
659	dmarA_pompF_1	1.10944444444444	0.226	0.211	0.222	0.22	0.209	0.22	0.209	0.209	0.206	0.207	0.201	0.219	0.213	0.212	0.187	0.201	0.206	0.225	0.206	0.216	0.213	0.214	0.206	0.2	0.209	0.206	0.214	0.21	0.207	0.196	0.185	0.201	0.197	0.19	0.204	0.2	0.203	0.195	0.191	0.195	0.195	0.189	0.192	0.198	0.197	0.205	0.208
660	dmarA_pompF_1	1.66388888888889	0.236	0.218	0.218	0.23	0.212	0.217	0.207	0.224	0.217	0.206	0.196	0.212	0.219	0.236	0.196	0.207	0.209	0.219	0.191	0.214	0.225	0.24	0.207	0.2	0.213	0.201	0.205	0.208	0.208	0.193	0.18	0.201	0.199	0.183	0.199	0.203	0.205	0.198	0.195	0.196	0.197	0.192	0.195	0.197	0.198	0.212	0.211
661	dmarA_pompF_1	2.21861111111111	0.251	0.232	0.24	0.223	0.218	0.231	0.205	0.211	0.231	0.231	0.205	0.223	0.212	0.246	0.21	0.225	0.213	0.232	0.191	0.219	0.229	0.249	0.205	0.208	0.215	0.208	0.215	0.206	0.209	0.2	0.191	0.199	0.201	0.194	0.202	0.212	0.224	0.204	0.2	0.2	0.198	0.195	0.197	0.205	0.213	0.231	0.207
662	dmarA_pompF_1	2.77277777777778	0.276	0.266	0.26	0.252	0.252	0.259	0.212	0.223	0.247	0.256	0.229	0.259	0.207	0.276	0.242	0.25	0.218	0.258	0.201	0.247	0.233	0.275	0.204	0.221	0.237	0.232	0.233	0.221	0.237	0.217	0.195	0.226	0.225	0.207	0.222	0.234	0.238	0.228	0.224	0.222	0.215	0.213	0.219	0.228	0.237	0.259	0.227
663	dmarA_pompF_1	3.32722222222222	0.318	0.336	0.322	0.303	0.3	0.339	0.216	0.234	0.302	0.318	0.285	0.331	0.196	0.298	0.316	0.34	0.217	0.286	0.198	0.287	0.236	0.338	0.203	0.235	0.29	0.286	0.283	0.261	0.291	0.269	0.23	0.269	0.274	0.26	0.273	0.285	0.304	0.289	0.288	0.266	0.246	0.245	0.263	0.277	0.297	0.324	0.251
664	dmarA_pompF_1	3.88222222222222	0.402	0.442	0.398	0.389	0.399	0.444	0.226	0.274	0.389	0.409	0.362	0.419	0.198	0.342	0.401	0.453	0.245	0.388	0.199	0.374	0.242	0.452	0.211	0.249	0.37	0.368	0.357	0.33	0.387	0.356	0.296	0.343	0.354	0.348	0.352	0.368	0.385	0.381	0.386	0.341	0.341	0.342	0.358	0.377	0.408	0.449	0.298
665	dmarA_pompF_1	4.43694444444444	0.545	0.625	0.547	0.516	0.543	0.638	0.246	0.334	0.476	0.552	0.435	0.55	0.2	0.388	0.553	0.673	0.278	0.52	0.204	0.52	0.244	0.648	0.208	0.268	0.533	0.531	0.499	0.444	0.564	0.539	0.357	0.457	0.495	0.484	0.492	0.519	0.547	0.567	0.593	0.496	0.491	0.495	0.54	0.567	0.625	0.644	0.377
666	dmarA_pompF_1	4.99138888888889	0.675	0.808	0.722	0.716	0.711	0.815	0.273	0.387	0.632	0.738	0.583	0.736	0.2	0.457	0.745	0.869	0.345	0.698	0.207	0.728	0.251	0.886	0.211	0.295	0.746	0.746	0.687	0.632	0.765	0.763	0.502	0.647	0.702	0.703	0.706	0.734	0.744	0.78	0.806	0.745	0.725	0.727	0.782	0.803	0.851	0.865	0.474
667	dmarA_pompF_1	5.54611111111111	0.835	0.917	0.841	0.806	0.818	0.918	0.284	0.492	0.75	0.801	0.688	0.829	0.198	0.533	0.827	0.947	0.455	0.881	0.198	0.891	0.246	1.017	0.209	0.337	0.863	0.867	0.804	0.76	0.88	0.891	0.688	0.777	0.828	0.83	0.797	0.841	0.921	0.894	0.915	0.873	0.882	0.875	0.917	0.927	0.981	0.984	0.56
668	dmarA_pompF_1	6.10055555555555	0.95	1.036	0.971	0.927	0.949	1.075	0.306	0.613	0.831	0.91	0.774	0.954	0.2	0.643	0.932	1.041	0.635	0.975	0.201	0.985	0.23	1.123	0.212	0.372	0.97	0.976	0.937	0.921	1.022	1.002	0.799	0.922	0.948	0.944	0.923	0.943	0.967	0.991	1.015	0.989	0.987	0.981	1.02	1.029	1.083	1.081	0.658
669	dmarA_pompF_1	6.65527777777778	1.004	1.102	1.063	1.025	1.022	1.134	0.338	0.723	0.927	0.994	0.876	1.055	0.195	0.76	0.972	1.088	0.786	1.075	0.203	1.057	0.221	1.185	0.209	0.41	1.025	1.015	0.999	1.017	1.087	1.068	0.877	1.018	1.021	1.016	0.992	1.028	1.063	1.062	1.062	1.044	1.054	1.054	1.089	1.094	1.153	1.149	0.763
670	dmarA_pompF_1	7.21	1.053	1.142	1.12	1.059	1.091	1.194	0.377	0.765	0.999	1.058	0.952	1.114	0.194	0.882	1.015	1.115	0.866	1.154	0.21	1.114	0.217	1.242	0.216	0.433	1.049	1.049	1.033	1.051	1.14	1.135	0.939	1.079	1.081	1.067	1.048	1.077	1.127	1.122	1.101	1.078	1.103	1.092	1.135	1.153	1.214	1.228	0.854
671	dmarA_pompF_1	7.76444444444444	1.078	1.156	1.153	1.089	1.137	1.254	0.409	0.801	1.066	1.092	1	1.161	0.194	0.967	1.042	1.164	0.931	1.218	0.194	1.145	0.211	1.308	0.217	0.466	1.093	1.083	1.042	1.084	1.201	1.182	0.977	1.121	1.143	1.119	1.088	1.113	1.152	1.159	1.153	1.128	1.144	1.12	1.18	1.185	1.242	1.264	0.904
672	dmarA_pompF_1	8.31916666666666	1.154	1.19	1.183	1.147	1.179	1.295	0.435	0.84	1.087	1.117	1.025	1.201	0.2	1.044	1.071	1.197	0.967	1.239	0.211	1.216	0.207	1.375	0.217	0.491	1.131	1.15	1.104	1.139	1.263	1.236	1.015	1.173	1.199	1.174	1.145	1.15	1.185	1.206	1.196	1.165	1.171	1.161	1.208	1.225	1.285	1.299	0.933
673	dmarA_pompF_1	8.87361111111111	1.202	1.226	1.218	1.197	1.201	1.323	0.462	0.88	1.145	1.176	1.057	1.238	0.191	1.064	1.086	1.228	0.99	1.276	0.197	1.257	0.206	1.407	0.218	0.543	1.156	1.179	1.146	1.196	1.308	1.275	1.049	1.213	1.249	1.205	1.195	1.184	1.191	1.244	1.223	1.199	1.183	1.189	1.236	1.265	1.315	1.34	0.959
674	dmarA_pompF_1	9.42805555555555	1.224	1.246	1.247	1.218	1.235	1.341	0.487	0.911	1.178	1.223	1.087	1.282	0.197	1.101	1.114	1.253	0.933	1.308	0.196	1.276	0.214	1.452	0.22	0.588	1.173	1.199	1.173	1.228	1.318	1.26	1.066	1.248	1.268	1.225	1.223	1.208	1.201	1.238	1.228	1.209	1.214	1.216	1.261	1.279	1.334	1.347	0.966
675	dmarA_pompF_1	9.9825	1.246	1.261	1.259	1.256	1.265	1.364	0.519	0.944	1.213	1.247	1.108	1.31	0.212	1.165	1.143	1.283	0.935	1.324	0.207	1.299	0.222	1.481	0.213	0.63	1.188	1.208	1.194	1.24	1.322	1.282	1.082	1.277	1.286	1.243	1.242	1.239	1.216	1.262	1.247	1.22	1.211	1.191	1.281	1.289	1.35	1.367	0.97
676	dmarA_pompF_1	10.5369444444444	1.267	1.286	1.279	1.282	1.259	1.358	0.515	0.998	1.246	1.286	1.149	1.318	0.197	1.198	1.165	1.296	0.948	1.332	0.202	1.261	0.224	1.481	0.223	0.685	1.197	1.226	1.215	1.252	1.334	1.297	1.096	1.295	1.309	1.251	1.255	1.246	1.217	1.265	1.265	1.245	1.215	1.192	1.295	1.302	1.364	1.369	0.985
677	dmarA_pompF_1	11.0913888888889	1.283	1.27	1.276	1.29	1.29	1.352	0.527	1.012	1.237	1.27	1.151	1.331	0.193	1.245	1.188	1.314	0.948	1.349	0.207	1.245	0.227	1.482	0.213	0.705	1.2	1.235	1.226	1.262	1.336	1.296	1.115	1.316	1.311	1.265	1.268	1.253	1.228	1.29	1.27	1.266	1.193	1.18	1.299	1.304	1.367	1.36	1.011
678	dmarA_pompF_1	11.6458333333333	1.283	1.267	1.281	1.31	1.284	1.337	0.532	1.036	1.26	1.279	1.166	1.327	0.2	1.278	1.174	1.29	0.945	1.364	0.203	1.241	0.243	1.494	0.216	0.717	1.2	1.233	1.228	1.275	1.339	1.29	1.13	1.339	1.326	1.275	1.286	1.265	1.236	1.291	1.278	1.272	1.162	1.163	1.305	1.306	1.363	1.374	1.016
679	dmarA_pompF_1	12.2005555555556	1.258	1.267	1.283	1.306	1.302	1.339	0.539	1.066	1.279	1.293	1.179	1.33	0.21	1.285	1.201	1.262	0.956	1.362	0.207	1.241	0.263	1.474	0.213	0.724	1.211	1.229	1.225	1.28	1.348	1.303	1.145	1.345	1.325	1.281	1.294	1.267	1.234	1.298	1.284	1.29	1.151	1.149	1.302	1.3	1.354	1.375	1.033
680	dmarA_pompF_1	12.755	1.249	1.272	1.283	1.307	1.292	1.337	0.537	1.085	1.284	1.278	1.192	1.333	0.201	1.306	1.209	1.263	0.953	1.371	0.205	1.245	0.3	1.468	0.209	0.744	1.219	1.243	1.244	1.288	1.354	1.298	1.136	1.356	1.32	1.29	1.298	1.265	1.242	1.291	1.288	1.291	1.104	1.131	1.313	1.308	1.349	1.376	1.038
681	dmarA_pompF_2	0	0.125	0.11	0.113	0.116	0.117	0.113	0.112	0.114	0.112	0.11	0.113	0.116	0.114	0.112	0.116	0.119	0.125	0.122	0.113	0.118	0.114	0.113	0.114	0.116	0.117	0.11	0.113	0.117	0.115	0.116	0.111	0.12	0.12	0.114	0.119	0.12	0.118	0.12	0.122	0.12	0.13	0.123	0.121	0.119	0.12	0.117	0.124
682	dmarA_pompF_2	0.641111111111111	0.181	0.174	0.174	0.181	0.167	0.172	0.171	0.17	0.165	0.172	0.168	0.174	0.173	0.171	0.165	0.17	0.179	0.178	0.17	0.164	0.161	0.161	0.16	0.162	0.177	0.173	0.173	0.175	0.17	0.166	0.167	0.168	0.172	0.166	0.167	0.168	0.169	0.176	0.168	0.162	0.177	0.17	0.164	0.161	0.158	0.156	0.163
683	dmarA_pompF_2	1.19555555555556	0.186	0.185	0.19	0.203	0.175	0.182	0.18	0.18	0.172	0.181	0.176	0.187	0.182	0.183	0.173	0.187	0.194	0.194	0.186	0.181	0.173	0.172	0.169	0.173	0.192	0.186	0.185	0.194	0.186	0.181	0.183	0.181	0.185	0.179	0.179	0.181	0.18	0.189	0.184	0.18	0.192	0.185	0.183	0.179	0.173	0.168	0.186
684	dmarA_pompF_2	1.75	0.189	0.189	0.192	0.207	0.177	0.185	0.183	0.186	0.176	0.186	0.181	0.191	0.187	0.191	0.176	0.194	0.201	0.203	0.19	0.185	0.178	0.178	0.172	0.178	0.192	0.185	0.184	0.193	0.186	0.182	0.184	0.184	0.187	0.181	0.182	0.186	0.184	0.192	0.188	0.187	0.197	0.191	0.188	0.184	0.178	0.172	0.181
685	dmarA_pompF_2	2.305	0.194	0.194	0.198	0.214	0.18	0.19	0.182	0.186	0.18	0.197	0.187	0.195	0.19	0.199	0.178	0.197	0.2	0.204	0.188	0.189	0.184	0.183	0.17	0.178	0.192	0.185	0.185	0.195	0.187	0.182	0.183	0.185	0.189	0.183	0.184	0.189	0.184	0.188	0.189	0.187	0.196	0.192	0.189	0.187	0.182	0.177	0.179
686	dmarA_pompF_2	2.85972222222222	0.203	0.215	0.217	0.233	0.191	0.198	0.181	0.188	0.186	0.216	0.199	0.204	0.19	0.223	0.19	0.212	0.206	0.214	0.189	0.207	0.197	0.204	0.173	0.187	0.198	0.191	0.19	0.2	0.189	0.186	0.182	0.183	0.187	0.188	0.184	0.188	0.186	0.19	0.196	0.193	0.2	0.203	0.204	0.206	0.198	0.195	0.193
687	dmarA_pompF_2	3.41416666666667	0.217	0.248	0.246	0.269	0.218	0.22	0.182	0.195	0.21	0.258	0.226	0.229	0.196	0.274	0.221	0.246	0.218	0.238	0.19	0.238	0.211	0.24	0.175	0.196	0.206	0.202	0.202	0.217	0.199	0.191	0.187	0.193	0.198	0.204	0.194	0.203	0.2	0.206	0.219	0.208	0.215	0.226	0.228	0.235	0.226	0.228	0.215
688	dmarA_pompF_2	3.96888888888889	0.248	0.316	0.309	0.339	0.267	0.267	0.186	0.208	0.248	0.334	0.281	0.278	0.19	0.336	0.28	0.306	0.235	0.274	0.192	0.288	0.219	0.295	0.177	0.211	0.228	0.231	0.23	0.251	0.228	0.214	0.208	0.214	0.223	0.249	0.22	0.23	0.226	0.237	0.265	0.241	0.238	0.264	0.27	0.293	0.272	0.282	0.246
689	dmarA_pompF_2	4.52361111111111	0.296	0.422	0.394	0.458	0.352	0.359	0.194	0.23	0.325	0.455	0.384	0.376	0.192	0.406	0.365	0.416	0.268	0.358	0.189	0.366	0.226	0.412	0.177	0.23	0.278	0.291	0.294	0.326	0.298	0.272	0.255	0.273	0.288	0.332	0.281	0.3	0.289	0.309	0.358	0.31	0.286	0.343	0.362	0.396	0.367	0.386	0.299
690	dmarA_pompF_2	5.07777777777778	0.372	0.564	0.511	0.608	0.449	0.464	0.195	0.253	0.385	0.583	0.467	0.478	0.187	0.477	0.46	0.534	0.317	0.462	0.188	0.483	0.229	0.553	0.176	0.25	0.344	0.37	0.368	0.418	0.376	0.341	0.317	0.327	0.359	0.421	0.339	0.371	0.358	0.393	0.475	0.402	0.367	0.459	0.469	0.509	0.478	0.512	0.381
691	dmarA_pompF_2	5.6325	0.509	0.748	0.671	0.808	0.594	0.615	0.199	0.296	0.502	0.772	0.611	0.638	0.187	0.546	0.586	0.715	0.406	0.609	0.187	0.609	0.226	0.748	0.177	0.28	0.466	0.51	0.494	0.569	0.498	0.448	0.389	0.427	0.476	0.565	0.457	0.499	0.459	0.512	0.62	0.533	0.476	0.598	0.625	0.672	0.634	0.674	0.483
692	dmarA_pompF_2	6.18722222222222	0.606	0.883	0.801	0.949	0.719	0.762	0.205	0.34	0.642	0.898	0.779	0.794	0.185	0.633	0.734	0.848	0.514	0.768	0.187	0.717	0.224	0.908	0.178	0.318	0.579	0.622	0.628	0.707	0.644	0.594	0.51	0.57	0.632	0.721	0.595	0.647	0.583	0.659	0.793	0.686	0.614	0.762	0.775	0.815	0.8	0.853	0.584
693	dmarA_pompF_2	6.74194444444444	0.712	1.032	0.94	1.094	0.829	0.869	0.216	0.409	0.783	1.027	0.891	0.905	0.189	0.721	0.845	1.018	0.635	0.879	0.185	0.715	0.222	1.073	0.179	0.382	0.681	0.715	0.714	0.815	0.735	0.675	0.636	0.658	0.713	0.834	0.685	0.746	0.688	0.757	0.904	0.786	0.72	0.837	0.89	0.937	0.887	0.959	0.686
694	dmarA_pompF_2	7.29638888888889	0.799	1.137	1.055	1.173	1.003	1.006	0.223	0.487	0.897	1.115	1.008	1.039	0.186	0.818	0.967	1.119	0.754	0.975	0.18	0.741	0.219	1.184	0.178	0.432	0.792	0.858	0.873	0.993	0.875	0.799	0.73	0.792	0.891	0.962	0.822	0.879	0.796	0.848	1.004	0.886	0.793	0.955	1.013	1.063	1.016	1.07	0.802
695	dmarA_pompF_2	7.85138888888889	0.874	1.184	1.122	1.235	1.083	1.069	0.234	0.534	0.976	1.155	1.077	1.114	0.184	0.907	1.045	1.186	0.862	1.038	0.184	0.758	0.225	1.284	0.178	0.476	0.862	0.906	0.933	1.063	0.952	0.872	0.776	0.846	0.949	1.011	0.894	0.941	0.86	0.919	1.053	0.927	0.844	0.994	1.054	1.116	1.065	1.115	0.901
696	dmarA_pompF_2	8.40583333333333	0.95	1.251	1.2	1.29	1.161	1.144	0.247	0.613	1.06	1.226	1.155	1.176	0.18	1.013	1.131	1.259	0.96	1.133	0.182	0.784	0.232	1.348	0.179	0.565	0.923	0.957	1.004	1.125	1.009	0.944	0.845	0.938	1.038	1.073	0.951	0.992	0.9	0.962	1.109	1.006	0.93	1.074	1.117	1.162	1.144	1.186	0.962
697	dmarA_pompF_2	8.96027777777778	1.006	1.307	1.251	1.349	1.213	1.185	0.254	0.653	1.106	1.254	1.202	1.224	0.182	1.093	1.167	1.278	1.036	1.187	0.181	0.845	0.241	1.409	0.179	0.623	0.97	0.995	1.058	1.182	1.058	0.974	0.878	0.977	1.072	1.108	0.994	1.046	0.969	1.016	1.134	1.012	0.951	1.087	1.143	1.192	1.183	1.234	1.043
698	dmarA_pompF_2	9.51472222222222	1.067	1.346	1.306	1.368	1.242	1.217	0.266	0.673	1.146	1.286	1.228	1.261	0.179	1.131	1.2	1.314	1.082	1.224	0.178	0.856	0.254	1.45	0.18	0.721	1.013	1.04	1.081	1.208	1.085	1.009	0.919	1	1.114	1.138	1.012	1.061	1.007	1.027	1.155	1.039	0.965	1.117	1.175	1.209	1.207	1.269	1.078
699	dmarA_pompF_2	10.0694444444444	1.125	1.357	1.343	1.377	1.279	1.243	0.276	0.704	1.167	1.298	1.242	1.285	0.18	1.162	1.238	1.347	1.115	1.236	0.179	0.917	0.263	1.477	0.179	0.777	1.034	1.051	1.109	1.233	1.112	1.027	0.963	1.033	1.144	1.153	1.025	1.088	1.026	1.056	1.201	1.059	0.976	1.135	1.183	1.236	1.278	1.322	1.113
700	dmarA_pompF_2	10.6241666666667	1.151	1.364	1.352	1.385	1.312	1.262	0.285	0.727	1.196	1.328	1.265	1.317	0.181	1.196	1.25	1.365	1.135	1.275	0.184	0.963	0.268	1.499	0.179	0.826	1.054	1.064	1.113	1.245	1.126	1.028	0.998	1.066	1.177	1.179	1.054	1.118	1.034	1.064	1.212	1.067	0.976	1.146	1.207	1.246	1.296	1.334	1.12
701	dmarA_pompF_2	11.1786111111111	1.181	1.367	1.361	1.386	1.336	1.278	0.294	0.747	1.212	1.329	1.271	1.323	0.18	1.216	1.272	1.388	1.149	1.279	0.185	0.982	0.268	1.503	0.18	0.892	1.071	1.087	1.13	1.26	1.132	1.04	1.033	1.097	1.192	1.184	1.075	1.13	1.038	1.081	1.235	1.109	1.001	1.177	1.229	1.259	1.331	1.351	1.144
702	dmarA_pompF_2	11.7333333333333	1.23	1.374	1.367	1.401	1.359	1.294	0.303	0.786	1.238	1.333	1.296	1.335	0.183	1.236	1.28	1.391	1.172	1.276	0.189	1.035	0.277	1.512	0.181	0.922	1.068	1.109	1.15	1.278	1.165	1.055	1.054	1.135	1.21	1.191	1.096	1.141	1.045	1.113	1.253	1.099	1.027	1.192	1.245	1.276	1.325	1.346	1.1
703	dmarA_pompF_2	12.2877777777778	1.258	1.38	1.384	1.404	1.365	1.292	0.308	0.786	1.263	1.342	1.32	1.349	0.18	1.247	1.287	1.391	1.188	1.29	0.184	1.028	0.276	1.514	0.181	0.96	1.086	1.127	1.167	1.294	1.172	1.054	1.064	1.142	1.221	1.21	1.105	1.149	1.062	1.097	1.233	1.081	1.023	1.189	1.253	1.29	1.343	1.362	1.085
704	dmarA_pompF_2	12.8427777777778	1.292	1.384	1.384	1.41	1.369	1.294	0.32	0.82	1.295	1.349	1.34	1.355	0.179	1.27	1.291	1.37	1.183	1.298	0.191	1.058	0.29	1.522	0.18	0.966	1.103	1.135	1.187	1.299	1.195	1.061	1.087	1.154	1.227	1.228	1.119	1.159	1.075	1.107	1.251	1.087	1.036	1.182	1.256	1.312	1.343	1.364	1.077
705	dmarA_prob_1	0	0.198	0.231	0.32	0.351	0.344	0.334	0.362	0.382	0.343	0.364	0.36	0.346	0.303	0.321	0.344	0.362	0.376	0.402	0.358	0.327	0.299	0.282	0.254	0.181	0.287	0.407	0.439	0.432	0.411	0.45	0.444	0.471	0.44	0.417	0.423	0.403	0.411	0.44	0.403	0.439	0.49	0.439	0.437	0.395	0.381	0.374	0.361
706	dmarA_prob_1	0.554722222222222	0.203	0.201	0.197	0.201	0.18	0.17	0.17	0.172	0.163	0.165	0.167	0.173	0.171	0.17	0.163	0.165	0.172	0.17	0.161	0.17	0.169	0.168	0.172	0.184	0.196	0.204	0.207	0.199	0.176	0.18	0.18	0.185	0.178	0.172	0.175	0.173	0.169	0.173	0.169	0.171	0.178	0.171	0.166	0.168	0.173	0.171	0.186
707	dmarA_prob_1	1.10944444444444	0.212	0.202	0.2	0.206	0.18	0.171	0.166	0.168	0.163	0.171	0.171	0.173	0.172	0.174	0.166	0.168	0.176	0.176	0.163	0.172	0.17	0.17	0.172	0.186	0.191	0.195	0.202	0.198	0.176	0.179	0.183	0.186	0.174	0.172	0.174	0.172	0.168	0.174	0.173	0.18	0.179	0.171	0.17	0.172	0.174	0.171	0.177
708	dmarA_prob_1	1.66388888888889	0.221	0.217	0.216	0.225	0.189	0.181	0.172	0.173	0.174	0.188	0.187	0.188	0.179	0.193	0.176	0.178	0.182	0.187	0.166	0.183	0.184	0.184	0.174	0.192	0.201	0.196	0.202	0.198	0.181	0.185	0.185	0.187	0.182	0.182	0.176	0.178	0.177	0.18	0.18	0.189	0.184	0.181	0.18	0.187	0.189	0.187	0.189
709	dmarA_prob_1	2.21861111111111	0.23	0.237	0.238	0.252	0.2	0.197	0.173	0.181	0.198	0.222	0.218	0.215	0.176	0.224	0.196	0.2	0.195	0.209	0.166	0.205	0.214	0.212	0.174	0.206	0.208	0.199	0.207	0.201	0.188	0.197	0.194	0.192	0.187	0.204	0.181	0.188	0.183	0.188	0.196	0.204	0.198	0.202	0.201	0.218	0.217	0.214	0.21
710	dmarA_prob_1	2.77305555555556	0.275	0.288	0.288	0.312	0.239	0.231	0.175	0.195	0.246	0.279	0.274	0.274	0.177	0.284	0.243	0.246	0.224	0.256	0.17	0.251	0.256	0.26	0.178	0.223	0.238	0.219	0.227	0.222	0.211	0.22	0.206	0.208	0.218	0.251	0.202	0.217	0.21	0.223	0.232	0.235	0.229	0.243	0.237	0.267	0.264	0.263	0.245
711	dmarA_prob_1	3.3275	0.345	0.381	0.384	0.416	0.315	0.308	0.179	0.216	0.325	0.388	0.38	0.379	0.17	0.347	0.331	0.334	0.275	0.343	0.178	0.329	0.338	0.361	0.185	0.251	0.306	0.266	0.285	0.276	0.27	0.279	0.241	0.248	0.264	0.331	0.251	0.281	0.259	0.289	0.31	0.308	0.289	0.323	0.307	0.355	0.351	0.354	0.305
712	dmarA_prob_1	3.88222222222222	0.449	0.496	0.512	0.558	0.418	0.417	0.192	0.266	0.429	0.522	0.515	0.525	0.171	0.414	0.447	0.453	0.372	0.477	0.193	0.443	0.415	0.486	0.193	0.294	0.391	0.343	0.361	0.354	0.353	0.359	0.303	0.318	0.351	0.453	0.33	0.378	0.335	0.381	0.426	0.417	0.403	0.454	0.422	0.48	0.477	0.495	0.407
713	dmarA_prob_1	4.43694444444444	0.596	0.651	0.684	0.738	0.57	0.558	0.201	0.335	0.584	0.71	0.691	0.713	0.168	0.474	0.603	0.63	0.503	0.625	0.209	0.592	0.536	0.706	0.203	0.357	0.537	0.455	0.489	0.475	0.485	0.484	0.381	0.415	0.468	0.599	0.446	0.517	0.441	0.516	0.581	0.545	0.512	0.614	0.585	0.655	0.675	0.706	0.529
714	dmarA_prob_1	4.99138888888889	0.743	0.791	0.843	0.898	0.715	0.713	0.217	0.393	0.751	0.875	0.859	0.882	0.171	0.557	0.763	0.785	0.656	0.802	0.245	0.755	0.602	0.899	0.226	0.437	0.664	0.609	0.634	0.623	0.637	0.628	0.507	0.572	0.623	0.77	0.592	0.678	0.575	0.66	0.753	0.718	0.687	0.789	0.77	0.835	0.865	0.886	0.642
715	dmarA_prob_1	5.54611111111111	0.86	0.895	0.955	1.006	0.829	0.84	0.234	0.5	0.866	0.982	0.971	0.994	0.17	0.649	0.888	0.929	0.82	0.93	0.296	0.85	0.583	1.027	0.235	0.497	0.779	0.703	0.734	0.722	0.742	0.734	0.627	0.673	0.722	0.888	0.676	0.783	0.687	0.764	0.87	0.833	0.802	0.89	0.882	0.93	0.962	0.997	0.753
716	dmarA_prob_1	6.10083333333333	0.978	0.996	1.05	1.105	0.941	0.964	0.255	0.6	0.979	1.076	1.074	1.096	0.164	0.738	1.006	1.026	0.92	1.031	0.381	0.952	0.62	1.131	0.248	0.564	0.883	0.803	0.835	0.831	0.852	0.839	0.741	0.798	0.842	1.004	0.781	0.88	0.778	0.871	0.97	0.944	0.925	1.001	0.996	1.028	1.055	1.083	0.849
717	dmarA_prob_1	6.65555555555555	1.039	1.057	1.115	1.167	1.011	1.04	0.279	0.713	1.065	1.153	1.148	1.163	0.167	0.84	1.09	1.111	1.025	1.123	0.494	1.027	0.685	1.216	0.259	0.634	0.95	0.872	0.898	0.897	0.921	0.908	0.804	0.88	0.918	1.07	0.859	0.964	0.85	0.951	1.053	1.022	1.025	1.076	1.062	1.082	1.113	1.141	0.918
718	dmarA_prob_1	7.21	1.103	1.127	1.167	1.21	1.067	1.113	0.305	0.777	1.129	1.189	1.196	1.21	0.169	0.935	1.153	1.171	1.085	1.175	0.611	1.067	0.764	1.274	0.269	0.701	0.998	0.922	0.968	0.96	0.972	0.957	0.857	0.924	0.963	1.118	0.897	1.022	0.915	0.985	1.093	1.056	1.064	1.122	1.113	1.121	1.158	1.187	0.986
719	dmarA_prob_1	7.76444444444444	1.163	1.177	1.207	1.261	1.113	1.172	0.335	0.827	1.179	1.231	1.244	1.248	0.17	1.012	1.192	1.211	1.139	1.221	0.686	1.101	0.828	1.327	0.291	0.771	1.05	0.957	1.014	1.006	1.021	1.004	0.906	0.971	1.009	1.153	0.93	1.052	0.952	1.031	1.137	1.091	1.095	1.163	1.145	1.151	1.196	1.229	1.035
720	dmarA_prob_1	8.31916666666666	1.216	1.224	1.252	1.299	1.143	1.222	0.367	0.859	1.214	1.265	1.286	1.28	0.168	1.049	1.226	1.239	1.183	1.263	0.734	1.142	0.87	1.362	0.316	0.816	1.103	1.004	1.074	1.052	1.065	1.033	0.94	1.012	1.053	1.192	0.966	1.078	0.979	1.073	1.17	1.129	1.145	1.2	1.188	1.194	1.235	1.268	1.068
721	dmarA_prob_1	8.87361111111111	1.25	1.256	1.256	1.314	1.174	1.259	0.402	0.886	1.239	1.293	1.313	1.305	0.168	1.081	1.25	1.253	1.21	1.289	0.777	1.165	0.903	1.385	0.339	0.859	1.116	1.024	1.095	1.08	1.09	1.054	0.967	1.047	1.085	1.205	0.995	1.121	1.02	1.097	1.187	1.134	1.157	1.221	1.209	1.2	1.244	1.278	1.094
722	dmarA_prob_1	9.42805555555555	1.282	1.267	1.272	1.323	1.21	1.279	0.432	0.915	1.262	1.297	1.338	1.317	0.169	1.111	1.266	1.272	1.239	1.311	0.825	1.178	0.939	1.393	0.35	0.895	1.129	1.04	1.119	1.095	1.116	1.058	0.995	1.06	1.094	1.227	1.009	1.145	1.048	1.104	1.191	1.135	1.159	1.244	1.223	1.215	1.259	1.286	1.126
723	dmarA_prob_1	9.9825	1.306	1.289	1.277	1.332	1.227	1.296	0.449	0.941	1.276	1.298	1.358	1.326	0.172	1.141	1.299	1.294	1.258	1.31	0.859	1.175	0.969	1.395	0.364	0.924	1.13	1.049	1.143	1.109	1.138	1.087	1.032	1.083	1.111	1.242	1.016	1.157	1.07	1.112	1.205	1.142	1.164	1.249	1.233	1.221	1.267	1.292	1.154
724	dmarA_prob_1	10.5372222222222	1.324	1.305	1.279	1.344	1.233	1.307	0.467	0.972	1.286	1.307	1.353	1.325	0.172	1.162	1.301	1.299	1.266	1.319	0.878	1.172	0.998	1.406	0.379	0.946	1.143	1.06	1.147	1.121	1.151	1.101	1.056	1.094	1.113	1.236	1.036	1.179	1.085	1.131	1.214	1.156	1.174	1.258	1.238	1.226	1.274	1.295	1.151
725	dmarA_prob_1	11.0916666666667	1.331	1.318	1.294	1.355	1.248	1.313	0.482	1	1.293	1.312	1.359	1.332	0.167	1.177	1.306	1.313	1.268	1.313	0.892	1.175	1.019	1.407	0.405	0.963	1.157	1.071	1.173	1.141	1.173	1.121	1.079	1.111	1.123	1.246	1.042	1.176	1.111	1.141	1.227	1.165	1.187	1.262	1.243	1.237	1.281	1.301	1.175
726	dmarA_prob_1	11.6461111111111	1.343	1.332	1.299	1.359	1.258	1.324	0.495	1.008	1.298	1.314	1.363	1.338	0.167	1.188	1.307	1.314	1.274	1.32	0.91	1.175	1.037	1.41	0.434	0.98	1.175	1.086	1.182	1.152	1.184	1.129	1.106	1.123	1.147	1.257	1.062	1.188	1.125	1.143	1.234	1.176	1.186	1.264	1.249	1.242	1.287	1.307	1.174
727	dmarA_prob_1	12.2005555555556	1.348	1.34	1.305	1.373	1.262	1.34	0.505	1.025	1.304	1.329	1.364	1.344	0.171	1.208	1.314	1.305	1.281	1.325	0.922	1.184	1.047	1.415	0.471	0.996	1.177	1.099	1.193	1.166	1.201	1.14	1.136	1.151	1.157	1.255	1.058	1.209	1.134	1.159	1.243	1.181	1.191	1.264	1.252	1.25	1.294	1.312	1.154
728	dmarA_prob_1	12.755	1.328	1.333	1.305	1.37	1.26	1.331	0.496	1.019	1.292	1.32	1.359	1.342	0.17	1.208	1.315	1.293	1.27	1.322	0.914	1.171	1.053	1.412	0.518	1.01	1.178	1.089	1.184	1.152	1.177	1.112	1.124	1.126	1.142	1.253	1.038	1.186	1.113	1.14	1.24	1.178	1.191	1.254	1.254	1.248	1.292	1.317	1.148
729	dmarA_prob_2	0	0.117	0.11	0.111	0.118	0.113	0.109	0.114	0.114	0.113	0.113	0.115	0.115	0.114	0.115	0.117	0.116	0.123	0.123	0.118	0.12	0.116	0.113	0.114	0.116	0.113	0.108	0.109	0.115	0.116	0.118	0.112	0.119	0.124	0.121	0.12	0.121	0.116	0.12	0.123	0.116	0.125	0.123	0.121	0.127	0.124	0.121	0.126
730	dmarA_prob_2	0.616666666666667	0.183	0.175	0.174	0.179	0.179	0.184	0.181	0.175	0.163	0.164	0.161	0.17	0.171	0.17	0.158	0.162	0.173	0.172	0.166	0.164	0.158	0.162	0.169	0.171	0.177	0.168	0.17	0.173	0.177	0.198	0.172	0.172	0.171	0.169	0.168	0.169	0.17	0.168	0.17	0.165	0.171	0.17	0.164	0.173	0.164	0.174	0.183
731	dmarA_prob_2	1.17111111111111	0.194	0.19	0.192	0.197	0.188	0.195	0.19	0.183	0.169	0.169	0.168	0.177	0.177	0.178	0.167	0.17	0.181	0.182	0.176	0.173	0.167	0.172	0.176	0.179	0.193	0.184	0.191	0.196	0.197	0.214	0.183	0.184	0.178	0.176	0.179	0.179	0.179	0.18	0.185	0.181	0.185	0.19	0.185	0.187	0.174	0.185	0.191
732	dmarA_prob_2	1.72555555555556	0.189	0.195	0.196	0.206	0.193	0.199	0.193	0.188	0.173	0.174	0.175	0.183	0.182	0.186	0.172	0.179	0.186	0.189	0.179	0.181	0.174	0.18	0.179	0.185	0.193	0.185	0.193	0.198	0.203	0.212	0.179	0.182	0.18	0.179	0.181	0.182	0.18	0.181	0.189	0.183	0.187	0.193	0.189	0.192	0.18	0.187	0.193
733	dmarA_prob_2	2.28055555555556	0.197	0.208	0.205	0.217	0.195	0.2	0.187	0.187	0.178	0.187	0.187	0.194	0.192	0.204	0.187	0.193	0.192	0.205	0.181	0.199	0.187	0.199	0.179	0.19	0.198	0.186	0.196	0.199	0.199	0.206	0.175	0.18	0.18	0.18	0.182	0.185	0.182	0.183	0.194	0.185	0.189	0.196	0.198	0.201	0.194	0.2	0.198
734	dmarA_prob_2	2.835	0.214	0.242	0.234	0.26	0.218	0.218	0.186	0.196	0.201	0.218	0.211	0.216	0.195	0.242	0.212	0.219	0.2	0.238	0.178	0.235	0.2	0.232	0.179	0.203	0.208	0.195	0.21	0.213	0.209	0.214	0.177	0.184	0.19	0.187	0.186	0.19	0.195	0.196	0.207	0.197	0.199	0.209	0.215	0.224	0.222	0.232	0.218
735	dmarA_prob_2	3.38972222222222	0.235	0.306	0.293	0.332	0.264	0.264	0.192	0.21	0.244	0.28	0.267	0.267	0.193	0.302	0.273	0.279	0.222	0.304	0.18	0.293	0.216	0.299	0.182	0.226	0.234	0.215	0.243	0.242	0.233	0.242	0.196	0.205	0.213	0.216	0.212	0.222	0.231	0.231	0.249	0.234	0.228	0.248	0.256	0.271	0.281	0.291	0.25
736	dmarA_prob_2	3.94416666666667	0.298	0.419	0.385	0.445	0.357	0.362	0.196	0.229	0.329	0.394	0.367	0.371	0.192	0.359	0.368	0.378	0.267	0.427	0.18	0.394	0.23	0.398	0.185	0.253	0.284	0.269	0.31	0.313	0.297	0.315	0.23	0.256	0.278	0.281	0.265	0.287	0.306	0.311	0.341	0.318	0.295	0.325	0.337	0.363	0.385	0.399	0.304
737	dmarA_prob_2	4.49888888888889	0.381	0.561	0.517	0.6	0.467	0.473	0.207	0.278	0.414	0.535	0.488	0.493	0.188	0.41	0.48	0.532	0.355	0.57	0.179	0.531	0.238	0.573	0.191	0.296	0.367	0.331	0.403	0.401	0.394	0.405	0.286	0.321	0.358	0.372	0.344	0.376	0.4	0.414	0.462	0.425	0.387	0.427	0.449	0.485	0.525	0.561	0.398
738	dmarA_prob_2	5.05333333333333	0.527	0.751	0.693	0.774	0.626	0.647	0.224	0.339	0.553	0.726	0.663	0.691	0.185	0.465	0.653	0.714	0.459	0.749	0.179	0.709	0.231	0.828	0.19	0.348	0.506	0.452	0.557	0.548	0.536	0.545	0.364	0.433	0.489	0.504	0.469	0.516	0.543	0.554	0.645	0.559	0.509	0.564	0.598	0.651	0.704	0.762	0.494
739	dmarA_prob_2	5.60777777777778	0.625	0.881	0.811	0.894	0.735	0.764	0.235	0.392	0.711	0.879	0.814	0.84	0.184	0.53	0.8	0.843	0.58	0.901	0.178	0.818	0.22	0.984	0.193	0.428	0.608	0.566	0.659	0.667	0.674	0.669	0.478	0.569	0.631	0.664	0.606	0.663	0.68	0.696	0.785	0.699	0.664	0.724	0.755	0.817	0.852	0.905	0.602
740	dmarA_prob_2	6.16277777777778	0.73	1.002	0.938	1.019	0.85	0.888	0.255	0.486	0.825	1.006	0.935	0.998	0.178	0.597	0.917	0.994	0.717	1.011	0.174	0.921	0.209	1.111	0.192	0.486	0.722	0.661	0.779	0.782	0.783	0.776	0.587	0.66	0.727	0.772	0.697	0.765	0.758	0.779	0.916	0.799	0.742	0.819	0.865	0.927	0.984	1.021	0.702
741	dmarA_prob_2	6.71722222222222	0.814	1.079	1.01	1.103	0.951	0.986	0.271	0.56	0.925	1.097	1.035	1.095	0.178	0.661	1.023	1.07	0.809	1.111	0.177	0.98	0.199	1.206	0.196	0.525	0.801	0.744	0.866	0.862	0.855	0.85	0.677	0.755	0.831	0.889	0.795	0.838	0.847	0.867	1.018	0.911	0.862	0.935	0.979	1.038	1.082	1.114	0.811
742	dmarA_prob_2	7.27166666666667	0.871	1.139	1.071	1.16	1.012	1.039	0.284	0.647	1.017	1.164	1.11	1.161	0.175	0.74	1.088	1.132	0.905	1.182	0.174	1.018	0.195	1.283	0.202	0.599	0.859	0.793	0.919	0.924	0.926	0.914	0.737	0.824	0.888	0.956	0.856	0.907	0.914	0.936	1.08	0.96	0.925	1.006	1.044	1.112	1.146	1.17	0.884
743	dmarA_prob_2	7.82638888888889	0.912	1.186	1.122	1.211	1.069	1.081	0.31	0.692	1.085	1.208	1.167	1.211	0.177	0.835	1.136	1.173	0.978	1.235	0.175	1.049	0.192	1.347	0.204	0.687	0.911	0.831	0.966	0.971	0.966	0.947	0.779	0.861	0.933	1.011	0.906	0.944	0.956	0.966	1.116	1.003	0.96	1.036	1.089	1.162	1.204	1.233	0.963
744	dmarA_prob_2	8.38111111111111	0.956	1.223	1.168	1.241	1.106	1.116	0.329	0.719	1.139	1.245	1.204	1.248	0.176	0.915	1.178	1.223	1.02	1.263	0.173	1.064	0.193	1.389	0.206	0.75	0.948	0.858	1.003	1.006	0.992	0.971	0.8	0.893	0.971	1.056	0.952	0.985	0.99	0.986	1.144	1.016	0.995	1.075	1.141	1.209	1.25	1.276	1.023
745	dmarA_prob_2	8.93555555555555	0.993	1.257	1.198	1.273	1.129	1.148	0.349	0.763	1.182	1.279	1.233	1.279	0.176	0.967	1.217	1.257	1.07	1.302	0.172	1.08	0.191	1.419	0.204	0.815	0.976	0.883	1.03	1.038	1.021	0.999	0.844	0.927	1.004	1.083	0.979	1.006	1.032	1.033	1.184	1.046	1.011	1.088	1.162	1.241	1.282	1.311	1.068
746	dmarA_prob_2	9.49027777777778	1.035	1.265	1.23	1.283	1.16	1.168	0.365	0.766	1.2	1.304	1.265	1.311	0.174	1	1.242	1.255	1.083	1.33	0.17	1.121	0.193	1.444	0.207	0.855	0.976	0.893	1.042	1.05	1.028	1	0.873	0.956	1.035	1.115	1.014	1.026	1.039	1.022	1.195	1.069	1.037	1.131	1.193	1.254	1.309	1.335	1.088
747	dmarA_prob_2	10.045	1.039	1.259	1.224	1.28	1.149	1.159	0.369	0.759	1.202	1.308	1.282	1.309	0.173	1.015	1.247	1.231	1.093	1.329	0.173	1.133	0.194	1.438	0.209	0.878	0.971	0.892	1.015	1.04	1.017	0.995	0.876	0.951	1.015	1.075	0.994	1.011	1.046	1.03	1.2	1.054	1.024	1.114	1.173	1.262	1.316	1.328	1.108
748	dmarA_prob_2	10.5997222222222	1.042	1.264	1.23	1.292	1.149	1.165	0.38	0.809	1.228	1.308	1.289	1.315	0.171	1.037	1.277	1.245	1.102	1.313	0.175	1.145	0.2	1.447	0.211	0.914	0.975	0.906	1.03	1.055	1.032	0.995	0.896	0.953	1.02	1.083	0.997	1.019	1.06	1.031	1.2	1.052	1.01	1.118	1.185	1.263	1.335	1.351	1.141
749	dmarA_prob_2	11.1538888888889	1.046	1.271	1.234	1.295	1.156	1.158	0.393	0.805	1.228	1.321	1.31	1.319	0.174	1.051	1.281	1.247	1.116	1.327	0.174	1.152	0.202	1.451	0.209	0.927	0.976	0.907	1.031	1.054	1.036	1	0.923	0.974	1.038	1.107	1.01	1.022	1.063	1.034	1.217	1.068	1.021	1.115	1.179	1.264	1.335	1.349	1.162
750	dmarA_prob_2	11.7086111111111	1.076	1.299	1.264	1.313	1.191	1.194	0.417	0.866	1.27	1.333	1.319	1.337	0.174	1.068	1.297	1.288	1.144	1.344	0.173	1.174	0.211	1.451	0.208	0.971	0.996	0.927	1.066	1.097	1.057	1.026	0.953	0.984	1.049	1.141	1.039	1.05	1.102	1.055	1.229	1.082	1.038	1.142	1.221	1.292	1.351	1.367	1.187
751	dmarA_prob_2	12.2633333333333	1.082	1.304	1.268	1.318	1.197	1.2	0.42	0.89	1.273	1.34	1.328	1.341	0.172	1.076	1.303	1.3	1.159	1.352	0.174	1.177	0.219	1.456	0.209	0.992	0.998	0.941	1.073	1.095	1.067	1.027	0.988	1.01	1.06	1.14	1.047	1.053	1.098	1.062	1.248	1.097	1.053	1.156	1.221	1.295	1.351	1.367	1.196
752	dmarA_prob_2	12.8180555555556	1.103	1.308	1.274	1.326	1.197	1.21	0.424	0.931	1.293	1.343	1.331	1.341	0.173	1.083	1.316	1.315	1.169	1.349	0.172	1.176	0.226	1.454	0.206	1.018	1.015	0.941	1.072	1.098	1.083	1.032	1.011	1.036	1.07	1.155	1.06	1.052	1.106	1.065	1.264	1.115	1.068	1.156	1.226	1.299	1.352	1.37	1.208
753	dmarA_psoxS_1	0	0.289	0.369	0.463	0.475	0.435	0.494	0.502	0.488	0.475	0.493	0.501	0.5	0.507	0.505	0.457	0.515	0.511	0.488	0.408	0.45	0.42	0.4	0.316	0.191	0.41	0.481	0.523	0.538	0.545	0.535	0.573	0.573	0.558	0.577	0.591	0.569	0.539	0.536	0.572	0.575	0.537	0.523	0.514	0.502	0.475	0.481	0.442
754	dmarA_psoxS_1	0.554722222222222	0.188	0.183	0.175	0.199	0.174	0.208	0.238	0.252	0.239	0.325	0.32	0.349	0.337	0.332	0.293	0.309	0.27	0.199	0.186	0.198	0.187	0.195	0.19	0.193	0.185	0.2	0.358	0.383	0.391	0.395	0.421	0.419	0.398	0.422	0.452	0.457	0.438	0.445	0.452	0.443	0.422	0.404	0.368	0.321	0.236	0.208	0.214
755	dmarA_psoxS_1	1.10916666666667	0.197	0.181	0.175	0.197	0.172	0.202	0.199	0.205	0.182	0.2	0.191	0.203	0.195	0.198	0.169	0.192	0.199	0.197	0.184	0.192	0.178	0.181	0.174	0.181	0.189	0.193	0.198	0.2	0.2	0.202	0.199	0.201	0.197	0.192	0.194	0.191	0.194	0.193	0.191	0.196	0.205	0.201	0.198	0.198	0.197	0.189	0.185
756	dmarA_psoxS_1	1.66388888888889	0.2	0.184	0.178	0.195	0.167	0.197	0.193	0.199	0.179	0.205	0.196	0.205	0.196	0.201	0.175	0.194	0.195	0.198	0.178	0.193	0.18	0.184	0.175	0.185	0.189	0.19	0.196	0.197	0.198	0.203	0.204	0.2	0.202	0.199	0.2	0.201	0.202	0.198	0.192	0.196	0.199	0.194	0.19	0.193	0.189	0.185	0.185
757	dmarA_psoxS_1	2.21833333333333	0.2	0.192	0.187	0.206	0.174	0.2	0.191	0.2	0.187	0.215	0.211	0.215	0.195	0.217	0.192	0.211	0.203	0.215	0.181	0.209	0.205	0.208	0.177	0.197	0.19	0.191	0.197	0.199	0.197	0.2	0.2	0.201	0.201	0.202	0.202	0.202	0.205	0.207	0.202	0.204	0.208	0.207	0.203	0.218	0.211	0.208	0.205
758	dmarA_psoxS_1	2.77277777777778	0.223	0.213	0.209	0.235	0.195	0.218	0.194	0.211	0.205	0.239	0.241	0.238	0.193	0.246	0.222	0.24	0.213	0.253	0.176	0.24	0.258	0.264	0.176	0.221	0.209	0.206	0.207	0.212	0.21	0.216	0.21	0.216	0.215	0.221	0.21	0.212	0.215	0.224	0.22	0.213	0.226	0.233	0.234	0.263	0.257	0.254	0.243
759	dmarA_psoxS_1	3.3275	0.267	0.274	0.263	0.294	0.24	0.263	0.195	0.235	0.241	0.293	0.302	0.293	0.19	0.305	0.283	0.309	0.242	0.331	0.176	0.3	0.329	0.36	0.186	0.271	0.255	0.246	0.242	0.248	0.237	0.243	0.237	0.247	0.248	0.262	0.236	0.247	0.256	0.269	0.26	0.254	0.275	0.286	0.294	0.345	0.338	0.337	0.309
760	dmarA_psoxS_1	3.88222222222222	0.33	0.359	0.329	0.381	0.309	0.343	0.202	0.289	0.304	0.367	0.372	0.371	0.19	0.373	0.358	0.391	0.293	0.425	0.175	0.373	0.408	0.476	0.196	0.347	0.324	0.314	0.301	0.315	0.303	0.317	0.302	0.317	0.311	0.331	0.299	0.313	0.325	0.344	0.335	0.332	0.346	0.364	0.378	0.433	0.436	0.44	0.408
761	dmarA_psoxS_1	4.43666666666667	0.409	0.461	0.423	0.48	0.383	0.439	0.208	0.338	0.363	0.453	0.457	0.47	0.189	0.45	0.443	0.504	0.364	0.523	0.173	0.455	0.473	0.607	0.203	0.425	0.424	0.401	0.382	0.399	0.378	0.392	0.365	0.395	0.385	0.415	0.379	0.39	0.409	0.424	0.424	0.417	0.435	0.447	0.47	0.538	0.548	0.553	0.502
762	dmarA_psoxS_1	4.99111111111111	0.514	0.585	0.538	0.6	0.488	0.563	0.218	0.4	0.455	0.569	0.573	0.595	0.187	0.537	0.549	0.626	0.441	0.625	0.179	0.533	0.489	0.738	0.214	0.492	0.54	0.52	0.495	0.514	0.488	0.505	0.459	0.512	0.497	0.532	0.495	0.5	0.516	0.538	0.542	0.535	0.542	0.557	0.587	0.662	0.669	0.668	0.606
763	dmarA_psoxS_1	5.54555555555555	0.591	0.677	0.61	0.693	0.569	0.647	0.236	0.481	0.551	0.654	0.643	0.67	0.183	0.621	0.635	0.701	0.529	0.739	0.174	0.566	0.482	0.845	0.229	0.586	0.632	0.616	0.595	0.623	0.596	0.614	0.573	0.63	0.605	0.636	0.596	0.6	0.612	0.639	0.638	0.639	0.654	0.671	0.687	0.75	0.757	0.756	0.718
764	dmarA_psoxS_1	6.1	0.669	0.744	0.68	0.764	0.645	0.726	0.247	0.539	0.625	0.735	0.721	0.747	0.189	0.698	0.692	0.78	0.623	0.816	0.17	0.596	0.488	0.934	0.24	0.675	0.694	0.678	0.67	0.695	0.67	0.679	0.658	0.714	0.677	0.709	0.655	0.657	0.668	0.701	0.703	0.704	0.732	0.741	0.752	0.831	0.826	0.834	0.794
765	dmarA_psoxS_1	6.65444444444444	0.738	0.81	0.748	0.823	0.707	0.788	0.271	0.58	0.678	0.8	0.78	0.81	0.182	0.772	0.749	0.844	0.691	0.882	0.172	0.618	0.492	1.004	0.265	0.745	0.754	0.739	0.75	0.764	0.741	0.752	0.717	0.796	0.752	0.789	0.714	0.713	0.73	0.769	0.775	0.779	0.815	0.809	0.816	0.893	0.89	0.897	0.876
766	dmarA_psoxS_1	7.20916666666666	0.789	0.859	0.792	0.871	0.748	0.837	0.29	0.598	0.74	0.854	0.822	0.856	0.183	0.819	0.803	0.903	0.747	0.943	0.174	0.642	0.508	1.067	0.296	0.803	0.801	0.792	0.797	0.814	0.791	0.807	0.76	0.868	0.821	0.852	0.763	0.76	0.776	0.825	0.841	0.837	0.875	0.864	0.87	0.947	0.953	0.954	0.947
767	dmarA_psoxS_1	7.76333333333333	0.837	0.901	0.833	0.91	0.774	0.866	0.31	0.625	0.797	0.903	0.85	0.882	0.179	0.853	0.835	0.941	0.793	0.995	0.172	0.667	0.522	1.114	0.341	0.869	0.846	0.824	0.841	0.857	0.836	0.844	0.799	0.921	0.879	0.902	0.802	0.802	0.808	0.876	0.886	0.881	0.923	0.914	0.907	0.983	0.981	0.99	0.986
768	dmarA_psoxS_1	8.31805555555555	0.867	0.942	0.872	0.95	0.806	0.902	0.324	0.643	0.832	0.929	0.866	0.912	0.18	0.88	0.869	0.973	0.826	1.022	0.174	0.706	0.545	1.157	0.385	0.909	0.878	0.858	0.879	0.89	0.879	0.896	0.843	0.97	0.923	0.933	0.838	0.834	0.834	0.91	0.92	0.917	0.958	0.952	0.936	1.018	1.02	1.017	1.026
769	dmarA_psoxS_1	8.87277777777778	0.91	0.984	0.902	0.981	0.826	0.93	0.325	0.656	0.856	0.962	0.877	0.931	0.181	0.906	0.891	0.999	0.858	1.052	0.173	0.742	0.564	1.189	0.427	0.94	0.908	0.882	0.915	0.919	0.9	0.912	0.859	1.008	0.949	0.961	0.863	0.851	0.858	0.927	0.947	0.937	0.99	0.973	0.964	1.034	1.035	1.041	1.059
770	dmarA_psoxS_1	9.42694444444444	0.94	0.998	0.916	1.004	0.83	0.941	0.325	0.673	0.881	0.981	0.877	0.944	0.177	0.913	0.891	1.008	0.881	1.077	0.169	0.762	0.583	1.216	0.453	0.974	0.929	0.896	0.939	0.947	0.923	0.934	0.873	1.029	0.975	0.982	0.873	0.866	0.891	0.942	0.966	0.948	1.006	0.985	0.983	1.059	1.057	1.06	1.089
771	dmarA_psoxS_1	9.98166666666667	0.969	1.004	0.91	0.998	0.837	0.952	0.331	0.674	0.901	0.987	0.885	0.949	0.181	0.932	0.903	1.031	0.887	1.097	0.172	0.787	0.619	1.229	0.481	1	0.929	0.895	0.949	0.96	0.941	0.948	0.905	1.053	0.996	1.002	0.887	0.885	0.907	0.951	0.992	0.972	1.034	1	1	1.077	1.08	1.09	1.119
772	dmarA_psoxS_1	10.5361111111111	0.995	1.004	0.904	0.991	0.843	0.944	0.33	0.675	0.917	0.98	0.886	0.943	0.177	0.936	0.906	1.03	0.906	1.094	0.174	0.819	0.654	1.226	0.504	1.018	0.92	0.895	0.942	0.958	0.937	0.946	0.911	1.072	0.994	0.993	0.895	0.889	0.897	0.946	0.988	0.977	1.04	1.022	1.014	1.078	1.086	1.095	1.094
773	dmarA_psoxS_1	11.0905555555556	0.999	1.006	0.907	0.999	0.846	0.943	0.331	0.671	0.925	0.977	0.885	0.944	0.177	0.944	0.911	1.028	0.922	1.097	0.17	0.831	0.686	1.22	0.52	1.046	0.925	0.891	0.939	0.961	0.944	0.95	0.929	1.084	0.995	0.999	0.887	0.888	0.897	0.947	0.99	0.979	1.04	1.022	1.017	1.078	1.092	1.1	1.088
774	dmarA_psoxS_1	11.645	1.011	1.014	0.909	1.005	0.835	0.947	0.332	0.677	0.923	0.984	0.891	0.948	0.181	0.945	0.915	1.026	0.918	1.094	0.174	0.865	0.698	1.219	0.545	1.058	0.924	0.899	0.943	0.961	0.94	0.954	0.948	1.093	1.001	0.998	0.883	0.896	0.892	0.943	0.993	0.998	1.042	1.022	1.012	1.084	1.091	1.108	1.09
775	dmarA_psoxS_1	12.1994444444444	1.023	1.019	0.924	1.01	0.83	0.944	0.332	0.685	0.92	0.987	0.895	0.953	0.178	0.948	0.905	1.028	0.913	1.095	0.175	0.882	0.712	1.214	0.566	1.07	0.927	0.905	0.944	0.963	0.951	0.969	0.973	1.105	1.01	1.009	0.884	0.901	0.888	0.942	1	1.002	1.043	1.024	1.019	1.089	1.101	1.117	1.09
776	dmarA_psoxS_1	12.7538888888889	1.031	1.023	0.919	1.023	0.824	0.96	0.333	0.697	0.923	0.993	0.895	0.96	0.18	0.964	0.906	1.033	0.922	1.105	0.172	0.905	0.732	1.216	0.601	1.085	0.934	0.919	0.952	0.983	0.959	0.97	0.986	1.123	1.022	1.011	0.892	0.917	0.893	0.952	1.001	1.013	1.053	1.041	1.03	1.096	1.114	1.123	1.098
777	dmarA_psoxS_2	0	0.131	0.109	0.112	0.115	0.114	0.115	0.116	0.116	0.114	0.111	0.115	0.116	0.115	0.111	0.115	0.118	0.122	0.125	0.116	0.122	0.116	0.116	0.113	0.122	0.109	0.111	0.114	0.117	0.115	0.119	0.116	0.123	0.112	0.106	0.124	0.117	0.12	0.119	0.12	0.133	0.126	0.127	0.116	0.12	0.119	0.12	0.123
778	dmarA_psoxS_2	0.604444444444444	0.176	0.17	0.177	0.178	0.18	0.178	0.181	0.18	0.18	0.177	0.189	0.19	0.187	0.182	0.17	0.17	0.174	0.178	0.168	0.175	0.166	0.166	0.166	0.175	0.18	0.179	0.189	0.282	0.322	0.334	0.346	0.369	0.356	0.377	0.394	0.382	0.372	0.377	0.373	0.337	0.332	0.304	0.246	0.176	0.168	0.162	0.163
779	dmarA_psoxS_2	1.15888888888889	0.184	0.183	0.191	0.19	0.188	0.189	0.192	0.192	0.191	0.182	0.183	0.191	0.193	0.185	0.174	0.183	0.189	0.195	0.18	0.184	0.175	0.172	0.168	0.177	0.194	0.191	0.194	0.189	0.186	0.187	0.179	0.179	0.168	0.163	0.175	0.177	0.188	0.187	0.184	0.183	0.188	0.196	0.188	0.177	0.169	0.167	0.168
780	dmarA_psoxS_2	1.71333333333333	0.197	0.192	0.198	0.197	0.195	0.196	0.196	0.199	0.194	0.185	0.186	0.19	0.192	0.189	0.174	0.183	0.192	0.199	0.181	0.184	0.174	0.172	0.168	0.178	0.202	0.197	0.199	0.195	0.19	0.189	0.183	0.188	0.172	0.164	0.176	0.178	0.19	0.189	0.183	0.185	0.191	0.194	0.18	0.174	0.168	0.166	0.166
781	dmarA_psoxS_2	2.26833333333333	0.209	0.194	0.198	0.2	0.19	0.194	0.192	0.196	0.189	0.187	0.185	0.19	0.191	0.193	0.174	0.188	0.196	0.2	0.181	0.187	0.178	0.18	0.169	0.183	0.197	0.192	0.194	0.193	0.182	0.184	0.175	0.181	0.17	0.164	0.176	0.184	0.19	0.188	0.185	0.188	0.19	0.193	0.176	0.176	0.171	0.172	0.169
782	dmarA_psoxS_2	2.82277777777778	0.197	0.198	0.202	0.203	0.189	0.194	0.188	0.194	0.185	0.185	0.185	0.193	0.184	0.193	0.176	0.193	0.195	0.202	0.178	0.194	0.193	0.199	0.171	0.196	0.198	0.191	0.191	0.189	0.18	0.182	0.173	0.177	0.166	0.168	0.176	0.182	0.184	0.185	0.184	0.189	0.185	0.191	0.181	0.19	0.183	0.188	0.179
783	dmarA_psoxS_2	3.3775	0.214	0.218	0.226	0.226	0.208	0.212	0.184	0.198	0.199	0.202	0.197	0.203	0.183	0.211	0.194	0.213	0.2	0.222	0.181	0.217	0.228	0.249	0.173	0.221	0.209	0.203	0.21	0.205	0.189	0.19	0.182	0.192	0.177	0.179	0.183	0.197	0.198	0.197	0.195	0.207	0.197	0.209	0.2	0.216	0.218	0.232	0.203
784	dmarA_psoxS_2	3.93194444444444	0.251	0.267	0.278	0.277	0.247	0.25	0.187	0.215	0.227	0.243	0.232	0.234	0.186	0.257	0.23	0.263	0.21	0.259	0.181	0.264	0.286	0.327	0.177	0.263	0.245	0.233	0.247	0.238	0.217	0.217	0.196	0.212	0.196	0.212	0.204	0.229	0.23	0.228	0.228	0.249	0.224	0.255	0.25	0.275	0.28	0.303	0.247
785	dmarA_psoxS_2	4.48638888888889	0.304	0.34	0.346	0.355	0.315	0.325	0.19	0.25	0.283	0.31	0.295	0.298	0.185	0.314	0.297	0.338	0.228	0.318	0.177	0.332	0.358	0.425	0.183	0.327	0.308	0.292	0.314	0.305	0.284	0.282	0.243	0.268	0.25	0.281	0.26	0.285	0.293	0.286	0.294	0.32	0.273	0.324	0.319	0.352	0.36	0.401	0.326
786	dmarA_psoxS_2	5.04111111111111	0.379	0.436	0.448	0.453	0.396	0.417	0.192	0.3	0.341	0.385	0.366	0.383	0.179	0.367	0.377	0.435	0.27	0.398	0.177	0.419	0.446	0.546	0.192	0.395	0.398	0.374	0.405	0.394	0.365	0.363	0.3	0.329	0.309	0.366	0.324	0.366	0.369	0.361	0.372	0.41	0.349	0.412	0.411	0.462	0.461	0.516	0.407
787	dmarA_psoxS_2	5.59555555555556	0.498	0.562	0.574	0.576	0.513	0.539	0.201	0.352	0.442	0.493	0.473	0.494	0.181	0.45	0.483	0.559	0.323	0.487	0.175	0.467	0.507	0.677	0.202	0.463	0.526	0.493	0.529	0.513	0.491	0.48	0.378	0.423	0.408	0.482	0.427	0.48	0.478	0.469	0.486	0.525	0.438	0.509	0.52	0.574	0.566	0.632	0.491
788	dmarA_psoxS_2	6.15027777777778	0.592	0.66	0.651	0.668	0.602	0.627	0.2	0.428	0.556	0.619	0.586	0.601	0.176	0.544	0.589	0.653	0.402	0.622	0.17	0.505	0.515	0.78	0.217	0.557	0.618	0.604	0.619	0.623	0.603	0.588	0.487	0.549	0.533	0.607	0.538	0.579	0.592	0.58	0.608	0.642	0.563	0.641	0.631	0.682	0.685	0.746	0.621
789	dmarA_psoxS_2	6.70472222222222	0.673	0.74	0.731	0.752	0.678	0.709	0.215	0.504	0.621	0.684	0.655	0.679	0.174	0.641	0.654	0.744	0.502	0.7	0.173	0.526	0.537	0.877	0.238	0.653	0.696	0.675	0.696	0.696	0.68	0.661	0.584	0.63	0.607	0.682	0.6	0.652	0.65	0.651	0.674	0.718	0.649	0.712	0.698	0.762	0.763	0.831	0.728
790	dmarA_psoxS_2	7.25944444444444	0.744	0.813	0.794	0.827	0.748	0.779	0.226	0.556	0.687	0.752	0.722	0.754	0.173	0.711	0.72	0.811	0.597	0.782	0.168	0.547	0.57	0.959	0.265	0.731	0.772	0.737	0.76	0.773	0.755	0.719	0.644	0.7	0.679	0.754	0.665	0.713	0.716	0.721	0.736	0.785	0.716	0.774	0.756	0.825	0.836	0.91	0.801
791	dmarA_psoxS_2	7.81416666666667	0.806	0.87	0.846	0.881	0.795	0.83	0.242	0.577	0.746	0.821	0.78	0.805	0.175	0.771	0.775	0.864	0.656	0.847	0.171	0.578	0.62	1.021	0.299	0.79	0.822	0.793	0.819	0.829	0.813	0.779	0.676	0.767	0.74	0.814	0.717	0.764	0.761	0.772	0.783	0.838	0.769	0.831	0.807	0.893	0.901	0.965	0.866
792	dmarA_psoxS_2	8.36861111111111	0.847	0.916	0.887	0.918	0.832	0.869	0.254	0.592	0.799	0.869	0.823	0.843	0.171	0.819	0.815	0.913	0.712	0.906	0.168	0.608	0.647	1.069	0.335	0.844	0.864	0.833	0.848	0.863	0.854	0.808	0.702	0.802	0.779	0.851	0.75	0.8	0.8	0.807	0.832	0.869	0.817	0.867	0.842	0.93	0.946	1.004	0.911
793	dmarA_psoxS_2	8.92333333333333	0.884	0.941	0.923	0.96	0.854	0.898	0.264	0.6	0.83	0.895	0.846	0.87	0.172	0.838	0.841	0.938	0.753	0.931	0.167	0.636	0.687	1.118	0.369	0.887	0.906	0.861	0.88	0.886	0.887	0.834	0.718	0.826	0.81	0.871	0.773	0.816	0.812	0.819	0.848	0.882	0.843	0.887	0.864	0.954	0.956	1.007	0.928
794	dmarA_psoxS_2	9.47777777777778	0.935	0.975	0.961	1.004	0.888	0.933	0.272	0.62	0.871	0.929	0.878	0.899	0.171	0.878	0.868	0.981	0.805	0.984	0.168	0.691	0.721	1.162	0.419	0.936	0.951	0.902	0.921	0.923	0.919	0.867	0.756	0.873	0.856	0.91	0.798	0.847	0.84	0.852	0.876	0.905	0.886	0.93	0.908	1.007	1.002	1.058	0.981
795	dmarA_psoxS_2	10.0325	0.968	1.001	0.988	1.029	0.912	0.957	0.278	0.628	0.888	0.94	0.883	0.909	0.172	0.899	0.89	0.999	0.827	1.005	0.166	0.71	0.731	1.19	0.459	0.959	0.968	0.931	0.941	0.944	0.941	0.881	0.775	0.897	0.874	0.925	0.809	0.864	0.861	0.858	0.899	0.912	0.906	0.941	0.923	1.02	1.026	1.076	1.01
796	dmarA_psoxS_2	10.5872222222222	1.011	1.008	1.005	1.029	0.914	0.966	0.277	0.633	0.909	0.968	0.892	0.93	0.175	0.916	0.899	1.012	0.849	1.039	0.17	0.743	0.753	1.215	0.5	0.98	0.965	0.932	0.94	0.949	0.955	0.881	0.786	0.92	0.894	0.935	0.824	0.887	0.877	0.881	0.915	0.93	0.929	0.964	0.945	1.041	1.044	1.092	1.046
797	dmarA_psoxS_2	11.1416666666667	1.034	1.015	1.002	1.031	0.918	0.954	0.278	0.63	0.915	0.962	0.892	0.934	0.184	0.928	0.904	1.02	0.859	1.039	0.171	0.761	0.768	1.222	0.536	1.004	0.96	0.944	0.936	0.94	0.939	0.87	0.799	0.931	0.888	0.93	0.828	0.884	0.873	0.877	0.918	0.939	0.938	0.964	0.954	1.029	1.044	1.086	1.056
798	dmarA_psoxS_2	11.6961111111111	1.059	1.025	1.009	1.038	0.908	0.958	0.282	0.638	0.937	0.968	0.914	0.932	0.179	0.945	0.913	1.026	0.886	1.053	0.179	0.791	0.785	1.227	0.589	1.034	0.963	0.951	0.937	0.948	0.939	0.879	0.819	0.945	0.886	0.944	0.834	0.891	0.866	0.892	0.921	0.95	0.946	0.979	0.974	1.051	1.061	1.108	1.058
799	dmarA_psoxS_2	12.2511111111111	1.065	1.019	1.009	1.038	0.899	0.946	0.289	0.636	0.931	0.963	0.92	0.924	0.186	0.947	0.913	1.022	0.893	1.042	0.185	0.803	0.794	1.225	0.613	1.04	0.961	0.949	0.93	0.943	0.931	0.879	0.823	0.937	0.881	0.935	0.83	0.88	0.855	0.885	0.927	0.944	0.933	0.966	0.975	1.044	1.049	1.092	1.044
800	dmarA_psoxS_2	12.8058333333333	1.096	1.052	1.028	1.053	0.903	0.956	0.286	0.646	0.946	0.983	0.946	0.929	0.194	0.972	0.929	1.036	0.919	1.067	0.201	0.826	0.809	1.239	0.658	1.074	0.966	0.965	0.951	0.971	0.936	0.888	0.846	0.964	0.896	0.951	0.84	0.895	0.856	0.905	0.934	0.979	0.95	0.996	1	1.063	1.067	1.114	1.056
801	dmarA_ptolC_1	0	0.358	0.433	0.47	0.475	0.471	0.477	0.492	0.474	0.521	0.481	0.507	0.53	0.493	0.48	0.431	0.472	0.482	0.459	0.421	0.402	0.377	0.34	0.198	0.175	0.415	0.456	0.514	0.53	0.557	0.55	0.572	0.543	0.558	0.537	0.563	0.553	0.591	0.556	0.569	0.515	0.506	0.512	0.466	0.497	0.47	0.448	0.404
802	dmarA_ptolC_1	0.554722222222222	0.205	0.199	0.204	0.21	0.186	0.203	0.214	0.212	0.194	0.201	0.192	0.206	0.195	0.199	0.177	0.186	0.192	0.189	0.18	0.184	0.183	0.184	0.19	0.177	0.21	0.205	0.338	0.37	0.409	0.409	0.411	0.409	0.431	0.42	0.428	0.414	0.405	0.388	0.368	0.324	0.296	0.255	0.201	0.205	0.197	0.196	0.195
803	dmarA_ptolC_1	1.10916666666667	0.211	0.203	0.202	0.204	0.186	0.203	0.208	0.203	0.195	0.199	0.184	0.194	0.186	0.188	0.171	0.183	0.193	0.193	0.18	0.183	0.18	0.18	0.179	0.172	0.21	0.209	0.219	0.221	0.21	0.218	0.22	0.219	0.21	0.203	0.208	0.207	0.206	0.206	0.2	0.202	0.206	0.199	0.191	0.193	0.188	0.186	0.184
804	dmarA_ptolC_1	1.66361111111111	0.206	0.198	0.196	0.2	0.182	0.197	0.202	0.197	0.19	0.197	0.181	0.186	0.183	0.185	0.17	0.184	0.193	0.192	0.176	0.184	0.184	0.184	0.176	0.172	0.203	0.199	0.199	0.202	0.205	0.216	0.213	0.214	0.212	0.207	0.207	0.204	0.204	0.206	0.196	0.188	0.193	0.191	0.188	0.193	0.186	0.185	0.183
805	dmarA_ptolC_1	2.21805555555556	0.206	0.204	0.21	0.21	0.183	0.196	0.189	0.186	0.184	0.199	0.186	0.195	0.18	0.192	0.179	0.198	0.192	0.205	0.174	0.192	0.203	0.208	0.178	0.176	0.206	0.199	0.2	0.198	0.191	0.195	0.192	0.189	0.19	0.19	0.191	0.192	0.194	0.196	0.197	0.198	0.2	0.201	0.202	0.206	0.203	0.202	0.186
806	dmarA_ptolC_1	2.77277777777778	0.234	0.226	0.228	0.248	0.208	0.22	0.194	0.199	0.204	0.238	0.214	0.213	0.18	0.204	0.204	0.237	0.198	0.237	0.171	0.214	0.243	0.267	0.177	0.178	0.221	0.212	0.214	0.21	0.206	0.214	0.207	0.213	0.209	0.218	0.211	0.209	0.21	0.219	0.229	0.222	0.225	0.229	0.24	0.244	0.247	0.245	0.196
807	dmarA_ptolC_1	3.32722222222222	0.278	0.28	0.287	0.328	0.251	0.273	0.192	0.208	0.243	0.303	0.269	0.271	0.179	0.221	0.259	0.316	0.218	0.309	0.172	0.279	0.298	0.36	0.181	0.19	0.271	0.258	0.261	0.251	0.246	0.258	0.23	0.244	0.25	0.269	0.252	0.255	0.254	0.271	0.289	0.277	0.274	0.294	0.321	0.326	0.334	0.333	0.227
808	dmarA_ptolC_1	3.88194444444444	0.361	0.362	0.365	0.421	0.335	0.361	0.196	0.237	0.324	0.397	0.359	0.358	0.179	0.251	0.344	0.417	0.26	0.415	0.172	0.362	0.335	0.459	0.181	0.201	0.344	0.335	0.342	0.331	0.324	0.338	0.292	0.319	0.334	0.36	0.335	0.345	0.335	0.353	0.376	0.363	0.363	0.393	0.422	0.423	0.428	0.42	0.254
809	dmarA_ptolC_1	4.43638888888889	0.464	0.479	0.481	0.547	0.44	0.481	0.194	0.282	0.4	0.503	0.452	0.475	0.182	0.291	0.44	0.55	0.336	0.516	0.173	0.452	0.361	0.577	0.186	0.226	0.458	0.438	0.446	0.426	0.426	0.447	0.351	0.406	0.43	0.462	0.435	0.449	0.421	0.454	0.492	0.479	0.463	0.499	0.539	0.539	0.546	0.549	0.318
810	dmarA_ptolC_1	4.99111111111111	0.61	0.62	0.614	0.685	0.577	0.63	0.195	0.33	0.513	0.643	0.577	0.618	0.18	0.326	0.556	0.687	0.412	0.629	0.172	0.51	0.364	0.712	0.191	0.247	0.6	0.576	0.586	0.562	0.564	0.586	0.443	0.538	0.559	0.593	0.57	0.579	0.54	0.576	0.625	0.608	0.571	0.616	0.65	0.666	0.678	0.685	0.374
811	dmarA_ptolC_1	5.54555555555555	0.688	0.704	0.687	0.772	0.662	0.711	0.198	0.383	0.622	0.745	0.684	0.72	0.178	0.372	0.657	0.768	0.504	0.754	0.171	0.548	0.37	0.795	0.19	0.277	0.687	0.679	0.682	0.672	0.669	0.689	0.556	0.659	0.675	0.703	0.674	0.699	0.659	0.696	0.726	0.715	0.693	0.74	0.744	0.762	0.76	0.759	0.422
812	dmarA_ptolC_1	6.1	0.759	0.783	0.759	0.839	0.74	0.79	0.2	0.452	0.683	0.817	0.759	0.808	0.175	0.424	0.738	0.842	0.606	0.824	0.172	0.577	0.384	0.888	0.197	0.32	0.762	0.75	0.745	0.741	0.74	0.766	0.658	0.733	0.742	0.771	0.747	0.763	0.725	0.758	0.797	0.782	0.764	0.798	0.799	0.817	0.828	0.834	0.482
813	dmarA_ptolC_1	6.65444444444444	0.828	0.858	0.825	0.911	0.814	0.87	0.205	0.507	0.749	0.899	0.827	0.879	0.177	0.474	0.802	0.908	0.699	0.893	0.168	0.609	0.387	0.95	0.199	0.341	0.839	0.81	0.808	0.805	0.804	0.823	0.71	0.797	0.806	0.824	0.804	0.827	0.792	0.814	0.842	0.834	0.822	0.856	0.854	0.861	0.867	0.883	0.544
814	dmarA_ptolC_1	7.20888888888889	0.877	0.909	0.879	0.955	0.859	0.916	0.205	0.555	0.806	0.946	0.883	0.942	0.177	0.53	0.865	0.962	0.763	0.958	0.168	0.631	0.392	1.011	0.201	0.374	0.895	0.856	0.851	0.852	0.847	0.866	0.745	0.837	0.854	0.88	0.854	0.869	0.83	0.865	0.889	0.878	0.862	0.906	0.905	0.904	0.918	0.925	0.605
815	dmarA_ptolC_1	7.76333333333333	0.928	0.967	0.922	1.001	0.902	0.96	0.212	0.571	0.854	0.99	0.927	0.985	0.173	0.599	0.912	1.01	0.81	1.004	0.173	0.653	0.389	1.069	0.202	0.397	0.947	0.896	0.892	0.89	0.879	0.905	0.77	0.873	0.891	0.916	0.89	0.909	0.873	0.896	0.923	0.909	0.896	0.939	0.939	0.936	0.953	0.961	0.663
816	dmarA_ptolC_1	8.31805555555555	0.963	1.013	0.964	1.046	0.937	1	0.219	0.588	0.897	1.028	0.967	1.024	0.172	0.67	0.951	1.053	0.869	1.04	0.171	0.678	0.401	1.117	0.205	0.429	1.003	0.936	0.922	0.928	0.908	0.944	0.786	0.904	0.934	0.954	0.928	0.94	0.902	0.93	0.955	0.938	0.925	0.974	0.98	0.967	0.984	1	0.705
817	dmarA_ptolC_1	8.8725	1.002	1.057	1.004	1.091	0.965	1.037	0.221	0.599	0.929	1.069	0.999	1.063	0.175	0.729	0.982	1.092	0.912	1.078	0.174	0.711	0.413	1.159	0.207	0.463	1.052	0.963	0.961	0.964	0.939	0.982	0.806	0.928	0.968	0.989	0.965	0.969	0.923	0.969	0.983	0.97	0.951	1.009	1.018	0.999	1.021	1.042	0.736
818	dmarA_ptolC_1	9.42694444444444	1.045	1.075	1.028	1.098	0.992	1.068	0.223	0.602	0.951	1.102	1.02	1.09	0.174	0.767	1.002	1.12	0.935	1.107	0.174	0.734	0.433	1.192	0.21	0.497	1.078	0.968	0.962	0.964	0.957	1.014	0.82	0.953	0.998	1.01	0.994	1.001	0.948	1.003	1.006	1.002	0.981	1.039	1.056	1.032	1.048	1.075	0.764
819	dmarA_ptolC_1	9.98138888888889	1.076	1.082	1.042	1.109	1.015	1.081	0.226	0.619	0.976	1.122	1.042	1.108	0.177	0.797	1.016	1.149	0.958	1.134	0.171	0.75	0.484	1.218	0.208	0.531	1.089	0.978	0.976	0.977	0.971	1.024	0.833	0.978	1.012	1.019	1.021	1.029	0.97	1.019	1.019	1.018	1.001	1.063	1.096	1.043	1.067	1.087	0.792
820	dmarA_ptolC_1	10.5361111111111	1.104	1.086	1.045	1.105	1.024	1.079	0.226	0.623	0.99	1.135	1.061	1.113	0.176	0.822	1.034	1.153	0.974	1.153	0.172	0.765	0.533	1.237	0.211	0.566	1.091	0.981	0.976	0.975	0.968	1.028	0.845	0.991	1.011	1.022	1.033	1.042	0.986	1.023	1.024	1.027	1.01	1.066	1.128	1.054	1.082	1.097	0.813
821	dmarA_ptolC_1	11.0905555555556	1.128	1.094	1.055	1.113	1.032	1.086	0.232	0.634	1.007	1.137	1.082	1.121	0.177	0.839	1.043	1.155	1.001	1.162	0.178	0.795	0.577	1.245	0.212	0.603	1.102	0.991	0.983	0.98	0.98	1.037	0.86	0.997	1.022	1.034	1.037	1.049	1.002	1.027	1.029	1.036	1.016	1.071	1.16	1.067	1.089	1.105	0.84
822	dmarA_ptolC_1	11.645	1.14	1.094	1.057	1.119	1.038	1.087	0.231	0.638	1.018	1.149	1.095	1.129	0.176	0.852	1.058	1.159	1.02	1.172	0.183	0.809	0.608	1.251	0.21	0.622	1.103	0.995	0.991	0.983	0.986	1.038	0.867	1.003	1.024	1.036	1.044	1.053	1.015	1.035	1.032	1.04	1.022	1.079	1.182	1.072	1.094	1.109	0.859
823	dmarA_ptolC_1	12.1994444444444	1.149	1.099	1.062	1.123	1.042	1.093	0.237	0.65	1.016	1.15	1.101	1.13	0.175	0.864	1.065	1.161	1.028	1.168	0.18	0.819	0.636	1.257	0.219	0.658	1.107	1.003	0.996	0.983	0.986	1.041	0.878	1.013	1.026	1.044	1.052	1.061	1.013	1.038	1.038	1.047	1.027	1.079	1.202	1.078	1.101	1.112	0.881
824	dmarA_ptolC_1	12.7538888888889	1.157	1.105	1.071	1.131	1.047	1.094	0.234	0.655	1.022	1.153	1.105	1.142	0.174	0.875	1.067	1.167	1.038	1.178	0.189	0.833	0.662	1.258	0.218	0.662	1.118	1.007	0.999	0.992	0.997	1.049	0.881	1.019	1.031	1.048	1.058	1.065	1.022	1.046	1.043	1.051	1.031	1.087	1.222	1.085	1.103	1.117	0.9
825	dmarA_ptolC_2	0	0.122	0.105	0.108	0.118	0.116	0.112	0.11	0.114	0.114	0.108	0.114	0.124	0.121	0.113	0.116	0.117	0.125	0.121	0.116	0.112	0.123	0.113	0.116	0.118	0.111	0.107	0.111	0.111	0.111	0.116	0.107	0.12	0.118	0.108	0.116	0.121	0.117	0.119	0.12	0.118	0.125	0.12	0.117	0.114	0.118	0.119	0.138
826	dmarA_ptolC_2	0.579444444444444	0.215	0.187	0.185	0.192	0.178	0.195	0.179	0.184	0.177	0.176	0.172	0.179	0.182	0.182	0.161	0.169	0.187	0.183	0.174	0.174	0.164	0.159	0.16	0.164	0.193	0.186	0.292	0.323	0.341	0.36	0.345	0.36	0.358	0.356	0.358	0.383	0.379	0.343	0.344	0.319	0.299	0.267	0.232	0.171	0.166	0.163	0.168
827	dmarA_ptolC_2	1.13416666666667	0.21	0.194	0.193	0.19	0.173	0.19	0.175	0.179	0.172	0.169	0.169	0.18	0.175	0.171	0.161	0.18	0.204	0.198	0.19	0.191	0.175	0.163	0.164	0.166	0.199	0.194	0.181	0.173	0.176	0.186	0.176	0.185	0.183	0.182	0.184	0.188	0.187	0.181	0.179	0.172	0.178	0.175	0.174	0.175	0.169	0.167	0.174
828	dmarA_ptolC_2	1.68861111111111	0.206	0.192	0.186	0.186	0.171	0.182	0.17	0.175	0.166	0.168	0.167	0.182	0.173	0.177	0.165	0.182	0.205	0.199	0.19	0.193	0.174	0.163	0.163	0.166	0.196	0.185	0.175	0.169	0.171	0.176	0.172	0.179	0.177	0.174	0.178	0.181	0.178	0.178	0.175	0.174	0.178	0.17	0.169	0.171	0.166	0.164	0.17
829	dmarA_ptolC_2	2.24333333333333	0.215	0.19	0.186	0.187	0.174	0.18	0.166	0.171	0.167	0.168	0.166	0.174	0.178	0.178	0.165	0.179	0.199	0.199	0.186	0.188	0.179	0.171	0.163	0.168	0.195	0.181	0.177	0.174	0.172	0.175	0.167	0.176	0.174	0.17	0.171	0.18	0.18	0.175	0.17	0.17	0.177	0.171	0.168	0.17	0.169	0.169	0.174
830	dmarA_ptolC_2	2.79777777777778	0.223	0.198	0.197	0.194	0.179	0.187	0.17	0.178	0.18	0.184	0.18	0.182	0.175	0.187	0.174	0.187	0.201	0.203	0.186	0.193	0.191	0.19	0.165	0.175	0.2	0.185	0.182	0.183	0.179	0.183	0.176	0.186	0.186	0.183	0.181	0.186	0.182	0.178	0.177	0.177	0.182	0.177	0.176	0.179	0.179	0.18	0.179
831	dmarA_ptolC_2	3.3525	0.234	0.221	0.225	0.22	0.197	0.202	0.169	0.186	0.195	0.212	0.205	0.199	0.178	0.208	0.188	0.212	0.204	0.215	0.185	0.218	0.23	0.237	0.168	0.187	0.223	0.198	0.2	0.198	0.196	0.201	0.183	0.197	0.197	0.202	0.195	0.193	0.191	0.194	0.199	0.192	0.19	0.196	0.201	0.211	0.213	0.219	0.201
832	dmarA_ptolC_2	3.90722222222222	0.287	0.281	0.287	0.284	0.246	0.259	0.174	0.208	0.245	0.273	0.27	0.246	0.177	0.261	0.234	0.269	0.22	0.251	0.193	0.267	0.3	0.318	0.171	0.209	0.283	0.235	0.253	0.253	0.245	0.245	0.21	0.238	0.241	0.248	0.228	0.217	0.22	0.225	0.242	0.235	0.218	0.238	0.253	0.265	0.27	0.285	0.228
833	dmarA_ptolC_2	4.46166666666667	0.361	0.367	0.369	0.365	0.332	0.346	0.18	0.246	0.321	0.355	0.355	0.318	0.176	0.339	0.33	0.359	0.254	0.318	0.192	0.338	0.382	0.418	0.177	0.241	0.37	0.303	0.326	0.33	0.321	0.317	0.261	0.308	0.313	0.321	0.293	0.272	0.282	0.282	0.316	0.306	0.275	0.309	0.33	0.346	0.352	0.372	0.276
834	dmarA_ptolC_2	5.01611111111111	0.473	0.48	0.477	0.477	0.431	0.462	0.178	0.301	0.416	0.459	0.454	0.425	0.179	0.412	0.423	0.482	0.33	0.408	0.206	0.436	0.495	0.549	0.182	0.284	0.479	0.397	0.44	0.438	0.424	0.421	0.322	0.395	0.411	0.418	0.377	0.348	0.361	0.376	0.423	0.416	0.356	0.401	0.439	0.456	0.468	0.492	0.342
835	dmarA_ptolC_2	5.57083333333333	0.61	0.624	0.616	0.622	0.57	0.606	0.187	0.358	0.537	0.585	0.583	0.566	0.174	0.512	0.552	0.631	0.41	0.516	0.222	0.505	0.592	0.701	0.185	0.332	0.627	0.535	0.585	0.583	0.567	0.566	0.42	0.523	0.548	0.554	0.504	0.463	0.468	0.506	0.566	0.556	0.474	0.527	0.573	0.596	0.611	0.639	0.413
836	dmarA_ptolC_2	6.12527777777778	0.69	0.705	0.691	0.704	0.655	0.699	0.194	0.427	0.647	0.693	0.685	0.669	0.177	0.6	0.655	0.714	0.514	0.652	0.26	0.541	0.618	0.792	0.192	0.377	0.708	0.627	0.678	0.686	0.662	0.657	0.537	0.643	0.652	0.659	0.618	0.593	0.596	0.612	0.66	0.651	0.597	0.64	0.668	0.693	0.706	0.733	0.489
837	dmarA_ptolC_2	6.68	0.783	0.784	0.767	0.787	0.742	0.789	0.2	0.509	0.733	0.773	0.772	0.753	0.175	0.697	0.741	0.802	0.63	0.725	0.311	0.572	0.67	0.89	0.201	0.425	0.792	0.706	0.757	0.773	0.747	0.741	0.637	0.737	0.734	0.734	0.687	0.662	0.66	0.683	0.739	0.731	0.662	0.707	0.739	0.773	0.795	0.815	0.589
838	dmarA_ptolC_2	7.23444444444444	0.851	0.844	0.826	0.851	0.808	0.854	0.213	0.569	0.805	0.835	0.841	0.827	0.178	0.774	0.806	0.87	0.696	0.797	0.342	0.612	0.727	0.959	0.201	0.468	0.851	0.774	0.825	0.843	0.812	0.805	0.697	0.81	0.802	0.792	0.748	0.724	0.72	0.742	0.796	0.791	0.73	0.778	0.797	0.836	0.846	0.876	0.67
839	dmarA_ptolC_2	7.78944444444444	0.903	0.898	0.873	0.91	0.856	0.901	0.227	0.619	0.867	0.889	0.893	0.877	0.175	0.826	0.86	0.919	0.757	0.859	0.363	0.651	0.781	1.022	0.205	0.518	0.901	0.823	0.872	0.89	0.856	0.854	0.737	0.879	0.86	0.847	0.801	0.776	0.756	0.791	0.846	0.84	0.779	0.83	0.853	0.888	0.898	0.926	0.727
840	dmarA_ptolC_2	8.34388888888889	0.96	0.934	0.91	0.951	0.897	0.934	0.244	0.634	0.915	0.929	0.93	0.919	0.178	0.868	0.897	0.952	0.805	0.904	0.382	0.679	0.815	1.067	0.208	0.575	0.932	0.857	0.912	0.93	0.892	0.889	0.768	0.927	0.892	0.88	0.834	0.808	0.794	0.822	0.875	0.872	0.818	0.866	0.89	0.927	0.941	0.964	0.766
841	dmarA_ptolC_2	8.89833333333333	1.018	0.968	0.947	0.98	0.93	0.971	0.259	0.655	0.952	0.965	0.966	0.945	0.176	0.901	0.939	0.987	0.842	0.944	0.406	0.707	0.839	1.108	0.218	0.636	0.971	0.894	0.951	0.969	0.922	0.919	0.803	0.966	0.933	0.913	0.865	0.84	0.822	0.851	0.906	0.907	0.854	0.897	0.923	0.959	0.974	1.002	0.811
842	dmarA_ptolC_2	9.45305555555555	1.052	0.982	0.974	1.008	0.951	0.99	0.27	0.674	0.974	0.989	0.987	0.97	0.176	0.921	0.961	1.017	0.872	0.966	0.424	0.738	0.87	1.14	0.232	0.684	0.987	0.921	0.979	1	0.952	0.946	0.827	0.992	0.964	0.94	0.895	0.862	0.84	0.876	0.934	0.936	0.878	0.922	0.96	1.002	1.013	1.042	0.842
843	dmarA_ptolC_2	10.0075	1.074	0.985	0.981	1.017	0.97	1.007	0.283	0.689	1	1.013	0.996	0.996	0.185	0.941	0.98	1.042	0.895	0.994	0.448	0.764	0.893	1.175	0.248	0.721	0.997	0.931	0.993	1.02	0.973	0.961	0.846	1.025	1	0.968	0.918	0.889	0.864	0.904	0.959	0.962	0.902	0.953	0.989	1.036	1.046	1.073	0.877
844	dmarA_ptolC_2	10.5622222222222	1.084	0.996	0.99	1.018	0.981	1.012	0.289	0.705	1.023	1.031	1.015	1.005	0.188	0.959	0.997	1.057	0.92	1.021	0.484	0.783	0.911	1.186	0.267	0.748	0.998	0.938	1.004	1.029	0.979	0.969	0.864	1.054	1.03	0.981	0.939	0.909	0.879	0.909	0.971	0.976	0.925	0.976	1.012	1.063	1.07	1.086	0.893
845	dmarA_ptolC_2	11.1169444444444	1.091	1.001	1.001	1.028	0.987	1.016	0.299	0.719	1.035	1.037	1.024	1.009	0.192	0.971	1.009	1.062	0.937	1.024	0.501	0.805	0.933	1.198	0.291	0.787	1.013	0.944	1.008	1.034	0.992	0.976	0.88	1.065	1.04	0.991	0.945	0.915	0.889	0.918	0.981	0.984	0.933	0.985	1.025	1.072	1.084	1.104	0.926
846	dmarA_ptolC_2	11.6713888888889	1.105	1.008	1.016	1.033	0.989	1.018	0.308	0.734	1.041	1.052	1.028	1.012	0.197	0.983	1.02	1.07	0.95	1.027	0.518	0.821	0.947	1.202	0.319	0.809	1.021	0.953	1.016	1.04	0.997	0.978	0.888	1.076	1.05	1	0.957	0.926	0.89	0.928	0.987	0.995	0.94	0.992	1.033	1.09	1.097	1.112	0.948
847	dmarA_ptolC_2	12.2261111111111	1.097	1.012	1.016	1.033	0.984	1.014	0.306	0.735	1.044	1.051	1.025	1.007	0.199	0.987	1.022	1.08	0.951	1.029	0.531	0.831	0.946	1.196	0.327	0.82	1.025	0.956	1.018	1.035	0.996	0.976	0.89	1.082	1.045	0.994	0.956	0.927	0.886	0.929	0.991	0.994	0.942	0.99	1.036	1.094	1.095	1.116	0.946
848	dmarA_ptolC_2	12.7808333333333	1.114	1.029	1.037	1.055	0.998	1.019	0.312	0.754	1.064	1.075	1.042	1.023	0.213	1	1.025	1.087	0.962	1.048	0.558	0.854	0.972	1.215	0.359	0.843	1.037	0.966	1.035	1.055	1.016	0.992	0.905	1.11	1.066	1.018	0.974	0.941	0.897	0.948	1.001	1.011	0.954	1.014	1.053	1.115	1.125	1.135	0.954
849	dsoxS_EVC_1	0	0.351	0.421	0.45	0.481	0.493	0.451	0.481	0.462	0.434	0.449	0.494	0.472	0.491	0.476	0.5	0.461	0.493	0.487	0.441	0.475	0.488	0.438	0.463	0.34	0.443	0.44	0.477	0.481	0.542	0.539	0.558	0.548	0.512	0.49	0.514	0.518	0.546	0.541	0.519	0.529	0.551	0.554	0.571	0.531	0.536	0.445	0.453
850	dsoxS_EVC_1	0.554444444444444	0.225	0.19	0.199	0.185	0.18	0.2	0.201	0.176	0.171	0.165	0.176	0.185	0.169	0.172	0.178	0.172	0.175	0.212	0.184	0.185	0.176	0.176	0.184	0.216	0.179	0.172	0.266	0.327	0.365	0.364	0.385	0.365	0.352	0.367	0.367	0.376	0.404	0.398	0.364	0.355	0.338	0.31	0.288	0.254	0.182	0.184	0.172
851	dsoxS_EVC_1	1.10888888888889	0.234	0.198	0.212	0.205	0.189	0.2	0.207	0.185	0.182	0.182	0.178	0.195	0.18	0.182	0.181	0.191	0.185	0.22	0.189	0.197	0.193	0.19	0.185	0.214	0.185	0.183	0.209	0.208	0.205	0.21	0.206	0.21	0.2	0.196	0.197	0.2	0.193	0.201	0.203	0.194	0.193	0.193	0.197	0.196	0.195	0.194	0.184
852	dsoxS_EVC_1	1.66361111111111	0.244	0.201	0.201	0.21	0.201	0.197	0.203	0.196	0.194	0.18	0.179	0.19	0.189	0.192	0.177	0.188	0.195	0.223	0.178	0.186	0.192	0.19	0.188	0.213	0.191	0.186	0.211	0.207	0.212	0.208	0.199	0.215	0.211	0.201	0.197	0.193	0.199	0.204	0.194	0.193	0.197	0.198	0.191	0.194	0.19	0.186	0.185
853	dsoxS_EVC_1	2.21805555555556	0.246	0.21	0.21	0.202	0.203	0.218	0.204	0.187	0.189	0.188	0.188	0.197	0.189	0.196	0.181	0.187	0.191	0.23	0.188	0.195	0.198	0.194	0.189	0.231	0.192	0.186	0.21	0.209	0.206	0.207	0.202	0.211	0.207	0.206	0.199	0.204	0.206	0.201	0.197	0.198	0.198	0.194	0.194	0.202	0.196	0.198	0.196
854	dsoxS_EVC_1	2.77277777777778	0.257	0.208	0.216	0.205	0.209	0.211	0.196	0.189	0.193	0.201	0.198	0.212	0.188	0.204	0.192	0.199	0.205	0.256	0.197	0.199	0.21	0.208	0.185	0.232	0.198	0.188	0.209	0.206	0.202	0.209	0.204	0.217	0.209	0.213	0.204	0.211	0.215	0.21	0.204	0.215	0.206	0.202	0.211	0.212	0.21	0.217	0.197
855	dsoxS_EVC_1	3.32722222222222	0.271	0.227	0.231	0.228	0.228	0.232	0.2	0.201	0.216	0.216	0.211	0.228	0.194	0.26	0.21	0.229	0.206	0.246	0.185	0.224	0.25	0.246	0.189	0.238	0.211	0.205	0.223	0.223	0.217	0.223	0.209	0.235	0.226	0.224	0.223	0.235	0.231	0.226	0.228	0.232	0.225	0.226	0.239	0.251	0.248	0.259	0.23
856	dsoxS_EVC_1	3.88166666666667	0.31	0.27	0.283	0.274	0.257	0.271	0.206	0.215	0.255	0.262	0.268	0.288	0.186	0.282	0.254	0.309	0.228	0.286	0.199	0.282	0.314	0.33	0.197	0.271	0.251	0.247	0.259	0.26	0.244	0.27	0.24	0.273	0.256	0.264	0.269	0.28	0.272	0.268	0.29	0.29	0.265	0.278	0.306	0.315	0.32	0.339	0.264
857	dsoxS_EVC_1	4.43638888888889	0.361	0.321	0.342	0.335	0.316	0.348	0.213	0.235	0.314	0.324	0.331	0.366	0.187	0.328	0.322	0.388	0.265	0.363	0.199	0.355	0.395	0.419	0.196	0.297	0.311	0.298	0.318	0.324	0.3	0.324	0.297	0.334	0.309	0.323	0.33	0.339	0.334	0.331	0.365	0.362	0.342	0.353	0.393	0.4	0.413	0.443	0.323
858	dsoxS_EVC_1	4.99055555555556	0.445	0.417	0.436	0.42	0.424	0.459	0.214	0.294	0.4	0.416	0.415	0.463	0.189	0.398	0.428	0.524	0.326	0.45	0.179	0.462	0.472	0.585	0.207	0.341	0.406	0.398	0.413	0.426	0.382	0.418	0.357	0.426	0.409	0.409	0.416	0.441	0.429	0.417	0.476	0.483	0.448	0.463	0.527	0.537	0.556	0.594	0.399
859	dsoxS_EVC_1	5.54527777777778	0.55	0.535	0.544	0.53	0.54	0.583	0.215	0.326	0.533	0.556	0.565	0.602	0.188	0.491	0.552	0.655	0.415	0.615	0.209	0.598	0.495	0.713	0.206	0.398	0.53	0.523	0.539	0.554	0.507	0.55	0.46	0.568	0.528	0.538	0.564	0.582	0.562	0.554	0.625	0.647	0.588	0.607	0.689	0.709	0.722	0.758	0.48
860	dsoxS_EVC_1	6.09972222222222	0.645	0.626	0.63	0.612	0.622	0.678	0.213	0.399	0.651	0.677	0.651	0.696	0.194	0.588	0.626	0.776	0.533	0.734	0.206	0.705	0.493	0.848	0.22	0.473	0.605	0.607	0.634	0.653	0.599	0.657	0.592	0.692	0.636	0.668	0.663	0.699	0.687	0.664	0.733	0.764	0.705	0.722	0.802	0.82	0.842	0.885	0.581
861	dsoxS_EVC_1	6.65416666666667	0.717	0.729	0.723	0.704	0.722	0.786	0.23	0.488	0.759	0.774	0.75	0.792	0.194	0.689	0.727	0.884	0.631	0.819	0.203	0.822	0.538	0.96	0.237	0.531	0.71	0.728	0.739	0.768	0.709	0.797	0.713	0.826	0.768	0.792	0.784	0.817	0.814	0.785	0.862	0.884	0.829	0.847	0.911	0.92	0.947	0.975	0.688
862	dsoxS_EVC_1	7.20888888888889	0.772	0.788	0.776	0.773	0.769	0.846	0.232	0.56	0.85	0.855	0.817	0.861	0.196	0.771	0.787	0.95	0.733	0.918	0.215	0.861	0.571	1.039	0.238	0.628	0.771	0.782	0.81	0.837	0.783	0.858	0.788	0.9	0.864	0.881	0.864	0.886	0.895	0.86	0.932	0.96	0.915	0.93	0.992	0.981	1.018	1.049	0.76
863	dsoxS_EVC_1	7.76361111111111	0.832	0.859	0.838	0.827	0.839	0.929	0.247	0.623	0.932	0.926	0.879	0.922	0.193	0.838	0.866	1.016	0.815	0.989	0.218	0.925	0.632	1.113	0.263	0.708	0.848	0.86	0.874	0.921	0.865	0.952	0.886	0.998	0.939	0.958	0.937	0.959	0.973	0.928	0.995	1.028	0.988	0.994	1.059	1.043	1.081	1.113	0.836
864	dsoxS_EVC_1	8.31805555555555	0.88	0.906	0.88	0.866	0.861	0.952	0.233	0.636	1.004	0.988	0.931	0.964	0.195	0.882	0.889	1.057	0.88	1.062	0.257	0.973	0.684	1.171	0.273	0.756	0.871	0.895	0.909	0.962	0.904	1.003	0.933	1.053	0.98	0.993	0.979	1.011	1.018	0.969	1.044	1.075	1.035	1.034	1.117	1.093	1.139	1.169	0.895
865	dsoxS_EVC_1	8.8725	0.923	0.95	0.909	0.9	0.892	0.993	0.242	0.677	1.046	1.032	0.963	0.987	0.191	0.917	0.924	1.09	0.935	1.1	0.3	1.002	0.701	1.209	0.314	0.808	0.914	0.949	0.962	1.007	0.953	1.05	0.976	1.106	1.025	1.041	1.025	1.051	1.066	0.999	1.078	1.111	1.079	1.074	1.155	1.132	1.17	1.196	0.947
866	dsoxS_EVC_1	9.42722222222222	0.951	0.965	0.929	0.925	0.916	1.043	0.246	0.686	1.062	1.067	0.995	1.015	0.204	0.951	0.954	1.123	0.972	1.13	0.374	1.022	0.729	1.25	0.344	0.833	0.922	0.956	0.982	1.018	0.95	1.085	1.026	1.146	1.058	1.067	1.055	1.082	1.1	1.03	1.111	1.151	1.123	1.109	1.18	1.157	1.206	1.231	0.985
867	dsoxS_EVC_1	9.98166666666667	0.959	0.984	0.972	0.951	0.951	1.079	0.255	0.719	1.086	1.08	1.013	1.055	0.196	0.983	0.972	1.133	1.003	1.157	0.436	1.051	0.762	1.273	0.36	0.866	0.952	0.976	0.985	1.037	0.993	1.121	1.056	1.183	1.089	1.099	1.082	1.112	1.131	1.072	1.148	1.179	1.155	1.143	1.21	1.182	1.226	1.254	1.023
868	dsoxS_EVC_1	10.5361111111111	0.984	0.987	0.97	0.936	0.952	1.084	0.262	0.736	1.11	1.094	1.034	1.046	0.199	1.008	0.995	1.157	1.02	1.171	0.475	1.053	0.778	1.286	0.403	0.888	0.955	0.977	1.002	1.031	0.98	1.115	1.085	1.206	1.104	1.102	1.101	1.131	1.136	1.077	1.157	1.192	1.163	1.153	1.22	1.187	1.23	1.254	1.039
869	dsoxS_EVC_1	11.0905555555556	0.99	0.993	0.987	0.95	0.964	1.09	0.277	0.768	1.119	1.095	1.052	1.064	0.192	1.021	0.999	1.163	1.047	1.179	0.526	1.073	0.798	1.285	0.459	0.909	0.954	0.979	1.006	1.04	0.995	1.125	1.093	1.219	1.116	1.114	1.121	1.137	1.138	1.091	1.17	1.193	1.166	1.166	1.238	1.194	1.235	1.258	1.069
870	dsoxS_EVC_1	11.645	1.014	1.023	1.02	0.978	0.983	1.113	0.275	0.78	1.137	1.096	1.071	1.079	0.202	1.028	0.994	1.163	1.061	1.189	0.563	1.082	0.827	1.284	0.483	0.916	0.996	1.018	1.038	1.067	1.017	1.132	1.125	1.226	1.125	1.127	1.122	1.139	1.145	1.094	1.164	1.201	1.166	1.166	1.236	1.192	1.233	1.258	1.081
871	dsoxS_EVC_1	12.1997222222222	1.041	1.045	1.046	1.005	1.003	1.129	0.286	0.799	1.145	1.101	1.095	1.094	0.202	1.057	1.018	1.169	1.079	1.198	0.602	1.087	0.844	1.281	0.546	0.947	1.011	1.029	1.058	1.082	1.038	1.151	1.149	1.24	1.131	1.151	1.141	1.149	1.159	1.125	1.168	1.202	1.176	1.178	1.236	1.194	1.234	1.262	1.091
872	dsoxS_EVC_1	12.7541666666667	1.068	1.064	1.054	1.02	1.022	1.139	0.292	0.835	1.163	1.114	1.112	1.101	0.194	1.076	1.038	1.172	1.082	1.191	0.642	1.089	0.857	1.278	0.585	0.95	1.035	1.063	1.076	1.097	1.052	1.164	1.16	1.251	1.149	1.165	1.159	1.17	1.166	1.144	1.169	1.199	1.181	1.186	1.233	1.194	1.23	1.25	1.062
873	dsoxS_EVC_2	0	0.158	0.133	0.132	0.139	0.136	0.133	0.148	0.14	0.131	0.143	0.132	0.141	0.139	0.138	0.133	0.144	0.148	0.147	0.151	0.137	0.141	0.133	0.136	0.138	0.119	0.129	0.124	0.124	0.126	0.135	0.13	0.134	0.13	0.136	0.134	0.135	0.128	0.129	0.144	0.145	0.137	0.132	0.135	0.136	0.12	0.131	0.13
874	dsoxS_EVC_2	0.554444444444444	0.249	0.208	0.219	0.248	0.232	0.234	0.24	0.232	0.206	0.214	0.198	0.214	0.203	0.192	0.179	0.205	0.213	0.208	0.204	0.2	0.198	0.208	0.185	0.188	0.212	0.212	0.269	0.328	0.332	0.341	0.335	0.342	0.331	0.325	0.304	0.281	0.256	0.207	0.182	0.18	0.188	0.193	0.183	0.185	0.182	0.192	0.179
875	dsoxS_EVC_2	1.10916666666667	0.257	0.225	0.247	0.24	0.227	0.233	0.244	0.216	0.199	0.208	0.211	0.226	0.207	0.215	0.207	0.219	0.217	0.202	0.207	0.204	0.198	0.217	0.2	0.193	0.257	0.251	0.249	0.248	0.234	0.246	0.238	0.249	0.219	0.211	0.222	0.207	0.183	0.19	0.195	0.2	0.203	0.201	0.196	0.2	0.188	0.187	0.178
876	dsoxS_EVC_2	1.66361111111111	0.248	0.211	0.207	0.205	0.201	0.21	0.214	0.198	0.196	0.209	0.201	0.216	0.198	0.191	0.198	0.202	0.207	0.226	0.214	0.186	0.188	0.203	0.188	0.203	0.209	0.212	0.215	0.208	0.197	0.2	0.205	0.2	0.195	0.205	0.194	0.21	0.194	0.177	0.183	0.197	0.19	0.185	0.183	0.186	0.177	0.182	0.173
877	dsoxS_EVC_2	2.21805555555556	0.241	0.21	0.225	0.221	0.209	0.212	0.221	0.206	0.202	0.202	0.195	0.228	0.211	0.193	0.2	0.21	0.206	0.208	0.204	0.201	0.207	0.208	0.183	0.193	0.213	0.211	0.202	0.206	0.204	0.214	0.201	0.21	0.203	0.196	0.202	0.209	0.191	0.187	0.199	0.193	0.19	0.191	0.197	0.19	0.176	0.185	0.186
878	dsoxS_EVC_2	2.7725	0.256	0.233	0.223	0.216	0.212	0.223	0.226	0.215	0.209	0.224	0.217	0.212	0.196	0.213	0.209	0.215	0.212	0.224	0.208	0.207	0.204	0.223	0.201	0.203	0.214	0.222	0.218	0.216	0.209	0.212	0.209	0.229	0.206	0.219	0.219	0.215	0.204	0.198	0.202	0.201	0.209	0.201	0.202	0.205	0.193	0.203	0.187
879	dsoxS_EVC_2	3.32694444444444	0.282	0.246	0.243	0.25	0.228	0.244	0.218	0.216	0.227	0.244	0.218	0.229	0.205	0.231	0.22	0.248	0.224	0.248	0.211	0.224	0.234	0.267	0.198	0.215	0.235	0.236	0.241	0.236	0.225	0.236	0.229	0.252	0.232	0.224	0.229	0.237	0.218	0.217	0.229	0.229	0.222	0.222	0.219	0.221	0.22	0.233	0.201
880	dsoxS_EVC_2	3.88138888888889	0.312	0.292	0.298	0.286	0.259	0.292	0.215	0.234	0.26	0.272	0.255	0.277	0.201	0.274	0.263	0.304	0.24	0.293	0.213	0.291	0.298	0.343	0.187	0.231	0.284	0.271	0.278	0.274	0.261	0.274	0.255	0.288	0.271	0.265	0.269	0.27	0.254	0.252	0.265	0.267	0.251	0.254	0.269	0.274	0.274	0.294	0.225
881	dsoxS_EVC_2	4.43611111111111	0.38	0.368	0.371	0.366	0.336	0.376	0.234	0.258	0.32	0.346	0.331	0.346	0.207	0.344	0.335	0.396	0.287	0.379	0.218	0.368	0.373	0.432	0.202	0.263	0.351	0.342	0.361	0.356	0.347	0.358	0.33	0.371	0.355	0.335	0.343	0.335	0.329	0.321	0.339	0.344	0.332	0.33	0.343	0.358	0.361	0.38	0.268
882	dsoxS_EVC_2	4.99055555555555	0.475	0.477	0.482	0.47	0.43	0.488	0.227	0.298	0.398	0.446	0.414	0.434	0.196	0.43	0.442	0.528	0.351	0.496	0.224	0.474	0.449	0.558	0.21	0.31	0.45	0.435	0.467	0.458	0.453	0.46	0.403	0.486	0.453	0.443	0.449	0.417	0.422	0.431	0.44	0.451	0.425	0.415	0.442	0.462	0.48	0.51	0.332
883	dsoxS_EVC_2	5.545	0.618	0.634	0.606	0.608	0.578	0.631	0.232	0.334	0.539	0.595	0.548	0.556	0.207	0.559	0.58	0.681	0.447	0.626	0.232	0.577	0.54	0.721	0.218	0.351	0.592	0.579	0.614	0.615	0.602	0.625	0.524	0.673	0.616	0.598	0.595	0.568	0.569	0.579	0.596	0.625	0.575	0.557	0.578	0.602	0.626	0.664	0.396
884	dsoxS_EVC_2	6.09944444444444	0.722	0.738	0.704	0.697	0.654	0.721	0.243	0.412	0.645	0.683	0.65	0.653	0.209	0.638	0.671	0.791	0.579	0.755	0.26	0.678	0.577	0.81	0.228	0.415	0.677	0.68	0.696	0.716	0.702	0.752	0.681	0.827	0.747	0.726	0.727	0.682	0.697	0.701	0.724	0.766	0.726	0.701	0.692	0.695	0.723	0.772	0.504
885	dsoxS_EVC_2	6.65416666666667	0.803	0.818	0.778	0.78	0.729	0.819	0.246	0.504	0.75	0.786	0.749	0.736	0.205	0.72	0.768	0.896	0.69	0.881	0.31	0.746	0.631	0.911	0.234	0.485	0.767	0.777	0.783	0.817	0.807	0.866	0.8	0.946	0.857	0.832	0.858	0.799	0.804	0.807	0.858	0.894	0.84	0.815	0.811	0.788	0.815	0.87	0.607
886	dsoxS_EVC_2	7.20861111111111	0.87	0.889	0.843	0.85	0.792	0.893	0.256	0.578	0.813	0.84	0.807	0.793	0.21	0.79	0.848	0.97	0.781	0.96	0.371	0.787	0.698	0.988	0.238	0.567	0.839	0.845	0.842	0.878	0.886	0.938	0.885	1.017	0.945	0.917	0.923	0.865	0.887	0.875	0.923	0.976	0.933	0.893	0.877	0.864	0.879	0.923	0.675
887	dsoxS_EVC_2	7.76333333333333	0.909	0.924	0.885	0.885	0.835	0.942	0.278	0.636	0.878	0.902	0.869	0.835	0.213	0.862	0.903	1.038	0.87	1.034	0.452	0.843	0.751	1.036	0.26	0.663	0.881	0.895	0.883	0.92	0.94	0.996	0.942	1.074	1.012	0.967	0.986	0.926	0.939	0.926	0.988	1.038	0.993	0.951	0.935	0.921	0.935	0.976	0.754
888	dsoxS_EVC_2	8.31777777777778	0.946	0.963	0.918	0.906	0.876	0.99	0.271	0.643	0.932	0.936	0.903	0.863	0.217	0.925	0.961	1.068	0.927	1.099	0.517	0.893	0.794	1.079	0.254	0.714	0.906	0.925	0.915	0.956	0.971	1.022	0.999	1.127	1.046	1.012	1.032	0.96	0.976	0.97	1.026	1.077	1.046	0.998	0.98	0.944	0.969	1.009	0.806
889	dsoxS_EVC_2	8.87222222222222	0.965	0.999	0.95	0.927	0.894	1.017	0.281	0.672	0.966	0.977	0.936	0.884	0.211	0.954	0.992	1.108	0.995	1.149	0.551	0.951	0.847	1.113	0.262	0.777	0.932	0.956	0.941	0.987	1	1.067	1.043	1.163	1.064	1.039	1.076	0.998	1.004	1.008	1.06	1.113	1.071	1.027	1.021	0.994	1.002	1.035	0.836
890	dsoxS_EVC_2	9.42694444444444	1.004	1.039	0.974	0.963	0.92	1.056	0.277	0.719	1	1.001	0.967	0.923	0.223	1.006	1.021	1.135	1.045	1.196	0.608	1.014	0.905	1.145	0.258	0.819	0.964	0.989	0.976	1.026	1.037	1.092	1.068	1.196	1.105	1.079	1.114	1.046	1.044	1.058	1.097	1.146	1.102	1.07	1.058	1.035	1.04	1.075	0.89
891	dsoxS_EVC_2	9.98138888888889	1.025	1.051	0.994	0.998	0.944	1.086	0.288	0.724	1.012	1.022	0.974	0.937	0.217	1.044	1.047	1.16	1.069	1.212	0.648	1.077	0.951	1.178	0.261	0.854	0.989	1.008	1	1.049	1.058	1.118	1.098	1.226	1.124	1.103	1.131	1.065	1.061	1.082	1.123	1.168	1.125	1.093	1.07	1.057	1.064	1.095	0.923
892	dsoxS_EVC_2	10.5361111111111	1.029	1.065	1.002	1.02	0.972	1.118	0.296	0.758	1.042	1.053	0.996	0.958	0.229	1.079	1.075	1.182	1.104	1.24	0.704	1.136	0.994	1.196	0.27	0.886	1	1.017	1.022	1.062	1.067	1.139	1.132	1.248	1.137	1.123	1.144	1.094	1.084	1.113	1.141	1.184	1.138	1.12	1.101	1.087	1.092	1.108	0.949
893	dsoxS_EVC_2	11.0905555555556	1.067	1.099	1.032	1.024	0.984	1.132	0.309	0.787	1.074	1.082	1.029	0.983	0.212	1.092	1.091	1.187	1.144	1.265	0.763	1.181	1.041	1.187	0.265	0.911	1.012	1.042	1.047	1.089	1.09	1.161	1.14	1.276	1.149	1.142	1.157	1.128	1.107	1.125	1.152	1.193	1.154	1.139	1.119	1.114	1.105	1.124	0.982
894	dsoxS_EVC_2	11.6452777777778	1.075	1.123	1.056	1.064	1.002	1.159	0.329	0.824	1.114	1.118	1.063	1.009	0.21	1.121	1.133	1.197	1.163	1.268	0.799	1.214	1.075	1.196	0.263	0.948	1.054	1.066	1.079	1.117	1.103	1.176	1.165	1.288	1.167	1.16	1.177	1.151	1.121	1.148	1.175	1.204	1.158	1.155	1.134	1.129	1.121	1.144	0.996
895	dsoxS_EVC_2	12.2	1.088	1.133	1.079	1.085	1.017	1.169	0.332	0.841	1.129	1.132	1.09	1.04	0.212	1.134	1.149	1.204	1.173	1.276	0.842	1.241	1.116	1.204	0.261	0.96	1.06	1.072	1.093	1.125	1.111	1.19	1.186	1.301	1.177	1.17	1.183	1.157	1.13	1.165	1.185	1.207	1.169	1.171	1.143	1.142	1.135	1.173	1.021
896	dsoxS_EVC_2	12.7544444444444	1.103	1.14	1.091	1.086	1.027	1.173	0.342	0.852	1.138	1.137	1.105	1.064	0.211	1.145	1.163	1.206	1.183	1.288	0.861	1.26	1.153	1.21	0.262	0.991	1.067	1.086	1.097	1.137	1.121	1.196	1.194	1.315	1.183	1.182	1.191	1.173	1.134	1.172	1.189	1.213	1.177	1.185	1.155	1.159	1.143	1.178	1.041
897	dsoxS_pacrAB_1	0	0.308	0.391	0.451	0.487	0.501	0.474	0.479	0.486	0.43	0.416	0.419	0.453	0.498	0.525	0.486	0.516	0.476	0.509	0.452	0.436	0.455	0.49	0.449	0.382	0.359	0.477	0.537	0.618	0.593	0.638	0.659	0.672	0.66	0.643	0.617	0.62	0.603	0.607	0.577	0.561	0.55	0.538	0.512	0.488	0.483	0.495	0.487
898	dsoxS_pacrAB_1	0.554444444444444	0.226	0.202	0.215	0.218	0.196	0.202	0.203	0.2	0.183	0.185	0.196	0.194	0.18	0.183	0.182	0.188	0.183	0.201	0.182	0.187	0.18	0.179	0.184	0.209	0.182	0.207	0.198	0.191	0.193	0.199	0.191	0.19	0.189	0.191	0.196	0.19	0.179	0.177	0.196	0.251	0.265	0.26	0.243	0.227	0.167	0.173	0.185
899	dsoxS_pacrAB_1	1.10888888888889	0.233	0.205	0.214	0.217	0.22	0.196	0.199	0.203	0.189	0.189	0.182	0.193	0.191	0.186	0.184	0.189	0.191	0.199	0.188	0.186	0.191	0.19	0.19	0.198	0.191	0.207	0.203	0.199	0.195	0.189	0.187	0.186	0.192	0.189	0.171	0.177	0.178	0.172	0.171	0.194	0.193	0.189	0.193	0.208	0.179	0.183	0.19
900	dsoxS_pacrAB_1	1.66361111111111	0.229	0.201	0.218	0.234	0.215	0.198	0.204	0.206	0.197	0.197	0.186	0.199	0.204	0.192	0.18	0.201	0.197	0.199	0.193	0.193	0.191	0.192	0.179	0.194	0.187	0.207	0.206	0.2	0.202	0.198	0.191	0.192	0.19	0.189	0.178	0.183	0.181	0.181	0.182	0.192	0.191	0.189	0.192	0.2	0.178	0.182	0.185
901	dsoxS_pacrAB_1	2.21805555555556	0.239	0.207	0.22	0.231	0.219	0.207	0.204	0.206	0.197	0.209	0.188	0.196	0.202	0.209	0.191	0.201	0.2	0.205	0.193	0.195	0.193	0.199	0.191	0.2	0.193	0.211	0.208	0.207	0.206	0.196	0.194	0.2	0.201	0.183	0.182	0.195	0.186	0.181	0.186	0.196	0.197	0.191	0.195	0.204	0.185	0.189	0.192
902	dsoxS_pacrAB_1	2.77277777777778	0.235	0.213	0.231	0.224	0.219	0.207	0.207	0.213	0.208	0.2	0.203	0.203	0.196	0.208	0.201	0.215	0.204	0.217	0.192	0.207	0.198	0.211	0.188	0.221	0.203	0.216	0.207	0.2	0.204	0.205	0.204	0.198	0.201	0.199	0.191	0.192	0.187	0.186	0.19	0.209	0.202	0.191	0.197	0.21	0.196	0.206	0.201
903	dsoxS_pacrAB_1	3.32722222222222	0.261	0.224	0.237	0.255	0.233	0.23	0.214	0.214	0.209	0.215	0.203	0.219	0.206	0.228	0.205	0.24	0.213	0.217	0.189	0.224	0.213	0.26	0.19	0.216	0.217	0.22	0.222	0.213	0.21	0.213	0.203	0.201	0.217	0.209	0.196	0.205	0.202	0.198	0.207	0.223	0.213	0.205	0.213	0.224	0.223	0.244	0.213
904	dsoxS_pacrAB_1	3.88166666666667	0.294	0.275	0.283	0.287	0.257	0.264	0.207	0.216	0.232	0.264	0.24	0.248	0.194	0.262	0.232	0.289	0.213	0.257	0.2	0.275	0.204	0.322	0.203	0.236	0.261	0.256	0.257	0.242	0.234	0.243	0.216	0.237	0.238	0.224	0.241	0.243	0.231	0.229	0.257	0.262	0.239	0.234	0.249	0.275	0.284	0.311	0.246
905	dsoxS_pacrAB_1	4.43638888888889	0.345	0.319	0.329	0.332	0.297	0.316	0.222	0.239	0.276	0.301	0.277	0.304	0.196	0.306	0.301	0.364	0.224	0.308	0.193	0.332	0.219	0.408	0.196	0.258	0.318	0.296	0.305	0.293	0.281	0.29	0.253	0.27	0.288	0.276	0.286	0.297	0.286	0.284	0.321	0.328	0.296	0.298	0.314	0.342	0.357	0.397	0.284
906	dsoxS_pacrAB_1	4.99055555555556	0.442	0.427	0.415	0.417	0.392	0.44	0.205	0.258	0.339	0.397	0.356	0.401	0.201	0.373	0.354	0.468	0.264	0.407	0.198	0.421	0.226	0.527	0.212	0.285	0.421	0.388	0.403	0.381	0.362	0.37	0.301	0.36	0.359	0.352	0.377	0.379	0.382	0.376	0.416	0.43	0.393	0.374	0.395	0.446	0.473	0.517	0.341
907	dsoxS_pacrAB_1	5.545	0.552	0.533	0.513	0.533	0.508	0.55	0.209	0.287	0.45	0.513	0.465	0.526	0.201	0.457	0.465	0.605	0.315	0.516	0.206	0.494	0.23	0.652	0.208	0.325	0.542	0.507	0.526	0.51	0.483	0.49	0.381	0.469	0.489	0.467	0.507	0.514	0.502	0.501	0.565	0.572	0.507	0.488	0.518	0.584	0.612	0.659	0.402
908	dsoxS_pacrAB_1	6.09972222222222	0.628	0.613	0.59	0.606	0.573	0.616	0.223	0.343	0.534	0.599	0.557	0.608	0.205	0.54	0.545	0.7	0.395	0.632	0.206	0.535	0.231	0.735	0.211	0.373	0.615	0.586	0.604	0.58	0.562	0.567	0.49	0.564	0.569	0.569	0.59	0.601	0.596	0.595	0.669	0.673	0.644	0.613	0.621	0.672	0.7	0.744	0.469
909	dsoxS_pacrAB_1	6.65416666666667	0.695	0.686	0.656	0.691	0.647	0.682	0.214	0.411	0.591	0.667	0.623	0.691	0.206	0.638	0.617	0.789	0.499	0.728	0.199	0.585	0.23	0.814	0.215	0.408	0.694	0.652	0.672	0.654	0.639	0.64	0.564	0.641	0.649	0.643	0.671	0.683	0.675	0.694	0.776	0.775	0.741	0.716	0.714	0.755	0.792	0.836	0.549
910	dsoxS_pacrAB_1	7.20861111111111	0.762	0.748	0.707	0.731	0.693	0.737	0.222	0.458	0.653	0.738	0.694	0.741	0.201	0.714	0.688	0.863	0.593	0.828	0.204	0.623	0.222	0.881	0.231	0.46	0.749	0.721	0.735	0.713	0.698	0.706	0.616	0.705	0.714	0.717	0.758	0.765	0.742	0.768	0.859	0.863	0.832	0.808	0.799	0.837	0.863	0.899	0.638
911	dsoxS_pacrAB_1	7.76361111111111	0.805	0.8	0.752	0.774	0.726	0.792	0.239	0.481	0.711	0.775	0.733	0.788	0.192	0.772	0.747	0.92	0.659	0.898	0.204	0.655	0.227	0.942	0.224	0.519	0.801	0.774	0.79	0.765	0.75	0.753	0.662	0.751	0.769	0.784	0.81	0.807	0.798	0.832	0.928	0.932	0.92	0.88	0.867	0.905	0.915	0.961	0.723
912	dsoxS_pacrAB_1	8.31805555555555	0.846	0.842	0.78	0.817	0.758	0.821	0.236	0.49	0.774	0.816	0.776	0.822	0.2	0.828	0.781	0.965	0.733	0.976	0.197	0.686	0.225	0.984	0.232	0.566	0.841	0.807	0.822	0.798	0.792	0.797	0.697	0.805	0.827	0.831	0.858	0.879	0.846	0.883	0.989	0.982	0.975	0.938	0.916	0.949	0.957	1.009	0.8
913	dsoxS_pacrAB_1	8.8725	0.878	0.884	0.806	0.848	0.775	0.845	0.236	0.499	0.805	0.844	0.805	0.851	0.201	0.863	0.812	1.008	0.786	1.02	0.2	0.725	0.238	1.027	0.232	0.62	0.88	0.84	0.838	0.823	0.819	0.837	0.734	0.829	0.863	0.856	0.88	0.919	0.876	0.916	1.044	1.036	1.011	0.983	0.952	0.992	0.988	1.041	0.855
914	dsoxS_pacrAB_1	9.42694444444444	0.891	0.9	0.823	0.882	0.795	0.864	0.246	0.505	0.837	0.861	0.829	0.876	0.2	0.894	0.841	1.044	0.838	1.08	0.2	0.756	0.248	1.051	0.233	0.669	0.904	0.861	0.864	0.859	0.856	0.863	0.751	0.854	0.898	0.886	0.912	0.952	0.907	0.953	1.071	1.068	1.045	1.026	0.987	1.023	1.015	1.071	0.895
915	dsoxS_pacrAB_1	9.98166666666667	0.902	0.912	0.848	0.877	0.807	0.89	0.25	0.508	0.86	0.894	0.853	0.911	0.205	0.915	0.856	1.062	0.875	1.117	0.212	0.79	0.271	1.059	0.229	0.716	0.908	0.876	0.879	0.864	0.878	0.874	0.782	0.888	0.923	0.917	0.939	0.973	0.934	0.978	1.095	1.096	1.085	1.062	1.018	1.042	1.028	1.076	0.947
916	dsoxS_pacrAB_1	10.5358333333333	0.902	0.912	0.851	0.881	0.841	0.885	0.243	0.515	0.874	0.901	0.87	0.914	0.201	0.945	0.882	1.073	0.909	1.144	0.2	0.809	0.292	1.071	0.24	0.754	0.911	0.875	0.878	0.872	0.878	0.88	0.795	0.909	0.935	0.923	0.957	0.987	0.953	0.991	1.11	1.101	1.1	1.067	1.031	1.052	1.032	1.081	0.994
917	dsoxS_pacrAB_1	11.0905555555556	0.909	0.912	0.855	0.881	0.843	0.875	0.24	0.52	0.902	0.916	0.877	0.919	0.203	0.955	0.885	1.086	0.929	1.187	0.201	0.832	0.322	1.071	0.226	0.796	0.91	0.869	0.876	0.875	0.879	0.877	0.807	0.921	0.943	0.932	0.954	0.991	0.97	0.998	1.113	1.112	1.113	1.078	1.036	1.062	1.044	1.092	1.036
918	dsoxS_pacrAB_1	11.645	0.906	0.926	0.856	0.873	0.846	0.877	0.244	0.524	0.913	0.914	0.881	0.934	0.207	0.967	0.896	1.082	0.94	1.195	0.206	0.847	0.35	1.079	0.237	0.841	0.912	0.874	0.876	0.869	0.877	0.88	0.835	0.933	0.935	0.939	0.963	0.988	0.972	1.005	1.114	1.116	1.129	1.082	1.039	1.069	1.052	1.099	1.073
919	dsoxS_pacrAB_1	12.1997222222222	0.91	0.939	0.859	0.87	0.836	0.88	0.243	0.518	0.933	0.923	0.881	0.94	0.214	0.994	0.92	1.096	0.956	1.194	0.207	0.871	0.383	1.093	0.231	0.863	0.92	0.884	0.887	0.886	0.885	0.888	0.851	0.944	0.939	0.948	0.979	1.005	0.986	1.014	1.123	1.12	1.13	1.09	1.054	1.082	1.061	1.107	1.098
920	dsoxS_pacrAB_1	12.7538888888889	0.919	0.952	0.879	0.88	0.837	0.88	0.248	0.528	0.946	0.929	0.894	0.958	0.234	1.004	0.927	1.096	0.971	1.204	0.203	0.894	0.427	1.102	0.241	0.9	0.933	0.892	0.896	0.9	0.899	0.899	0.862	0.955	0.953	0.966	0.99	1.016	1.003	1.037	1.128	1.123	1.139	1.109	1.064	1.089	1.075	1.121	1.124
921	dsoxS_pacrAB_2	0	0.164	0.127	0.133	0.135	0.134	0.141	0.147	0.134	0.129	0.132	0.134	0.137	0.147	0.139	0.134	0.131	0.135	0.16	0.158	0.135	0.129	0.134	0.134	0.14	0.125	0.13	0.125	0.131	0.127	0.13	0.138	0.142	0.136	0.126	0.127	0.128	0.128	0.13	0.135	0.156	0.133	0.124	0.129	0.128	0.121	0.127	0.131
922	dsoxS_pacrAB_2	0.567222222222222	0.236	0.195	0.2	0.206	0.2	0.206	0.205	0.205	0.213	0.197	0.182	0.201	0.202	0.203	0.185	0.204	0.207	0.208	0.192	0.189	0.188	0.193	0.194	0.197	0.201	0.204	0.193	0.193	0.19	0.188	0.189	0.204	0.192	0.187	0.183	0.182	0.18	0.192	0.19	0.197	0.201	0.188	0.179	0.166	0.161	0.177	0.202
923	dsoxS_pacrAB_2	1.12166666666667	0.246	0.205	0.211	0.219	0.199	0.219	0.211	0.212	0.199	0.211	0.192	0.218	0.215	0.215	0.185	0.212	0.209	0.213	0.218	0.202	0.191	0.19	0.187	0.201	0.205	0.211	0.215	0.208	0.203	0.205	0.206	0.212	0.215	0.206	0.198	0.204	0.199	0.203	0.207	0.217	0.219	0.203	0.184	0.178	0.175	0.188	0.197
924	dsoxS_pacrAB_2	1.67638888888889	0.218	0.199	0.209	0.206	0.185	0.217	0.205	0.208	0.192	0.208	0.192	0.229	0.194	0.2	0.188	0.203	0.205	0.214	0.203	0.207	0.189	0.188	0.184	0.209	0.195	0.199	0.191	0.187	0.186	0.192	0.204	0.201	0.189	0.196	0.2	0.191	0.188	0.199	0.191	0.203	0.199	0.184	0.179	0.184	0.184	0.193	0.201
925	dsoxS_pacrAB_2	2.23083333333333	0.223	0.202	0.208	0.223	0.201	0.209	0.21	0.216	0.196	0.199	0.194	0.218	0.217	0.206	0.187	0.207	0.204	0.214	0.2	0.203	0.201	0.198	0.187	0.216	0.205	0.203	0.194	0.191	0.194	0.208	0.202	0.199	0.203	0.201	0.189	0.197	0.194	0.192	0.188	0.206	0.196	0.189	0.193	0.194	0.19	0.2	0.209
926	dsoxS_pacrAB_2	2.78555555555556	0.254	0.21	0.224	0.233	0.216	0.214	0.2	0.213	0.205	0.218	0.202	0.221	0.215	0.221	0.187	0.208	0.221	0.236	0.204	0.203	0.197	0.21	0.194	0.217	0.209	0.208	0.205	0.205	0.207	0.206	0.203	0.218	0.212	0.203	0.204	0.2	0.198	0.205	0.195	0.211	0.208	0.198	0.199	0.201	0.2	0.21	0.212
927	dsoxS_pacrAB_2	3.34	0.276	0.24	0.263	0.265	0.251	0.259	0.202	0.216	0.232	0.246	0.221	0.256	0.208	0.256	0.223	0.252	0.216	0.24	0.197	0.225	0.22	0.263	0.198	0.233	0.24	0.233	0.236	0.228	0.235	0.24	0.235	0.233	0.234	0.231	0.215	0.221	0.228	0.222	0.211	0.237	0.224	0.211	0.216	0.222	0.23	0.241	0.223
928	dsoxS_pacrAB_2	3.89472222222222	0.348	0.318	0.353	0.385	0.312	0.322	0.212	0.255	0.296	0.33	0.288	0.327	0.209	0.318	0.26	0.328	0.225	0.281	0.196	0.297	0.218	0.362	0.203	0.248	0.306	0.297	0.303	0.294	0.307	0.316	0.277	0.301	0.302	0.297	0.275	0.272	0.279	0.291	0.269	0.284	0.266	0.27	0.281	0.282	0.294	0.317	0.248
929	dsoxS_pacrAB_2	4.44944444444444	0.435	0.424	0.503	0.551	0.439	0.447	0.213	0.316	0.39	0.465	0.405	0.453	0.204	0.376	0.352	0.466	0.252	0.41	0.214	0.421	0.218	0.513	0.19	0.291	0.407	0.376	0.413	0.391	0.429	0.422	0.366	0.38	0.38	0.398	0.36	0.364	0.372	0.38	0.364	0.392	0.35	0.358	0.394	0.399	0.428	0.458	0.294
930	dsoxS_pacrAB_2	5.00388888888889	0.663	0.638	0.729	0.775	0.662	0.688	0.22	0.421	0.517	0.691	0.597	0.644	0.207	0.488	0.538	0.713	0.302	0.578	0.196	0.63	0.22	0.776	0.209	0.358	0.586	0.544	0.615	0.566	0.629	0.627	0.488	0.533	0.545	0.573	0.542	0.534	0.557	0.557	0.552	0.585	0.502	0.525	0.583	0.588	0.647	0.696	0.391
931	dsoxS_pacrAB_2	5.55861111111111	0.815	0.816	0.91	0.962	0.849	0.914	0.227	0.542	0.7	0.881	0.796	0.84	0.207	0.624	0.695	0.875	0.392	0.801	0.213	0.848	0.223	0.946	0.203	0.442	0.774	0.712	0.793	0.75	0.835	0.832	0.669	0.725	0.712	0.742	0.727	0.719	0.746	0.743	0.744	0.787	0.704	0.733	0.767	0.784	0.835	0.891	0.515
932	dsoxS_pacrAB_2	6.11333333333333	0.954	0.968	1.03	1.085	1.023	1.079	0.227	0.694	0.848	1.02	0.946	0.998	0.208	0.736	0.862	1.008	0.557	0.944	0.198	0.991	0.226	1.083	0.205	0.513	0.915	0.865	0.931	0.902	0.976	0.976	0.816	0.872	0.876	0.89	0.888	0.878	0.917	0.893	0.895	0.946	0.856	0.885	0.908	0.934	0.983	1.042	0.657
933	dsoxS_pacrAB_2	6.66805555555555	1.058	1.058	1.109	1.142	1.094	1.172	0.246	0.837	0.966	1.128	1.053	1.077	0.206	0.857	0.957	1.106	0.684	1.053	0.208	1.092	0.226	1.198	0.212	0.609	1.031	0.985	1.042	1.009	1.075	1.087	0.925	0.994	0.977	0.99	0.982	0.977	1.028	0.98	0.989	1.042	0.95	0.985	1	1.03	1.079	1.155	0.773
934	dsoxS_pacrAB_2	7.2225	1.119	1.128	1.157	1.21	1.15	1.238	0.245	0.91	1.062	1.194	1.134	1.149	0.198	0.996	1.019	1.168	0.826	1.109	0.204	1.175	0.224	1.277	0.215	0.732	1.104	1.04	1.103	1.074	1.135	1.15	1.017	1.076	1.055	1.056	1.064	1.04	1.081	1.052	1.059	1.115	1.026	1.05	1.046	1.086	1.139	1.227	0.882
935	dsoxS_pacrAB_2	7.77722222222222	1.175	1.19	1.186	1.255	1.195	1.282	0.252	0.968	1.15	1.24	1.19	1.195	0.206	1.119	1.089	1.223	0.893	1.178	0.2	1.238	0.231	1.358	0.233	0.803	1.157	1.115	1.173	1.137	1.19	1.207	1.063	1.119	1.102	1.103	1.101	1.098	1.136	1.108	1.088	1.168	1.074	1.101	1.086	1.144	1.205	1.278	0.954
936	dsoxS_pacrAB_2	8.33166666666667	1.219	1.231	1.208	1.3	1.218	1.308	0.247	0.982	1.196	1.28	1.22	1.232	0.212	1.199	1.13	1.266	0.929	1.234	0.202	1.289	0.237	1.405	0.237	0.874	1.193	1.161	1.208	1.183	1.224	1.242	1.083	1.168	1.149	1.145	1.126	1.135	1.172	1.161	1.117	1.209	1.106	1.145	1.129	1.184	1.236	1.32	1.009
937	dsoxS_pacrAB_2	8.88638888888889	1.261	1.262	1.245	1.34	1.273	1.348	0.258	1.027	1.238	1.316	1.246	1.257	0.207	1.252	1.16	1.29	0.935	1.268	0.213	1.317	0.239	1.437	0.234	0.939	1.215	1.187	1.236	1.204	1.275	1.274	1.117	1.19	1.173	1.154	1.146	1.171	1.202	1.195	1.119	1.23	1.149	1.18	1.164	1.213	1.263	1.365	1.054
938	dsoxS_pacrAB_2	9.44111111111111	1.276	1.27	1.258	1.343	1.302	1.37	0.265	1.054	1.265	1.335	1.277	1.272	0.21	1.295	1.181	1.29	0.953	1.306	0.219	1.339	0.249	1.453	0.223	0.973	1.221	1.192	1.256	1.216	1.278	1.273	1.144	1.243	1.16	1.181	1.169	1.181	1.197	1.199	1.117	1.245	1.16	1.194	1.168	1.207	1.258	1.383	1.084
939	dsoxS_pacrAB_2	9.99555555555555	1.285	1.282	1.28	1.351	1.328	1.373	0.276	1.073	1.294	1.336	1.307	1.273	0.209	1.329	1.2	1.308	0.972	1.317	0.219	1.356	0.257	1.461	0.22	1.004	1.23	1.21	1.253	1.227	1.28	1.287	1.159	1.258	1.185	1.191	1.193	1.2	1.23	1.222	1.084	1.246	1.121	1.194	1.168	1.206	1.242	1.389	1.12
940	dsoxS_pacrAB_2	10.5505555555556	1.289	1.292	1.279	1.356	1.332	1.361	0.271	1.079	1.327	1.344	1.314	1.282	0.208	1.35	1.224	1.31	0.986	1.327	0.207	1.355	0.28	1.468	0.232	1.046	1.25	1.23	1.266	1.242	1.298	1.292	1.185	1.286	1.199	1.197	1.187	1.212	1.235	1.223	1.04	1.26	1.109	1.213	1.146	1.229	1.245	1.395	1.148
941	dsoxS_pacrAB_2	11.105	1.302	1.298	1.291	1.367	1.364	1.337	0.276	1.11	1.353	1.342	1.323	1.281	0.217	1.371	1.234	1.31	0.991	1.341	0.218	1.36	0.301	1.48	0.235	1.071	1.245	1.232	1.267	1.258	1.298	1.308	1.206	1.305	1.217	1.203	1.164	1.214	1.239	1.236	0.984	1.269	1.083	1.221	1.106	1.242	1.254	1.381	1.15
942	dsoxS_pacrAB_2	11.6597222222222	1.303	1.304	1.302	1.353	1.353	1.338	0.28	1.094	1.371	1.334	1.333	1.288	0.204	1.385	1.234	1.309	0.985	1.337	0.209	1.353	0.328	1.477	0.237	1.086	1.262	1.24	1.273	1.253	1.275	1.307	1.187	1.299	1.232	1.213	1.131	1.23	1.232	1.236	0.981	1.271	1.059	1.219	1.071	1.226	1.242	1.378	1.147
943	dsoxS_pacrAB_2	12.2144444444444	1.307	1.306	1.301	1.345	1.368	1.341	0.288	1.083	1.375	1.313	1.337	1.303	0.212	1.39	1.218	1.312	0.991	1.349	0.213	1.361	0.329	1.474	0.238	1.106	1.266	1.234	1.277	1.254	1.278	1.322	1.227	1.301	1.24	1.221	1.093	1.222	1.244	1.261	0.99	1.283	1.014	1.212	1.035	1.234	1.232	1.382	1.13
944	dsoxS_pacrAB_2	12.7688888888889	1.315	1.313	1.291	1.325	1.36	1.351	0.285	1.112	1.39	1.315	1.323	1.296	0.214	1.403	1.216	1.315	0.982	1.333	0.213	1.363	0.33	1.483	0.241	1.111	1.271	1.248	1.281	1.258	1.273	1.32	1.205	1.308	1.239	1.215	1.054	1.237	1.232	1.254	0.99	1.276	0.992	1.211	1.021	1.238	1.22	1.383	1.116
945	dsoxS_pmarRAB_1	0	0.225	0.174	0.308	0.356	0.366	0.345	0.361	0.352	0.341	0.356	0.316	0.325	0.332	0.316	0.32	0.332	0.306	0.354	0.363	0.349	0.376	0.364	0.305	0.178	0.265	0.397	0.397	0.393	0.425	0.44	0.462	0.452	0.446	0.392	0.394	0.399	0.423	0.436	0.45	0.423	0.431	0.416	0.415	0.404	0.419	0.388	0.387
946	dsoxS_pmarRAB_1	0.554722222222222	0.226	0.203	0.206	0.211	0.186	0.193	0.203	0.202	0.187	0.194	0.189	0.193	0.184	0.193	0.186	0.189	0.192	0.197	0.206	0.207	0.206	0.193	0.198	0.196	0.202	0.21	0.194	0.18	0.188	0.207	0.207	0.215	0.198	0.189	0.195	0.194	0.191	0.194	0.202	0.203	0.199	0.189	0.199	0.2	0.178	0.205	0.187
947	dsoxS_pmarRAB_1	1.10888888888889	0.236	0.201	0.213	0.218	0.188	0.188	0.205	0.202	0.182	0.195	0.182	0.193	0.189	0.192	0.179	0.189	0.19	0.201	0.207	0.21	0.2	0.189	0.188	0.191	0.206	0.212	0.198	0.18	0.19	0.206	0.196	0.207	0.195	0.187	0.193	0.19	0.188	0.194	0.202	0.2	0.197	0.193	0.194	0.189	0.177	0.196	0.198
948	dsoxS_pmarRAB_1	1.66361111111111	0.238	0.207	0.212	0.217	0.194	0.194	0.194	0.202	0.189	0.197	0.183	0.194	0.191	0.192	0.181	0.193	0.2	0.211	0.198	0.198	0.204	0.196	0.195	0.204	0.218	0.213	0.197	0.185	0.193	0.198	0.197	0.201	0.192	0.195	0.196	0.191	0.194	0.199	0.196	0.202	0.201	0.196	0.195	0.19	0.184	0.197	0.197
949	dsoxS_pmarRAB_1	2.21805555555556	0.247	0.214	0.224	0.226	0.196	0.2	0.198	0.197	0.192	0.197	0.199	0.205	0.195	0.203	0.192	0.201	0.204	0.22	0.211	0.206	0.211	0.196	0.189	0.218	0.217	0.209	0.199	0.189	0.199	0.205	0.207	0.204	0.202	0.207	0.193	0.202	0.201	0.2	0.203	0.206	0.203	0.198	0.202	0.198	0.187	0.199	0.2
950	dsoxS_pmarRAB_1	2.77277777777778	0.267	0.23	0.235	0.241	0.219	0.214	0.202	0.206	0.207	0.22	0.209	0.212	0.195	0.231	0.207	0.224	0.212	0.223	0.194	0.216	0.224	0.235	0.206	0.219	0.226	0.219	0.215	0.203	0.211	0.214	0.219	0.219	0.214	0.207	0.21	0.218	0.21	0.208	0.216	0.22	0.214	0.208	0.212	0.216	0.212	0.223	0.21
951	dsoxS_pmarRAB_1	3.3275	0.301	0.262	0.273	0.269	0.238	0.242	0.204	0.215	0.237	0.241	0.236	0.249	0.193	0.256	0.229	0.247	0.211	0.251	0.19	0.242	0.24	0.272	0.198	0.245	0.252	0.24	0.236	0.229	0.233	0.241	0.228	0.238	0.232	0.237	0.237	0.238	0.234	0.229	0.236	0.236	0.236	0.238	0.243	0.246	0.247	0.277	0.231
952	dsoxS_pmarRAB_1	3.88194444444445	0.368	0.336	0.346	0.345	0.31	0.316	0.208	0.241	0.311	0.318	0.312	0.331	0.189	0.282	0.287	0.331	0.232	0.316	0.192	0.296	0.268	0.355	0.199	0.285	0.311	0.3	0.305	0.302	0.303	0.307	0.272	0.283	0.291	0.293	0.31	0.308	0.299	0.29	0.307	0.297	0.293	0.294	0.319	0.332	0.337	0.368	0.273
953	dsoxS_pmarRAB_1	4.43638888888889	0.492	0.457	0.467	0.448	0.411	0.424	0.219	0.263	0.374	0.407	0.408	0.453	0.194	0.351	0.414	0.476	0.255	0.457	0.2	0.409	0.287	0.541	0.202	0.338	0.401	0.381	0.406	0.395	0.396	0.384	0.329	0.35	0.37	0.372	0.413	0.404	0.375	0.354	0.423	0.398	0.414	0.412	0.448	0.467	0.507	0.554	0.36
954	dsoxS_pmarRAB_1	4.99083333333333	0.682	0.681	0.682	0.655	0.57	0.608	0.236	0.327	0.496	0.587	0.567	0.675	0.2	0.402	0.601	0.713	0.311	0.655	0.201	0.607	0.266	0.807	0.206	0.435	0.588	0.558	0.61	0.593	0.602	0.563	0.441	0.484	0.538	0.545	0.635	0.596	0.556	0.517	0.646	0.602	0.592	0.614	0.656	0.691	0.751	0.798	0.462
955	dsoxS_pmarRAB_1	5.54527777777778	0.842	0.859	0.87	0.867	0.753	0.787	0.256	0.405	0.672	0.768	0.731	0.857	0.2	0.472	0.771	0.892	0.442	0.826	0.193	0.81	0.24	0.978	0.208	0.522	0.77	0.729	0.789	0.776	0.806	0.74	0.611	0.648	0.735	0.744	0.788	0.774	0.733	0.719	0.827	0.799	0.775	0.798	0.841	0.864	0.925	0.959	0.585
956	dsoxS_pmarRAB_1	6.09972222222222	0.999	1.023	1.016	1.021	0.943	0.966	0.277	0.521	0.842	0.954	0.895	1.026	0.194	0.584	0.909	1.011	0.619	0.945	0.194	0.95	0.219	1.108	0.212	0.592	0.916	0.906	0.945	0.955	0.962	0.908	0.755	0.843	0.912	0.904	0.943	0.947	0.889	0.883	0.961	0.959	0.924	0.947	0.975	0.99	1.057	1.088	0.72
957	dsoxS_pmarRAB_1	6.65444444444444	1.108	1.117	1.116	1.116	1.087	1.094	0.309	0.643	0.975	1.07	0.992	1.114	0.203	0.714	1.019	1.091	0.767	1.057	0.21	1.05	0.217	1.212	0.204	0.686	1.007	1.007	1.024	1.055	1.065	1.028	0.905	0.978	1.01	1.026	1.031	1.041	1.014	1.012	1.079	1.056	1.036	1.052	1.067	1.072	1.155	1.177	0.826
958	dsoxS_pmarRAB_1	7.20888888888889	1.185	1.182	1.173	1.186	1.176	1.182	0.332	0.733	1.082	1.146	1.078	1.178	0.2	0.842	1.095	1.154	0.87	1.137	0.209	1.121	0.213	1.292	0.22	0.766	1.06	1.084	1.096	1.112	1.134	1.094	0.994	1.067	1.087	1.097	1.096	1.095	1.076	1.076	1.129	1.107	1.097	1.107	1.099	1.131	1.231	1.247	0.917
959	dsoxS_pmarRAB_1	7.76361111111111	1.234	1.234	1.225	1.24	1.238	1.245	0.366	0.812	1.158	1.213	1.127	1.221	0.214	0.96	1.15	1.194	0.94	1.192	0.221	1.177	0.222	1.339	0.211	0.831	1.112	1.138	1.144	1.174	1.193	1.152	1.069	1.127	1.145	1.135	1.149	1.157	1.147	1.13	1.183	1.154	1.139	1.145	1.134	1.175	1.276	1.291	0.999
960	dsoxS_pmarRAB_1	8.31805555555555	1.269	1.282	1.262	1.281	1.295	1.291	0.401	0.873	1.232	1.252	1.183	1.266	0.205	1.025	1.209	1.251	1.005	1.234	0.205	1.216	0.24	1.388	0.223	0.903	1.163	1.18	1.187	1.198	1.225	1.188	1.125	1.186	1.191	1.186	1.192	1.189	1.189	1.172	1.219	1.196	1.188	1.191	1.176	1.215	1.315	1.331	1.064
961	dsoxS_pmarRAB_1	8.87277777777778	1.301	1.311	1.288	1.318	1.331	1.333	0.416	0.898	1.273	1.301	1.225	1.311	0.208	1.106	1.244	1.276	1.031	1.278	0.223	1.244	0.251	1.413	0.214	0.956	1.192	1.206	1.23	1.238	1.248	1.221	1.143	1.236	1.225	1.222	1.229	1.237	1.219	1.195	1.249	1.224	1.22	1.228	1.196	1.244	1.339	1.359	1.1
962	dsoxS_pmarRAB_1	9.42722222222222	1.339	1.339	1.321	1.339	1.36	1.362	0.456	0.933	1.312	1.328	1.266	1.334	0.202	1.155	1.267	1.295	1.076	1.308	0.216	1.254	0.273	1.437	0.223	1.02	1.215	1.226	1.253	1.258	1.277	1.252	1.182	1.27	1.245	1.234	1.241	1.259	1.235	1.212	1.274	1.255	1.244	1.235	1.217	1.261	1.354	1.377	1.149
963	dsoxS_pmarRAB_1	9.98166666666667	1.353	1.351	1.339	1.346	1.392	1.384	0.477	0.947	1.347	1.345	1.283	1.346	0.213	1.204	1.302	1.316	1.099	1.326	0.216	1.274	0.343	1.441	0.218	1.055	1.234	1.231	1.256	1.262	1.287	1.27	1.204	1.282	1.256	1.248	1.248	1.271	1.243	1.233	1.27	1.271	1.248	1.241	1.214	1.263	1.361	1.383	1.174
964	dsoxS_pmarRAB_1	10.5363888888889	1.357	1.363	1.345	1.357	1.407	1.382	0.473	0.916	1.364	1.356	1.318	1.366	0.208	1.241	1.31	1.307	1.112	1.331	0.211	1.279	0.431	1.445	0.224	1.091	1.248	1.238	1.272	1.273	1.293	1.278	1.225	1.304	1.273	1.259	1.261	1.274	1.258	1.237	1.272	1.288	1.262	1.244	1.217	1.274	1.37	1.388	1.203
965	dsoxS_pmarRAB_1	11.0908333333333	1.366	1.378	1.348	1.352	1.413	1.39	0.46	0.936	1.394	1.369	1.353	1.366	0.203	1.266	1.331	1.333	1.128	1.331	0.209	1.273	0.577	1.455	0.224	1.123	1.251	1.252	1.282	1.278	1.302	1.283	1.247	1.315	1.287	1.263	1.262	1.274	1.277	1.246	1.284	1.302	1.271	1.248	1.213	1.279	1.379	1.39	1.213
966	dsoxS_pmarRAB_1	11.6452777777778	1.37	1.379	1.348	1.369	1.413	1.391	0.45	0.969	1.404	1.371	1.352	1.376	0.215	1.319	1.363	1.331	1.144	1.344	0.221	1.291	0.702	1.458	0.223	1.134	1.259	1.267	1.289	1.297	1.312	1.297	1.255	1.332	1.291	1.269	1.282	1.292	1.291	1.259	1.299	1.301	1.274	1.26	1.21	1.287	1.385	1.4	1.225
967	dsoxS_pmarRAB_1	12.2	1.374	1.389	1.359	1.38	1.417	1.407	0.451	0.991	1.423	1.38	1.36	1.371	0.202	1.338	1.359	1.354	1.152	1.351	0.213	1.29	0.78	1.472	0.22	1.161	1.271	1.271	1.29	1.301	1.31	1.293	1.285	1.346	1.298	1.276	1.292	1.293	1.289	1.265	1.304	1.308	1.284	1.263	1.217	1.289	1.393	1.407	1.209
968	dsoxS_pmarRAB_1	12.7544444444444	1.381	1.393	1.362	1.391	1.422	1.414	0.434	1.003	1.435	1.391	1.352	1.387	0.213	1.363	1.36	1.361	1.151	1.356	0.223	1.296	0.84	1.475	0.22	1.174	1.275	1.284	1.304	1.307	1.327	1.309	1.307	1.366	1.308	1.289	1.292	1.307	1.3	1.276	1.313	1.318	1.288	1.264	1.222	1.297	1.4	1.398	1.201
969	dsoxS_pmarRAB_2	0	0.168	0.131	0.129	0.134	0.138	0.141	0.145	0.128	0.13	0.144	0.134	0.131	0.134	0.142	0.137	0.14	0.14	0.149	0.153	0.144	0.133	0.145	0.138	0.143	0.122	0.127	0.128	0.122	0.129	0.135	0.137	0.145	0.138	0.131	0.124	0.144	0.134	0.129	0.139	0.155	0.141	0.135	0.127	0.133	0.125	0.132	0.138
970	dsoxS_pmarRAB_2	0.591944444444444	0.246	0.198	0.196	0.209	0.184	0.195	0.198	0.197	0.187	0.198	0.196	0.2	0.195	0.187	0.163	0.176	0.184	0.19	0.188	0.191	0.195	0.199	0.185	0.194	0.198	0.195	0.184	0.175	0.19	0.194	0.198	0.198	0.198	0.2	0.19	0.189	0.182	0.181	0.175	0.245	0.277	0.272	0.185	0.161	0.155	0.167	0.175
971	dsoxS_pmarRAB_2	1.14666666666667	0.258	0.219	0.206	0.215	0.197	0.201	0.211	0.213	0.203	0.216	0.2	0.208	0.203	0.202	0.175	0.189	0.202	0.206	0.195	0.198	0.183	0.196	0.197	0.198	0.214	0.22	0.206	0.196	0.212	0.21	0.213	0.216	0.209	0.207	0.208	0.21	0.196	0.196	0.185	0.19	0.193	0.186	0.178	0.18	0.166	0.173	0.179
972	dsoxS_pmarRAB_2	1.70111111111111	0.253	0.212	0.198	0.21	0.181	0.192	0.215	0.204	0.195	0.202	0.198	0.203	0.189	0.19	0.179	0.196	0.205	0.199	0.2	0.2	0.187	0.192	0.19	0.204	0.214	0.207	0.19	0.182	0.192	0.202	0.198	0.202	0.193	0.193	0.195	0.202	0.183	0.183	0.19	0.184	0.184	0.184	0.178	0.173	0.162	0.168	0.175
973	dsoxS_pmarRAB_2	2.25555555555556	0.282	0.217	0.205	0.21	0.195	0.203	0.206	0.198	0.196	0.21	0.195	0.203	0.209	0.207	0.182	0.191	0.194	0.202	0.199	0.207	0.2	0.211	0.19	0.196	0.215	0.205	0.197	0.196	0.195	0.197	0.201	0.209	0.206	0.188	0.19	0.211	0.189	0.181	0.19	0.187	0.189	0.185	0.18	0.173	0.168	0.178	0.177
974	dsoxS_pmarRAB_2	2.81027777777778	0.262	0.227	0.216	0.225	0.195	0.215	0.204	0.209	0.22	0.215	0.215	0.237	0.197	0.21	0.196	0.201	0.203	0.22	0.201	0.213	0.204	0.218	0.191	0.216	0.225	0.211	0.203	0.201	0.208	0.211	0.214	0.218	0.206	0.212	0.206	0.203	0.196	0.199	0.194	0.195	0.194	0.191	0.192	0.188	0.186	0.2	0.195
975	dsoxS_pmarRAB_2	3.36472222222222	0.295	0.247	0.239	0.255	0.221	0.235	0.205	0.209	0.228	0.249	0.226	0.247	0.209	0.259	0.199	0.224	0.203	0.233	0.203	0.234	0.224	0.244	0.189	0.203	0.245	0.228	0.224	0.218	0.224	0.224	0.223	0.247	0.228	0.215	0.221	0.222	0.214	0.209	0.213	0.207	0.207	0.205	0.199	0.196	0.202	0.218	0.194
976	dsoxS_pmarRAB_2	3.91944444444444	0.336	0.305	0.304	0.307	0.263	0.302	0.209	0.219	0.287	0.322	0.289	0.315	0.196	0.314	0.238	0.277	0.214	0.274	0.211	0.272	0.224	0.289	0.188	0.216	0.292	0.271	0.275	0.259	0.262	0.268	0.258	0.289	0.264	0.265	0.279	0.274	0.254	0.257	0.255	0.251	0.237	0.239	0.246	0.239	0.251	0.275	0.201
977	dsoxS_pmarRAB_2	4.47416666666667	0.388	0.396	0.392	0.384	0.345	0.393	0.218	0.248	0.348	0.395	0.366	0.401	0.192	0.399	0.315	0.381	0.223	0.327	0.212	0.36	0.262	0.368	0.19	0.232	0.375	0.345	0.351	0.332	0.34	0.343	0.323	0.345	0.335	0.334	0.348	0.342	0.323	0.325	0.334	0.323	0.296	0.3	0.312	0.309	0.329	0.355	0.229
978	dsoxS_pmarRAB_2	5.02861111111111	0.515	0.533	0.519	0.542	0.46	0.527	0.224	0.314	0.441	0.53	0.468	0.548	0.197	0.507	0.413	0.536	0.27	0.427	0.192	0.456	0.299	0.518	0.188	0.247	0.518	0.48	0.488	0.476	0.483	0.471	0.388	0.464	0.478	0.478	0.494	0.465	0.445	0.462	0.463	0.448	0.394	0.411	0.435	0.42	0.473	0.511	0.274
979	dsoxS_pmarRAB_2	5.58333333333333	0.653	0.693	0.641	0.676	0.595	0.699	0.236	0.358	0.574	0.684	0.62	0.692	0.19	0.651	0.522	0.655	0.328	0.607	0.212	0.62	0.254	0.655	0.197	0.273	0.673	0.636	0.654	0.625	0.636	0.643	0.534	0.631	0.617	0.638	0.644	0.611	0.601	0.625	0.598	0.596	0.559	0.562	0.579	0.586	0.612	0.649	0.314
980	dsoxS_pmarRAB_2	6.13833333333333	0.758	0.801	0.758	0.792	0.696	0.809	0.248	0.437	0.684	0.803	0.705	0.803	0.195	0.751	0.636	0.785	0.41	0.69	0.194	0.706	0.22	0.788	0.198	0.3	0.788	0.742	0.764	0.739	0.743	0.738	0.646	0.745	0.738	0.752	0.761	0.736	0.694	0.744	0.732	0.721	0.658	0.674	0.693	0.69	0.731	0.77	0.375
981	dsoxS_pmarRAB_2	6.69277777777778	0.841	0.886	0.824	0.871	0.801	0.895	0.26	0.535	0.795	0.889	0.803	0.89	0.197	0.856	0.723	0.854	0.546	0.794	0.206	0.814	0.217	0.866	0.203	0.356	0.869	0.817	0.844	0.83	0.847	0.84	0.74	0.845	0.842	0.858	0.851	0.831	0.81	0.842	0.825	0.824	0.767	0.782	0.797	0.798	0.837	0.867	0.489
982	dsoxS_pmarRAB_2	7.24722222222222	0.879	0.93	0.881	0.919	0.86	0.94	0.268	0.623	0.863	0.925	0.853	0.929	0.194	0.922	0.776	0.905	0.633	0.841	0.195	0.867	0.208	0.914	0.209	0.414	0.916	0.874	0.888	0.872	0.894	0.888	0.783	0.892	0.896	0.908	0.901	0.881	0.857	0.887	0.874	0.872	0.827	0.843	0.856	0.86	0.879	0.913	0.568
983	dsoxS_pmarRAB_2	7.80194444444444	0.922	0.963	0.928	0.958	0.902	0.983	0.299	0.645	0.909	0.968	0.896	0.97	0.202	0.965	0.807	0.933	0.741	0.876	0.205	0.914	0.204	0.947	0.207	0.467	0.948	0.902	0.916	0.901	0.933	0.924	0.841	0.935	0.932	0.953	0.936	0.913	0.888	0.917	0.905	0.906	0.863	0.876	0.887	0.895	0.903	0.954	0.652
984	dsoxS_pmarRAB_2	8.35666666666667	0.948	0.986	0.952	0.98	0.938	1.008	0.316	0.678	0.972	1	0.919	1.003	0.218	1.004	0.838	0.959	0.792	0.909	0.21	0.938	0.221	0.978	0.198	0.534	0.966	0.912	0.929	0.928	0.965	0.946	0.871	0.961	0.967	0.982	0.95	0.944	0.919	0.944	0.928	0.93	0.885	0.903	0.913	0.919	0.927	0.984	0.724
985	dsoxS_pmarRAB_2	8.91111111111111	0.968	1.006	0.968	1	0.964	1.032	0.33	0.689	1.002	1.011	0.947	1.005	0.202	1.026	0.851	0.973	0.832	0.933	0.203	0.962	0.217	0.994	0.203	0.599	0.975	0.934	0.954	0.945	0.976	0.953	0.877	0.979	0.976	0.996	0.971	0.958	0.933	0.96	0.936	0.941	0.899	0.916	0.935	0.938	0.941	1.002	0.751
986	dsoxS_pmarRAB_2	9.46583333333333	0.977	1.004	0.988	1.003	0.961	1.035	0.355	0.71	1.027	1.019	0.97	1.013	0.201	1.048	0.873	0.995	0.867	0.942	0.192	0.977	0.23	0.993	0.213	0.658	0.985	0.93	0.946	0.937	0.982	0.96	0.889	0.992	0.978	0.997	0.978	0.958	0.944	0.968	0.94	0.941	0.898	0.924	0.946	0.942	0.943	0.999	0.779
987	dsoxS_pmarRAB_2	10.0277777777778	0.974	1.011	0.987	1.003	0.985	1.045	0.359	0.73	1.054	1.017	0.974	1.005	0.202	1.058	0.876	0.984	0.883	0.943	0.197	0.968	0.234	1.01	0.219	0.704	0.976	0.918	0.946	0.938	0.984	0.961	0.902	0.997	0.983	0.991	0.969	0.952	0.935	0.957	0.926	0.94	0.894	0.912	0.94	0.935	0.941	0.994	0.805
988	dsoxS_pmarRAB_2	10.5825	0.976	1.014	0.984	1	0.984	1.048	0.366	0.714	1.059	1.025	0.99	1.019	0.207	1.075	0.886	0.973	0.892	0.943	0.211	0.981	0.271	0.982	0.207	0.75	0.977	0.922	0.955	0.934	0.964	0.945	0.909	1.016	0.98	0.994	0.978	0.955	0.921	0.956	0.92	0.941	0.896	0.911	0.935	0.938	0.948	0.988	0.827
989	dsoxS_pmarRAB_2	11.1369444444444	0.974	1.02	0.988	1.003	0.991	1.05	0.364	0.744	1.08	1.025	0.988	1.009	0.205	1.08	0.899	0.983	0.905	0.933	0.194	0.976	0.32	0.998	0.211	0.774	0.965	0.921	0.956	0.937	0.959	0.953	0.922	1.007	0.974	0.992	0.976	0.95	0.918	0.958	0.92	0.934	0.883	0.904	0.94	0.935	0.939	0.978	0.839
990	dsoxS_pmarRAB_2	11.6913888888889	0.971	1.023	0.995	1.005	0.975	1.054	0.37	0.753	1.084	1.027	1.001	1.017	0.201	1.084	0.89	0.981	0.91	0.932	0.222	0.99	0.39	0.998	0.207	0.795	0.975	0.919	0.95	0.932	0.967	0.958	0.934	1.019	0.98	0.992	0.978	0.956	0.914	0.954	0.926	0.939	0.877	0.904	0.944	0.94	0.943	0.98	0.84
991	dsoxS_pmarRAB_2	12.2458333333333	0.967	1.025	1	1.007	0.971	1.052	0.377	0.759	1.097	1.033	1.001	1.016	0.198	1.09	0.89	0.984	0.903	0.936	0.205	0.981	0.485	1.006	0.22	0.822	0.98	0.925	0.958	0.936	0.952	0.951	0.925	1.014	0.979	0.988	0.976	0.957	0.914	0.955	0.922	0.938	0.881	0.906	0.947	0.943	0.943	0.979	0.845
992	dsoxS_pmarRAB_2	12.8002777777778	0.962	1.026	0.998	1.015	0.971	1.061	0.386	0.772	1.095	1.028	0.996	1.031	0.202	1.088	0.881	0.988	0.897	0.93	0.209	1.007	0.57	1	0.202	0.838	0.983	0.927	0.954	0.933	0.971	0.958	0.943	1.017	0.986	1.006	0.977	0.955	0.909	0.959	0.924	0.943	0.883	0.905	0.947	0.945	0.946	0.979	0.85
993	dsoxS_pmicF_1	0	0.446	0.468	0.49	0.507	0.494	0.508	0.502	0.529	0.515	0.515	0.492	0.501	0.524	0.535	0.506	0.485	0.509	0.511	0.489	0.493	0.447	0.459	0.413	0.314	0.444	0.504	0.537	0.555	0.605	0.548	0.553	0.571	0.566	0.542	0.567	0.57	0.591	0.581	0.572	0.607	0.557	0.562	0.577	0.569	0.521	0.486	0.45
994	dsoxS_pmicF_1	0.554444444444444	0.236	0.204	0.205	0.22	0.219	0.209	0.206	0.205	0.204	0.222	0.188	0.194	0.191	0.191	0.186	0.197	0.21	0.216	0.207	0.193	0.184	0.173	0.176	0.177	0.199	0.206	0.289	0.34	0.371	0.346	0.349	0.37	0.368	0.361	0.36	0.342	0.316	0.276	0.225	0.185	0.181	0.176	0.18	0.176	0.18	0.186	0.174
995	dsoxS_pmicF_1	1.10888888888889	0.241	0.214	0.225	0.235	0.233	0.238	0.217	0.208	0.202	0.227	0.207	0.208	0.204	0.215	0.197	0.208	0.212	0.228	0.223	0.197	0.185	0.18	0.191	0.183	0.209	0.222	0.221	0.22	0.217	0.2	0.205	0.213	0.215	0.209	0.201	0.216	0.204	0.193	0.19	0.199	0.193	0.185	0.191	0.186	0.187	0.186	0.175
996	dsoxS_pmicF_1	1.66361111111111	0.233	0.211	0.21	0.216	0.227	0.218	0.205	0.198	0.199	0.226	0.199	0.201	0.199	0.215	0.195	0.209	0.219	0.228	0.202	0.198	0.195	0.19	0.189	0.188	0.205	0.205	0.202	0.2	0.202	0.188	0.203	0.211	0.198	0.199	0.202	0.198	0.197	0.195	0.19	0.19	0.193	0.184	0.184	0.182	0.184	0.184	0.179
997	dsoxS_pmicF_1	2.21805555555556	0.225	0.211	0.215	0.239	0.21	0.206	0.214	0.211	0.197	0.222	0.201	0.209	0.203	0.198	0.191	0.206	0.214	0.216	0.2	0.211	0.205	0.187	0.184	0.194	0.209	0.203	0.195	0.196	0.202	0.19	0.207	0.204	0.199	0.203	0.203	0.196	0.191	0.191	0.185	0.191	0.188	0.185	0.185	0.183	0.182	0.187	0.184
998	dsoxS_pmicF_1	2.7725	0.219	0.213	0.216	0.22	0.207	0.215	0.204	0.202	0.197	0.212	0.197	0.21	0.194	0.198	0.194	0.21	0.213	0.226	0.202	0.211	0.221	0.207	0.184	0.206	0.211	0.204	0.201	0.198	0.199	0.192	0.194	0.202	0.194	0.198	0.2	0.193	0.191	0.19	0.19	0.195	0.187	0.186	0.188	0.188	0.193	0.203	0.198
999	dsoxS_pmicF_1	3.32722222222222	0.234	0.233	0.22	0.231	0.213	0.22	0.212	0.209	0.216	0.224	0.205	0.214	0.194	0.221	0.212	0.228	0.215	0.224	0.203	0.232	0.236	0.245	0.187	0.213	0.219	0.213	0.211	0.219	0.207	0.211	0.2	0.217	0.207	0.199	0.208	0.211	0.196	0.197	0.214	0.208	0.194	0.198	0.204	0.209	0.219	0.229	0.208
1000	dsoxS_pmicF_1	3.88166666666667	0.259	0.257	0.248	0.257	0.237	0.247	0.21	0.209	0.237	0.248	0.23	0.239	0.203	0.253	0.226	0.259	0.21	0.252	0.207	0.255	0.262	0.305	0.183	0.221	0.242	0.228	0.241	0.261	0.233	0.232	0.218	0.246	0.235	0.224	0.229	0.234	0.225	0.219	0.236	0.243	0.212	0.223	0.233	0.236	0.27	0.283	0.231
1001	dsoxS_pmicF_1	4.43611111111111	0.303	0.321	0.296	0.305	0.267	0.294	0.209	0.215	0.285	0.302	0.275	0.298	0.201	0.279	0.26	0.333	0.225	0.303	0.203	0.313	0.306	0.391	0.194	0.255	0.299	0.267	0.294	0.325	0.281	0.276	0.225	0.285	0.274	0.264	0.269	0.265	0.266	0.264	0.284	0.298	0.249	0.269	0.287	0.295	0.343	0.37	0.269
1002	dsoxS_pmicF_1	4.99055555555555	0.345	0.392	0.363	0.37	0.324	0.359	0.213	0.231	0.325	0.358	0.344	0.361	0.196	0.319	0.317	0.416	0.239	0.372	0.208	0.409	0.342	0.496	0.203	0.291	0.356	0.325	0.36	0.409	0.352	0.355	0.265	0.362	0.337	0.323	0.342	0.335	0.32	0.334	0.369	0.38	0.317	0.342	0.362	0.374	0.446	0.469	0.331
1003	dsoxS_pmicF_1	5.545	0.444	0.506	0.469	0.477	0.414	0.463	0.215	0.266	0.422	0.44	0.432	0.456	0.201	0.384	0.41	0.56	0.272	0.462	0.204	0.505	0.367	0.652	0.207	0.347	0.458	0.41	0.484	0.554	0.474	0.472	0.319	0.453	0.453	0.418	0.448	0.435	0.426	0.436	0.496	0.513	0.405	0.449	0.475	0.495	0.6	0.612	0.406
1004	dsoxS_pmicF_1	6.09944444444444	0.542	0.624	0.56	0.591	0.525	0.589	0.222	0.299	0.527	0.555	0.553	0.584	0.209	0.473	0.528	0.7	0.325	0.575	0.205	0.623	0.352	0.793	0.205	0.397	0.574	0.536	0.618	0.698	0.607	0.627	0.388	0.608	0.589	0.543	0.607	0.584	0.557	0.589	0.668	0.681	0.531	0.603	0.63	0.653	0.725	0.739	0.488
1005	dsoxS_pmicF_1	6.65416666666667	0.618	0.721	0.661	0.682	0.585	0.657	0.235	0.349	0.636	0.65	0.643	0.659	0.2	0.578	0.617	0.809	0.398	0.71	0.215	0.717	0.326	0.896	0.219	0.464	0.663	0.618	0.73	0.795	0.714	0.733	0.486	0.741	0.695	0.622	0.724	0.696	0.674	0.7	0.786	0.808	0.68	0.728	0.745	0.77	0.849	0.856	0.602
1006	dsoxS_pmicF_1	7.20888888888889	0.689	0.8	0.739	0.774	0.665	0.752	0.238	0.415	0.72	0.723	0.722	0.742	0.214	0.686	0.711	0.907	0.481	0.812	0.209	0.773	0.333	0.984	0.222	0.539	0.744	0.708	0.815	0.883	0.816	0.844	0.604	0.847	0.804	0.711	0.83	0.807	0.779	0.801	0.897	0.906	0.792	0.844	0.843	0.871	0.936	0.945	0.715
1007	dsoxS_pmicF_1	7.76333333333333	0.747	0.872	0.819	0.85	0.705	0.814	0.248	0.46	0.811	0.802	0.804	0.815	0.204	0.768	0.789	0.974	0.591	0.927	0.221	0.819	0.338	1.051	0.213	0.63	0.819	0.788	0.887	0.942	0.886	0.927	0.701	0.929	0.875	0.791	0.918	0.878	0.868	0.884	0.971	0.98	0.889	0.934	0.924	0.953	1.01	1.02	0.809
1008	dsoxS_pmicF_1	8.31805555555555	0.785	0.917	0.858	0.891	0.756	0.878	0.259	0.511	0.875	0.838	0.85	0.862	0.202	0.838	0.847	1.03	0.667	0.999	0.211	0.871	0.347	1.108	0.227	0.706	0.867	0.839	0.934	0.988	0.943	0.99	0.764	1.006	0.939	0.844	0.978	0.935	0.919	0.934	1.033	1.037	0.957	0.991	0.978	1.01	1.071	1.083	0.882
1009	dsoxS_pmicF_1	8.8725	0.825	0.95	0.915	0.946	0.791	0.918	0.256	0.536	0.924	0.865	0.889	0.906	0.215	0.894	0.892	1.068	0.722	1.052	0.22	0.921	0.385	1.157	0.212	0.758	0.899	0.871	0.974	1.03	0.983	1.035	0.826	1.056	0.99	0.887	1.028	0.982	0.972	0.975	1.076	1.087	1.011	1.033	1.026	1.057	1.128	1.134	0.934
1010	dsoxS_pmicF_1	9.42694444444444	0.84	0.974	0.926	0.954	0.806	0.936	0.282	0.561	0.966	0.891	0.916	0.919	0.197	0.932	0.935	1.108	0.787	1.096	0.204	0.96	0.394	1.2	0.239	0.799	0.919	0.901	0.996	1.056	1.015	1.085	0.856	1.097	1.021	0.922	1.071	1.008	1.003	1.02	1.117	1.12	1.043	1.068	1.061	1.098	1.163	1.167	0.972
1011	dsoxS_pmicF_1	9.98166666666666	0.883	1.02	0.957	0.992	0.823	0.972	0.284	0.589	1	0.932	0.932	0.943	0.209	0.98	0.961	1.127	0.827	1.136	0.204	0.997	0.442	1.239	0.241	0.82	0.948	0.934	1.037	1.092	1.043	1.116	0.903	1.129	1.062	0.942	1.109	1.058	1.039	1.049	1.15	1.155	1.077	1.101	1.093	1.133	1.201	1.2	1.009
1012	dsoxS_pmicF_1	10.5361111111111	0.902	1.044	0.982	1.022	0.83	0.992	0.298	0.616	1.021	0.948	0.95	0.972	0.208	1.001	0.969	1.149	0.868	1.176	0.217	1.031	0.488	1.251	0.249	0.853	0.967	0.956	1.057	1.111	1.063	1.135	0.933	1.16	1.093	0.971	1.145	1.087	1.065	1.079	1.172	1.177	1.107	1.127	1.119	1.159	1.225	1.219	1.042
1013	dsoxS_pmicF_1	11.0905555555556	0.915	1.045	1.004	1.04	0.842	1.008	0.321	0.634	1.044	0.963	0.955	0.974	0.206	1.022	1.003	1.169	0.903	1.198	0.2	1.049	0.545	1.284	0.276	0.879	0.982	0.973	1.072	1.116	1.074	1.151	0.963	1.183	1.102	1.006	1.17	1.095	1.091	1.108	1.186	1.194	1.131	1.149	1.14	1.181	1.244	1.24	1.07
1014	dsoxS_pmicF_1	11.645	0.932	1.076	1.03	1.052	0.85	1.015	0.341	0.651	1.074	0.997	0.989	0.987	0.202	1.038	1.015	1.174	0.936	1.224	0.219	1.073	0.587	1.28	0.291	0.911	0.997	0.999	1.085	1.122	1.082	1.167	1.003	1.203	1.125	1.022	1.182	1.128	1.106	1.12	1.189	1.202	1.145	1.149	1.151	1.188	1.256	1.244	1.093
1015	dsoxS_pmicF_1	12.1997222222222	0.936	1.082	1.036	1.075	0.866	1.036	0.373	0.666	1.084	0.99	0.996	0.988	0.196	1.063	1.042	1.184	0.97	1.228	0.21	1.082	0.607	1.29	0.349	0.931	1.002	1.013	1.099	1.128	1.09	1.175	1.012	1.222	1.129	1.031	1.186	1.139	1.111	1.134	1.194	1.204	1.158	1.159	1.157	1.19	1.261	1.248	1.085
1016	dsoxS_pmicF_1	12.7541666666667	0.957	1.088	1.048	1.084	0.866	1.049	0.389	0.682	1.097	1.021	1.022	0.993	0.202	1.071	1.049	1.186	0.991	1.227	0.206	1.095	0.634	1.289	0.364	0.947	1.016	1.037	1.11	1.128	1.107	1.182	1.031	1.229	1.146	1.043	1.186	1.155	1.131	1.141	1.196	1.21	1.159	1.16	1.157	1.193	1.264	1.245	1.081
1017	dsoxS_pmicF_2	0	0.169	0.123	0.128	0.142	0.136	0.138	0.138	0.133	0.142	0.134	0.135	0.141	0.133	0.128	0.145	0.138	0.14	0.148	0.137	0.133	0.13	0.135	0.134	0.145	0.13	0.122	0.126	0.123	0.13	0.135	0.136	0.139	0.128	0.146	0.131	0.125	0.131	0.132	0.136	0.141	0.134	0.13	0.132	0.124	0.126	0.132	0.133
1018	dsoxS_pmicF_2	0.629166666666667	0.233	0.178	0.17	0.19	0.18	0.181	0.176	0.174	0.178	0.184	0.168	0.167	0.191	0.171	0.163	0.166	0.17	0.17	0.167	0.168	0.161	0.179	0.172	0.181	0.171	0.165	0.167	0.166	0.162	0.168	0.166	0.172	0.173	0.163	0.162	0.166	0.163	0.158	0.169	0.159	0.159	0.157	0.149	0.148	0.15	0.16	0.166
1019	dsoxS_pmicF_2	1.18388888888889	0.235	0.199	0.19	0.208	0.181	0.177	0.2	0.194	0.185	0.19	0.191	0.189	0.194	0.181	0.181	0.187	0.179	0.178	0.179	0.191	0.168	0.172	0.182	0.194	0.19	0.183	0.181	0.18	0.183	0.187	0.182	0.183	0.194	0.187	0.179	0.187	0.181	0.177	0.184	0.179	0.171	0.168	0.167	0.166	0.162	0.17	0.184
1020	dsoxS_pmicF_2	1.73833333333333	0.24	0.208	0.197	0.192	0.185	0.202	0.198	0.192	0.189	0.199	0.189	0.185	0.194	0.2	0.191	0.188	0.178	0.186	0.181	0.188	0.17	0.186	0.185	0.202	0.197	0.19	0.187	0.184	0.181	0.183	0.193	0.187	0.191	0.19	0.18	0.191	0.188	0.176	0.181	0.187	0.178	0.168	0.164	0.166	0.165	0.171	0.17
1021	dsoxS_pmicF_2	2.29305555555556	0.238	0.202	0.204	0.211	0.188	0.191	0.194	0.201	0.191	0.2	0.188	0.195	0.194	0.192	0.181	0.193	0.179	0.186	0.186	0.2	0.19	0.186	0.174	0.194	0.198	0.185	0.181	0.185	0.182	0.186	0.181	0.196	0.192	0.189	0.191	0.185	0.181	0.183	0.183	0.175	0.172	0.174	0.177	0.168	0.164	0.173	0.176
1022	dsoxS_pmicF_2	2.84722222222222	0.251	0.217	0.197	0.201	0.188	0.195	0.196	0.189	0.19	0.221	0.198	0.19	0.193	0.199	0.183	0.193	0.186	0.203	0.19	0.197	0.179	0.196	0.189	0.207	0.195	0.19	0.185	0.182	0.182	0.185	0.183	0.197	0.189	0.19	0.189	0.19	0.189	0.179	0.187	0.18	0.179	0.174	0.172	0.178	0.179	0.187	0.178
1023	dsoxS_pmicF_2	3.40194444444444	0.25	0.215	0.212	0.217	0.198	0.213	0.193	0.193	0.208	0.223	0.2	0.202	0.19	0.216	0.217	0.231	0.19	0.219	0.186	0.216	0.21	0.241	0.192	0.224	0.208	0.199	0.195	0.2	0.19	0.193	0.19	0.213	0.198	0.202	0.204	0.207	0.2	0.193	0.208	0.199	0.192	0.192	0.195	0.206	0.206	0.223	0.203
1024	dsoxS_pmicF_2	3.95694444444444	0.284	0.246	0.235	0.257	0.225	0.221	0.188	0.204	0.224	0.238	0.217	0.23	0.202	0.241	0.225	0.258	0.203	0.256	0.186	0.261	0.248	0.296	0.182	0.222	0.233	0.223	0.22	0.225	0.228	0.216	0.201	0.225	0.221	0.232	0.224	0.224	0.225	0.219	0.23	0.221	0.217	0.224	0.227	0.248	0.25	0.275	0.219
1025	dsoxS_pmicF_2	4.51166666666667	0.306	0.29	0.272	0.29	0.256	0.281	0.202	0.207	0.267	0.289	0.271	0.29	0.184	0.28	0.288	0.354	0.208	0.299	0.179	0.33	0.292	0.386	0.192	0.247	0.286	0.279	0.272	0.289	0.284	0.278	0.235	0.282	0.264	0.288	0.294	0.291	0.265	0.274	0.309	0.289	0.259	0.284	0.297	0.328	0.333	0.361	0.249
1026	dsoxS_pmicF_2	5.06611111111111	0.382	0.372	0.355	0.367	0.322	0.335	0.191	0.214	0.319	0.357	0.331	0.375	0.19	0.304	0.357	0.447	0.237	0.409	0.196	0.412	0.34	0.49	0.191	0.279	0.366	0.356	0.354	0.371	0.359	0.346	0.289	0.346	0.324	0.382	0.367	0.364	0.343	0.347	0.398	0.375	0.35	0.379	0.389	0.419	0.425	0.467	0.307
1027	dsoxS_pmicF_2	5.62111111111111	0.492	0.489	0.471	0.481	0.424	0.463	0.195	0.237	0.412	0.476	0.409	0.488	0.18	0.361	0.481	0.617	0.283	0.512	0.186	0.504	0.353	0.643	0.199	0.317	0.487	0.479	0.48	0.499	0.485	0.47	0.364	0.457	0.433	0.5	0.491	0.488	0.435	0.465	0.554	0.506	0.459	0.505	0.519	0.555	0.575	0.61	0.381
1028	dsoxS_pmicF_2	6.17555555555555	0.566	0.576	0.554	0.565	0.521	0.558	0.208	0.264	0.521	0.586	0.527	0.615	0.194	0.454	0.573	0.743	0.348	0.694	0.209	0.637	0.352	0.757	0.196	0.368	0.582	0.58	0.571	0.636	0.605	0.592	0.468	0.617	0.557	0.665	0.658	0.636	0.58	0.632	0.729	0.67	0.629	0.673	0.691	0.715	0.741	0.745	0.476
1029	dsoxS_pmicF_2	6.73	0.649	0.673	0.627	0.64	0.599	0.641	0.199	0.304	0.609	0.682	0.584	0.704	0.193	0.546	0.653	0.863	0.435	0.821	0.19	0.695	0.329	0.854	0.198	0.413	0.671	0.68	0.659	0.75	0.723	0.713	0.599	0.737	0.651	0.78	0.766	0.739	0.675	0.733	0.845	0.781	0.752	0.779	0.787	0.817	0.847	0.843	0.576
1030	dsoxS_pmicF_2	7.28444444444444	0.724	0.747	0.679	0.699	0.676	0.718	0.205	0.356	0.696	0.785	0.669	0.775	0.201	0.656	0.738	0.943	0.559	0.924	0.189	0.734	0.323	0.938	0.214	0.473	0.735	0.757	0.735	0.831	0.807	0.802	0.7	0.847	0.74	0.867	0.871	0.838	0.778	0.832	0.941	0.872	0.857	0.883	0.868	0.893	0.936	0.94	0.687
1031	dsoxS_pmicF_2	7.83916666666666	0.768	0.796	0.734	0.745	0.723	0.781	0.221	0.407	0.743	0.815	0.716	0.826	0.186	0.743	0.792	0.988	0.635	1.002	0.196	0.754	0.352	0.988	0.215	0.529	0.784	0.816	0.797	0.889	0.868	0.868	0.766	0.914	0.79	0.924	0.934	0.89	0.847	0.899	1.002	0.934	0.92	0.945	0.925	0.952	0.994	0.981	0.747
1032	dsoxS_pmicF_2	8.39416666666667	0.79	0.821	0.772	0.774	0.748	0.805	0.221	0.453	0.796	0.856	0.757	0.865	0.193	0.799	0.825	1.045	0.722	1.082	0.201	0.834	0.39	1.04	0.212	0.589	0.816	0.851	0.833	0.937	0.909	0.915	0.83	0.975	0.835	0.979	0.986	0.932	0.891	0.946	1.06	0.981	0.971	0.998	0.974	1.002	1.045	1.025	0.81
1033	dsoxS_pmicF_2	8.94861111111111	0.839	0.866	0.813	0.813	0.782	0.878	0.225	0.499	0.869	0.902	0.793	0.913	0.189	0.862	0.873	1.089	0.794	1.13	0.189	0.877	0.417	1.075	0.216	0.655	0.849	0.904	0.871	1.005	0.977	0.984	0.911	1.056	0.89	1.03	1.043	0.989	0.95	1.005	1.105	1.03	1.024	1.043	1.021	1.047	1.097	1.072	0.873
1034	dsoxS_pmicF_2	9.50305555555555	0.854	0.89	0.833	0.835	0.796	0.902	0.233	0.511	0.909	0.922	0.806	0.927	0.192	0.903	0.891	1.117	0.854	1.189	0.185	0.919	0.465	1.105	0.219	0.726	0.869	0.922	0.896	1.027	1.009	1.005	0.95	1.098	0.914	1.062	1.085	1.02	0.992	1.038	1.146	1.067	1.06	1.084	1.058	1.081	1.128	1.1	0.921
1035	dsoxS_pmicF_2	10.0883333333333	0.904	0.934	0.881	0.868	0.822	0.929	0.232	0.526	0.959	0.968	0.814	0.975	0.215	0.953	0.918	1.152	0.914	1.256	0.209	0.976	0.542	1.147	0.225	0.775	0.894	0.956	0.931	1.069	1.034	1.044	1.018	1.132	0.951	1.113	1.121	1.054	1.047	1.084	1.175	1.106	1.109	1.121	1.091	1.116	1.167	1.134	0.957
1036	dsoxS_pmicF_2	10.6472222222222	0.903	0.921	0.865	0.855	0.82	0.923	0.231	0.542	0.974	0.962	0.805	0.957	0.203	0.981	0.927	1.151	0.929	1.26	0.178	0.996	0.59	1.159	0.222	0.801	0.881	0.964	0.928	1.077	1.036	1.051	1.043	1.144	0.963	1.114	1.135	1.069	1.063	1.099	1.182	1.113	1.123	1.133	1.105	1.12	1.171	1.136	0.99
1037	dsoxS_pmicF_2	11.2016666666667	0.934	0.974	0.904	0.895	0.828	0.927	0.238	0.581	1.021	0.985	0.822	0.993	0.207	0.992	0.921	1.155	0.96	1.292	0.184	1.036	0.658	1.163	0.216	0.835	0.915	1.003	0.955	1.097	1.064	1.078	1.068	1.167	0.982	1.139	1.149	1.079	1.093	1.118	1.182	1.124	1.134	1.146	1.12	1.132	1.178	1.145	1.032
1038	dsoxS_pmicF_2	11.7555555555556	0.936	0.974	0.906	0.904	0.838	0.933	0.248	0.608	1.045	0.993	0.827	0.996	0.21	1.006	0.931	1.167	0.995	1.311	0.19	1.054	0.704	1.167	0.214	0.875	0.928	1.02	0.966	1.099	1.064	1.083	1.095	1.184	1.003	1.151	1.151	1.089	1.101	1.129	1.186	1.133	1.144	1.153	1.125	1.135	1.182	1.15	1.064
1039	dsoxS_pmicF_2	12.3097222222222	0.938	1.004	0.936	0.918	0.84	0.971	0.253	0.653	1.092	1.039	0.861	1.032	0.223	1.043	0.973	1.178	1.04	1.304	0.186	1.068	0.751	1.18	0.219	0.907	0.957	1.042	0.988	1.119	1.095	1.114	1.132	1.21	1.05	1.157	1.164	1.103	1.119	1.144	1.185	1.134	1.146	1.159	1.133	1.135	1.181	1.157	1.064
1040	dsoxS_pmicF_2	12.8638888888889	0.958	1.016	0.948	0.95	0.844	0.984	0.258	0.641	1.082	1.037	0.875	1.029	0.243	1.043	0.983	1.174	1.042	1.306	0.194	1.083	0.784	1.185	0.214	0.917	0.969	1.048	0.992	1.119	1.096	1.123	1.152	1.222	1.058	1.163	1.162	1.114	1.121	1.151	1.19	1.14	1.15	1.162	1.14	1.139	1.18	1.155	1.051
1041	dsoxS_pompF_1	0	0.436	0.432	0.498	0.518	0.506	0.534	0.527	0.528	0.507	0.548	0.527	0.55	0.548	0.563	0.484	0.485	0.511	0.523	0.478	0.462	0.417	0.423	0.39	0.335	0.423	0.518	0.572	0.587	0.593	0.589	0.622	0.578	0.597	0.6	0.609	0.603	0.628	0.604	0.592	0.559	0.56	0.566	0.526	0.523	0.478	0.461	0.461
1042	dsoxS_pompF_1	0.554444444444444	0.247	0.223	0.199	0.204	0.201	0.212	0.201	0.204	0.19	0.213	0.183	0.19	0.202	0.205	0.172	0.202	0.216	0.225	0.205	0.192	0.178	0.182	0.179	0.179	0.209	0.218	0.21	0.21	0.209	0.218	0.205	0.211	0.201	0.189	0.187	0.192	0.192	0.186	0.184	0.188	0.194	0.191	0.2	0.199	0.182	0.189	0.184
1043	dsoxS_pompF_1	1.10888888888889	0.235	0.234	0.216	0.216	0.206	0.216	0.209	0.223	0.197	0.2	0.195	0.211	0.2	0.208	0.196	0.218	0.224	0.234	0.209	0.197	0.187	0.181	0.179	0.194	0.233	0.234	0.227	0.222	0.223	0.219	0.218	0.2	0.191	0.208	0.197	0.194	0.205	0.199	0.192	0.198	0.202	0.199	0.21	0.209	0.184	0.19	0.191
1044	dsoxS_pompF_1	1.66361111111111	0.247	0.229	0.205	0.215	0.188	0.203	0.214	0.21	0.192	0.207	0.188	0.198	0.201	0.206	0.183	0.203	0.216	0.224	0.207	0.192	0.18	0.179	0.185	0.191	0.212	0.216	0.207	0.201	0.203	0.216	0.199	0.204	0.202	0.193	0.197	0.194	0.186	0.185	0.194	0.192	0.186	0.191	0.196	0.195	0.175	0.182	0.186
1045	dsoxS_pompF_1	2.21805555555556	0.257	0.223	0.205	0.235	0.205	0.204	0.203	0.216	0.198	0.214	0.183	0.191	0.207	0.202	0.188	0.203	0.23	0.231	0.2	0.193	0.187	0.196	0.181	0.182	0.213	0.215	0.21	0.208	0.211	0.213	0.21	0.212	0.21	0.197	0.192	0.19	0.195	0.194	0.192	0.197	0.193	0.193	0.19	0.182	0.173	0.188	0.189
1046	dsoxS_pompF_1	2.7725	0.259	0.231	0.21	0.219	0.212	0.206	0.199	0.231	0.206	0.207	0.186	0.191	0.218	0.219	0.188	0.216	0.219	0.228	0.191	0.209	0.2	0.227	0.184	0.191	0.221	0.216	0.212	0.212	0.221	0.216	0.214	0.219	0.206	0.213	0.199	0.195	0.207	0.204	0.193	0.202	0.205	0.2	0.207	0.196	0.191	0.207	0.206
1047	dsoxS_pompF_1	3.32722222222222	0.273	0.241	0.23	0.242	0.209	0.22	0.211	0.233	0.23	0.224	0.208	0.211	0.202	0.237	0.209	0.246	0.239	0.257	0.193	0.235	0.203	0.261	0.187	0.208	0.232	0.23	0.225	0.231	0.224	0.226	0.215	0.231	0.216	0.219	0.22	0.21	0.22	0.221	0.222	0.226	0.218	0.227	0.24	0.224	0.215	0.241	0.231
1048	dsoxS_pompF_1	3.88166666666667	0.3	0.267	0.272	0.281	0.228	0.246	0.217	0.231	0.227	0.24	0.235	0.244	0.204	0.278	0.242	0.308	0.217	0.276	0.195	0.275	0.203	0.327	0.186	0.23	0.256	0.254	0.251	0.247	0.236	0.242	0.222	0.24	0.228	0.236	0.244	0.224	0.247	0.251	0.257	0.265	0.241	0.257	0.278	0.259	0.256	0.286	0.239
1049	dsoxS_pompF_1	4.43611111111111	0.335	0.326	0.328	0.333	0.26	0.31	0.228	0.234	0.284	0.295	0.298	0.312	0.201	0.321	0.279	0.38	0.233	0.37	0.206	0.348	0.19	0.408	0.191	0.266	0.314	0.307	0.302	0.305	0.284	0.28	0.246	0.274	0.272	0.296	0.283	0.27	0.312	0.308	0.318	0.345	0.295	0.319	0.355	0.332	0.338	0.378	0.289
1050	dsoxS_pompF_1	4.99055555555555	0.412	0.4	0.39	0.41	0.331	0.366	0.22	0.263	0.33	0.344	0.353	0.366	0.209	0.378	0.336	0.494	0.258	0.446	0.192	0.433	0.193	0.534	0.202	0.296	0.374	0.368	0.366	0.369	0.336	0.329	0.269	0.332	0.328	0.343	0.346	0.323	0.379	0.382	0.405	0.419	0.378	0.404	0.44	0.407	0.43	0.479	0.352
1051	dsoxS_pompF_1	5.545	0.514	0.518	0.509	0.532	0.422	0.477	0.217	0.283	0.391	0.44	0.448	0.495	0.204	0.448	0.406	0.644	0.265	0.57	0.202	0.543	0.2	0.692	0.195	0.348	0.496	0.477	0.473	0.476	0.429	0.414	0.307	0.402	0.414	0.442	0.437	0.405	0.483	0.487	0.548	0.559	0.495	0.523	0.578	0.544	0.586	0.633	0.43
1052	dsoxS_pompF_1	6.09972222222222	0.616	0.637	0.603	0.64	0.528	0.608	0.223	0.304	0.502	0.573	0.594	0.627	0.2	0.542	0.518	0.807	0.298	0.705	0.195	0.613	0.191	0.836	0.208	0.407	0.607	0.604	0.589	0.618	0.553	0.543	0.38	0.525	0.542	0.579	0.594	0.538	0.634	0.619	0.723	0.719	0.647	0.696	0.741	0.71	0.753	0.784	0.511
1053	dsoxS_pompF_1	6.65416666666667	0.734	0.747	0.701	0.756	0.62	0.719	0.237	0.371	0.621	0.664	0.693	0.741	0.207	0.658	0.619	0.914	0.344	0.819	0.199	0.654	0.196	0.947	0.2	0.451	0.709	0.697	0.683	0.718	0.645	0.627	0.461	0.634	0.633	0.686	0.708	0.627	0.748	0.738	0.852	0.857	0.777	0.817	0.845	0.848	0.891	0.897	0.619
1054	dsoxS_pompF_1	7.20888888888889	0.808	0.834	0.776	0.836	0.707	0.82	0.236	0.431	0.713	0.76	0.805	0.849	0.197	0.762	0.688	1.012	0.412	0.941	0.204	0.678	0.199	1.02	0.206	0.512	0.793	0.771	0.757	0.803	0.739	0.742	0.545	0.729	0.736	0.781	0.829	0.719	0.839	0.84	0.965	0.955	0.886	0.919	0.933	0.945	0.998	0.985	0.753
1055	dsoxS_pompF_1	7.76333333333333	0.866	0.903	0.847	0.897	0.764	0.902	0.248	0.472	0.792	0.828	0.887	0.936	0.197	0.861	0.773	1.087	0.466	1.02	0.218	0.706	0.204	1.085	0.203	0.601	0.863	0.832	0.815	0.862	0.824	0.835	0.619	0.81	0.806	0.858	0.925	0.789	0.909	0.917	1.047	1.028	0.97	1	1.003	1.033	1.078	1.052	0.859
1056	dsoxS_pompF_1	8.31805555555555	0.928	0.954	0.908	0.959	0.85	0.978	0.263	0.508	0.877	0.901	0.958	1.034	0.208	0.923	0.841	1.149	0.56	1.089	0.213	0.765	0.202	1.143	0.214	0.677	0.913	0.893	0.897	0.925	0.899	0.902	0.676	0.885	0.873	0.941	1.007	0.856	0.989	1.007	1.113	1.097	1.045	1.074	1.053	1.099	1.154	1.109	0.943
1057	dsoxS_pompF_1	8.8725	0.978	0.989	0.936	0.986	0.891	1.004	0.274	0.511	0.933	0.942	1.027	1.061	0.208	0.981	0.895	1.192	0.652	1.155	0.225	0.854	0.192	1.172	0.216	0.755	0.933	0.923	0.921	0.955	0.922	0.927	0.722	0.923	0.895	0.968	1.033	0.895	1.03	1.018	1.148	1.142	1.091	1.108	1.088	1.161	1.206	1.141	0.992
1058	dsoxS_pompF_1	9.42694444444444	1.002	1.011	0.977	1.009	0.93	1.027	0.283	0.517	0.997	0.987	1.071	1.109	0.205	1.02	0.945	1.231	0.737	1.205	0.216	0.919	0.196	1.211	0.226	0.831	0.961	0.949	0.941	0.986	0.939	0.963	0.766	0.958	0.925	1.003	1.073	0.925	1.067	1.056	1.182	1.169	1.127	1.146	1.129	1.211	1.255	1.174	1.044
1059	dsoxS_pompF_1	9.98166666666666	1.015	1.042	0.992	1.04	0.966	1.055	0.307	0.545	1.014	0.996	1.091	1.13	0.207	1.058	0.977	1.259	0.785	1.221	0.214	0.96	0.2	1.226	0.219	0.869	0.982	0.98	0.958	1.002	0.967	0.991	0.792	0.967	0.942	1.015	1.098	0.927	1.084	1.068	1.219	1.191	1.141	1.164	1.148	1.235	1.282	1.187	1.084
1060	dsoxS_pompF_1	10.5361111111111	1.059	1.071	1.03	1.082	1.019	1.095	0.307	0.567	1.069	1.035	1.132	1.177	0.216	1.108	1.033	1.276	0.865	1.27	0.216	1.015	0.203	1.257	0.214	0.922	1.006	1.008	1	1.038	1.002	1.013	0.841	0.999	0.979	1.067	1.121	0.963	1.138	1.101	1.23	1.222	1.174	1.193	1.178	1.273	1.324	1.218	1.128
1061	dsoxS_pompF_1	11.0905555555556	1.083	1.08	1.034	1.079	1.016	1.102	0.327	0.592	1.093	1.055	1.158	1.199	0.212	1.132	1.063	1.289	0.921	1.29	0.212	1.047	0.194	1.262	0.232	0.963	1.008	1.012	0.994	1.045	1.013	1.033	0.862	1.008	0.993	1.074	1.131	0.975	1.136	1.1	1.241	1.225	1.178	1.202	1.184	1.293	1.337	1.214	1.171
1062	dsoxS_pompF_1	11.645	1.089	1.087	1.034	1.096	1.037	1.11	0.344	0.613	1.115	1.056	1.169	1.212	0.207	1.147	1.091	1.295	0.974	1.305	0.216	1.081	0.207	1.264	0.219	0.99	1.007	1.011	1.002	1.047	1.019	1.041	0.876	1.021	0.997	1.073	1.145	0.982	1.136	1.092	1.256	1.228	1.18	1.207	1.198	1.299	1.342	1.224	1.198
1063	dsoxS_pompF_1	12.1997222222222	1.081	1.077	1.035	1.09	1.048	1.112	0.366	0.609	1.104	1.03	1.169	1.21	0.213	1.162	1.091	1.296	0.991	1.307	0.209	1.09	0.216	1.267	0.224	1.019	1.002	1.014	1.008	1.038	1.021	1.028	0.874	1.02	0.97	1.064	1.138	0.955	1.102	1.091	1.254	1.225	1.185	1.216	1.197	1.296	1.341	1.226	1.215
1064	dsoxS_pompF_1	12.7541666666667	1.104	1.09	1.053	1.107	1.06	1.133	0.395	0.63	1.129	1.038	1.201	1.231	0.206	1.195	1.13	1.31	1.039	1.312	0.215	1.112	0.219	1.277	0.226	1.063	1.041	1.034	1.023	1.048	1.036	1.042	0.912	1.033	0.988	1.093	1.157	0.976	1.112	1.102	1.269	1.243	1.199	1.228	1.21	1.315	1.356	1.239	1.235
1065	dsoxS_pompF_2	0	0.159	0.135	0.136	0.135	0.137	0.132	0.141	0.133	0.136	0.137	0.125	0.144	0.129	0.126	0.131	0.138	0.131	0.144	0.141	0.141	0.135	0.126	0.13	0.139	0.136	0.128	0.124	0.128	0.135	0.128	0.14	0.14	0.132	0.137	0.134	0.123	0.138	0.129	0.133	0.137	0.137	0.127	0.124	0.127	0.133	0.124	0.135
1066	dsoxS_pompF_2	0.641388888888889	0.211	0.191	0.186	0.191	0.178	0.187	0.199	0.18	0.187	0.191	0.17	0.177	0.165	0.171	0.164	0.164	0.166	0.193	0.183	0.175	0.165	0.165	0.167	0.184	0.196	0.19	0.186	0.189	0.177	0.168	0.174	0.182	0.181	0.175	0.173	0.168	0.173	0.162	0.165	0.171	0.171	0.161	0.16	0.157	0.156	0.154	0.159
1067	dsoxS_pompF_2	1.19611111111111	0.225	0.194	0.191	0.212	0.197	0.198	0.206	0.202	0.202	0.198	0.165	0.186	0.181	0.176	0.166	0.173	0.178	0.187	0.181	0.188	0.18	0.178	0.168	0.191	0.214	0.197	0.196	0.203	0.197	0.18	0.184	0.197	0.199	0.192	0.18	0.176	0.188	0.177	0.173	0.179	0.193	0.173	0.169	0.165	0.163	0.166	0.167
1068	dsoxS_pompF_2	1.75055555555556	0.223	0.194	0.193	0.217	0.184	0.2	0.204	0.208	0.2	0.2	0.168	0.194	0.18	0.178	0.17	0.185	0.182	0.188	0.191	0.194	0.188	0.185	0.165	0.193	0.207	0.195	0.192	0.199	0.192	0.185	0.181	0.198	0.195	0.191	0.188	0.182	0.184	0.18	0.181	0.173	0.195	0.182	0.177	0.167	0.167	0.169	0.168
1069	dsoxS_pompF_2	2.30527777777778	0.223	0.201	0.199	0.203	0.183	0.203	0.207	0.195	0.196	0.201	0.181	0.193	0.174	0.183	0.175	0.183	0.191	0.205	0.185	0.191	0.182	0.183	0.176	0.21	0.212	0.199	0.194	0.19	0.183	0.181	0.185	0.192	0.185	0.191	0.189	0.179	0.184	0.18	0.181	0.183	0.191	0.176	0.175	0.175	0.172	0.174	0.175
1070	dsoxS_pompF_2	2.85972222222222	0.241	0.212	0.205	0.213	0.188	0.211	0.206	0.194	0.206	0.21	0.186	0.199	0.173	0.204	0.193	0.199	0.189	0.201	0.186	0.202	0.187	0.208	0.179	0.218	0.215	0.206	0.198	0.197	0.19	0.186	0.187	0.194	0.197	0.191	0.193	0.192	0.195	0.184	0.19	0.2	0.197	0.183	0.184	0.188	0.188	0.189	0.181
1071	dsoxS_pompF_2	3.41416666666667	0.252	0.218	0.222	0.233	0.208	0.224	0.206	0.199	0.226	0.237	0.193	0.218	0.179	0.229	0.194	0.222	0.197	0.228	0.188	0.212	0.189	0.23	0.179	0.219	0.223	0.21	0.211	0.214	0.201	0.197	0.194	0.207	0.21	0.205	0.206	0.202	0.212	0.206	0.199	0.203	0.208	0.204	0.202	0.2	0.208	0.217	0.192
1072	dsoxS_pompF_2	3.96916666666667	0.272	0.253	0.261	0.274	0.248	0.263	0.201	0.213	0.248	0.265	0.23	0.26	0.185	0.268	0.237	0.273	0.2	0.262	0.184	0.259	0.195	0.286	0.183	0.241	0.249	0.234	0.246	0.238	0.23	0.224	0.21	0.229	0.231	0.237	0.239	0.237	0.244	0.246	0.235	0.241	0.234	0.243	0.242	0.246	0.257	0.271	0.22
1073	dsoxS_pompF_2	4.52388888888889	0.311	0.311	0.32	0.35	0.295	0.332	0.206	0.218	0.289	0.347	0.288	0.342	0.186	0.314	0.305	0.368	0.211	0.339	0.19	0.348	0.193	0.365	0.179	0.264	0.305	0.287	0.308	0.299	0.289	0.295	0.242	0.286	0.291	0.295	0.305	0.308	0.315	0.326	0.327	0.326	0.293	0.331	0.331	0.338	0.349	0.36	0.276
1074	dsoxS_pompF_2	5.07833333333333	0.324	0.403	0.454	0.451	0.374	0.426	0.211	0.243	0.348	0.422	0.364	0.492	0.172	0.377	0.427	0.546	0.221	0.487	0.186	0.528	0.189	0.534	0.179	0.331	0.394	0.372	0.403	0.395	0.368	0.387	0.297	0.342	0.372	0.381	0.413	0.43	0.404	0.444	0.466	0.449	0.403	0.48	0.492	0.5	0.523	0.574	0.389
1075	dsoxS_pompF_2	5.63333333333333	0.429	0.568	0.645	0.618	0.526	0.58	0.213	0.272	0.417	0.585	0.5	0.719	0.174	0.447	0.617	0.806	0.274	0.693	0.19	0.752	0.185	0.793	0.184	0.396	0.552	0.522	0.559	0.573	0.513	0.545	0.358	0.454	0.533	0.54	0.62	0.654	0.6	0.646	0.715	0.688	0.586	0.703	0.726	0.735	0.778	0.788	0.493
1076	dsoxS_pompF_2	6.18777777777778	0.534	0.737	0.846	0.794	0.705	0.719	0.212	0.313	0.559	0.752	0.675	0.891	0.182	0.56	0.801	0.982	0.36	0.859	0.191	0.898	0.199	0.959	0.193	0.46	0.724	0.667	0.687	0.787	0.675	0.709	0.461	0.621	0.723	0.711	0.832	0.851	0.77	0.842	0.913	0.882	0.79	0.882	0.896	0.893	0.939	0.939	0.611
1077	dsoxS_pompF_2	6.74222222222222	0.651	0.898	0.996	0.932	0.877	0.93	0.223	0.368	0.735	0.873	0.827	1.028	0.2	0.668	0.924	1.109	0.48	0.985	0.193	1.012	0.203	1.07	0.19	0.52	0.858	0.803	0.8	0.955	0.869	0.907	0.614	0.766	0.925	0.878	0.995	0.982	0.937	0.997	1.05	1.037	0.919	1.007	1.016	1.008	1.058	1.045	0.735
1078	dsoxS_pompF_2	7.29694444444444	0.737	1.035	1.093	1.064	1.02	1.077	0.236	0.449	0.858	1.057	1.015	1.113	0.184	0.799	1.048	1.203	0.641	1.108	0.196	1.077	0.198	1.147	0.198	0.596	0.989	0.913	0.891	1.042	1.043	1.067	0.772	0.929	1.034	1.04	1.113	1.092	1.042	1.133	1.141	1.143	1.023	1.097	1.102	1.097	1.14	1.122	0.844
1079	dsoxS_pompF_2	7.85138888888889	0.818	1.105	1.141	1.156	1.115	1.18	0.249	0.557	0.99	1.15	1.106	1.175	0.188	0.927	1.116	1.259	0.82	1.214	0.198	1.146	0.2	1.189	0.193	0.673	1.047	0.988	0.938	1.096	1.134	1.146	0.912	1.057	1.12	1.134	1.169	1.167	1.153	1.21	1.194	1.212	1.1	1.162	1.158	1.162	1.2	1.174	0.948
1080	dsoxS_pompF_2	8.40638888888889	0.873	1.153	1.162	1.222	1.175	1.247	0.241	0.67	1.089	1.212	1.172	1.215	0.184	1.056	1.18	1.303	0.891	1.284	0.191	1.184	0.207	1.224	0.193	0.749	1.078	1.033	0.979	1.149	1.18	1.212	1.008	1.146	1.177	1.19	1.221	1.222	1.205	1.265	1.24	1.257	1.156	1.208	1.205	1.208	1.246	1.212	1.026
1081	dsoxS_pompF_2	8.96083333333333	0.922	1.205	1.202	1.274	1.215	1.282	0.257	0.771	1.184	1.269	1.22	1.237	0.193	1.141	1.23	1.33	0.964	1.327	0.202	1.219	0.209	1.279	0.198	0.845	1.105	1.072	0.99	1.197	1.219	1.25	1.099	1.193	1.232	1.23	1.259	1.26	1.242	1.304	1.275	1.293	1.204	1.247	1.24	1.242	1.285	1.25	1.075
1082	dsoxS_pompF_2	9.51555555555555	0.924	1.22	1.245	1.314	1.239	1.298	0.248	0.802	1.239	1.302	1.26	1.266	0.186	1.201	1.258	1.358	1.029	1.369	0.19	1.24	0.221	1.291	0.199	0.949	1.148	1.124	1.03	1.232	1.231	1.272	1.148	1.219	1.265	1.269	1.288	1.282	1.26	1.327	1.304	1.303	1.234	1.276	1.266	1.266	1.304	1.259	1.122
1083	dsoxS_pompF_2	10.1130555555556	1.001	1.274	1.277	1.356	1.286	1.328	0.286	0.863	1.303	1.345	1.299	1.292	0.209	1.271	1.286	1.378	1.081	1.398	0.211	1.273	0.26	1.342	0.211	0.997	1.208	1.205	1.077	1.267	1.265	1.315	1.203	1.278	1.312	1.309	1.329	1.318	1.293	1.351	1.332	1.338	1.27	1.311	1.293	1.299	1.334	1.283	1.138
1084	dsoxS_pompF_2	10.6675	0.962	1.289	1.295	1.359	1.325	1.345	0.267	0.878	1.32	1.343	1.314	1.32	0.192	1.312	1.316	1.394	1.093	1.414	0.207	1.298	0.275	1.331	0.191	1.035	1.218	1.207	1.049	1.288	1.276	1.325	1.226	1.292	1.328	1.33	1.346	1.32	1.314	1.359	1.339	1.353	1.294	1.322	1.308	1.306	1.342	1.287	1.171
1085	dsoxS_pompF_2	11.2219444444444	0.988	1.321	1.298	1.353	1.328	1.314	0.272	0.878	1.353	1.368	1.343	1.326	0.186	1.342	1.34	1.39	1.1	1.434	0.205	1.306	0.327	1.348	0.197	1.048	1.231	1.238	1.075	1.307	1.302	1.341	1.234	1.298	1.344	1.324	1.348	1.333	1.346	1.358	1.348	1.358	1.29	1.321	1.323	1.318	1.347	1.291	1.193
1086	dsoxS_pompF_2	11.7763888888889	1.025	1.331	1.3	1.342	1.331	1.311	0.274	0.929	1.382	1.377	1.343	1.331	0.195	1.383	1.351	1.4	1.065	1.429	0.197	1.324	0.369	1.36	0.198	1.042	1.246	1.242	1.067	1.319	1.314	1.345	1.248	1.335	1.349	1.324	1.353	1.351	1.365	1.37	1.36	1.365	1.28	1.318	1.322	1.33	1.349	1.299	1.215
1087	dsoxS_pompF_2	12.3308333333333	1.043	1.34	1.315	1.35	1.357	1.317	0.277	0.911	1.392	1.376	1.343	1.351	0.191	1.414	1.357	1.416	1.027	1.438	0.201	1.343	0.443	1.363	0.194	1.047	1.273	1.255	1.065	1.32	1.322	1.363	1.269	1.36	1.355	1.343	1.353	1.345	1.381	1.381	1.367	1.38	1.283	1.327	1.341	1.347	1.356	1.298	1.228
1088	dsoxS_pompF_2	12.8852777777778	1.087	1.337	1.325	1.361	1.353	1.309	0.272	0.917	1.384	1.394	1.334	1.368	0.194	1.441	1.365	1.427	1.005	1.446	0.198	1.346	0.527	1.384	0.199	1.042	1.288	1.26	1.077	1.32	1.3	1.377	1.281	1.384	1.348	1.347	1.354	1.354	1.377	1.382	1.372	1.381	1.282	1.321	1.344	1.358	1.364	1.302	1.222
1089	dsoxS_prob_1	0	0.201	0.208	0.305	0.353	0.398	0.399	0.41	0.402	0.344	0.322	0.317	0.337	0.333	0.37	0.358	0.312	0.308	0.316	0.319	0.348	0.332	0.338	0.282	0.169	0.21	0.376	0.422	0.424	0.453	0.454	0.429	0.448	0.464	0.418	0.435	0.423	0.452	0.415	0.408	0.423	0.427	0.389	0.406	0.415	0.413	0.429	0.391
1090	dsoxS_prob_1	0.554444444444444	0.238	0.18	0.189	0.204	0.187	0.19	0.187	0.189	0.177	0.178	0.165	0.178	0.173	0.173	0.169	0.174	0.179	0.176	0.179	0.178	0.165	0.172	0.165	0.177	0.185	0.19	0.193	0.194	0.187	0.185	0.181	0.187	0.186	0.166	0.171	0.169	0.173	0.166	0.177	0.173	0.172	0.165	0.164	0.165	0.168	0.165	0.175
1091	dsoxS_prob_1	1.10888888888889	0.226	0.188	0.201	0.191	0.179	0.201	0.194	0.183	0.18	0.179	0.167	0.189	0.175	0.172	0.176	0.174	0.188	0.201	0.18	0.18	0.169	0.182	0.175	0.194	0.196	0.194	0.201	0.198	0.191	0.188	0.192	0.189	0.184	0.178	0.17	0.167	0.176	0.173	0.172	0.184	0.183	0.17	0.17	0.172	0.175	0.173	0.178
1092	dsoxS_prob_1	1.66361111111111	0.243	0.193	0.204	0.207	0.181	0.196	0.191	0.189	0.191	0.189	0.179	0.19	0.179	0.181	0.175	0.183	0.189	0.194	0.193	0.199	0.175	0.179	0.174	0.187	0.197	0.198	0.2	0.199	0.19	0.196	0.188	0.198	0.189	0.173	0.176	0.178	0.176	0.174	0.185	0.181	0.18	0.171	0.17	0.174	0.178	0.174	0.182
1093	dsoxS_prob_1	2.21805555555556	0.24	0.197	0.207	0.202	0.19	0.206	0.196	0.185	0.19	0.199	0.185	0.197	0.182	0.191	0.183	0.186	0.191	0.204	0.186	0.19	0.178	0.194	0.175	0.194	0.199	0.196	0.199	0.2	0.188	0.186	0.191	0.204	0.185	0.178	0.18	0.177	0.179	0.179	0.18	0.181	0.185	0.174	0.174	0.176	0.182	0.188	0.179
1094	dsoxS_prob_1	2.77305555555556	0.256	0.213	0.221	0.218	0.2	0.225	0.208	0.187	0.211	0.211	0.201	0.208	0.181	0.215	0.194	0.207	0.196	0.208	0.191	0.205	0.172	0.221	0.182	0.201	0.211	0.202	0.207	0.205	0.201	0.202	0.194	0.2	0.203	0.197	0.186	0.192	0.191	0.19	0.19	0.199	0.195	0.186	0.186	0.194	0.202	0.203	0.185
1095	dsoxS_prob_1	3.3275	0.276	0.249	0.266	0.247	0.238	0.274	0.197	0.202	0.248	0.263	0.25	0.255	0.176	0.26	0.237	0.255	0.197	0.234	0.181	0.242	0.184	0.279	0.176	0.21	0.238	0.219	0.235	0.229	0.224	0.228	0.214	0.225	0.233	0.231	0.219	0.215	0.222	0.218	0.207	0.219	0.212	0.213	0.216	0.224	0.239	0.258	0.2
1096	dsoxS_prob_1	3.88194444444444	0.331	0.332	0.352	0.337	0.301	0.354	0.218	0.222	0.328	0.371	0.357	0.339	0.178	0.341	0.295	0.356	0.216	0.283	0.189	0.324	0.178	0.397	0.183	0.232	0.305	0.275	0.307	0.299	0.297	0.304	0.247	0.29	0.299	0.304	0.289	0.292	0.276	0.289	0.268	0.273	0.258	0.28	0.295	0.312	0.33	0.363	0.224
1097	dsoxS_prob_1	4.43638888888889	0.411	0.43	0.455	0.448	0.393	0.485	0.209	0.257	0.421	0.483	0.471	0.474	0.175	0.445	0.381	0.483	0.222	0.4	0.187	0.434	0.181	0.519	0.178	0.273	0.403	0.352	0.396	0.378	0.406	0.41	0.34	0.367	0.402	0.413	0.382	0.389	0.359	0.395	0.341	0.372	0.348	0.395	0.4	0.417	0.439	0.486	0.267
1098	dsoxS_prob_1	4.99083333333333	0.53	0.595	0.59	0.582	0.504	0.632	0.224	0.317	0.542	0.637	0.587	0.626	0.184	0.543	0.499	0.661	0.227	0.518	0.199	0.588	0.18	0.679	0.177	0.312	0.538	0.477	0.53	0.522	0.554	0.557	0.416	0.486	0.559	0.565	0.511	0.553	0.502	0.538	0.477	0.506	0.456	0.538	0.55	0.568	0.595	0.647	0.339
1099	dsoxS_prob_1	5.54527777777778	0.652	0.723	0.712	0.736	0.635	0.77	0.221	0.383	0.659	0.792	0.721	0.786	0.182	0.645	0.613	0.793	0.292	0.687	0.196	0.713	0.187	0.844	0.184	0.381	0.702	0.647	0.673	0.667	0.71	0.701	0.509	0.628	0.714	0.71	0.668	0.717	0.638	0.709	0.626	0.655	0.619	0.713	0.718	0.694	0.724	0.786	0.423
1100	dsoxS_prob_1	6.09972222222222	0.742	0.817	0.811	0.821	0.723	0.859	0.238	0.46	0.755	0.863	0.804	0.889	0.187	0.751	0.701	0.893	0.378	0.817	0.199	0.793	0.181	0.94	0.188	0.457	0.791	0.718	0.751	0.744	0.801	0.806	0.662	0.737	0.82	0.802	0.755	0.809	0.742	0.808	0.726	0.758	0.712	0.792	0.798	0.778	0.81	0.876	0.499
1101	dsoxS_prob_1	6.65444444444444	0.831	0.904	0.874	0.904	0.808	0.944	0.228	0.562	0.818	0.945	0.871	0.961	0.198	0.846	0.79	0.969	0.472	0.904	0.204	0.874	0.191	1.034	0.19	0.521	0.872	0.82	0.84	0.836	0.884	0.876	0.738	0.839	0.916	0.889	0.861	0.896	0.829	0.898	0.821	0.846	0.803	0.871	0.889	0.862	0.901	0.957	0.605
1102	dsoxS_prob_1	7.20888888888889	0.881	0.966	0.937	0.956	0.864	0.99	0.226	0.65	0.879	1.008	0.933	1.007	0.192	0.922	0.846	1.016	0.596	0.995	0.196	0.924	0.192	1.086	0.191	0.608	0.924	0.896	0.889	0.888	0.948	0.94	0.78	0.891	0.98	0.94	0.901	0.969	0.896	0.958	0.876	0.904	0.863	0.933	0.946	0.923	0.954	1.001	0.701
1103	dsoxS_prob_1	7.76361111111111	0.94	1.016	0.987	1.007	0.916	1.031	0.245	0.701	0.923	1.052	0.99	1.053	0.187	0.985	0.893	1.047	0.706	1.065	0.202	0.969	0.192	1.121	0.186	0.688	0.979	0.948	0.934	0.929	1.001	0.982	0.826	0.939	1.032	0.995	0.958	1.011	0.944	1	0.91	0.952	0.917	0.982	0.988	0.963	0.991	1.033	0.761
1104	dsoxS_prob_1	8.31805555555555	0.97	1.061	1.013	1.042	0.963	1.069	0.238	0.741	0.985	1.089	1.025	1.078	0.192	1.023	0.935	1.085	0.776	1.121	0.199	1.022	0.206	1.143	0.193	0.775	1.018	0.98	0.959	0.97	1.031	1.03	0.868	0.984	1.06	1.032	1.003	1.046	0.988	1.035	0.94	0.994	0.941	1.01	1.014	0.999	1.013	1.085	0.831
1105	dsoxS_prob_1	8.87277777777778	1.009	1.093	1.044	1.07	0.99	1.099	0.253	0.751	1.027	1.131	1.065	1.089	0.19	1.056	0.961	1.104	0.855	1.169	0.209	1.036	0.207	1.172	0.196	0.864	1.041	0.996	0.984	0.971	1.062	1.055	0.908	1.006	1.09	1.054	1.018	1.06	1.014	1.067	0.956	1.026	0.964	1.043	1.032	1.028	1.052	1.091	0.854
1106	dsoxS_prob_1	9.42722222222222	1.032	1.125	1.065	1.09	1.024	1.114	0.246	0.752	1.073	1.145	1.085	1.106	0.194	1.078	0.983	1.107	0.909	1.194	0.193	1.059	0.232	1.192	0.195	0.9	1.051	1.026	1.005	0.985	1.065	1.071	0.925	1.043	1.105	1.073	1.034	1.091	1.026	1.087	0.968	1.056	0.993	1.071	1.057	1.041	1.06	1.106	0.901
1107	dsoxS_prob_1	9.98194444444444	1.058	1.13	1.075	1.099	1.039	1.137	0.255	0.766	1.098	1.153	1.104	1.121	0.186	1.101	1.004	1.115	0.942	1.214	0.205	1.077	0.257	1.192	0.193	0.957	1.063	1.024	1.005	0.98	1.074	1.076	0.963	1.07	1.112	1.077	1.034	1.086	1.028	1.089	0.974	1.075	1.007	1.081	1.066	1.04	1.052	1.097	0.919
1108	dsoxS_prob_1	10.5363888888889	1.062	1.133	1.082	1.097	1.055	1.145	0.252	0.779	1.12	1.157	1.119	1.13	0.184	1.116	1.013	1.105	0.964	1.231	0.203	1.092	0.295	1.188	0.193	0.99	1.07	1.033	1.029	1.001	1.088	1.075	0.984	1.076	1.115	1.085	1.048	1.099	1.044	1.089	0.97	1.054	0.996	1.081	1.067	1.044	1.066	1.105	0.938
1109	dsoxS_prob_1	11.0908333333333	1.072	1.13	1.08	1.105	1.076	1.149	0.245	0.773	1.145	1.157	1.126	1.134	0.194	1.132	1.022	1.107	0.996	1.238	0.201	1.112	0.324	1.2	0.195	1.001	1.068	1.027	1.015	1.003	1.09	1.083	1.001	1.101	1.12	1.08	1.04	1.091	1.036	1.091	0.978	1.052	1.006	1.082	1.068	1.039	1.055	1.11	0.97
1110	dsoxS_prob_1	11.6452777777778	1.059	1.136	1.085	1.107	1.078	1.152	0.26	0.802	1.149	1.171	1.133	1.135	0.192	1.144	1.028	1.116	1.009	1.24	0.212	1.123	0.316	1.196	0.194	1.019	1.073	1.03	1.016	1.005	1.093	1.082	1.021	1.092	1.124	1.087	1.043	1.106	1.043	1.085	0.979	1.053	1.002	1.077	1.077	1.049	1.061	1.108	0.985
1111	dsoxS_prob_1	12.2	1.072	1.137	1.085	1.106	1.088	1.155	0.247	0.803	1.166	1.168	1.129	1.132	0.199	1.155	1.038	1.13	1.035	1.249	0.199	1.119	0.284	1.202	0.196	1.037	1.075	1.033	1.026	1.005	1.098	1.085	1.024	1.091	1.112	1.09	1.047	1.105	1.049	1.094	0.983	1.044	1.006	1.084	1.074	1.051	1.067	1.117	0.994
1112	dsoxS_prob_1	12.7544444444444	1.072	1.135	1.085	1.117	1.084	1.158	0.255	0.814	1.171	1.17	1.142	1.145	0.199	1.162	1.054	1.126	1.049	1.247	0.219	1.129	0.261	1.204	0.195	1.054	1.077	1.028	1.016	0.999	1.101	1.093	1.047	1.108	1.123	1.095	1.05	1.105	1.04	1.101	0.991	1.062	1.012	1.083	1.08	1.055	1.07	1.119	1.008
1113	dsoxS_prob_2	0	0.165	0.13	0.133	0.14	0.138	0.136	0.143	0.15	0.136	0.13	0.141	0.14	0.134	0.136	0.133	0.131	0.143	0.144	0.139	0.14	0.135	0.128	0.141	0.153	0.13	0.128	0.121	0.126	0.136	0.136	0.15	0.14	0.141	0.136	0.128	0.132	0.134	0.132	0.146	0.156	0.148	0.133	0.126	0.129	0.12	0.13	0.133
1114	dsoxS_prob_2	0.616666666666667	0.218	0.182	0.18	0.18	0.159	0.181	0.19	0.198	0.175	0.172	0.186	0.186	0.176	0.184	0.166	0.172	0.19	0.187	0.178	0.182	0.177	0.183	0.195	0.199	0.182	0.173	0.167	0.165	0.17	0.17	0.188	0.184	0.185	0.175	0.179	0.172	0.177	0.174	0.181	0.187	0.211	0.227	0.161	0.166	0.165	0.179	0.185
1115	dsoxS_prob_2	1.17111111111111	0.244	0.197	0.189	0.189	0.169	0.189	0.205	0.205	0.184	0.192	0.193	0.189	0.185	0.196	0.178	0.184	0.199	0.196	0.184	0.183	0.178	0.197	0.207	0.199	0.191	0.184	0.184	0.176	0.177	0.181	0.196	0.206	0.192	0.177	0.192	0.19	0.187	0.186	0.189	0.189	0.21	0.183	0.168	0.175	0.175	0.189	0.186
1116	dsoxS_prob_2	1.72583333333333	0.229	0.196	0.196	0.189	0.172	0.188	0.209	0.215	0.182	0.185	0.186	0.195	0.188	0.2	0.176	0.192	0.194	0.189	0.182	0.184	0.185	0.196	0.199	0.2	0.195	0.186	0.186	0.178	0.183	0.184	0.191	0.197	0.195	0.183	0.188	0.189	0.184	0.186	0.194	0.186	0.19	0.182	0.17	0.17	0.169	0.179	0.183
1117	dsoxS_prob_2	2.28027777777778	0.243	0.204	0.204	0.196	0.176	0.196	0.193	0.202	0.188	0.192	0.188	0.195	0.19	0.197	0.179	0.184	0.198	0.215	0.192	0.196	0.187	0.2	0.195	0.211	0.199	0.187	0.187	0.182	0.181	0.184	0.194	0.198	0.188	0.182	0.188	0.184	0.189	0.185	0.187	0.188	0.191	0.178	0.171	0.176	0.17	0.184	0.187
1118	dsoxS_prob_2	2.83472222222222	0.237	0.203	0.213	0.211	0.182	0.199	0.194	0.207	0.199	0.198	0.195	0.206	0.191	0.218	0.203	0.208	0.196	0.209	0.178	0.206	0.198	0.227	0.2	0.22	0.211	0.191	0.193	0.188	0.185	0.189	0.192	0.202	0.192	0.187	0.194	0.189	0.186	0.194	0.2	0.198	0.194	0.191	0.187	0.184	0.182	0.202	0.191
1119	dsoxS_prob_2	3.38944444444444	0.252	0.227	0.237	0.239	0.214	0.227	0.201	0.21	0.217	0.231	0.221	0.22	0.188	0.25	0.223	0.237	0.211	0.232	0.182	0.232	0.192	0.26	0.206	0.223	0.225	0.206	0.219	0.212	0.204	0.205	0.218	0.218	0.204	0.204	0.202	0.212	0.207	0.211	0.216	0.224	0.219	0.206	0.206	0.212	0.211	0.233	0.201
1120	dsoxS_prob_2	3.94444444444444	0.266	0.272	0.297	0.312	0.259	0.27	0.209	0.22	0.248	0.261	0.279	0.289	0.185	0.308	0.258	0.297	0.22	0.304	0.188	0.293	0.193	0.315	0.196	0.237	0.267	0.241	0.262	0.251	0.235	0.243	0.233	0.246	0.231	0.245	0.242	0.249	0.23	0.247	0.265	0.266	0.235	0.241	0.252	0.269	0.258	0.285	0.218
1121	dsoxS_prob_2	4.49888888888889	0.303	0.33	0.364	0.415	0.343	0.341	0.197	0.242	0.326	0.328	0.358	0.379	0.182	0.377	0.366	0.409	0.241	0.392	0.179	0.379	0.198	0.445	0.19	0.251	0.331	0.291	0.338	0.317	0.301	0.299	0.274	0.294	0.289	0.31	0.304	0.314	0.3	0.318	0.344	0.333	0.293	0.326	0.343	0.354	0.359	0.421	0.271
1122	dsoxS_prob_2	5.05361111111111	0.365	0.446	0.527	0.581	0.48	0.483	0.209	0.277	0.377	0.436	0.455	0.544	0.194	0.482	0.543	0.669	0.283	0.592	0.196	0.565	0.199	0.707	0.193	0.282	0.454	0.398	0.504	0.437	0.414	0.426	0.341	0.387	0.372	0.43	0.4	0.471	0.395	0.477	0.527	0.512	0.4	0.495	0.535	0.556	0.565	0.654	0.362
1123	dsoxS_prob_2	5.60833333333333	0.49	0.629	0.716	0.762	0.657	0.649	0.209	0.313	0.511	0.608	0.612	0.756	0.18	0.631	0.752	0.866	0.337	0.827	0.193	0.781	0.196	0.901	0.195	0.332	0.641	0.589	0.729	0.609	0.572	0.602	0.451	0.554	0.527	0.62	0.573	0.711	0.586	0.688	0.755	0.729	0.597	0.718	0.757	0.782	0.793	0.853	0.458
1124	dsoxS_prob_2	6.16277777777778	0.579	0.745	0.875	0.939	0.797	0.785	0.219	0.384	0.649	0.717	0.741	0.908	0.186	0.76	0.903	1.042	0.463	0.944	0.19	0.912	0.21	1.035	0.195	0.4	0.784	0.731	0.866	0.72	0.691	0.746	0.586	0.698	0.666	0.771	0.731	0.877	0.709	0.86	0.938	0.911	0.772	0.9	0.917	0.927	0.943	0.984	0.568
1125	dsoxS_prob_2	6.7175	0.674	0.89	1.003	1.051	0.943	0.924	0.228	0.465	0.767	0.863	0.872	1.048	0.193	0.881	1.011	1.116	0.65	1.071	0.195	1.02	0.206	1.12	0.199	0.453	0.93	0.881	0.98	0.857	0.832	0.907	0.713	0.845	0.804	0.931	0.876	1.006	0.858	0.994	1.052	1.029	0.904	1.029	1.035	1.037	1.059	1.077	0.685
1126	dsoxS_prob_2	7.27194444444444	0.731	0.971	1.078	1.129	1.033	1	0.238	0.553	0.884	0.958	0.971	1.142	0.185	0.981	1.077	1.193	0.785	1.153	0.183	1.098	0.215	1.187	0.203	0.532	1.007	0.946	1.034	0.952	0.929	1.02	0.819	0.94	0.912	1.01	0.972	1.081	0.983	1.069	1.128	1.101	1.003	1.108	1.112	1.107	1.126	1.14	0.787
1127	dsoxS_prob_2	7.82666666666666	0.785	1.042	1.133	1.169	1.097	1.062	0.248	0.606	0.976	1.037	1.059	1.212	0.18	1.044	1.12	1.225	0.884	1.234	0.193	1.141	0.212	1.231	0.204	0.603	1.064	1.009	1.093	1.017	1.003	1.1	0.898	1.022	0.97	1.086	1.046	1.137	1.048	1.129	1.183	1.145	1.055	1.16	1.16	1.145	1.175	1.195	0.872
1128	dsoxS_prob_2	8.38138888888889	0.813	1.093	1.183	1.217	1.162	1.115	0.254	0.659	1.064	1.09	1.106	1.269	0.189	1.117	1.162	1.263	0.938	1.285	0.194	1.189	0.218	1.268	0.202	0.693	1.106	1.056	1.122	1.041	1.045	1.155	0.964	1.08	1.043	1.138	1.089	1.165	1.102	1.163	1.224	1.186	1.099	1.194	1.196	1.171	1.204	1.227	0.948
1129	dsoxS_prob_2	8.93583333333333	0.857	1.15	1.21	1.248	1.222	1.176	0.252	0.691	1.152	1.139	1.169	1.312	0.205	1.168	1.208	1.289	0.986	1.326	0.191	1.216	0.213	1.308	0.204	0.759	1.128	1.086	1.163	1.087	1.091	1.194	1.021	1.142	1.093	1.176	1.143	1.192	1.149	1.209	1.252	1.216	1.14	1.225	1.224	1.197	1.258	1.271	1.001
1130	dsoxS_prob_2	9.49055555555555	0.877	1.172	1.255	1.288	1.284	1.233	0.249	0.711	1.204	1.185	1.216	1.351	0.198	1.209	1.238	1.298	1.026	1.361	0.189	1.238	0.213	1.308	0.206	0.809	1.155	1.11	1.196	1.123	1.133	1.219	1.073	1.155	1.14	1.226	1.192	1.221	1.19	1.239	1.278	1.234	1.171	1.258	1.246	1.219	1.275	1.287	1.053
1131	dsoxS_prob_2	10.0686111111111	0.898	1.219	1.281	1.302	1.314	1.258	0.278	0.767	1.251	1.226	1.264	1.384	0.203	1.252	1.269	1.313	1.083	1.391	0.204	1.275	0.227	1.325	0.215	0.885	1.176	1.133	1.211	1.149	1.154	1.261	1.118	1.227	1.169	1.256	1.23	1.24	1.228	1.254	1.29	1.248	1.197	1.268	1.244	1.23	1.275	1.291	1.085
1132	dsoxS_prob_2	10.6230555555556	0.874	1.224	1.28	1.308	1.314	1.267	0.265	0.801	1.281	1.236	1.277	1.367	0.189	1.259	1.279	1.323	1.091	1.384	0.19	1.28	0.224	1.324	0.208	0.94	1.161	1.138	1.222	1.156	1.156	1.26	1.116	1.212	1.154	1.252	1.223	1.251	1.22	1.25	1.284	1.252	1.196	1.277	1.245	1.244	1.283	1.302	1.118
1133	dsoxS_prob_2	11.1775	0.88	1.232	1.288	1.315	1.338	1.283	0.263	0.836	1.304	1.27	1.306	1.369	0.186	1.284	1.298	1.328	1.127	1.386	0.192	1.282	0.228	1.334	0.214	0.976	1.18	1.163	1.229	1.165	1.145	1.268	1.147	1.246	1.171	1.275	1.215	1.255	1.214	1.234	1.268	1.272	1.213	1.286	1.263	1.252	1.288	1.306	1.159
1134	dsoxS_prob_2	11.7319444444444	0.883	1.238	1.276	1.318	1.345	1.287	0.253	0.861	1.321	1.276	1.316	1.367	0.19	1.31	1.327	1.328	1.113	1.392	0.194	1.283	0.249	1.343	0.21	1.004	1.172	1.164	1.233	1.173	1.173	1.27	1.158	1.255	1.165	1.26	1.218	1.27	1.217	1.238	1.272	1.269	1.218	1.276	1.262	1.253	1.287	1.316	1.181
1135	dsoxS_prob_2	12.2863888888889	0.886	1.248	1.283	1.316	1.35	1.284	0.258	0.887	1.332	1.294	1.347	1.382	0.186	1.324	1.326	1.335	1.122	1.395	0.195	1.296	0.289	1.347	0.208	1.048	1.176	1.174	1.255	1.194	1.198	1.281	1.185	1.268	1.186	1.276	1.226	1.279	1.229	1.235	1.275	1.276	1.218	1.276	1.273	1.263	1.292	1.315	1.195
1136	dsoxS_prob_2	12.8408333333333	0.895	1.265	1.283	1.32	1.366	1.295	0.247	0.905	1.351	1.311	1.345	1.371	0.185	1.338	1.313	1.333	1.105	1.397	0.204	1.299	0.336	1.361	0.218	1.072	1.19	1.175	1.264	1.201	1.187	1.278	1.191	1.292	1.2	1.275	1.213	1.275	1.221	1.237	1.268	1.267	1.228	1.274	1.268	1.262	1.282	1.312	1.208
1137	dsoxS_psoxS_1	0	0.199	0.204	0.328	0.391	0.421	0.425	0.415	0.403	0.366	0.349	0.389	0.37	0.37	0.37	0.377	0.38	0.375	0.421	0.419	0.375	0.379	0.337	0.294	0.169	0.276	0.368	0.417	0.444	0.464	0.479	0.44	0.456	0.448	0.4	0.423	0.427	0.43	0.429	0.46	0.446	0.44	0.443	0.453	0.499	0.499	0.464	0.403
1138	dsoxS_psoxS_1	0.554722222222222	0.226	0.195	0.176	0.186	0.178	0.171	0.174	0.185	0.177	0.185	0.17	0.174	0.18	0.172	0.157	0.172	0.188	0.196	0.189	0.175	0.164	0.181	0.175	0.182	0.194	0.176	0.176	0.179	0.181	0.18	0.168	0.177	0.172	0.163	0.167	0.164	0.172	0.168	0.172	0.165	0.172	0.17	0.176	0.174	0.173	0.182	0.191
1139	dsoxS_psoxS_1	1.10916666666667	0.22	0.196	0.188	0.19	0.174	0.18	0.183	0.183	0.179	0.186	0.183	0.182	0.177	0.172	0.173	0.183	0.188	0.207	0.196	0.171	0.176	0.186	0.173	0.187	0.2	0.18	0.179	0.177	0.183	0.183	0.174	0.179	0.173	0.17	0.174	0.171	0.176	0.168	0.174	0.177	0.177	0.174	0.184	0.187	0.178	0.184	0.189
1140	dsoxS_psoxS_1	1.66361111111111	0.216	0.197	0.194	0.185	0.177	0.186	0.185	0.189	0.184	0.186	0.185	0.186	0.189	0.184	0.176	0.185	0.19	0.204	0.193	0.183	0.174	0.187	0.176	0.199	0.201	0.18	0.181	0.181	0.186	0.182	0.178	0.178	0.175	0.176	0.175	0.179	0.184	0.175	0.177	0.182	0.176	0.176	0.184	0.187	0.182	0.183	0.186
1141	dsoxS_psoxS_1	2.21805555555556	0.236	0.2	0.197	0.193	0.188	0.195	0.177	0.178	0.188	0.194	0.182	0.188	0.186	0.201	0.187	0.19	0.185	0.2	0.185	0.188	0.193	0.214	0.182	0.195	0.202	0.183	0.182	0.188	0.182	0.184	0.177	0.187	0.173	0.168	0.176	0.177	0.179	0.175	0.183	0.18	0.178	0.181	0.187	0.181	0.187	0.196	0.185
1142	dsoxS_psoxS_1	2.77305555555556	0.265	0.216	0.213	0.217	0.197	0.203	0.185	0.186	0.214	0.211	0.202	0.198	0.192	0.215	0.188	0.202	0.208	0.219	0.192	0.209	0.206	0.237	0.186	0.204	0.212	0.193	0.19	0.197	0.196	0.198	0.184	0.193	0.187	0.187	0.182	0.187	0.191	0.19	0.191	0.194	0.189	0.194	0.203	0.197	0.206	0.214	0.195
1143	dsoxS_psoxS_1	3.3275	0.274	0.244	0.243	0.249	0.215	0.223	0.192	0.199	0.228	0.228	0.229	0.231	0.19	0.239	0.212	0.234	0.205	0.237	0.196	0.239	0.23	0.266	0.184	0.223	0.237	0.215	0.203	0.216	0.206	0.223	0.195	0.217	0.205	0.21	0.204	0.211	0.208	0.214	0.228	0.227	0.204	0.212	0.229	0.224	0.231	0.242	0.217
1144	dsoxS_psoxS_1	3.88194444444444	0.329	0.311	0.311	0.282	0.272	0.298	0.188	0.206	0.281	0.299	0.293	0.298	0.183	0.296	0.272	0.298	0.204	0.296	0.201	0.292	0.243	0.345	0.187	0.248	0.286	0.272	0.244	0.274	0.242	0.271	0.229	0.274	0.242	0.254	0.258	0.262	0.258	0.271	0.277	0.288	0.235	0.252	0.277	0.276	0.299	0.317	0.231
1145	dsoxS_psoxS_1	4.43638888888889	0.412	0.405	0.408	0.375	0.359	0.39	0.196	0.238	0.353	0.379	0.369	0.391	0.189	0.358	0.367	0.417	0.222	0.388	0.199	0.404	0.259	0.465	0.185	0.277	0.367	0.358	0.309	0.36	0.315	0.351	0.286	0.343	0.318	0.331	0.332	0.357	0.332	0.353	0.378	0.399	0.3	0.342	0.373	0.391	0.411	0.452	0.279
1146	dsoxS_psoxS_1	4.99083333333333	0.566	0.551	0.563	0.514	0.51	0.531	0.201	0.262	0.446	0.55	0.504	0.549	0.191	0.446	0.486	0.578	0.27	0.586	0.21	0.6	0.258	0.706	0.185	0.328	0.51	0.531	0.43	0.522	0.433	0.48	0.355	0.467	0.416	0.489	0.464	0.527	0.465	0.533	0.571	0.609	0.427	0.509	0.547	0.592	0.624	0.665	0.37
1147	dsoxS_psoxS_1	5.54527777777778	0.72	0.732	0.728	0.685	0.705	0.718	0.203	0.302	0.61	0.757	0.665	0.755	0.184	0.564	0.681	0.788	0.324	0.81	0.198	0.816	0.247	0.894	0.188	0.408	0.685	0.723	0.62	0.694	0.622	0.613	0.484	0.643	0.581	0.677	0.655	0.718	0.671	0.738	0.78	0.792	0.622	0.728	0.783	0.79	0.835	0.862	0.468
1148	dsoxS_psoxS_1	6.09972222222222	0.875	0.856	0.898	0.852	0.894	0.865	0.21	0.363	0.756	0.931	0.82	0.904	0.185	0.67	0.842	0.934	0.433	0.958	0.206	0.929	0.217	1.022	0.199	0.477	0.82	0.871	0.8	0.839	0.774	0.743	0.626	0.807	0.72	0.829	0.83	0.872	0.845	0.896	0.93	0.942	0.8	0.869	0.934	0.923	0.971	0.972	0.564
1149	dsoxS_psoxS_1	6.65444444444444	1.03	1.005	1.036	1.012	1.018	0.994	0.229	0.462	0.924	1.052	0.979	1.033	0.194	0.752	0.975	1.054	0.608	1.075	0.197	1.03	0.217	1.122	0.197	0.529	0.951	0.965	0.929	0.936	0.915	0.847	0.778	0.941	0.864	0.931	0.957	0.966	0.976	0.991	1.026	1.032	0.943	0.981	1.038	1.026	1.065	1.055	0.685
1150	dsoxS_psoxS_1	7.20888888888889	1.11	1.088	1.121	1.086	1.1	1.087	0.226	0.556	1.019	1.122	1.058	1.127	0.192	0.901	1.059	1.136	0.749	1.187	0.202	1.106	0.211	1.174	0.198	0.589	1.031	1.025	1.007	0.989	0.988	0.907	0.875	1.031	0.949	1.005	1.034	1.034	1.062	1.062	1.089	1.095	1.023	1.048	1.104	1.089	1.124	1.105	0.766
1151	dsoxS_psoxS_1	7.76361111111111	1.183	1.147	1.166	1.157	1.16	1.155	0.225	0.639	1.083	1.169	1.117	1.2	0.191	1.018	1.103	1.171	0.87	1.262	0.215	1.149	0.204	1.22	0.198	0.652	1.093	1.078	1.041	1.038	1.034	0.976	0.961	1.09	1.016	1.071	1.085	1.088	1.133	1.12	1.128	1.132	1.069	1.079	1.151	1.123	1.148	1.136	0.852
1152	dsoxS_psoxS_1	8.31805555555555	1.218	1.205	1.204	1.218	1.188	1.218	0.226	0.713	1.16	1.181	1.151	1.232	0.197	1.114	1.149	1.205	0.938	1.319	0.21	1.175	0.213	1.262	0.197	0.723	1.135	1.128	1.083	1.1	1.09	1.029	0.989	1.126	1.095	1.128	1.123	1.142	1.154	1.154	1.162	1.154	1.096	1.118	1.189	1.146	1.165	1.158	0.936
1153	dsoxS_psoxS_1	8.87277777777778	1.25	1.235	1.252	1.26	1.234	1.247	0.225	0.731	1.194	1.22	1.187	1.286	0.186	1.174	1.18	1.226	0.982	1.382	0.203	1.202	0.218	1.287	0.2	0.779	1.171	1.176	1.136	1.154	1.138	1.095	1.048	1.166	1.135	1.167	1.171	1.184	1.181	1.198	1.202	1.202	1.117	1.135	1.206	1.188	1.193	1.202	1.001
1154	dsoxS_psoxS_1	9.42722222222222	1.289	1.276	1.263	1.292	1.268	1.299	0.226	0.785	1.248	1.238	1.222	1.315	0.187	1.242	1.208	1.246	1.022	1.405	0.212	1.215	0.224	1.314	0.207	0.832	1.207	1.194	1.166	1.183	1.173	1.135	1.075	1.204	1.188	1.207	1.219	1.21	1.207	1.221	1.224	1.225	1.137	1.164	1.23	1.215	1.222	1.225	1.042
1155	dsoxS_psoxS_1	9.98194444444444	1.294	1.278	1.275	1.297	1.288	1.308	0.225	0.803	1.279	1.254	1.229	1.344	0.193	1.288	1.259	1.272	1.057	1.432	0.205	1.236	0.255	1.326	0.21	0.876	1.226	1.206	1.188	1.213	1.199	1.142	1.088	1.221	1.187	1.217	1.25	1.229	1.221	1.24	1.242	1.236	1.16	1.187	1.23	1.232	1.234	1.235	1.075
1156	dsoxS_psoxS_1	10.5363888888889	1.303	1.295	1.275	1.3	1.29	1.317	0.227	0.839	1.298	1.252	1.242	1.352	0.194	1.337	1.274	1.271	1.067	1.462	0.222	1.245	0.287	1.329	0.203	0.931	1.244	1.212	1.2	1.217	1.205	1.129	1.113	1.239	1.208	1.229	1.249	1.22	1.213	1.24	1.25	1.255	1.167	1.195	1.235	1.241	1.249	1.254	1.099
1157	dsoxS_psoxS_1	11.0908333333333	1.301	1.312	1.279	1.305	1.281	1.329	0.227	0.866	1.327	1.26	1.261	1.353	0.183	1.364	1.276	1.285	1.093	1.479	0.205	1.238	0.36	1.338	0.203	0.978	1.244	1.222	1.214	1.233	1.218	1.158	1.129	1.257	1.218	1.239	1.262	1.227	1.22	1.25	1.26	1.266	1.175	1.209	1.243	1.26	1.264	1.27	1.131
1158	dsoxS_psoxS_1	11.6452777777778	1.308	1.313	1.297	1.319	1.286	1.343	0.229	0.877	1.333	1.28	1.272	1.362	0.188	1.398	1.294	1.303	1.105	1.482	0.21	1.252	0.473	1.35	0.202	1.01	1.246	1.232	1.229	1.245	1.238	1.192	1.148	1.286	1.228	1.239	1.278	1.244	1.236	1.265	1.285	1.28	1.199	1.239	1.26	1.27	1.287	1.284	1.158
1159	dsoxS_psoxS_1	12.1997222222222	1.31	1.311	1.31	1.329	1.308	1.356	0.238	0.878	1.351	1.315	1.287	1.384	0.2	1.424	1.318	1.321	1.121	1.491	0.204	1.268	0.591	1.351	0.203	1.038	1.262	1.243	1.243	1.263	1.261	1.183	1.174	1.304	1.23	1.262	1.297	1.245	1.271	1.281	1.29	1.287	1.221	1.244	1.272	1.288	1.297	1.294	1.17
1160	dsoxS_psoxS_1	12.7544444444444	1.316	1.316	1.325	1.338	1.319	1.363	0.229	0.856	1.355	1.339	1.315	1.403	0.191	1.44	1.312	1.319	1.123	1.51	0.208	1.27	0.688	1.361	0.211	1.07	1.279	1.256	1.254	1.272	1.271	1.207	1.191	1.321	1.235	1.26	1.308	1.258	1.276	1.277	1.306	1.301	1.232	1.258	1.277	1.292	1.31	1.306	1.183
1161	dsoxS_psoxS_2	0	0.177	0.118	0.128	0.152	0.146	0.126	0.149	0.143	0.124	0.128	0.13	0.132	0.137	0.134	0.138	0.143	0.141	0.139	0.139	0.148	0.142	0.128	0.146	0.144	0.13	0.139	0.127	0.119	0.128	0.132	0.128	0.139	0.127	0.133	0.135	0.125	0.13	0.137	0.133	0.15	0.143	0.13	0.13	0.129	0.121	0.14	0.134
1162	dsoxS_psoxS_2	0.604444444444444	0.227	0.185	0.197	0.207	0.191	0.19	0.215	0.212	0.228	0.314	0.319	0.338	0.342	0.327	0.297	0.247	0.176	0.182	0.188	0.191	0.173	0.161	0.18	0.194	0.198	0.203	0.325	0.367	0.392	0.401	0.397	0.418	0.4	0.411	0.423	0.447	0.451	0.429	0.444	0.416	0.409	0.353	0.321	0.266	0.171	0.176	0.177
1163	dsoxS_psoxS_2	1.15888888888889	0.242	0.196	0.21	0.221	0.204	0.2	0.212	0.203	0.193	0.193	0.19	0.198	0.198	0.188	0.18	0.193	0.194	0.191	0.201	0.198	0.182	0.168	0.179	0.188	0.205	0.207	0.197	0.19	0.192	0.191	0.186	0.178	0.182	0.181	0.181	0.191	0.201	0.2	0.197	0.197	0.185	0.179	0.173	0.176	0.168	0.179	0.174
1164	dsoxS_psoxS_2	1.71333333333333	0.238	0.201	0.205	0.204	0.201	0.209	0.21	0.198	0.188	0.2	0.183	0.193	0.197	0.196	0.194	0.185	0.178	0.199	0.201	0.196	0.174	0.177	0.187	0.193	0.204	0.204	0.196	0.189	0.183	0.182	0.188	0.183	0.18	0.181	0.18	0.198	0.198	0.187	0.185	0.208	0.188	0.174	0.174	0.174	0.168	0.179	0.168
1165	dsoxS_psoxS_2	2.26805555555556	0.259	0.202	0.197	0.213	0.215	0.198	0.201	0.203	0.191	0.195	0.185	0.195	0.204	0.206	0.183	0.185	0.191	0.202	0.201	0.202	0.188	0.187	0.189	0.19	0.204	0.205	0.186	0.188	0.186	0.178	0.175	0.19	0.191	0.175	0.179	0.197	0.193	0.192	0.184	0.201	0.191	0.18	0.182	0.184	0.179	0.191	0.182
1166	dsoxS_psoxS_2	2.8225	0.242	0.197	0.197	0.219	0.218	0.203	0.198	0.201	0.191	0.192	0.186	0.204	0.198	0.208	0.184	0.194	0.198	0.203	0.18	0.203	0.214	0.213	0.182	0.192	0.204	0.202	0.186	0.188	0.187	0.187	0.182	0.195	0.183	0.18	0.187	0.187	0.188	0.199	0.191	0.2	0.192	0.185	0.193	0.192	0.189	0.199	0.187
1167	dsoxS_psoxS_2	3.37722222222222	0.256	0.21	0.205	0.222	0.223	0.209	0.195	0.204	0.203	0.206	0.2	0.202	0.206	0.225	0.191	0.205	0.201	0.213	0.193	0.223	0.223	0.235	0.191	0.211	0.209	0.207	0.197	0.198	0.201	0.201	0.191	0.2	0.202	0.193	0.189	0.21	0.211	0.203	0.191	0.215	0.204	0.197	0.21	0.215	0.226	0.232	0.208
1168	dsoxS_psoxS_2	3.93194444444444	0.266	0.232	0.234	0.249	0.233	0.234	0.212	0.208	0.218	0.219	0.229	0.24	0.186	0.233	0.214	0.244	0.204	0.247	0.19	0.259	0.264	0.287	0.187	0.238	0.243	0.237	0.224	0.219	0.223	0.232	0.214	0.228	0.213	0.219	0.226	0.222	0.218	0.216	0.212	0.235	0.223	0.22	0.249	0.259	0.272	0.272	0.229
1169	dsoxS_psoxS_2	4.48638888888889	0.303	0.284	0.287	0.283	0.27	0.294	0.209	0.215	0.267	0.274	0.287	0.297	0.194	0.281	0.26	0.305	0.216	0.308	0.206	0.326	0.313	0.367	0.191	0.251	0.295	0.283	0.276	0.279	0.277	0.295	0.258	0.277	0.258	0.268	0.278	0.282	0.265	0.257	0.252	0.284	0.259	0.267	0.317	0.333	0.36	0.355	0.262
1170	dsoxS_psoxS_2	5.04111111111111	0.359	0.344	0.344	0.371	0.337	0.373	0.204	0.255	0.33	0.326	0.337	0.37	0.199	0.316	0.321	0.401	0.253	0.38	0.183	0.387	0.382	0.485	0.199	0.274	0.353	0.336	0.345	0.349	0.351	0.374	0.308	0.354	0.328	0.342	0.355	0.355	0.337	0.324	0.32	0.344	0.328	0.348	0.405	0.421	0.466	0.453	0.332
1171	dsoxS_psoxS_2	5.59583333333333	0.466	0.456	0.46	0.481	0.447	0.493	0.217	0.293	0.424	0.425	0.43	0.469	0.199	0.383	0.412	0.539	0.299	0.482	0.188	0.467	0.408	0.63	0.196	0.312	0.476	0.446	0.456	0.463	0.453	0.491	0.39	0.455	0.442	0.442	0.448	0.464	0.429	0.394	0.411	0.452	0.418	0.448	0.533	0.554	0.607	0.599	0.393
1172	dsoxS_psoxS_2	6.15055555555556	0.563	0.569	0.535	0.574	0.549	0.584	0.208	0.325	0.573	0.563	0.564	0.582	0.196	0.482	0.529	0.658	0.382	0.636	0.201	0.519	0.398	0.738	0.211	0.362	0.576	0.56	0.573	0.595	0.584	0.632	0.519	0.632	0.592	0.602	0.588	0.619	0.578	0.525	0.542	0.609	0.56	0.603	0.67	0.701	0.757	0.735	0.475
1173	dsoxS_psoxS_2	6.70527777777778	0.631	0.642	0.617	0.656	0.618	0.685	0.221	0.404	0.683	0.661	0.647	0.688	0.204	0.602	0.606	0.781	0.487	0.752	0.201	0.528	0.409	0.873	0.208	0.421	0.671	0.655	0.67	0.722	0.685	0.744	0.657	0.779	0.703	0.727	0.717	0.728	0.692	0.612	0.666	0.735	0.694	0.734	0.796	0.821	0.878	0.876	0.584
1174	dsoxS_psoxS_2	7.25944444444444	0.694	0.722	0.679	0.717	0.689	0.771	0.228	0.476	0.79	0.758	0.744	0.782	0.21	0.69	0.694	0.881	0.582	0.884	0.196	0.561	0.439	0.967	0.213	0.476	0.749	0.74	0.752	0.81	0.789	0.847	0.772	0.887	0.803	0.837	0.838	0.829	0.806	0.708	0.791	0.845	0.809	0.862	0.883	0.916	0.96	0.949	0.678
1175	dsoxS_psoxS_2	7.81444444444444	0.736	0.775	0.741	0.78	0.74	0.83	0.231	0.545	0.864	0.824	0.817	0.849	0.205	0.767	0.757	0.954	0.655	0.96	0.189	0.596	0.464	1.019	0.222	0.556	0.816	0.815	0.821	0.888	0.868	0.924	0.848	0.974	0.91	0.917	0.912	0.907	0.899	0.794	0.871	0.94	0.91	0.94	0.948	0.983	1.015	1.011	0.784
1176	dsoxS_psoxS_2	8.36888888888889	0.792	0.837	0.792	0.834	0.781	0.893	0.247	0.584	0.956	0.889	0.888	0.913	0.204	0.834	0.813	1.009	0.722	1.04	0.218	0.648	0.514	1.069	0.216	0.636	0.864	0.873	0.877	0.953	0.942	0.999	0.929	1.046	0.992	0.995	0.982	0.989	0.962	0.855	0.944	1.01	0.977	1.003	1.001	1.039	1.068	1.058	0.878
1177	dsoxS_psoxS_2	8.92361111111111	0.818	0.857	0.814	0.863	0.815	0.909	0.25	0.629	1.004	0.94	0.921	0.926	0.207	0.875	0.835	1.051	0.799	1.098	0.198	0.666	0.564	1.099	0.229	0.712	0.888	0.898	0.904	0.988	0.988	1.058	0.982	1.112	1.034	1.049	1.038	1.031	0.999	0.911	0.993	1.054	1.02	1.053	1.032	1.077	1.105	1.106	0.927
1178	dsoxS_psoxS_2	9.47805555555555	0.844	0.888	0.847	0.886	0.822	0.924	0.254	0.657	1.043	0.976	0.946	0.956	0.202	0.897	0.867	1.071	0.846	1.137	0.204	0.733	0.624	1.132	0.234	0.776	0.913	0.924	0.934	1.028	1.023	1.081	1.02	1.145	1.083	1.091	1.073	1.077	1.036	0.948	1.023	1.098	1.048	1.086	1.068	1.106	1.131	1.126	0.971
1179	dsoxS_psoxS_2	10.0430555555556	0.86	0.891	0.864	0.907	0.841	0.945	0.254	0.669	1.071	0.983	0.937	0.98	0.212	0.936	0.891	1.093	0.878	1.181	0.209	0.778	0.691	1.168	0.224	0.831	0.934	0.936	0.939	1.059	1.048	1.101	1.063	1.178	1.123	1.13	1.106	1.106	1.06	0.993	1.057	1.14	1.084	1.116	1.11	1.123	1.15	1.15	1.012
1180	dsoxS_psoxS_2	10.6036111111111	0.857	0.89	0.861	0.895	0.839	0.925	0.257	0.685	1.087	0.999	0.954	0.961	0.199	0.95	0.896	1.108	0.894	1.2	0.204	0.808	0.72	1.16	0.237	0.868	0.915	0.924	0.924	1.055	1.046	1.109	1.082	1.194	1.131	1.142	1.113	1.125	1.076	0.986	1.063	1.157	1.102	1.125	1.125	1.134	1.154	1.152	1.042
1181	dsoxS_psoxS_2	11.1577777777778	0.862	0.908	0.886	0.913	0.86	0.935	0.265	0.711	1.121	0.989	0.962	0.974	0.208	0.967	0.901	1.097	0.909	1.219	0.201	0.839	0.763	1.171	0.24	0.908	0.93	0.931	0.93	1.082	1.066	1.12	1.115	1.226	1.131	1.151	1.122	1.129	1.088	1.001	1.06	1.158	1.108	1.134	1.128	1.137	1.159	1.163	1.079
1182	dsoxS_psoxS_2	11.7119444444444	0.859	0.9	0.896	0.904	0.858	0.947	0.283	0.729	1.12	0.974	0.96	0.963	0.195	0.986	0.914	1.108	0.924	1.199	0.199	0.87	0.788	1.175	0.26	0.936	0.934	0.939	0.934	1.075	1.076	1.138	1.127	1.239	1.141	1.151	1.129	1.13	1.082	0.996	1.072	1.161	1.113	1.136	1.128	1.149	1.155	1.165	1.105
1183	dsoxS_psoxS_2	12.2663888888889	0.863	0.918	0.896	0.908	0.841	0.947	0.29	0.749	1.137	0.98	0.975	0.971	0.198	1.003	0.925	1.116	0.954	1.218	0.198	0.893	0.81	1.179	0.275	0.974	0.946	0.952	0.936	1.075	1.073	1.152	1.148	1.266	1.155	1.161	1.143	1.146	1.096	1.012	1.081	1.17	1.129	1.149	1.129	1.158	1.174	1.186	1.133
1184	dsoxS_psoxS_2	12.8205555555556	0.875	0.921	0.923	0.913	0.826	0.936	0.283	0.762	1.137	1.001	0.98	0.988	0.211	1	0.894	1.118	0.954	1.232	0.206	0.925	0.837	1.18	0.278	0.994	0.943	0.95	0.94	1.094	1.092	1.153	1.157	1.258	1.155	1.167	1.135	1.153	1.091	1.009	1.077	1.176	1.131	1.156	1.132	1.166	1.175	1.19	1.145
1185	dsoxS_ptolC_1	0	0.386	0.449	0.469	0.472	0.456	0.456	0.481	0.475	0.455	0.431	0.471	0.47	0.416	0.456	0.448	0.453	0.46	0.453	0.425	0.392	0.327	0.257	0.153	0.185	0.262	0.436	0.47	0.411	0.468	0.469	0.471	0.469	0.503	0.49	0.484	0.472	0.451	0.446	0.415	0.436	0.416	0.459	0.401	0.423	0.383	0.378	0.328
1186	dsoxS_ptolC_1	0.554444444444444	0.223	0.189	0.186	0.204	0.183	0.179	0.179	0.179	0.173	0.176	0.169	0.176	0.166	0.166	0.164	0.168	0.171	0.195	0.19	0.177	0.163	0.174	0.168	0.191	0.177	0.17	0.169	0.164	0.162	0.16	0.181	0.173	0.164	0.156	0.163	0.159	0.152	0.149	0.162	0.167	0.165	0.164	0.17	0.17	0.163	0.165	0.164
1187	dsoxS_ptolC_1	1.10888888888889	0.234	0.191	0.193	0.216	0.201	0.187	0.183	0.189	0.184	0.185	0.18	0.185	0.178	0.17	0.165	0.182	0.187	0.198	0.18	0.191	0.178	0.18	0.173	0.188	0.189	0.18	0.173	0.172	0.175	0.17	0.196	0.191	0.181	0.171	0.181	0.168	0.163	0.171	0.173	0.169	0.177	0.179	0.182	0.178	0.17	0.169	0.17
1188	dsoxS_ptolC_1	1.66333333333333	0.221	0.193	0.198	0.214	0.189	0.2	0.19	0.19	0.196	0.181	0.178	0.181	0.173	0.18	0.185	0.186	0.182	0.193	0.178	0.187	0.187	0.184	0.178	0.203	0.194	0.181	0.179	0.174	0.177	0.177	0.2	0.19	0.18	0.179	0.183	0.17	0.167	0.175	0.174	0.174	0.177	0.176	0.182	0.177	0.172	0.172	0.181
1189	dsoxS_ptolC_1	2.21805555555556	0.252	0.197	0.197	0.215	0.213	0.195	0.186	0.187	0.197	0.194	0.184	0.189	0.187	0.179	0.175	0.185	0.2	0.221	0.19	0.186	0.186	0.198	0.182	0.2	0.193	0.181	0.185	0.178	0.178	0.178	0.196	0.193	0.179	0.182	0.181	0.172	0.173	0.173	0.175	0.175	0.182	0.184	0.18	0.18	0.181	0.181	0.179
1190	dsoxS_ptolC_1	2.77277777777778	0.249	0.204	0.207	0.23	0.214	0.206	0.189	0.191	0.202	0.201	0.191	0.195	0.189	0.204	0.187	0.196	0.187	0.21	0.189	0.2	0.202	0.214	0.178	0.198	0.197	0.182	0.19	0.189	0.186	0.184	0.198	0.199	0.196	0.188	0.187	0.189	0.185	0.178	0.193	0.192	0.188	0.187	0.187	0.189	0.191	0.197	0.184
1191	dsoxS_ptolC_1	3.32722222222222	0.267	0.224	0.233	0.252	0.232	0.239	0.185	0.196	0.233	0.227	0.218	0.223	0.196	0.223	0.205	0.23	0.197	0.238	0.186	0.217	0.236	0.263	0.183	0.218	0.224	0.199	0.223	0.223	0.213	0.211	0.216	0.222	0.221	0.212	0.213	0.205	0.205	0.199	0.218	0.219	0.207	0.205	0.211	0.211	0.222	0.24	0.203
1192	dsoxS_ptolC_1	3.88166666666667	0.311	0.27	0.279	0.3	0.278	0.3	0.192	0.22	0.294	0.27	0.281	0.282	0.181	0.259	0.264	0.304	0.217	0.276	0.175	0.272	0.305	0.341	0.196	0.245	0.278	0.24	0.287	0.297	0.277	0.274	0.255	0.272	0.264	0.264	0.271	0.258	0.244	0.26	0.282	0.28	0.246	0.249	0.266	0.266	0.288	0.316	0.24
1193	dsoxS_ptolC_1	4.43638888888889	0.38	0.342	0.374	0.378	0.358	0.369	0.198	0.245	0.353	0.332	0.351	0.357	0.189	0.307	0.34	0.394	0.265	0.351	0.18	0.349	0.36	0.433	0.215	0.281	0.345	0.301	0.37	0.385	0.367	0.356	0.314	0.342	0.34	0.335	0.361	0.336	0.324	0.343	0.376	0.361	0.321	0.323	0.339	0.341	0.37	0.402	0.279
1194	dsoxS_ptolC_1	4.99055555555556	0.482	0.451	0.478	0.488	0.484	0.501	0.206	0.276	0.453	0.437	0.469	0.471	0.199	0.358	0.458	0.513	0.311	0.46	0.191	0.442	0.443	0.542	0.212	0.317	0.45	0.389	0.491	0.513	0.478	0.472	0.402	0.446	0.452	0.433	0.469	0.445	0.408	0.439	0.503	0.485	0.423	0.415	0.441	0.441	0.489	0.509	0.337
1195	dsoxS_ptolC_1	5.54472222222222	0.571	0.544	0.575	0.582	0.585	0.598	0.209	0.319	0.581	0.553	0.583	0.59	0.186	0.419	0.58	0.645	0.387	0.587	0.186	0.538	0.529	0.7	0.221	0.362	0.562	0.514	0.616	0.642	0.609	0.61	0.502	0.589	0.616	0.572	0.612	0.582	0.536	0.587	0.666	0.633	0.56	0.549	0.591	0.584	0.647	0.664	0.411
1196	dsoxS_ptolC_1	6.09972222222222	0.654	0.632	0.685	0.668	0.666	0.708	0.218	0.38	0.679	0.656	0.681	0.691	0.186	0.507	0.67	0.766	0.489	0.711	0.195	0.618	0.535	0.809	0.246	0.418	0.651	0.594	0.737	0.768	0.717	0.729	0.625	0.72	0.741	0.675	0.731	0.703	0.634	0.693	0.795	0.763	0.686	0.666	0.711	0.707	0.765	0.774	0.491
1197	dsoxS_ptolC_1	6.65444444444444	0.724	0.711	0.756	0.753	0.758	0.776	0.234	0.46	0.761	0.735	0.758	0.77	0.185	0.59	0.752	0.857	0.586	0.824	0.194	0.659	0.584	0.887	0.244	0.473	0.723	0.678	0.816	0.843	0.812	0.811	0.708	0.815	0.83	0.77	0.836	0.781	0.738	0.791	0.882	0.852	0.794	0.775	0.797	0.804	0.865	0.864	0.597
1198	dsoxS_ptolC_1	7.20888888888889	0.773	0.761	0.826	0.808	0.812	0.827	0.23	0.499	0.83	0.802	0.828	0.835	0.191	0.685	0.811	0.935	0.671	0.923	0.22	0.701	0.642	0.941	0.25	0.544	0.769	0.741	0.869	0.905	0.879	0.887	0.78	0.895	0.894	0.834	0.903	0.846	0.789	0.856	0.968	0.917	0.863	0.852	0.857	0.878	0.936	0.928	0.695
1199	dsoxS_ptolC_1	7.76361111111111	0.837	0.814	0.893	0.868	0.875	0.906	0.232	0.527	0.9	0.881	0.886	0.898	0.193	0.776	0.883	1.001	0.742	1.004	0.208	0.742	0.689	1.026	0.274	0.629	0.82	0.807	0.941	0.977	0.939	0.946	0.839	0.988	0.973	0.904	0.977	0.917	0.873	0.925	1.036	0.989	0.936	0.936	0.922	0.951	1.009	0.993	0.789
1200	dsoxS_ptolC_1	8.31777777777778	0.89	0.862	0.944	0.899	0.913	0.96	0.253	0.556	0.951	0.919	0.941	0.942	0.188	0.823	0.932	1.051	0.806	1.071	0.241	0.782	0.724	1.054	0.281	0.682	0.853	0.846	0.982	1.013	0.988	0.989	0.898	1.034	1.009	0.951	1.026	0.96	0.931	0.974	1.077	1.041	0.984	0.969	0.958	1.003	1.064	1.037	0.854
1201	dsoxS_ptolC_1	8.87277777777778	0.939	0.91	1.002	0.929	0.959	1.011	0.254	0.577	0.988	0.971	0.981	0.98	0.189	0.88	0.974	1.086	0.842	1.113	0.278	0.825	0.758	1.088	0.289	0.734	0.892	0.905	1.023	1.055	1.033	1.028	0.942	1.088	1.058	0.994	1.078	1.008	0.974	1.018	1.117	1.078	1.023	1.007	0.997	1.046	1.098	1.082	0.912
1202	dsoxS_ptolC_1	9.42694444444444	0.963	0.922	1.008	0.942	0.984	1.02	0.26	0.586	1.008	0.985	0.995	0.995	0.189	0.926	0.992	1.116	0.885	1.154	0.316	0.861	0.784	1.111	0.309	0.767	0.903	0.919	1.039	1.067	1.056	1.047	0.975	1.111	1.085	1.008	1.1	1.041	1.005	1.038	1.144	1.105	1.05	1.028	1.018	1.07	1.127	1.112	0.946
1203	dsoxS_ptolC_1	9.98138888888889	0.978	0.918	1.037	0.962	1	1.034	0.271	0.598	1.035	1.025	1.032	1.032	0.191	0.966	1.017	1.145	0.916	1.187	0.366	0.919	0.821	1.133	0.327	0.816	0.922	0.931	1.065	1.081	1.054	1.062	1.008	1.135	1.123	1.046	1.135	1.073	1.048	1.066	1.154	1.132	1.083	1.069	1.051	1.101	1.156	1.141	0.978
1204	dsoxS_ptolC_1	10.5358333333333	1.003	0.931	1.039	0.952	1.016	1.041	0.278	0.634	1.057	1.034	1.043	1.033	0.19	1.002	1.035	1.156	0.956	1.213	0.373	0.94	0.847	1.137	0.349	0.847	0.926	0.941	1.077	1.099	1.089	1.075	1.032	1.15	1.131	1.05	1.144	1.091	1.07	1.085	1.157	1.136	1.093	1.067	1.058	1.111	1.162	1.149	1.008
1205	dsoxS_ptolC_1	11.0902777777778	1.008	0.932	1.068	0.956	1.015	1.042	0.286	0.641	1.069	1.049	1.081	1.063	0.193	1.027	1.054	1.167	0.977	1.235	0.395	0.972	0.883	1.149	0.37	0.874	0.944	0.947	1.092	1.11	1.096	1.086	1.057	1.169	1.134	1.072	1.155	1.096	1.088	1.106	1.161	1.147	1.112	1.087	1.074	1.12	1.171	1.164	1.035
1206	dsoxS_ptolC_1	11.645	1.004	0.936	1.075	0.975	1.036	1.045	0.311	0.661	1.074	1.042	1.086	1.058	0.192	1.037	1.048	1.164	0.987	1.227	0.383	0.987	0.904	1.153	0.381	0.904	0.955	0.965	1.093	1.115	1.11	1.093	1.069	1.169	1.146	1.073	1.154	1.096	1.088	1.109	1.165	1.148	1.112	1.084	1.072	1.119	1.169	1.161	1.057
1207	dsoxS_ptolC_1	12.1997222222222	1.022	0.948	1.092	1.003	1.043	1.054	0.315	0.673	1.088	1.069	1.119	1.083	0.19	1.06	1.066	1.175	1.012	1.238	0.432	1.011	0.935	1.149	0.407	0.934	0.98	0.971	1.097	1.114	1.109	1.099	1.096	1.183	1.145	1.079	1.161	1.106	1.092	1.12	1.171	1.154	1.117	1.094	1.084	1.13	1.176	1.164	1.045
1208	dsoxS_ptolC_1	12.7541666666667	1.052	0.982	1.115	1.029	1.074	1.089	0.336	0.689	1.099	1.091	1.132	1.093	0.196	1.078	1.087	1.185	1.007	1.235	0.464	1.023	0.95	1.172	0.445	0.959	1.002	0.999	1.117	1.129	1.118	1.115	1.119	1.202	1.151	1.089	1.173	1.116	1.093	1.128	1.174	1.163	1.122	1.102	1.09	1.135	1.182	1.168	1.047
1209	dsoxS_ptolC_2	0	0.165	0.123	0.13	0.139	0.138	0.14	0.149	0.145	0.134	0.133	0.138	0.128	0.137	0.133	0.146	0.141	0.145	0.141	0.143	0.137	0.134	0.133	0.147	0.14	0.122	0.125	0.132	0.125	0.127	0.129	0.132	0.14	0.134	0.134	0.128	0.132	0.138	0.131	0.137	0.152	0.141	0.124	0.13	0.127	0.131	0.129	0.133
1210	dsoxS_ptolC_2	0.579444444444444	0.237	0.205	0.206	0.217	0.216	0.238	0.236	0.219	0.202	0.227	0.222	0.244	0.224	0.212	0.185	0.177	0.176	0.188	0.181	0.181	0.179	0.186	0.187	0.193	0.21	0.302	0.381	0.402	0.415	0.418	0.431	0.428	0.425	0.43	0.424	0.417	0.435	0.398	0.404	0.384	0.356	0.322	0.293	0.248	0.176	0.171	0.176
1211	dsoxS_ptolC_2	1.13388888888889	0.23	0.199	0.213	0.225	0.198	0.208	0.219	0.21	0.195	0.193	0.19	0.211	0.206	0.195	0.187	0.19	0.194	0.198	0.184	0.199	0.193	0.194	0.18	0.188	0.214	0.215	0.197	0.198	0.202	0.208	0.21	0.208	0.215	0.207	0.197	0.204	0.205	0.198	0.199	0.202	0.185	0.18	0.191	0.177	0.171	0.176	0.183
1212	dsoxS_ptolC_2	1.68861111111111	0.238	0.205	0.199	0.207	0.2	0.202	0.209	0.202	0.181	0.187	0.201	0.183	0.19	0.193	0.183	0.187	0.204	0.201	0.184	0.192	0.175	0.188	0.192	0.192	0.2	0.208	0.197	0.189	0.197	0.198	0.206	0.193	0.191	0.188	0.195	0.198	0.184	0.184	0.184	0.193	0.182	0.174	0.177	0.173	0.17	0.169	0.172
1213	dsoxS_ptolC_2	2.24305555555556	0.236	0.201	0.201	0.203	0.196	0.209	0.211	0.195	0.194	0.192	0.194	0.201	0.2	0.201	0.192	0.19	0.189	0.205	0.189	0.206	0.195	0.201	0.188	0.193	0.199	0.2	0.195	0.187	0.188	0.191	0.205	0.198	0.191	0.189	0.196	0.19	0.187	0.185	0.192	0.2	0.191	0.179	0.183	0.182	0.175	0.176	0.175
1214	dsoxS_ptolC_2	2.79777777777778	0.254	0.206	0.203	0.212	0.193	0.212	0.209	0.195	0.195	0.216	0.203	0.194	0.196	0.199	0.191	0.199	0.201	0.218	0.194	0.199	0.189	0.22	0.201	0.199	0.203	0.204	0.208	0.196	0.197	0.198	0.202	0.202	0.198	0.195	0.199	0.203	0.196	0.189	0.195	0.204	0.2	0.19	0.194	0.19	0.193	0.195	0.18
1215	dsoxS_ptolC_2	3.35222222222222	0.246	0.208	0.218	0.232	0.203	0.216	0.217	0.208	0.208	0.213	0.209	0.215	0.202	0.207	0.197	0.224	0.206	0.229	0.205	0.222	0.226	0.248	0.188	0.199	0.217	0.206	0.213	0.207	0.213	0.215	0.207	0.215	0.217	0.222	0.209	0.209	0.21	0.204	0.22	0.221	0.207	0.21	0.217	0.204	0.212	0.23	0.198
1216	dsoxS_ptolC_2	3.90694444444444	0.294	0.243	0.245	0.278	0.239	0.256	0.212	0.204	0.248	0.259	0.234	0.238	0.206	0.248	0.242	0.279	0.22	0.28	0.212	0.274	0.282	0.32	0.195	0.209	0.244	0.234	0.247	0.246	0.242	0.249	0.233	0.266	0.257	0.253	0.248	0.252	0.248	0.235	0.271	0.266	0.244	0.253	0.266	0.249	0.276	0.312	0.214
1217	dsoxS_ptolC_2	4.46166666666667	0.32	0.306	0.308	0.319	0.29	0.335	0.218	0.228	0.3	0.306	0.297	0.299	0.196	0.298	0.323	0.372	0.253	0.362	0.203	0.34	0.354	0.413	0.208	0.24	0.311	0.294	0.307	0.301	0.316	0.318	0.297	0.316	0.324	0.332	0.314	0.311	0.321	0.297	0.35	0.348	0.318	0.324	0.347	0.322	0.351	0.404	0.25
1218	dsoxS_ptolC_2	5.01638888888889	0.416	0.401	0.389	0.425	0.403	0.423	0.213	0.258	0.385	0.403	0.389	0.398	0.205	0.356	0.414	0.486	0.324	0.456	0.207	0.449	0.475	0.542	0.207	0.258	0.405	0.376	0.396	0.398	0.416	0.421	0.358	0.396	0.422	0.431	0.408	0.405	0.416	0.394	0.463	0.453	0.411	0.422	0.451	0.423	0.474	0.537	0.319
1219	dsoxS_ptolC_2	5.57083333333333	0.55	0.533	0.515	0.557	0.522	0.563	0.223	0.286	0.504	0.54	0.522	0.515	0.193	0.44	0.541	0.64	0.422	0.588	0.238	0.562	0.575	0.678	0.22	0.303	0.539	0.502	0.532	0.519	0.548	0.55	0.457	0.519	0.568	0.583	0.541	0.536	0.545	0.509	0.609	0.603	0.545	0.557	0.582	0.558	0.617	0.675	0.371
1220	dsoxS_ptolC_2	6.12555555555555	0.623	0.613	0.578	0.63	0.61	0.647	0.229	0.336	0.605	0.628	0.607	0.607	0.204	0.561	0.625	0.726	0.543	0.709	0.267	0.649	0.633	0.758	0.227	0.343	0.617	0.602	0.612	0.615	0.638	0.643	0.576	0.667	0.686	0.68	0.652	0.646	0.655	0.628	0.713	0.715	0.665	0.671	0.686	0.672	0.716	0.761	0.444
1221	dsoxS_ptolC_2	6.68027777777778	0.704	0.692	0.651	0.686	0.68	0.728	0.238	0.406	0.699	0.707	0.683	0.689	0.206	0.662	0.716	0.816	0.64	0.8	0.331	0.727	0.708	0.852	0.236	0.386	0.694	0.674	0.693	0.698	0.725	0.73	0.678	0.766	0.784	0.785	0.746	0.739	0.755	0.728	0.816	0.821	0.777	0.766	0.777	0.784	0.818	0.849	0.536
1222	dsoxS_ptolC_2	7.23472222222222	0.77	0.747	0.711	0.758	0.744	0.778	0.242	0.475	0.777	0.771	0.734	0.749	0.209	0.749	0.776	0.893	0.723	0.876	0.385	0.779	0.763	0.927	0.236	0.426	0.754	0.736	0.75	0.764	0.787	0.789	0.753	0.853	0.878	0.859	0.812	0.812	0.824	0.802	0.901	0.91	0.86	0.847	0.849	0.88	0.888	0.913	0.635
1223	dsoxS_ptolC_2	7.78944444444444	0.805	0.796	0.762	0.794	0.779	0.827	0.26	0.538	0.844	0.828	0.786	0.794	0.198	0.804	0.834	0.955	0.791	0.929	0.399	0.822	0.815	0.976	0.243	0.49	0.802	0.79	0.802	0.816	0.847	0.847	0.816	0.921	0.947	0.921	0.879	0.873	0.877	0.863	0.969	0.968	0.923	0.902	0.911	0.953	0.944	0.956	0.695
1224	dsoxS_ptolC_2	8.34388888888889	0.844	0.827	0.795	0.827	0.823	0.858	0.269	0.563	0.892	0.856	0.819	0.828	0.204	0.854	0.865	0.997	0.848	0.988	0.41	0.855	0.85	1.017	0.242	0.563	0.838	0.82	0.835	0.85	0.883	0.871	0.864	0.967	0.989	0.965	0.915	0.898	0.917	0.908	1.002	1.006	0.976	0.945	0.947	1.001	0.984	1	0.777
1225	dsoxS_ptolC_2	8.89888888888889	0.869	0.859	0.824	0.853	0.832	0.889	0.269	0.578	0.932	0.897	0.841	0.853	0.197	0.883	0.893	1.035	0.895	1.042	0.444	0.885	0.874	1.042	0.245	0.625	0.864	0.847	0.864	0.876	0.91	0.906	0.917	1.008	1.03	0.993	0.954	0.932	0.949	0.936	1.044	1.048	1.005	0.98	0.982	1.043	1.021	1.033	0.83
1226	dsoxS_ptolC_2	9.45333333333333	0.904	0.883	0.843	0.868	0.856	0.91	0.275	0.597	0.969	0.93	0.861	0.876	0.196	0.918	0.919	1.072	0.939	1.083	0.483	0.938	0.914	1.091	0.257	0.686	0.885	0.873	0.889	0.91	0.935	0.924	0.944	1.041	1.052	1.027	1.005	0.963	0.976	0.967	1.074	1.079	1.036	1.019	1.026	1.086	1.051	1.066	0.895
1227	dsoxS_ptolC_2	10.0152777777778	0.958	0.933	0.891	0.915	0.907	0.972	0.308	0.63	1.018	0.977	0.887	0.92	0.229	0.969	0.963	1.119	0.984	1.14	0.533	0.998	0.959	1.148	0.287	0.746	0.925	0.921	0.944	0.966	0.988	0.967	1.001	1.098	1.104	1.071	1.054	1.005	1.035	1.018	1.111	1.12	1.087	1.071	1.07	1.129	1.093	1.11	0.954
1228	dsoxS_ptolC_2	10.5697222222222	0.944	0.916	0.874	0.908	0.894	0.952	0.297	0.65	1.014	0.968	0.879	0.91	0.206	0.969	0.952	1.119	0.992	1.139	0.535	1	0.961	1.147	0.291	0.782	0.91	0.903	0.932	0.96	0.971	0.955	1.007	1.1	1.107	1.063	1.043	0.993	1.034	1.018	1.1	1.108	1.085	1.068	1.073	1.124	1.088	1.11	0.981
1229	dsoxS_ptolC_2	11.1241666666667	0.959	0.932	0.89	0.916	0.911	0.958	0.307	0.667	1.04	0.991	0.902	0.919	0.209	0.987	0.968	1.128	1.036	1.161	0.574	1.021	0.978	1.146	0.309	0.828	0.918	0.915	0.947	0.97	0.984	0.97	1.029	1.122	1.125	1.081	1.059	1.003	1.054	1.032	1.11	1.119	1.098	1.087	1.089	1.134	1.094	1.119	1.023
1230	dsoxS_ptolC_2	11.6786111111111	0.984	0.955	0.894	0.918	0.913	0.97	0.309	0.685	1.057	1.018	0.92	0.931	0.208	0.996	0.986	1.135	1.05	1.166	0.618	1.053	0.994	1.166	0.327	0.854	0.922	0.926	0.966	0.993	1.001	0.976	1.055	1.152	1.129	1.089	1.085	1.028	1.068	1.047	1.122	1.131	1.107	1.088	1.1	1.144	1.115	1.134	1.046
1231	dsoxS_ptolC_2	12.2330555555556	0.988	0.96	0.901	0.915	0.907	0.974	0.328	0.724	1.073	1.024	0.941	0.939	0.203	1.012	0.999	1.151	1.058	1.175	0.635	1.063	1.01	1.164	0.353	0.893	0.927	0.928	0.968	0.996	1.009	0.998	1.077	1.17	1.141	1.101	1.1	1.028	1.073	1.064	1.139	1.141	1.114	1.098	1.113	1.155	1.119	1.142	1.077
1232	dsoxS_ptolC_2	12.7875	0.989	0.961	0.9	0.917	0.919	0.984	0.339	0.745	1.096	1.018	0.944	0.946	0.197	1.034	1.012	1.155	1.075	1.173	0.647	1.064	1.026	1.189	0.37	0.914	0.931	0.939	0.981	1.023	1.026	1.01	1.092	1.186	1.151	1.113	1.112	1.04	1.084	1.077	1.14	1.139	1.119	1.105	1.121	1.157	1.128	1.154	1.104
1233	drob_EVC_1	0	0.149	0.117	0.126	0.133	0.131	0.128	0.13	0.126	0.122	0.133	0.13	0.127	0.14	0.135	0.135	0.132	0.132	0.155	0.152	0.135	0.137	0.131	0.132	0.139	0.119	0.118	0.12	0.127	0.125	0.129	0.123	0.132	0.135	0.114	0.124	0.139	0.126	0.12	0.138	0.153	0.136	0.131	0.13	0.132	0.13	0.127	0.133
1234	drob_EVC_1	0.554722222222222	0.219	0.175	0.185	0.193	0.18	0.17	0.197	0.183	0.167	0.172	0.177	0.188	0.18	0.175	0.174	0.187	0.187	0.188	0.196	0.192	0.18	0.165	0.171	0.173	0.177	0.183	0.181	0.225	0.257	0.264	0.252	0.257	0.246	0.238	0.25	0.224	0.194	0.171	0.177	0.183	0.177	0.173	0.169	0.17	0.158	0.16	0.174
1235	drob_EVC_1	1.10916666666667	0.231	0.195	0.194	0.202	0.187	0.187	0.181	0.189	0.191	0.176	0.179	0.208	0.195	0.189	0.184	0.2	0.207	0.212	0.208	0.192	0.189	0.175	0.175	0.181	0.22	0.231	0.221	0.22	0.208	0.2	0.189	0.193	0.183	0.185	0.192	0.18	0.18	0.185	0.188	0.201	0.198	0.201	0.192	0.185	0.168	0.172	0.182
1236	drob_EVC_1	1.66361111111111	0.252	0.193	0.197	0.221	0.186	0.187	0.185	0.188	0.185	0.187	0.175	0.208	0.202	0.183	0.182	0.202	0.217	0.235	0.216	0.191	0.189	0.182	0.18	0.188	0.199	0.193	0.194	0.195	0.209	0.206	0.189	0.199	0.195	0.186	0.177	0.181	0.185	0.178	0.181	0.194	0.194	0.193	0.179	0.18	0.17	0.175	0.179
1237	drob_EVC_1	2.21833333333333	0.251	0.207	0.208	0.214	0.214	0.213	0.194	0.195	0.194	0.186	0.186	0.209	0.209	0.195	0.192	0.197	0.21	0.23	0.213	0.197	0.2	0.19	0.185	0.192	0.201	0.197	0.199	0.202	0.211	0.206	0.199	0.209	0.2	0.197	0.189	0.189	0.191	0.189	0.183	0.198	0.199	0.185	0.179	0.183	0.175	0.176	0.18
1238	drob_EVC_1	2.77277777777778	0.241	0.205	0.21	0.22	0.208	0.205	0.204	0.206	0.203	0.196	0.186	0.208	0.207	0.201	0.187	0.216	0.215	0.233	0.208	0.214	0.221	0.206	0.18	0.197	0.208	0.202	0.204	0.205	0.215	0.214	0.209	0.22	0.206	0.212	0.204	0.192	0.192	0.198	0.194	0.203	0.201	0.198	0.192	0.193	0.185	0.193	0.192
1239	drob_EVC_1	3.32722222222222	0.27	0.225	0.224	0.24	0.219	0.218	0.201	0.221	0.227	0.213	0.208	0.219	0.202	0.221	0.208	0.248	0.23	0.242	0.204	0.228	0.245	0.255	0.192	0.215	0.22	0.217	0.218	0.224	0.236	0.236	0.216	0.246	0.227	0.221	0.221	0.217	0.204	0.209	0.219	0.225	0.22	0.219	0.217	0.216	0.211	0.226	0.208
1240	drob_EVC_1	3.88166666666667	0.3	0.267	0.275	0.286	0.257	0.266	0.21	0.222	0.252	0.253	0.238	0.265	0.211	0.264	0.242	0.297	0.228	0.269	0.216	0.288	0.31	0.328	0.195	0.24	0.257	0.255	0.26	0.257	0.268	0.272	0.246	0.284	0.261	0.259	0.25	0.254	0.24	0.246	0.257	0.266	0.258	0.255	0.267	0.254	0.261	0.286	0.23
1241	drob_EVC_1	4.43611111111111	0.342	0.336	0.333	0.342	0.312	0.335	0.216	0.246	0.319	0.307	0.319	0.345	0.203	0.334	0.308	0.385	0.267	0.347	0.222	0.364	0.381	0.423	0.195	0.273	0.318	0.311	0.315	0.307	0.33	0.338	0.305	0.36	0.336	0.341	0.322	0.322	0.315	0.315	0.335	0.352	0.341	0.325	0.343	0.34	0.336	0.373	0.284
1242	drob_EVC_1	4.99083333333333	0.441	0.445	0.446	0.428	0.41	0.442	0.228	0.263	0.409	0.404	0.417	0.436	0.199	0.403	0.411	0.525	0.327	0.441	0.244	0.475	0.467	0.567	0.218	0.318	0.407	0.412	0.417	0.404	0.421	0.451	0.374	0.494	0.445	0.443	0.441	0.439	0.393	0.407	0.466	0.467	0.459	0.416	0.463	0.443	0.453	0.502	0.361
1243	drob_EVC_1	5.54527777777778	0.581	0.578	0.576	0.563	0.532	0.59	0.24	0.299	0.559	0.54	0.563	0.586	0.201	0.517	0.553	0.698	0.418	0.583	0.248	0.595	0.5	0.735	0.232	0.396	0.536	0.54	0.549	0.547	0.551	0.604	0.473	0.679	0.62	0.608	0.581	0.612	0.539	0.56	0.637	0.651	0.638	0.566	0.637	0.6	0.623	0.669	0.438
1244	drob_EVC_1	6.09972222222222	0.649	0.654	0.67	0.629	0.593	0.659	0.259	0.333	0.686	0.618	0.668	0.684	0.192	0.612	0.64	0.833	0.531	0.697	0.273	0.695	0.497	0.817	0.24	0.446	0.631	0.628	0.645	0.662	0.653	0.732	0.595	0.826	0.756	0.735	0.714	0.728	0.647	0.686	0.758	0.767	0.779	0.708	0.765	0.733	0.734	0.77	0.548
1245	drob_EVC_1	6.65416666666667	0.758	0.756	0.772	0.724	0.679	0.786	0.275	0.41	0.806	0.726	0.79	0.819	0.198	0.696	0.753	0.952	0.645	0.823	0.334	0.801	0.521	0.902	0.247	0.519	0.75	0.728	0.765	0.796	0.779	0.882	0.748	0.95	0.894	0.866	0.846	0.838	0.779	0.807	0.893	0.902	0.894	0.836	0.865	0.839	0.844	0.886	0.676
1246	drob_EVC_1	7.20861111111111	0.814	0.829	0.831	0.783	0.737	0.858	0.297	0.459	0.892	0.81	0.877	0.895	0.198	0.788	0.838	1.024	0.749	0.935	0.4	0.861	0.562	0.956	0.261	0.625	0.811	0.803	0.838	0.869	0.848	0.952	0.853	1.036	0.968	0.936	0.928	0.909	0.848	0.88	0.966	0.988	0.976	0.923	0.936	0.91	0.912	0.946	0.748
1247	drob_EVC_1	7.76333333333333	0.865	0.88	0.881	0.809	0.796	0.921	0.332	0.533	0.981	0.859	0.944	0.959	0.202	0.878	0.913	1.1	0.845	1.012	0.422	0.923	0.602	1.019	0.28	0.712	0.872	0.86	0.898	0.937	0.906	1.011	0.91	1.093	1.027	0.994	0.99	0.957	0.909	0.941	1.021	1.041	1.034	0.988	0.992	0.97	0.984	1.016	0.831
1248	drob_EVC_1	8.31777777777778	0.914	0.913	0.929	0.853	0.838	0.965	0.349	0.587	1.021	0.896	0.997	1.008	0.208	0.942	0.97	1.147	0.898	1.064	0.435	0.95	0.655	1.082	0.284	0.765	0.915	0.891	0.936	0.975	0.945	1.05	0.971	1.143	1.076	1.034	1.022	0.991	0.945	0.974	1.06	1.084	1.084	1.029	1.032	1.011	1.025	1.06	0.899
1249	drob_EVC_1	8.87222222222222	0.969	0.967	0.979	0.894	0.872	1	0.392	0.632	1.067	0.937	1.05	1.057	0.213	0.996	0.998	1.195	0.96	1.121	0.447	1.009	0.691	1.147	0.309	0.829	0.948	0.93	0.984	1.016	0.983	1.094	0.997	1.178	1.124	1.08	1.072	1.031	0.982	1.02	1.097	1.121	1.116	1.081	1.084	1.075	1.071	1.108	0.96
1250	drob_EVC_1	9.42666666666666	0.988	0.989	1.006	0.916	0.875	1.031	0.44	0.652	1.094	0.967	1.082	1.089	0.208	1.022	1.035	1.23	0.99	1.166	0.493	1.054	0.716	1.19	0.329	0.872	0.968	0.947	1.01	1.041	1.003	1.134	1.045	1.226	1.143	1.102	1.107	1.076	1.012	1.048	1.135	1.161	1.146	1.109	1.118	1.125	1.117	1.148	0.994
1251	drob_EVC_1	9.98111111111111	1.005	0.994	1.016	0.94	0.891	1.05	0.482	0.669	1.117	1.002	1.124	1.091	0.207	1.051	1.053	1.246	1.029	1.204	0.534	1.092	0.737	1.217	0.349	0.913	0.984	0.956	1.025	1.063	1.018	1.14	1.07	1.252	1.158	1.118	1.135	1.095	1.033	1.067	1.156	1.179	1.167	1.135	1.15	1.162	1.144	1.183	1.031
1252	drob_EVC_1	10.5358333333333	1.049	1.015	1.036	0.955	0.921	1.07	0.536	0.711	1.139	1.014	1.143	1.091	0.217	1.09	1.073	1.252	1.067	1.229	0.584	1.124	0.764	1.242	0.378	0.936	1.002	0.974	1.031	1.086	1.036	1.156	1.09	1.278	1.172	1.134	1.157	1.121	1.05	1.081	1.169	1.186	1.181	1.159	1.174	1.19	1.163	1.21	1.071
1253	drob_EVC_1	11.0902777777778	1.059	1.025	1.059	0.976	0.917	1.076	0.578	0.754	1.162	1.033	1.156	1.11	0.205	1.101	1.089	1.264	1.102	1.247	0.66	1.143	0.799	1.237	0.381	0.97	1.02	0.974	1.044	1.095	1.059	1.168	1.11	1.289	1.188	1.161	1.172	1.16	1.074	1.104	1.181	1.2	1.191	1.174	1.192	1.211	1.188	1.233	1.11
1254	drob_EVC_1	11.6447222222222	1.089	1.064	1.093	1.006	0.938	1.111	0.611	0.778	1.174	1.053	1.164	1.123	0.21	1.13	1.116	1.275	1.109	1.256	0.71	1.155	0.82	1.258	0.417	1.001	1.05	1.006	1.067	1.121	1.073	1.19	1.133	1.305	1.19	1.176	1.198	1.178	1.082	1.123	1.194	1.212	1.2	1.19	1.2	1.227	1.21	1.249	1.114
1255	drob_EVC_1	12.1991666666667	1.097	1.066	1.095	1.006	0.955	1.116	0.618	0.787	1.179	1.051	1.171	1.135	0.203	1.144	1.116	1.27	1.127	1.274	0.752	1.157	0.844	1.261	0.432	1.029	1.056	1.017	1.072	1.125	1.075	1.182	1.145	1.312	1.2	1.187	1.201	1.18	1.073	1.127	1.196	1.222	1.212	1.2	1.209	1.235	1.224	1.268	1.114
1256	drob_EVC_1	12.7536111111111	1.117	1.099	1.117	1.034	0.956	1.126	0.645	0.816	1.197	1.097	1.206	1.167	0.208	1.153	1.144	1.276	1.155	1.287	0.807	1.181	0.884	1.259	0.465	1.049	1.06	1.047	1.09	1.142	1.097	1.203	1.153	1.326	1.21	1.198	1.219	1.205	1.089	1.165	1.215	1.227	1.218	1.218	1.215	1.252	1.236	1.273	1.122
1257	drob_EVC_2	0	0.153	0.123	0.131	0.137	0.14	0.134	0.148	0.135	0.128	0.125	0.126	0.136	0.134	0.133	0.139	0.136	0.131	0.14	0.144	0.148	0.143	0.135	0.137	0.138	0.125	0.128	0.125	0.121	0.128	0.132	0.131	0.138	0.134	0.126	0.132	0.134	0.124	0.126	0.144	0.145	0.127	0.125	0.128	0.135	0.123	0.121	0.135
1258	drob_EVC_2	0.554722222222222	0.239	0.322	0.379	0.406	0.376	0.388	0.378	0.365	0.37	0.37	0.356	0.352	0.311	0.285	0.279	0.251	0.228	0.217	0.206	0.194	0.19	0.19	0.2	0.202	0.218	0.405	0.429	0.441	0.469	0.449	0.454	0.45	0.447	0.422	0.427	0.389	0.397	0.38	0.377	0.379	0.351	0.339	0.34	0.293	0.253	0.171	0.178
1259	drob_EVC_2	1.10916666666667	0.274	0.234	0.25	0.248	0.227	0.236	0.242	0.225	0.212	0.208	0.204	0.214	0.203	0.199	0.202	0.219	0.216	0.218	0.212	0.209	0.204	0.203	0.193	0.193	0.262	0.254	0.251	0.23	0.228	0.242	0.234	0.238	0.218	0.215	0.219	0.195	0.186	0.19	0.194	0.193	0.188	0.19	0.188	0.188	0.177	0.176	0.183
1260	drob_EVC_2	1.66361111111111	0.249	0.226	0.256	0.251	0.248	0.256	0.249	0.248	0.229	0.218	0.225	0.216	0.204	0.193	0.188	0.203	0.207	0.23	0.222	0.203	0.194	0.192	0.19	0.202	0.281	0.278	0.272	0.266	0.28	0.281	0.28	0.275	0.265	0.262	0.254	0.228	0.219	0.216	0.204	0.206	0.206	0.194	0.191	0.181	0.173	0.178	0.183
1261	drob_EVC_2	2.21833333333333	0.242	0.207	0.22	0.229	0.209	0.218	0.222	0.214	0.209	0.203	0.203	0.213	0.193	0.185	0.2	0.2	0.204	0.214	0.201	0.201	0.2	0.199	0.194	0.207	0.211	0.218	0.221	0.219	0.235	0.254	0.243	0.227	0.212	0.212	0.22	0.211	0.21	0.203	0.203	0.207	0.203	0.194	0.193	0.178	0.174	0.183	0.178
1262	drob_EVC_2	2.77277777777778	0.26	0.216	0.227	0.249	0.21	0.209	0.221	0.225	0.208	0.211	0.214	0.211	0.198	0.192	0.195	0.209	0.213	0.216	0.198	0.224	0.218	0.217	0.196	0.198	0.212	0.219	0.223	0.219	0.226	0.24	0.21	0.223	0.213	0.216	0.225	0.217	0.207	0.207	0.207	0.209	0.209	0.205	0.203	0.195	0.189	0.199	0.19
1263	drob_EVC_2	3.3275	0.272	0.232	0.249	0.237	0.218	0.242	0.236	0.214	0.227	0.248	0.227	0.216	0.186	0.215	0.224	0.241	0.234	0.25	0.209	0.231	0.224	0.246	0.208	0.22	0.22	0.224	0.246	0.237	0.23	0.233	0.214	0.234	0.229	0.225	0.244	0.243	0.224	0.225	0.229	0.236	0.235	0.228	0.228	0.215	0.216	0.231	0.197
1264	drob_EVC_2	3.88194444444444	0.293	0.275	0.287	0.293	0.258	0.286	0.236	0.222	0.248	0.273	0.266	0.264	0.185	0.257	0.277	0.295	0.252	0.273	0.204	0.29	0.281	0.314	0.207	0.228	0.254	0.251	0.286	0.284	0.269	0.267	0.244	0.268	0.264	0.255	0.276	0.271	0.258	0.277	0.285	0.283	0.274	0.273	0.281	0.263	0.268	0.3	0.226
1265	drob_EVC_2	4.43638888888889	0.348	0.343	0.369	0.363	0.339	0.344	0.233	0.241	0.316	0.326	0.332	0.345	0.2	0.307	0.347	0.373	0.303	0.356	0.215	0.369	0.336	0.404	0.198	0.241	0.318	0.314	0.361	0.368	0.348	0.345	0.287	0.314	0.347	0.314	0.336	0.345	0.335	0.35	0.358	0.361	0.357	0.349	0.354	0.337	0.353	0.393	0.26
1266	drob_EVC_2	4.99111111111111	0.45	0.448	0.465	0.47	0.426	0.455	0.245	0.274	0.42	0.434	0.429	0.446	0.193	0.357	0.47	0.506	0.398	0.449	0.2	0.46	0.416	0.531	0.215	0.285	0.41	0.395	0.475	0.488	0.452	0.432	0.356	0.389	0.448	0.412	0.437	0.447	0.438	0.454	0.46	0.47	0.467	0.453	0.465	0.451	0.47	0.533	0.326
1267	drob_EVC_2	5.54555555555555	0.586	0.602	0.612	0.615	0.574	0.616	0.232	0.309	0.53	0.558	0.572	0.598	0.195	0.437	0.626	0.646	0.491	0.572	0.224	0.592	0.471	0.689	0.23	0.32	0.547	0.526	0.626	0.635	0.594	0.581	0.441	0.515	0.581	0.538	0.579	0.58	0.554	0.601	0.623	0.619	0.6	0.578	0.604	0.604	0.631	0.701	0.414
1268	drob_EVC_2	6.1	0.672	0.696	0.693	0.705	0.669	0.709	0.241	0.367	0.653	0.646	0.661	0.69	0.195	0.523	0.719	0.751	0.622	0.695	0.22	0.654	0.467	0.781	0.214	0.37	0.65	0.64	0.742	0.758	0.705	0.678	0.562	0.638	0.725	0.652	0.676	0.69	0.659	0.687	0.737	0.723	0.742	0.689	0.708	0.699	0.76	0.809	0.491
1269	drob_EVC_2	6.65444444444444	0.742	0.773	0.768	0.785	0.759	0.804	0.24	0.435	0.75	0.729	0.751	0.78	0.195	0.606	0.779	0.835	0.703	0.785	0.236	0.679	0.457	0.845	0.221	0.406	0.725	0.714	0.825	0.845	0.804	0.758	0.663	0.714	0.808	0.736	0.75	0.76	0.737	0.763	0.83	0.802	0.831	0.765	0.786	0.787	0.864	0.908	0.573
1270	drob_EVC_2	7.20888888888889	0.816	0.86	0.847	0.859	0.841	0.882	0.246	0.498	0.836	0.799	0.832	0.866	0.199	0.719	0.877	0.926	0.792	0.884	0.283	0.742	0.498	0.927	0.237	0.485	0.804	0.798	0.907	0.917	0.894	0.84	0.744	0.796	0.901	0.815	0.824	0.841	0.81	0.846	0.928	0.894	0.93	0.846	0.876	0.879	0.964	0.992	0.713
1271	drob_EVC_2	7.76361111111111	0.857	0.913	0.898	0.899	0.881	0.932	0.259	0.542	0.904	0.85	0.885	0.922	0.201	0.778	0.931	0.988	0.839	0.928	0.343	0.767	0.534	0.983	0.233	0.534	0.86	0.856	0.956	0.972	0.949	0.888	0.794	0.844	0.965	0.861	0.877	0.887	0.853	0.895	0.981	0.942	0.981	0.888	0.921	0.934	1.019	1.038	0.781
1272	drob_EVC_2	8.31805555555555	0.9	0.953	0.952	0.948	0.926	0.964	0.264	0.558	0.971	0.896	0.938	0.993	0.21	0.833	0.988	1.047	0.903	0.993	0.432	0.832	0.587	1.041	0.232	0.61	0.906	0.895	1.004	1.016	0.993	0.939	0.843	0.891	1.011	0.911	0.919	0.929	0.881	0.943	1.037	0.983	1.029	0.942	0.975	0.988	1.076	1.092	0.878
1273	drob_EVC_2	8.8725	0.95	0.989	0.971	0.964	0.958	0.993	0.27	0.577	1.016	0.927	0.974	1.024	0.219	0.88	1.024	1.077	0.936	1.039	0.473	0.87	0.619	1.083	0.248	0.676	0.927	0.927	1.04	1.049	1.025	0.962	0.891	0.92	1.045	0.931	0.95	0.966	0.918	0.973	1.063	1.016	1.062	0.967	1.006	1.033	1.123	1.131	0.929
1274	drob_EVC_2	9.42694444444444	0.982	1.023	1.015	0.998	0.972	1.024	0.284	0.601	1.066	0.964	1.006	1.056	0.225	0.9	1.049	1.113	0.98	1.086	0.497	0.898	0.639	1.118	0.266	0.735	0.964	0.964	1.081	1.083	1.068	1.001	0.937	0.954	1.084	0.972	0.983	0.996	0.949	1.01	1.095	1.05	1.095	0.997	1.036	1.075	1.159	1.168	0.971
1275	drob_EVC_2	9.98138888888889	0.992	1.048	1.04	1.02	1.002	1.042	0.296	0.614	1.101	0.983	1.038	1.096	0.24	0.92	1.078	1.144	0.999	1.114	0.524	0.936	0.684	1.145	0.274	0.774	0.994	0.993	1.092	1.095	1.085	1.025	0.963	0.974	1.109	0.991	0.997	1.022	0.968	1.032	1.123	1.074	1.119	1.018	1.061	1.112	1.185	1.187	1.011
1276	drob_EVC_2	10.5358333333333	0.997	1.048	1.047	1.023	1.022	1.055	0.308	0.626	1.119	0.982	1.041	1.109	0.276	0.935	1.092	1.153	1.019	1.131	0.542	0.95	0.698	1.16	0.283	0.816	1.001	1	1.1	1.103	1.091	1.019	0.999	0.993	1.11	0.999	0.998	1.018	0.97	1.04	1.119	1.083	1.132	1.026	1.063	1.124	1.193	1.195	1.034
1277	drob_EVC_2	11.0905555555556	1.015	1.07	1.063	1.038	1.032	1.06	0.315	0.644	1.155	1.003	1.072	1.121	0.332	0.947	1.116	1.162	1.046	1.154	0.583	0.979	0.722	1.17	0.309	0.848	1.013	1.014	1.11	1.118	1.105	1.035	1.017	1.017	1.121	1.016	1.016	1.04	0.978	1.049	1.134	1.097	1.138	1.036	1.082	1.133	1.204	1.202	1.06
1278	drob_EVC_2	11.6475	1.027	1.075	1.056	1.04	1.047	1.069	0.308	0.656	1.175	1.016	1.072	1.122	0.397	0.972	1.135	1.177	1.056	1.158	0.6	0.991	0.732	1.183	0.362	0.88	1.022	1.021	1.113	1.125	1.107	1.041	1.041	1.046	1.131	1.021	1.024	1.053	0.98	1.056	1.144	1.112	1.148	1.042	1.087	1.152	1.21	1.212	1.083
1279	drob_EVC_2	12.2044444444444	1.028	1.073	1.057	1.042	1.054	1.085	0.315	0.687	1.171	1.013	1.075	1.13	0.474	0.982	1.138	1.179	1.066	1.16	0.615	1.016	0.744	1.193	0.384	0.9	1.024	1.028	1.115	1.129	1.108	1.036	1.056	1.064	1.123	1.03	1.036	1.063	0.979	1.053	1.144	1.12	1.158	1.042	1.094	1.158	1.215	1.214	1.096
1280	drob_EVC_2	12.7588888888889	1.045	1.091	1.064	1.045	1.061	1.083	0.313	0.691	1.183	1.028	1.083	1.133	0.556	0.992	1.141	1.181	1.085	1.169	0.641	1.03	0.76	1.193	0.408	0.925	1.028	1.037	1.126	1.135	1.12	1.045	1.077	1.075	1.137	1.038	1.045	1.077	0.993	1.062	1.15	1.127	1.158	1.051	1.099	1.169	1.221	1.224	1.107
[truncated: 336 more rows]
[truncated: 337 more columns]
