# Supplementary material for: Systematic screen uncovers regulator contributions to chemical cues in Escherichia coli
Source: PLoS Biol. 2025 Jul 22;23(7):e3003260. doi: 10.1371/journal.pbio.3003260 (PMC12282887; doi:10.1371/journal.pbio.3003260)
Supplement: S2 Data — (TXT) [file pbio.3003260.s015.txt]

Plate	Time	A1	A2	A3	A4	A5	A6	A7	A8	A9	A10	A11	A12	A13	A14	A15	A16	A17	A18	A19	A20	A21	A22	A23	A24	B1	B2	B3	B4	B5	B6	B7	B8	B9	B10	B11	B12	B13	B14	B15	B16	B17	B18	B19	B20	B21	B22	B23	B24
1	WT_EVC_1	0	3	1	0	5	0	0	6	0	1	0	3	0	1	0	0	3	3	2	2	2	0	0	1	0	0	2	4	1	2	45	6	2	1	5	1	3	3	52	4	2	0	3	1	29	0	0	0
2	WT_EVC_1	0.554166666666667	0	5	39	36	2	0	2	0	1	1	10	0	2	1	3	3	3	3	47	0	2	31	8	1	0	0	1	1	0	0	1	8	2	1	0	6	1	61	4	66	4	3	0	0	1	6	2
3	WT_EVC_1	1.10861111111111	35	32	7	1	0	1	55	0	0	20	0	0	0	2	1	0	0	59	1	1	0	14	45	0	38	44	0	0	1	0	126	23	2	4	3	0	0	0	1	0	0	0	2	1	1	0	2
4	WT_EVC_1	1.66305555555556	0	1	4	3	1	1	4	5	3	62	1	1	0	3	4	1	1	0	0	3	3	0	27	0	11	0	0	0	3	2	5	0	12	1	0	1	0	32	6	26	1	0	1	3	0	19	23
5	WT_EVC_1	2.2175	2	43	38	9	1	0	2	2	52	1	0	35	1	2	0	0	28	1	4	1	3	1	3	3	0	0	54	4	37	21	20	1	0	2	1	1	2	0	0	0	0	27	0	0	5	1	1
6	WT_EVC_1	2.78277777777778	14	0	57	1	1	3	2	1	0	37	18	0	17	64	2	24	1	3	0	28	0	0	22	0	128	0	12	28	4	39	2	3	0	3	0	1	0	35	29	33	1	5	47	43	7	40	41
7	WT_EVC_1	3.33972222222222	53	31	103	80	86	1	1	0	59	81	50	1	0	2	105	128	3	20	3	0	104	57	0	74	213	97	35	58	67	100	33	58	49	1	14	51	65	167	103	21	26	81	0	1	113	99	65
8	WT_EVC_1	3.89388888888889	80	131	28	28	222	78	3	0	266	120	133	96	0	135	128	64	135	189	26	75	93	113	9	123	0	119	49	72	180	116	37	45	150	85	100	109	77	105	35	151	51	41	116	244	134	247	65
9	WT_EVC_1	4.44833333333333	146	156	132	123	3	160	68	35	237	66	35	147	8	76	231	261	239	230	1	77	58	61	3	225	276	144	250	324	155	95	73	0	28	212	156	152	340	49	125	180	138	66	98	170	108	111	266
10	WT_EVC_1	5.00277777777778	52	0	147	56	111	62	106	133	387	202	214	184	0	259	251	205	320	37	2	52	134	138	118	418	119	82	208	137	242	99	112	10	44	32	24	59	176	110	144	133	145	157	207	154	284	222	335
11	WT_EVC_1	5.55722222222222	373	344	273	327	274	214	286	242	253	269	325	184	4	166	212	289	185	178	3	265	117	301	53	258	124	148	147	175	256	202	189	177	383	411	93	376	143	224	175	294	326	396	213	126	367	206	463
12	WT_EVC_1	6.11138888888889	221	350	360	435	221	148	134	319	299	345	421	261	2	225	449	268	292	271	1	173	176	516	29	238	748	362	485	610	304	408	208	123	499	308	601	397	341	270	378	450	336	307	93	221	318	330	336
13	WT_EVC_1	6.66583333333333	519	264	326	319	268	470	380	300	579	511	480	366	54	524	315	569	310	372	1	278	221	485	328	344	253	323	676	367	316	501	271	226	801	471	238	587	314	391	130	524	153	512	305	543	268	239	448
14	WT_EVC_1	7.22	509	274	342	496	251	444	522	593	661	441	452	669	0	243	383	324	503	502	22	301	141	419	121	462	314	252	310	317	564	354	93	411	293	372	620	309	498	608	405	344	522	233	735	362	299	681	461
15	WT_EVC_1	7.77444444444444	353	214	248	540	574	430	546	523	811	119	193	362	1	507	510	415	494	522	30	322	231	140	215	468	528	584	220	237	596	406	346	486	503	605	409	597	385	446	471	288	400	233	530	425	287	361	264
16	WT_EVC_1	8.32888888888889	382	298	368	193	288	370	647	560	861	514	576	377	20	180	456	116	374	594	0	116	338	430	34	350	160	53	285	294	327	247	423	204	468	658	362	237	431	526	269	272	429	112	262	224	63	364	398
17	WT_EVC_1	8.88305555555555	260	116	143	238	268	185	342	950	510	390	472	347	17	422	362	134	327	235	68	272	374	241	251	405	92	143	144	628	290	307	432	281	480	60	209	240	349	326	142	175	140	291	364	156	291	321	419
18	WT_EVC_1	9.4375	415	511	331	232	486	63	379	1108	761	236	276	237	13	318	303	406	197	645	109	255	213	310	200	462	398	721	331	490	492	429	349	282	326	390	69	355	235	263	244	397	195	203	297	190	256	350	292
19	WT_EVC_1	9.99166666666667	378	149	215	276	173	170	112	900	320	77	295	131	1	477	372	74	179	371	139	441	209	648	273	357	392	325	239	504	251	200	473	312	268	229	302	331	226	189	295	263	131	178	97	118	169	219	398
20	WT_EVC_1	10.5461111111111	239	357	270	320	235	252	230	1448	158	164	54	79	58	284	272	111	122	369	148	133	54	193	341	381	243	399	385	235	483	448	640	193	201	303	315	381	361	161	221	337	162	231	385	271	315	117	211
21	WT_EVC_1	11.1005555555556	388	325	177	281	188	155	165	854	469	149	265	169	0	309	124	353	492	164	119	300	228	305	382	372	245	232	170	259	261	199	409	201	252	520	284	264	497	229	396	187	161	337	157	279	359	304	159
22	WT_EVC_1	11.6547222222222	540	286	364	443	99	174	420	1231	367	214	141	197	10	68	83	130	227	289	31	395	366	302	306	258	400	237	271	289	122	235	715	218	314	260	161	320	269	185	223	268	347	375	371	246	382	367	232
23	WT_EVC_1	12.2091666666667	103	289	258	521	220	172	256	1351	409	322	369	390	42	326	143	455	436	284	173	183	193	241	362	297	587	280	330	281	305	431	487	147	326	305	176	364	564	379	296	294	88	298	312	186	290	85	13
24	WT_EVC_1	12.7633333333333	101	278	201	202	451	252	348	1129	472	242	438	223	69	202	58	456	480	231	230	350	195	434	309	287	271	335	511	397	232	233	596	108	356	386	446	280	149	93	75	325	115	187	170	238	269	405	126
25	WT_EVC_1	13.3175	360	216	424	194	308	345	64	1405	304	466	489	483	62	185	103	309	259	426	224	168	263	352	548	464	449	403	228	260	460	209	719	363	370	266	413	661	430	582	335	237	271	239	471	251	274	415	311
26	WT_EVC_1	13.8719444444444	308	336	215	459	348	496	108	1414	194	156	325	419	49	36	151	258	308	445	130	405	110	450	316	277	407	300	268	399	335	437	616	447	356	336	145	329	318	795	230	501	203	245	326	209	304	350	288
27	WT_EVC_1	14.4263888888889	427	460	367	389	350	381	231	1289	589	195	234	358	201	145	132	444	255	237	116	112	326	430	481	209	250	411	388	243	281	195	591	181	251	280	192	529	364	372	306	223	167	338	271	312	428	193	182
28	WT_EVC_1	14.9805555555556	333	216	294	334	180	287	35	1494	540	416	211	327	28	245	344	367	213	419	247	367	140	354	793	136	265	189	302	385	204	151	674	607	668	282	460	303	559	372	651	249	155	147	571	471	383	234	181
29	WT_EVC_1	15.535	256	371	542	434	381	546	172	1398	526	208	261	312	66	179	74	290	379	277	257	155	168	468	355	164	443	319	299	363	282	375	917	368	513	225	221	156	491	347	214	375	182	156	502	158	442	322	159
30	WT_EVC_2	0	0	0	52	1	0	0	0	1	12	1	2	0	1	2	1	0	4	0	0	0	0	3	2	3	25	0	0	0	1	0	9	3	0	1	0	22	1	65	34	48	3	3	0	105	2	1	0
31	WT_EVC_2	0.554444444444444	3	2	3	1	3	3	1	2	0	0	0	10	0	4	3	0	0	0	6	1	62	3	1	59	52	14	5	2	8	45	0	15	0	4	4	1	6	1	45	3	0	0	0	4	4	2	3
32	WT_EVC_2	1.10888888888889	3	0	25	1	1	1	2	20	0	0	4	20	18	0	3	3	0	4	1	2	3	0	1	0	2	24	2	39	2	3	5	1	0	6	3	4	0	4	0	0	1	2	0	1	0	1	0
33	WT_EVC_2	1.66333333333333	0	1	1	1	35	1	2	10	5	13	3	0	1	1	3	1	36	2	10	2	3	2	0	5	1	29	0	2	2	74	1	0	2	1	1	0	2	2	60	2	8	8	1	1	0	0	0
34	WT_EVC_2	2.21777777777778	1	1	2	1	16	1	0	32	0	9	3	2	2	0	0	5	1	1	0	0	0	1	0	3	0	4	3	40	0	0	4	0	0	1	29	4	0	2	0	2	2	0	1	6	3	0	40
35	WT_EVC_2	2.77222222222222	0	0	2	21	0	1	0	53	49	37	0	2	1	21	1	1	47	0	52	0	37	133	6	0	47	3	10	13	6	1	2	35	36	17	0	81	22	2	16	0	2	0	17	1	5	1	1
36	WT_EVC_2	3.32638888888889	153	2	180	92	30	191	2	18	36	58	20	36	0	34	96	109	0	221	3	79	1	56	3	9	62	21	0	3	0	52	49	10	18	5	164	0	0	34	149	37	0	58	47	86	46	84	65
37	WT_EVC_2	3.88083333333333	126	88	189	43	85	111	19	5	236	0	85	120	2	68	169	179	47	138	3	49	59	177	6	126	107	30	89	226	85	42	39	45	49	178	10	2	41	99	25	65	12	73	47	136	24	100	101
38	WT_EVC_2	4.43527777777778	60	118	47	71	104	360	60	70	34	119	149	133	2	102	64	106	37	66	0	154	103	115	29	195	37	78	124	76	131	101	190	135	264	123	386	76	119	127	65	112	55	41	149	143	97	95	190
39	WT_EVC_2	4.98972222222222	234	189	130	134	246	240	92	113	176	117	243	106	0	35	205	272	76	161	25	160	71	166	32	246	118	274	38	38	175	122	163	48	180	213	87	85	278	228	130	106	157	107	291	223	86	108	215
40	WT_EVC_2	5.54388888888889	83	120	293	264	227	271	131	301	133	90	296	55	2	79	516	247	83	128	1	55	98	312	105	370	135	333	53	274	322	307	124	37	193	224	210	157	195	228	224	158	281	330	311	178	304	223	288
41	WT_EVC_2	6.09833333333333	333	225	330	239	368	421	134	335	243	205	126	311	47	194	395	149	92	235	25	149	171	311	91	191	141	380	372	353	91	285	388	188	255	461	275	278	538	498	387	279	151	286	309	87	211	175	601
42	WT_EVC_2	6.65277777777778	296	287	267	367	363	245	14	290	544	197	176	331	0	249	503	452	633	509	36	344	305	249	5	407	641	475	354	238	443	463	321	308	478	346	444	246	402	349	207	85	586	570	168	278	427	334	369
43	WT_EVC_2	7.20694444444444	411	428	472	414	683	383	178	265	824	392	168	260	105	218	537	439	285	690	3	251	171	297	67	485	393	501	316	490	505	623	362	176	328	447	316	461	446	388	460	379	185	308	283	307	275	419	339
44	WT_EVC_2	7.76138888888889	547	366	432	324	426	297	159	234	649	230	332	291	31	441	442	445	259	508	84	318	441	383	45	490	393	401	449	403	374	526	269	323	574	734	190	717	538	258	453	448	356	366	266	566	390	276	511
45	WT_EVC_2	8.31583333333333	285	445	808	107	734	428	236	228	627	623	585	599	8	488	395	282	441	687	5	405	342	103	185	331	540	305	400	362	166	485	351	216	353	591	265	575	419	271	416	426	176	300	223	260	456	422	651
46	WT_EVC_2	8.87	449	302	228	387	613	331	273	307	387	638	476	203	15	523	268	326	343	552	60	205	228	260	55	449	256	393	243	274	120	92	309	148	259	234	236	540	619	158	274	191	289	154	333	183	160	196	284
47	WT_EVC_2	9.42444444444444	238	539	533	353	615	345	368	499	631	496	574	307	55	305	517	162	164	337	89	254	456	164	315	461	345	106	253	290	214	215	474	582	397	266	251	364	343	324	71	151	241	157	325	250	189	76	376
48	WT_EVC_2	9.97888888888889	161	521	230	310	299	273	653	572	311	382	205	236	14	481	378	216	277	567	68	376	330	235	251	505	212	256	101	282	417	277	263	324	274	252	205	318	237	494	377	332	249	139	373	180	246	77	379
49	WT_EVC_2	10.5330555555556	84	194	300	278	194	251	486	235	357	201	526	255	4	549	197	300	24	330	72	385	43	225	324	399	276	213	159	341	389	204	730	340	192	307	247	226	293	158	461	216	121	152	357	299	187	236	488
50	WT_EVC_2	11.0877777777778	327	311	295	218	216	252	457	295	357	276	157	203	2	549	186	100	175	128	75	282	210	221	286	316	314	278	381	165	252	398	339	340	447	135	325	215	255	273	278	303	252	317	278	310	361	216	344
51	WT_EVC_2	11.6419444444444	324	253	274	320	120	359	127	383	265	413	376	361	213	596	149	168	230	276	36	124	172	157	173	233	548	293	49	217	341	270	584	414	443	392	133	143	523	336	499	380	214	180	124	316	185	429	34
52	WT_EVC_2	12.1963888888889	341	242	462	350	272	216	261	261	193	377	184	220	30	322	269	509	111	286	193	76	211	389	418	308	217	498	339	195	291	130	555	260	359	625	316	210	172	227	192	334	232	382	78	470	224	340	78
53	WT_EVC_2	12.7508333333333	422	214	347	286	544	539	203	301	301	244	258	139	115	418	167	451	362	286	290	270	213	325	399	267	490	375	300	302	212	267	335	226	632	385	308	169	365	221	300	272	223	333	197	278	182	75	283
54	WT_EVC_2	13.3052777777778	243	256	427	274	417	529	116	481	351	397	194	431	147	164	413	390	289	303	238	246	201	419	343	434	273	246	437	219	299	230	879	416	159	383	185	272	266	278	262	242	265	294	226	180	307	313	53
55	WT_EVC_2	13.8597222222222	399	493	241	325	250	215	172	88	253	344	159	462	66	248	361	193	221	219	147	185	97	461	536	98	397	341	251	316	159	341	770	770	389	503	450	589	123	231	123	348	334	570	300	262	186	145	203
56	WT_EVC_2	14.4138888888889	278	549	509	209	415	371	160	414	259	467	65	413	250	120	182	230	294	221	190	201	195	243	422	229	320	430	170	349	100	97	955	741	209	360	271	287	143	334	211	278	223	258	281	302	272	318	21
57	WT_EVC_2	14.9683333333333	425	256	172	282	212	567	260	211	406	307	259	195	143	179	192	424	289	120	108	181	516	288	382	42	562	372	164	268	292	339	556	894	480	479	171	326	222	289	472	514	236	410	494	254	235	259	172
58	WT_EVC_2	15.5227777777778	316	211	428	309	371	308	124	209	268	337	437	455	264	133	203	264	238	446	230	113	120	144	759	97	230	181	219	310	364	514	870	756	466	407	273	308	120	351	430	172	134	195	314	302	195	357	232
59	WT_pacrAB_1	0	3	5	0	0	1	3	0	28	3	0	3	0	2	4	4	35	0	4	4	1	0	2	0	2	1	34	2	0	0	0	2	0	0	0	0	0	5	1	0	1	0	2	3	0	51	0	27
60	WT_pacrAB_1	0.566666666666667	82	25	41	29	12	1	3	0	0	41	5	0	1	50	47	10	1	0	0	0	0	25	16	95	0	0	1	1	4	3	1	0	0	1	2	42	0	0	32	11	40	18	14	0	0	28	3
61	WT_pacrAB_1	1.12111111111111	2	1	0	67	1	0	3	50	69	29	1	62	46	16	54	84	59	2	1	0	75	0	67	3	0	0	9	2	0	2	0	0	2	36	49	41	0	1	0	0	0	0	9	37	0	4	1
62	WT_pacrAB_1	1.67555555555556	0	53	1	2	30	22	1	3	0	0	5	32	3	63	2	54	19	55	20	41	36	9	105	126	63	44	0	0	107	146	2	13	0	0	56	3	0	42	5	1	1	37	25	50	2	0	105
63	WT_pacrAB_1	2.23	52	20	0	89	55	9	37	2	122	148	159	0	77	39	202	48	10	48	1	41	0	143	72	27	4	76	17	35	52	0	160	54	142	93	29	29	38	28	145	31	6	33	33	113	8	1	28
64	WT_pacrAB_1	2.805	49	254	84	79	120	123	14	22	225	379	155	145	0	55	453	116	0	124	0	1	83	118	4	116	74	140	165	74	37	122	23	33	0	56	301	194	27	317	128	225	19	8	73	191	49	167	104
65	WT_pacrAB_1	3.35944444444444	336	271	397	461	334	645	10	102	531	676	612	857	2	186	555	445	204	286	0	220	259	429	88	174	388	205	324	157	128	190	36	231	297	440	391	616	884	637	751	533	347	403	288	223	591	226	167
66	WT_pacrAB_1	3.91388888888889	1320	964	912	970	1195	588	18	37	1713	1668	1284	1082	88	641	2004	746	560	794	66	437	193	1103	69	602	843	881	1097	729	980	653	309	907	1040	938	1211	977	864	642	951	740	814	1098	783	544	1028	722	1317
67	WT_pacrAB_1	4.46833333333333	1133	1005	777	1374	1332	1390	192	323	2350	1271	1359	1257	73	667	1530	1017	586	723	15	753	39	1116	287	683	1199	895	952	1086	816	997	698	564	1361	1106	1199	1200	1266	1304	1278	909	915	909	913	984	1113	917	2054
68	WT_pacrAB_1	5.02305555555555	980	876	1421	709	1428	623	313	652	1349	1023	1262	1128	35	808	1601	699	542	628	9	789	3	1619	194	1819	918	582	773	996	1032	602	750	680	988	1169	1306	461	811	995	633	1113	479	854	903	1188	976	842	1900
69	WT_pacrAB_1	5.5775	1202	1059	1339	1004	983	1210	399	1453	1572	851	1036	1100	36	686	1007	708	994	1157	64	846	74	1688	491	3065	1059	774	1360	1500	1160	885	685	615	944	1143	935	839	949	985	956	1021	1258	647	971	1242	1123	546	1751
70	WT_pacrAB_1	6.13194444444444	1258	813	903	830	1140	1375	729	895	1682	925	723	1136	0	409	1279	872	904	499	0	896	70	1320	730	2816	768	1124	1383	1070	967	610	525	861	976	936	876	1412	814	1212	768	676	722	675	967	1028	1719	1681	1459
71	WT_pacrAB_1	6.68638888888889	1371	1428	1138	705	876	1165	734	882	1069	1160	986	911	9	398	809	1009	618	734	3	755	0	955	1140	2938	873	1031	1198	1043	862	869	455	513	1273	991	1019	972	687	671	1017	919	830	1022	886	1468	1085	1086	1641
72	WT_pacrAB_1	7.24083333333333	1150	1119	1101	1203	917	1348	846	1313	1183	966	847	1142	0	505	857	807	726	758	16	1147	80	957	605	2683	898	1604	1134	1468	860	642	543	345	1311	949	1218	1513	1009	615	760	786	712	625	1319	1330	1314	1371	1312
73	WT_pacrAB_1	7.79527777777778	1662	884	1328	778	426	1232	640	1071	670	1095	273	1137	60	588	737	1094	727	796	0	666	37	1439	640	1930	788	860	1050	1050	996	689	215	480	1138	719	1390	1052	1269	422	767	669	813	909	1281	1262	1082	1324	1646
74	WT_pacrAB_1	8.34972222222222	1596	995	1219	647	659	944	403	974	1046	791	527	832	25	715	853	545	812	816	49	849	137	1149	1275	2734	623	772	577	660	616	760	374	611	1409	640	845	951	640	544	651	623	403	826	1297	844	442	1423	2372
75	WT_pacrAB_1	8.90416666666666	909	927	442	578	464	775	403	731	859	666	747	597	3	367	770	469	954	505	77	944	188	492	1170	2662	762	408	586	651	530	374	421	547	790	756	425	691	399	401	670	559	491	825	856	569	796	609	2408
76	WT_pacrAB_1	9.45861111111111	701	690	1042	846	798	784	374	964	671	824	552	320	0	163	490	492	910	539	225	730	581	419	1232	3148	710	659	924	696	644	424	284	757	782	730	798	700	340	681	690	351	320	616	767	783	417	371	1692
77	WT_pacrAB_1	10.0133333333333	450	757	876	576	507	616	346	603	628	693	506	528	42	515	649	408	643	668	380	1225	604	573	1752	2967	756	565	463	648	368	662	194	578	639	790	378	547	609	588	736	749	560	418	573	501	553	361	1223
78	WT_pacrAB_1	10.5677777777778	850	520	812	455	602	356	362	685	763	356	851	673	2	195	617	484	444	723	337	741	609	469	2154	3030	463	484	312	576	565	327	232	537	543	702	694	412	274	856	553	519	343	428	623	484	550	611	1422
79	WT_pacrAB_1	11.1222222222222	422	265	721	384	593	436	230	1015	638	154	508	592	22	265	333	285	492	425	489	709	291	522	2496	3819	571	648	323	443	524	523	245	544	578	385	845	460	670	515	652	391	509	468	597	792	671	604	1484
80	WT_pacrAB_1	11.6766666666667	693	525	500	565	735	579	217	1038	574	337	560	241	2	338	408	372	699	647	558	737	265	623	2672	3463	531	475	354	494	369	348	383	820	425	441	413	379	695	450	523	472	438	440	490	579	414	919	1459
81	WT_pacrAB_1	12.2311111111111	537	735	623	399	471	364	422	1168	714	465	580	315	0	284	548	370	515	613	889	734	289	382	2001	2772	616	470	348	381	439	688	307	667	424	500	482	295	374	394	449	532	370	944	407	654	460	508	1297
82	WT_pacrAB_1	12.7858333333333	522	265	335	788	529	528	502	1028	633	485	407	577	1	266	272	575	477	534	824	609	270	568	3290	2102	782	271	400	389	409	146	181	714	626	411	373	551	487	437	388	251	174	538	589	410	476	484	1437
83	WT_pacrAB_1	13.3402777777778	635	593	671	328	368	740	502	1456	359	724	334	236	3	331	331	398	709	332	541	935	521	388	3733	1981	565	824	507	523	642	626	447	501	476	425	393	355	220	453	364	295	289	253	668	444	442	434	1190
84	WT_pacrAB_1	13.8947222222222	701	869	888	525	480	700	151	1063	643	742	252	856	36	192	372	560	320	364	398	933	473	296	3946	1400	422	526	482	461	512	530	382	686	383	450	457	525	740	527	306	471	597	510	441	546	559	470	912
85	WT_pacrAB_1	14.4491666666667	350	309	519	234	374	293	267	1162	476	401	426	520	8	496	295	237	461	615	559	1130	484	332	3526	1350	389	222	330	533	332	488	329	726	475	407	593	454	328	517	471	460	62	325	436	253	361	413	1141
86	WT_pacrAB_1	15.0036111111111	555	553	267	408	403	486	126	1018	491	714	211	289	203	238	301	511	509	399	693	1004	363	438	3978	1126	507	349	416	366	271	549	378	564	334	423	397	182	341	691	292	455	597	441	443	412	317	489	1115
87	WT_pacrAB_1	15.5580555555555	524	846	312	479	273	437	390	1070	282	480	490	513	85	232	565	535	445	447	417	742	455	570	5100	1214	659	632	486	827	716	514	488	709	225	489	343	591	327	411	375	393	493	324	454	518	400	213	926
88	WT_pacrAB_2	0	10	19	24	4	35	0	4	0	4	1	3	9	0	3	2	0	3	35	19	5	0	0	1	0	0	4	1	2	0	0	0	1	0	1	0	2	39	49	0	0	3	3	0	5	0	2	35
89	WT_pacrAB_2	0.566666666666667	0	3	24	1	83	0	0	3	55	0	1	36	3	3	0	0	2	0	0	57	1	4	1	93	1	0	3	18	20	3	0	63	32	0	1	43	38	0	69	67	1	2	9	31	52	50	4
90	WT_pacrAB_2	1.12111111111111	2	0	19	18	0	86	1	1	43	0	0	32	3	3	20	122	3	54	2	2	13	53	20	0	0	19	2	12	27	49	0	73	18	29	3	40	69	49	40	78	12	47	1	1	53	18	28
91	WT_pacrAB_2	1.67555555555556	3	1	54	15	0	88	2	31	149	0	0	1	0	80	43	6	6	67	2	0	14	26	0	37	0	0	4	16	0	2	61	0	48	31	16	57	2	1	1	5	77	1	29	4	38	46	59
92	WT_pacrAB_2	2.23027777777778	37	3	34	68	3	18	3	0	14	2	19	49	0	50	158	181	49	53	1	2	28	4	131	65	128	1	84	57	47	4	0	26	128	4	59	50	60	149	11	58	8	53	67	75	15	14	10
93	WT_pacrAB_2	2.78472222222222	30	84	19	80	467	166	0	0	163	131	171	19	0	50	295	247	163	168	2	139	157	154	25	138	211	60	165	0	356	101	46	0	126	201	163	178	0	403	30	194	36	49	179	123	152	171	94
94	WT_pacrAB_2	3.33916666666667	607	678	592	528	548	738	22	76	497	744	575	767	1	79	524	594	166	188	2	449	338	626	52	237	347	472	601	314	386	330	149	192	656	640	740	593	483	485	801	304	220	492	349	280	247	190	333
95	WT_pacrAB_2	3.89361111111111	1045	957	866	1058	831	799	0	22	1625	1593	2288	970	18	319	1266	903	252	580	27	547	278	1352	97	617	877	964	1213	1203	975	789	185	948	1241	1003	878	1277	850	666	1277	842	773	819	1078	703	1243	1278	772
96	WT_pacrAB_2	4.44833333333333	1170	941	1505	859	1248	856	349	690	1944	1685	1218	1328	4	513	1332	1462	643	1046	0	1190	486	1479	436	574	1282	862	1167	1309	1032	957	570	630	1472	1072	773	1042	1142	1148	930	1386	826	1215	894	959	1319	877	1412
97	WT_pacrAB_2	5.00277777777778	901	805	1131	1004	1084	955	239	1060	1496	1135	1203	912	1	821	1223	974	899	644	1	1566	74	1619	488	951	1028	867	1033	1470	1015	1129	676	773	848	836	1051	1194	911	1317	1487	1207	958	901	770	1090	949	1195	2185
98	WT_pacrAB_2	5.55722222222222	1086	824	910	878	1341	957	264	902	1683	997	960	1135	30	602	1424	1121	758	1273	27	1121	334	912	596	1925	945	1081	1049	747	1008	1063	544	708	961	797	1061	604	799	1145	996	1152	1180	990	1251	1022	852	776	2039
99	WT_pacrAB_2	6.11194444444444	758	840	1090	769	1192	1306	290	539	1084	1198	864	951	118	546	1253	867	1092	1561	16	1242	110	1363	832	2706	968	1073	1223	424	1113	1195	382	373	975	995	813	971	898	687	774	1213	689	1236	1020	1107	709	1089	2014
100	WT_pacrAB_2	6.66638888888889	891	1212	899	1349	951	1229	605	902	1529	735	440	785	5	515	873	983	774	1119	117	1696	160	1393	955	3792	1334	1025	866	978	1400	979	561	166	1089	1196	827	867	546	750	696	840	1182	1084	1152	518	914	1177	1140
101	WT_pacrAB_2	7.22083333333333	978	990	1014	1026	734	517	872	1085	928	1134	790	1394	38	743	707	1202	726	1021	3	707	377	1073	995	2888	1009	749	690	1019	591	1253	522	529	877	976	702	727	302	1266	1164	1101	910	667	1073	1001	1143	946	1615
102	WT_pacrAB_2	7.77555555555555	1065	689	1158	1517	792	742	987	1141	921	622	677	1174	62	606	855	1000	642	1058	1	1114	426	1123	1181	4030	1348	981	861	1011	547	1198	415	466	1256	855	1038	947	742	996	826	901	905	1185	916	1348	1144	1016	1464
103	WT_pacrAB_2	8.33	646	722	1143	599	479	412	543	1361	901	1116	548	1287	0	346	562	843	1232	521	34	1246	298	1446	1258	2976	667	1091	396	869	1351	699	499	532	1058	630	522	740	931	744	810	291	857	1425	707	1009	818	1041	1610
104	WT_pacrAB_2	8.88444444444444	849	751	812	511	814	921	407	1366	754	488	568	916	28	466	740	307	905	620	19	1075	422	696	1394	2815	737	947	501	350	383	762	517	679	646	565	549	544	602	477	342	461	408	681	744	670	498	848	1784
105	WT_pacrAB_2	9.43888888888889	544	592	647	534	821	610	319	477	817	929	319	392	27	506	851	426	707	642	72	1024	156	332	1846	2436	463	308	553	777	770	580	133	682	809	686	550	425	324	507	395	538	251	726	757	538	550	526	2595
106	WT_pacrAB_2	9.99333333333333	542	417	485	621	1092	408	252	1035	716	464	1005	299	26	389	522	478	580	438	39	1096	370	591	1756	2128	548	536	371	658	551	561	273	687	636	418	399	233	602	694	357	309	390	272	521	729	495	673	1552
107	WT_pacrAB_2	10.5477777777778	403	605	599	621	437	503	237	1003	638	668	610	443	28	360	389	691	557	519	5	757	119	301	2689	2487	470	524	704	567	403	331	242	664	685	527	320	314	370	564	586	473	617	412	900	383	451	352	1576
108	WT_pacrAB_2	11.1022222222222	333	372	592	474	592	563	220	524	767	355	522	313	2	387	489	321	468	700	68	971	135	377	1973	2665	538	665	561	269	707	379	245	488	864	302	534	565	607	481	457	358	282	489	519	456	634	278	1522
109	WT_pacrAB_2	11.6566666666667	701	527	607	541	623	511	188	898	606	799	151	178	51	394	346	249	415	452	9	406	216	458	3406	2362	451	595	425	481	353	507	421	748	827	551	264	403	389	633	378	312	522	339	514	366	531	301	1489
110	WT_pacrAB_2	12.2111111111111	290	191	826	575	284	484	271	715	556	406	406	256	0	221	572	323	538	239	3	952	341	330	3159	2688	349	394	596	393	521	602	287	610	616	645	520	284	503	272	73	299	316	305	416	403	349	489	1153
111	WT_pacrAB_2	12.7655555555556	340	417	430	574	280	386	282	417	787	709	429	195	0	315	280	355	438	536	32	1250	217	493	3841	2517	461	542	484	493	648	499	248	597	862	558	258	672	410	227	294	219	446	449	269	337	359	571	836
112	WT_pacrAB_2	13.3202777777778	738	673	320	617	496	403	250	474	365	324	347	785	31	274	411	244	235	652	25	434	374	547	4899	2193	482	473	586	459	210	534	192	492	617	426	440	475	388	251	332	312	470	279	494	325	359	442	1049
113	WT_pacrAB_2	13.8747222222222	504	420	437	347	443	263	140	392	357	641	357	554	3	268	393	488	302	292	62	930	765	470	5202	1681	430	343	582	762	436	312	337	595	409	564	216	302	534	356	238	240	387	373	300	392	520	330	776
114	WT_pacrAB_2	14.4291666666667	474	497	484	356	426	165	150	846	480	386	348	339	2	134	448	402	408	443	55	694	491	358	4872	1883	404	514	418	262	530	274	400	716	556	657	522	352	432	590	405	504	501	394	337	438	396	226	755
115	WT_pacrAB_2	14.9836111111111	226	291	1027	593	291	688	150	621	470	458	444	639	45	301	560	320	266	355	219	543	329	317	6827	1177	429	383	245	536	190	392	359	643	363	620	530	241	311	301	270	260	348	194	321	470	241	440	1253
116	WT_pacrAB_2	15.5380555555555	402	284	431	259	407	372	34	508	294	528	373	150	14	283	66	400	476	132	95	642	286	270	5558	1089	424	348	305	416	302	327	564	719	602	445	335	267	620	450	286	57	361	230	293	228	249	469	1274
117	WT_pmarRAB_1	0	2	1	2	3	6	3	1	2	4	1	4	4	2	6	2	60	5	0	1	0	1	3	1	5	3	8	5	16	2	2	35	0	1	36	97	4	48	1	12	3	3	2	4	2	4	4	30
118	WT_pmarRAB_1	0.591111111111111	83	83	6	66	37	108	2	63	28	39	65	1	85	89	120	124	33	20	47	9	133	49	23	133	3	72	13	40	104	55	53	95	114	16	93	47	45	132	104	45	3	8	64	118	64	53	51
119	WT_pmarRAB_1	1.14555555555556	0	1	85	125	243	59	30	28	95	2	130	186	79	126	248	90	131	39	37	1	141	94	31	12	137	10	17	7	154	10	80	53	50	91	85	178	63	56	97	101	140	83	1	22	38	49	40
120	WT_pmarRAB_1	1.7	86	135	184	0	277	40	180	43	93	87	82	111	95	25	166	318	99	102	0	185	30	336	3	149	134	28	43	166	166	144	66	60	169	149	159	159	124	77	241	88	76	61	133	95	212	38	406
121	WT_pmarRAB_1	2.25472222222222	305	121	375	197	183	511	280	94	264	127	551	107	11	22	452	529	162	26	34	146	291	161	222	197	83	174	89	59	135	23	201	292	105	449	247	333	216	319	328	222	63	229	232	74	182	318	294
122	WT_pmarRAB_1	2.82944444444444	748	554	413	404	1027	464	154	249	767	373	512	367	98	523	1307	693	516	383	38	622	470	379	221	345	279	326	518	334	366	514	212	380	484	756	696	536	601	586	578	678	328	372	429	942	459	590	628
123	WT_pmarRAB_1	3.38388888888889	1330	1626	1583	1583	2360	1951	232	145	1577	2015	2178	1958	157	1122	3206	2304	518	881	0	1677	480	1561	307	699	1448	1219	1605	1705	1163	1077	778	1483	1217	1647	1493	1561	1388	1783	1993	1300	422	1615	1200	1416	1763	1538	955
124	WT_pmarRAB_1	3.93833333333333	2453	3311	3511	3218	4222	3884	335	480	3805	4182	5194	3957	121	2497	6577	3965	949	2724	20	3018	1093	3457	263	1848	3043	3825	2915	2729	4026	3661	2134	3905	3602	3657	2991	3524	2227	3533	4563	3720	2381	2654	3166	2873	2891	3235	2342
125	WT_pmarRAB_1	4.49277777777778	4501	4645	4445	3946	5868	5140	644	1838	7720	5488	7972	4408	227	2963	10122	4862	2765	3801	129	4747	551	3924	635	2506	4577	4402	4607	4724	5208	4691	4570	5120	4154	4685	4859	4938	3977	4613	5544	5063	4306	4588	4513	4074	4665	5257	4334
126	WT_pmarRAB_1	5.04722222222222	3884	4747	3929	4831	6426	5558	1423	6408	6711	6290	5450	6093	42	2954	10166	4323	4156	3990	81	4254	237	5048	655	4068	4450	5774	5361	5672	5947	5872	5177	6168	5895	5063	5756	5536	5495	5129	5662	4736	4692	4997	4946	5070	4819	4824	7491
127	WT_pmarRAB_1	5.60194444444444	3955	3322	3504	3515	5242	4002	1678	5923	4643	4984	4993	4345	137	3532	6777	3369	3569	3480	39	4629	242	4092	756	8534	2953	3307	3845	4993	4250	4542	4995	3711	4335	4253	4074	4539	4487	3803	3668	3393	4103	3959	4169	3913	4453	3861	8410
128	WT_pmarRAB_1	6.15638888888889	3787	3064	2785	3405	4046	3322	2289	6839	5091	4235	3490	4505	184	2933	4484	3815	2302	2904	80	3448	162	3615	774	7551	4128	3270	4015	3532	4285	4375	3916	3757	4119	3265	3775	3762	2847	4137	4107	2775	4811	5506	4468	4075	3514	3973	6941
129	WT_pmarRAB_1	6.71083333333333	3025	3527	2748	2353	3108	3701	3181	4060	3580	3765	3495	4179	216	2801	4236	2935	2893	2706	54	2661	170	3143	728	10092	3216	3153	3474	3208	4116	3392	3158	3057	4410	4972	3802	3424	3339	3470	3729	4094	3818	3605	3522	3916	3835	4022	5082
130	WT_pmarRAB_1	7.26527777777778	2907	3270	3324	2707	3374	3461	3859	3805	3232	4230	3641	3820	125	2541	3679	2792	2716	3084	94	2966	144	2557	888	10536	2393	3115	3416	2932	4636	4257	2468	2753	4003	3091	2341	3176	2785	3133	2970	2751	2997	3300	3719	3934	2700	3559	4706
131	WT_pmarRAB_1	7.81972222222222	2164	2220	2285	2427	2793	2878	3867	3519	3496	3506	2849	2655	65	2264	3743	3107	3468	2833	3	2353	122	2533	909	8778	1834	2329	3012	2860	3939	3826	1932	2313	3619	3496	3132	2664	2514	2860	3124	2808	2927	2915	2670	3251	2758	2720	4285
132	WT_pmarRAB_1	8.37416666666667	2285	1434	1644	1941	2018	2541	3700	3159	3017	2566	3382	2735	113	2496	3653	2478	2111	2100	59	2082	294	2286	1153	7671	1855	1938	2279	2218	3440	3455	1919	2538	2899	2606	2742	1924	2344	1832	1766	2043	1941	2805	3136	1862	2268	1713	3926
133	WT_pmarRAB_1	8.92861111111111	1722	2010	1936	903	1890	2367	3393	4733	2808	1723	2183	2149	50	1929	2978	1679	1677	1470	29	1810	420	1729	732	6592	1341	1675	1832	1629	3975	2383	1435	1871	2198	1708	1474	1811	1921	2085	1604	1714	2091	1561	1769	1702	1754	1911	4165
134	WT_pmarRAB_1	9.48305555555555	1938	1445	1470	1464	1492	1724	2914	3278	1886	1375	2093	1910	49	1588	2319	1939	1363	1760	55	1369	634	1894	770	7837	1698	1307	2126	1570	2802	1523	1288	839	1387	2066	1444	1356	1992	1466	1816	1367	1661	1457	1866	1373	1437	1538	2992
135	WT_pmarRAB_1	10.0375	1561	1046	1328	1305	1587	1735	2057	3018	2132	1815	2198	1576	9	1140	1974	1716	1680	1230	61	1700	1590	1330	1078	7568	1499	1652	1638	1295	2142	1593	1355	1470	1375	2068	1486	1524	1419	1572	1325	1789	1047	1472	1853	1767	1991	1374	3790
136	WT_pmarRAB_1	10.5925	2173	1762	1756	1488	1390	1565	1976	3299	2201	1256	1188	1425	31	1205	1164	1918	1427	1903	65	2007	1925	1357	436	7812	1568	1424	1364	1734	2060	1225	653	1083	1679	2071	1513	1701	1301	1669	1599	1265	1444	1721	1644	1438	1631	1588	3745
137	WT_pmarRAB_1	11.1466666666667	1364	1567	1432	1822	1515	1113	1799	3014	1228	2002	932	1639	0	1447	1334	1456	1253	1335	0	1900	3331	1308	678	8901	1442	1429	1360	1589	2127	1874	994	1521	1638	1597	1712	1635	1110	1553	1842	1298	1470	1292	1766	1500	1156	1232	3756
138	WT_pmarRAB_1	11.7011111111111	1479	1276	1362	1471	1275	1081	1943	3016	1547	1546	1662	1218	93	1632	1062	1910	1092	1140	31	1998	4762	1493	767	8742	1565	1379	1250	1308	2072	1389	1407	1341	2072	1482	1766	1345	1603	1422	1527	1817	1671	1194	1735	1235	1410	1275	2878
139	WT_pmarRAB_1	12.2558333333333	1578	1307	1258	1498	1231	1320	1307	2893	1324	1750	819	1310	67	1502	906	944	1239	1029	39	1796	5714	1404	489	7782	1602	1229	1657	1510	2599	1391	1633	1235	1797	1217	1248	1368	1685	1469	1295	1397	1392	1407	1678	1583	1334	1051	2208
140	WT_pmarRAB_1	12.8102777777778	1732	1353	1718	1563	1337	1567	1493	2859	1353	1453	1258	1297	183	1035	1340	1460	1491	1759	22	1505	2715	1329	612	7885	1178	1255	922	1256	2433	1625	1347	1583	1291	1604	1216	1419	1640	1646	1714	1429	1133	1151	1599	1585	1348	1045	2402
141	WT_pmarRAB_1	13.3647222222222	1614	1406	1291	1388	957	1250	1032	2825	1481	1383	947	1448	31	937	1409	1554	1057	1144	1	1735	2448	1550	431	6649	1207	1285	1274	1000	2015	1471	1695	1083	1718	1401	1467	1582	1487	1108	1306	1206	1561	1405	1358	1454	987	1492	2941
142	WT_pmarRAB_1	13.9191666666667	1009	1530	1282	1551	1057	1159	1453	2674	1262	1932	1433	1461	64	981	1019	1065	1129	1131	1	1528	2020	1237	788	6020	1431	1218	1000	1004	1822	1322	1379	1692	1757	726	1243	1256	1839	1287	1282	1271	1516	1568	1408	1171	1119	1367	2125
143	WT_pmarRAB_1	14.4736111111111	1529	851	1088	906	1306	1153	1185	3328	1199	982	1139	857	104	905	975	1100	863	1363	27	1841	1989	964	786	4656	1194	1112	894	1507	1979	1166	1252	1077	1058	1367	1565	1139	1297	1083	1263	1140	1019	1354	1724	1363	974	1058	1853
144	WT_pmarRAB_1	15.0280555555556	1624	1150	859	750	1149	1122	1120	3505	984	1212	846	837	160	1050	974	969	1123	1700	0	1361	1781	1033	587	3915	1008	928	1010	1516	2176	1414	1489	1167	1240	1132	1333	724	1646	1648	812	1337	968	1214	1348	1106	909	804	2064
145	WT_pmarRAB_1	15.5822222222222	828	1181	1078	947	767	1290	1243	3194	1467	1729	743	695	565	995	1156	1042	813	835	33	1430	1481	1280	596	3293	1019	1380	1234	1302	1479	1261	1481	1212	1571	1256	1423	1125	1132	1041	1114	725	1097	1254	797	1252	1057	1355	1847
146	WT_pmarRAB_2	0	56	4	49	4	0	47	48	83	41	0	0	66	14	40	24	75	1	5	61	2	0	12	62	1	12	2	0	1	0	0	33	0	21	72	0	0	72	64	50	78	0	1	3	1	2	0	33
147	WT_pmarRAB_2	0.591111111111111	70	150	130	70	151	145	100	129	125	84	85	42	88	86	152	130	70	0	0	73	84	172	6	36	110	87	139	60	58	0	60	177	141	127	122	197	1	91	147	78	42	143	38	32	167	60	164
148	WT_pmarRAB_2	1.14583333333333	178	58	165	129	149	268	173	57	106	76	176	214	27	159	423	265	141	157	5	126	139	68	119	192	237	214	58	77	96	133	11	222	162	141	184	200	78	136	166	178	83	3	152	280	159	144	139
149	WT_pmarRAB_2	1.70027777777778	54	216	67	166	171	109	172	110	217	271	262	352	451	203	291	154	205	96	3	146	37	183	98	171	395	74	51	212	270	154	150	154	182	176	164	138	78	188	271	265	81	147	364	74	152	97	53
150	WT_pmarRAB_2	2.25472222222222	225	352	263	432	426	128	58	165	264	572	428	384	244	165	855	516	235	353	3	219	128	277	149	566	290	130	168	183	62	160	185	71	291	219	224	207	98	360	665	298	318	94	247	92	190	255	187
151	WT_pmarRAB_2	2.80916666666667	596	602	509	668	765	797	185	184	958	928	1214	1069	224	441	1707	838	526	461	0	683	295	713	180	456	683	444	374	666	644	326	278	522	508	690	863	527	370	676	1047	821	444	594	291	314	632	460	742
152	WT_pmarRAB_2	3.36361111111111	1098	1635	1410	2272	2152	2116	344	345	2559	2522	2441	2458	203	982	4442	4428	1014	1256	2	1068	1595	1485	507	587	2042	1700	1078	1930	2058	1720	880	1126	1758	1566	2280	1576	1129	1298	3096	2748	1642	963	1479	1843	2008	1758	1009
153	WT_pmarRAB_2	3.91833333333333	3032	3009	3303	3585	5177	5189	610	1146	4535	4286	5987	6153	159	1567	9611	5171	2034	3169	83	2545	2131	2769	530	1209	3766	2881	2733	3300	4034	3706	2321	3372	4024	3616	4043	3406	3252	3494	5880	5026	3446	2700	2924	3260	2957	3458	1981
154	WT_pmarRAB_2	4.4725	3892	4364	3834	5153	5608	5339	1551	3776	9085	7062	6612	6073	214	3455	8965	6521	3920	4481	216	4325	3041	4504	1342	1845	4720	4610	4740	5784	5380	5150	3937	4382	4547	5382	5365	5442	4018	5058	7291	6827	4707	5140	5047	5229	5283	5871	4469
155	WT_pmarRAB_2	5.02722222222222	3656	4262	3917	3838	5680	4923	2372	7556	7206	6648	7079	4644	182	2937	6175	4076	4936	5399	133	4193	2591	4196	1125	2907	4534	4273	3730	4167	4870	5630	6015	4935	6149	5526	6198	4798	4317	3387	4468	4181	4870	5512	3496	4278	4602	4680	9146
156	WT_pmarRAB_2	5.58194444444444	3027	3984	3597	3939	4798	4456	4492	8869	5818	4739	5094	4136	133	3743	4725	3920	4176	4277	25	4768	2184	4363	2191	5268	3320	4365	3257	4515	4912	3796	4796	3407	4714	4507	4344	3996	3784	3758	4209	4173	4816	4577	3886	4432	3592	4216	7284
157	WT_pmarRAB_2	6.13638888888889	3351	3201	3328	3804	4173	3828	6644	5294	4693	4434	3971	3862	89	3566	3813	3245	3914	3749	66	4382	2950	4053	2044	7621	3184	3004	2876	4869	3957	4269	3919	2851	3873	4225	3407	3595	2730	3431	3761	3329	3166	4356	3877	4148	3440	3870	7747
158	WT_pmarRAB_2	6.69083333333333	2868	2265	3525	3425	3094	3420	6563	3818	3884	4514	3195	4084	258	2549	4152	3034	3160	4011	102	3903	2874	4490	1633	9419	3740	3535	2431	3678	3714	3681	2837	3000	3382	4049	3559	3805	2425	2805	3592	3459	3672	3711	3408	3378	4222	3713	4393
159	WT_pmarRAB_2	7.24527777777778	2751	2510	2777	3623	2547	3373	4618	3918	3841	3559	3493	3604	179	2750	3906	2727	2181	3310	4	4598	2947	4334	2678	11673	2928	3590	3166	3299	3651	2822	2656	2792	3612	3908	3480	3021	2317	2661	3262	3461	3147	2859	3557	4116	3255	3724	4273
160	WT_pmarRAB_2	7.79972222222222	2115	2000	2999	2597	2784	3174	4266	4407	3839	3308	2568	1953	80	1855	2922	3178	2180	2974	145	4481	3802	2964	2815	8737	2965	2998	2907	2032	2740	3533	2597	2034	3624	2755	2959	2743	2205	2340	2584	2577	2539	2150	2995	2933	2405	2949	4794
161	WT_pmarRAB_2	8.35444444444444	1397	1455	2070	1831	2897	2412	3817	4871	3479	2564	2875	2459	299	1594	2796	1922	1789	1640	71	3869	2729	3007	3179	10542	2283	1981	1773	2500	2707	2470	2509	2199	3098	2291	1976	2036	2332	2183	1842	1752	1357	1717	2004	1996	2348	2149	4276
162	WT_pmarRAB_2	8.90888888888889	2004	1755	1780	1329	2088	1594	3445	3930	2963	1862	2528	2163	104	2291	2035	1107	1171	1658	36	3333	2171	2166	3646	7830	1691	1678	1201	1712	1443	2019	1669	2218	1967	1707	1825	1696	1685	1237	1281	1203	1306	1841	1644	1704	1894	1973	4934
163	WT_pmarRAB_2	9.46333333333333	1163	1165	1749	1359	1961	1391	3558	4693	2072	1334	2254	1498	97	2579	2144	1015	966	1343	53	2283	1268	1558	5723	6346	1764	1241	1267	1158	1288	1575	2307	1513	1445	1880	1504	1700	1390	1144	1357	1075	974	1320	1809	1534	1548	1347	5150
164	WT_pmarRAB_2	10.0177777777778	1466	1887	1712	1424	1064	1291	3085	3114	2538	1502	1971	1191	58	1729	2130	1214	1063	1207	40	2148	1515	1565	6898	5941	1507	1486	1449	1612	1338	1387	1563	1276	1440	1447	1119	915	1571	2157	1345	1054	1188	577	1450	1646	1065	1897	5471
165	WT_pmarRAB_2	10.5722222222222	1161	1298	1278	1491	1359	1066	3342	3744	1226	1516	1670	1427	1	1804	1112	1176	1040	707	84	1703	1214	1163	9488	5734	1299	1333	1599	1536	1331	1482	1231	1165	1594	1491	1126	1592	947	1290	1199	872	865	1084	1262	1030	1523	1354	4498
166	WT_pmarRAB_2	11.1269444444444	992	1186	1203	1762	1101	1333	2694	3998	1656	1186	1229	1323	118	1347	1422	1448	745	754	17	2119	1461	1022	10337	4874	1731	1319	1596	1114	996	862	1925	1493	1080	1544	1224	994	962	1359	868	926	970	977	1161	855	1405	1253	3912
167	WT_pmarRAB_2	11.6813888888889	947	1344	1461	1168	1326	1566	2978	3287	1208	1094	1002	1240	126	1130	1021	884	893	742	3	1359	1769	1039	11942	5628	1586	1516	1710	917	919	1286	1722	1189	1561	586	1283	1230	1153	927	812	1256	1128	990	1389	1398	1199	1309	3164
168	WT_pmarRAB_2	12.2358333333333	1009	1368	1364	1228	936	1181	1982	3458	1382	1108	1016	1151	122	962	1147	1246	1204	1003	125	1302	1151	1617	11648	5629	1600	1100	1145	1085	1513	1507	1619	1306	1138	1224	1666	1375	1175	1149	972	1007	1048	1155	1258	1347	1463	1442	3489
169	WT_pmarRAB_2	12.7902777777778	999	1137	1115	1186	1514	865	2539	3748	1457	1594	700	896	45	1102	1021	1196	612	1082	0	1332	915	831	12994	5197	1172	1121	841	952	1150	1282	1482	1184	1340	1324	778	1130	860	1419	1076	980	962	885	1133	1310	997	1350	2891
170	WT_pmarRAB_2	13.3447222222222	1179	1563	1066	923	1163	984	1106	3896	1026	1158	1109	1018	103	1354	954	1213	862	1276	12	1076	813	827	13037	3689	1118	1134	1288	630	828	1226	1753	1579	1162	901	1168	1303	1404	1046	738	1014	1004	1002	1215	1009	1325	917	2718
171	WT_pmarRAB_2	13.8994444444444	1120	1260	1230	960	799	1418	1646	3858	1004	1374	1070	1256	595	591	1126	838	618	966	111	1383	890	1175	10250	3402	1680	994	1615	801	841	1492	1550	1232	1189	987	896	848	886	1275	874	1256	926	965	1150	873	1157	874	2463
172	WT_pmarRAB_2	14.4538888888889	1013	800	882	1255	1053	834	861	3394	1269	1375	778	854	452	926	979	822	713	775	27	1558	1084	1129	11023	2572	1224	1119	1015	1039	993	1003	1757	1318	1322	1287	1212	918	862	1204	704	882	999	1153	1260	1052	948	909	2156
173	WT_pmarRAB_2	15.0083333333333	732	1216	1392	1178	1056	1047	1119	3634	1082	1029	1123	858	645	477	1270	1149	950	1003	23	1185	475	1001	8139	2765	666	894	1731	1034	825	1143	1115	1494	658	1103	820	1103	934	1189	946	954	1033	1015	1082	1355	760	1168	2200
174	WT_pmarRAB_2	15.5630555555556	826	1150	1018	952	954	662	1476	2951	1240	1118	976	1002	198	501	409	821	814	895	103	1101	626	1234	6691	2942	1028	1139	979	1144	788	1167	1006	999	1416	799	822	818	772	1319	761	460	1198	1149	1103	790	849	1236	2129
175	WT_pmicF_1	0	99	63	38	148	96	58	67	170	242	169	72	78	38	124	98	98	7	78	102	70	96	55	73	166	134	16	36	115	44	135	38	137	172	57	90	11	21	150	2	57	36	159	78	65	10	212	157
176	WT_pmicF_1	0.627777777777778	359	124	300	153	351	155	318	404	663	366	271	514	258	136	290	217	104	380	162	232	321	551	143	504	197	164	265	549	188	156	202	350	410	489	369	360	295	192	180	446	202	297	63	266	347	189	113
177	WT_pmicF_1	1.18222222222222	130	153	201	404	435	389	389	596	773	577	279	238	348	389	222	132	553	354	87	271	396	343	163	290	100	372	320	362	312	582	351	216	185	377	301	199	298	272	265	343	89	367	217	211	337	485	515
178	WT_pmicF_1	1.73694444444444	162	224	378	153	183	349	494	509	670	320	372	370	205	224	331	143	270	207	45	172	269	320	141	243	128	225	233	288	209	80	352	158	309	146	228	156	310	180	270	228	515	209	97	262	551	133	356
179	WT_pmicF_1	2.30194444444444	183	205	292	118	579	636	565	751	542	430	893	436	179	279	443	232	422	150	50	186	387	351	218	456	407	156	368	62	360	47	451	314	779	279	332	197	409	420	313	126	237	323	154	256	443	416	275
180	WT_pmicF_1	2.86638888888889	145	359	665	508	1021	659	631	673	987	1342	962	534	39	353	990	403	211	195	44	464	462	447	335	355	573	158	237	374	283	544	282	126	523	387	399	275	240	405	254	437	259	174	397	285	398	236	400
181	WT_pmicF_1	3.42083333333333	972	792	1305	969	2111	1712	978	657	2465	1817	2379	1981	61	381	2106	1124	69	637	7	551	879	1382	153	678	690	472	976	728	832	912	1067	915	1071	1223	1172	1062	574	909	1303	620	330	547	841	610	582	1090	223
182	WT_pmicF_1	3.97527777777778	1686	1429	1412	1721	4192	2782	1276	1051	4958	2849	6467	3138	85	1071	3110	2304	296	849	13	1553	1303	1948	207	1044	1780	1752	1682	1616	1552	2138	3154	1709	2565	2215	1969	1719	1915	1434	2178	2253	1317	1450	1386	1594	2140	2429	1217
183	WT_pmicF_1	4.52944444444444	2272	3112	2423	3072	4819	3619	1342	3267	6091	3732	4627	3764	119	1920	6375	3195	855	2746	94	1723	1519	2986	309	866	2585	2451	3101	3340	3183	3463	5662	3279	3424	3555	3506	2633	2763	2500	2470	2799	781	2307	2164	2137	3204	3531	1574
184	WT_pmicF_1	5.08388888888889	2954	3477	2691	2772	4463	2829	1822	5381	5106	3528	5482	2981	63	2381	4847	3942	1644	2795	50	2122	2521	2611	262	1064	3958	3688	3982	3211	3661	4147	5700	4679	4031	3796	4080	3799	3916	3565	3549	3705	3101	3100	4015	3778	3694	3868	2441
185	WT_pmicF_1	5.63833333333333	2660	2944	3351	2839	4580	3768	1367	9384	5372	5134	4124	4033	103	2484	6205	3594	2535	2495	5	1546	2461	2945	358	1153	3423	4195	4286	4031	4610	4319	4611	4377	4827	3942	4723	3720	3405	3594	3357	3223	2787	2218	3618	3562	3929	4043	3196
186	WT_pmicF_1	6.19333333333333	2980	4828	4642	4199	5246	4017	1141	8026	6900	5852	4989	4771	244	2495	4797	4328	2128	3466	127	2377	3481	4311	281	1459	4445	3825	5801	4889	5589	4920	3952	3919	5365	5369	4688	5389	4383	4682	4488	4165	3513	4192	4778	4288	4637	4585	4225
187	WT_pmicF_1	6.7475	4291	4531	3911	4762	5093	4054	1538	8445	6944	5276	3797	5938	148	2802	4689	4810	2562	5229	93	3128	3445	5360	166	2245	4929	4358	5618	5225	6419	6550	4025	3934	6470	5583	4468	4527	5247	5060	5066	4927	3647	4240	5387	5313	4614	5927	5241
188	WT_pmicF_1	7.30222222222222	4941	5175	6022	4942	5379	5906	1441	6979	6779	5969	5332	5450	191	2960	6412	4425	3091	5322	41	2877	4354	4620	290	2566	4479	5955	6146	5359	6780	6285	4777	5029	6900	6134	5979	5148	4845	6418	4787	5111	4710	4916	6162	7421	5858	6122	5967
189	WT_pmicF_1	7.85638888888889	4523	4357	4302	3481	4767	4434	1474	6244	7128	5401	5024	5762	256	4055	5998	5211	3617	6301	196	2846	3875	4110	349	3177	4604	4927	6010	4664	6289	5160	4400	4105	6711	5184	5135	5250	4499	5674	5378	4993	4360	5347	5752	7129	6985	5826	7897
190	WT_pmicF_1	8.41083333333333	2395	2285	3296	2418	4818	2615	1677	4202	7718	3369	5149	4465	176	4231	5988	4646	4399	7437	107	3322	3093	2446	489	5537	3738	2814	4920	2838	6617	2989	3843	2818	3895	4728	3024	2527	5201	3353	3488	4379	3301	3868	4832	4779	4307	3671	7336
191	WT_pmicF_1	8.96527777777778	2316	3481	2739	3238	4657	2458	2091	3501	6947	3254	4928	2495	75	4823	6214	4005	3707	6345	75	4290	3120	2829	80	5109	3170	2701	3538	2777	5770	2098	4531	2548	3152	2393	2551	2291	2520	3214	2535	2500	1672	1929	3154	2647	3392	3359	9499
192	WT_pmicF_1	9.51972222222222	2441	3502	2619	3379	3282	2041	1879	3582	5988	3613	3212	2095	146	4761	4562	2533	4288	6084	73	3057	3652	3313	279	4495	3653	3634	2576	3068	4558	2702	4222	2253	3579	3027	2351	3004	1885	3171	3087	2848	1366	2369	2808	2586	2853	3084	8558
193	WT_pmicF_1	10.0741666666667	2175	3376	2613	2718	1579	2696	1866	4198	2556	3246	3682	2937	162	4593	4727	2048	2519	5560	185	3713	2314	3234	180	5680	4267	3074	3544	2832	3348	3238	3904	2449	3510	2951	3922	2895	2259	3257	2473	3153	1767	2093	3236	2737	3856	3915	8982
194	WT_pmicF_1	10.6288888888889	3104	3486	2908	3047	2239	2961	2366	3799	2102	3851	1158	3026	23	5093	3150	2326	1580	3858	74	4173	2127	4223	136	5939	3698	3166	3241	2976	2664	3358	3857	2469	3937	3482	2965	3400	2579	3438	2977	3086	1682	2263	3668	3316	3596	3507	5909
195	WT_pmicF_1	11.1833333333333	2339	3725	3007	3417	2487	2487	2205	2820	3208	3919	1892	2620	155	5144	1648	3555	1917	3027	178	3483	2013	3585	126	5247	3719	4304	3208	3131	3300	3707	4101	2355	3017	2898	3543	3525	3444	2999	3327	3427	2037	2470	3583	3245	4230	4126	6851
196	WT_pmicF_1	11.7377777777778	2302	3484	2664	3294	1778	2604	1957	2997	2967	4040	1689	3123	81	3714	1558	2629	1754	2703	171	3467	2446	3079	95	5594	3903	3104	2735	3174	3202	3170	3582	3134	4107	2573	2816	3720	3291	3826	3196	3072	1823	2957	4009	3280	2616	3582	3790
197	WT_pmicF_1	12.2922222222222	2672	3886	3212	3629	1844	2515	2051	2531	3777	3767	1561	3051	72	3851	2076	2730	1618	3458	148	3622	2509	3221	184	5184	4280	3116	2981	3156	3048	3041	4149	2930	2855	3447	3159	3508	2260	3661	3003	3489	1842	1914	3598	3346	3457	3399	2981
198	WT_pmicF_1	12.8469444444444	2397	2660	2851	3207	1366	3130	1709	3245	2406	3161	1729	2797	180	3884	2439	2945	1658	2308	5	3108	2516	3707	290	5015	3149	3375	3389	2793	3887	3675	3656	3033	3257	2628	2814	2850	3138	3994	2786	2954	1751	2124	3023	2826	2668	3316	4373
199	WT_pmicF_1	13.4013888888889	2368	3714	3408	3268	1965	3025	2132	2590	3025	3522	1525	2835	42	3280	1875	2668	1889	2443	63	3665	2340	3523	62	5687	3392	2747	2246	2655	3814	2799	4163	3072	2456	2383	2821	2573	3181	2668	3212	3295	1382	2525	3615	2719	2796	3075	3131
200	WT_pmicF_1	13.9558333333333	2114	3405	3176	3404	2190	2254	2099	2537	3717	3777	1825	2732	30	2925	1887	3052	1533	2959	143	3256	2501	3508	31	3299	4190	2896	2160	3414	3557	2792	4573	3571	2254	2855	2841	2753	3154	2921	2417	3235	1916	2822	2897	2647	3556	2864	3097
201	WT_pmicF_1	14.51	2237	3023	2463	2770	1263	2397	1828	2004	3218	3353	1487	2034	41	2883	1668	1974	1670	2219	86	2925	2725	3161	192	2652	3149	3080	2558	2486	4198	2787	3871	4187	1918	2448	3209	2017	3641	2835	3002	3179	1991	2324	2927	3184	2372	3424	2804
202	WT_pmicF_1	15.0644444444444	2134	2865	2525	2931	2253	2028	2606	2052	3495	3016	2050	1860	70	2681	1916	2138	1165	2657	119	2960	2112	2955	322	2790	3127	2458	2260	2668	4134	2999	3120	3368	2904	2223	2596	2243	2525	3346	2591	3527	1874	1993	2889	2455	3309	2354	2908
203	WT_pmicF_1	15.6180555555556	2223	2365	2041	2683	2476	2251	2333	2560	3522	3111	1221	1942	79	2639	1785	1492	1411	2202	17	2580	1671	2631	2	2116	2944	2838	2810	2327	4055	1980	3761	2960	2419	2890	3047	2160	3224	3478	2959	2885	1863	2339	3227	2398	2812	2617	2019
204	WT_pmicF_2	0	24	66	170	151	0	52	224	140	259	97	116	141	92	225	114	162	8	69	111	347	164	221	54	188	66	51	92	18	63	138	144	135	115	79	102	132	3	3	0	193	156	24	188	129	3	72	108
205	WT_pmicF_2	0.628055555555555	535	148	186	241	350	453	502	662	448	226	465	509	280	359	202	245	288	204	144	125	205	172	193	201	442	453	615	390	83	189	372	119	478	262	297	202	277	539	183	335	149	229	308	183	517	224	536
206	WT_pmicF_2	1.1825	321	274	404	138	364	144	388	324	187	433	385	226	218	424	622	342	342	287	38	164	336	470	286	206	193	240	234	326	252	250	162	505	339	352	413	400	330	266	327	272	322	227	312	313	324	243	268
207	WT_pmicF_2	1.73694444444444	454	95	238	299	589	461	301	504	472	235	293	227	232	246	464	327	202	454	190	343	102	76	319	339	261	305	296	350	467	310	254	315	225	341	271	251	283	504	232	220	86	316	77	169	160	411	157
208	WT_pmicF_2	2.29166666666667	192	230	163	256	414	337	587	312	470	387	138	201	281	245	497	217	268	263	72	222	252	383	261	262	201	216	294	219	289	311	524	364	256	380	224	272	257	108	371	280	299	313	94	157	148	244	205
209	WT_pmicF_2	2.84583333333333	275	257	157	369	574	460	616	491	431	474	509	462	205	397	697	385	278	252	47	250	295	206	213	332	181	305	233	162	439	438	153	286	482	467	348	276	337	506	445	321	84	238	333	204	282	298	301
210	WT_pmicF_2	3.40027777777778	630	677	831	811	1314	899	896	507	1530	952	1734	653	54	646	1756	1592	247	631	31	183	632	536	149	600	676	247	814	948	1244	863	934	1024	904	905	801	908	751	816	681	811	477	398	540	810	518	584	514
211	WT_pmicF_2	3.955	1188	1459	1221	1440	2846	1984	835	919	2488	2344	3026	2166	38	1197	4050	1893	924	748	5	982	967	1559	175	501	1439	1205	1429	1793	1769	1963	1575	1857	1840	1737	1376	1983	1736	1659	1885	1560	737	1346	1206	1270	1671	1633	791
212	WT_pmicF_2	4.50916666666667	2425	2432	2315	2071	3128	2191	1150	2582	4678	3601	4342	2986	140	2038	5112	3396	953	1542	4	1102	903	1921	256	574	1678	1829	2070	2134	2674	2499	4391	2250	2736	3228	2314	2226	2608	2976	3182	1969	1787	2262	2552	2531	2843	1734	1614
213	WT_pmicF_2	5.06416666666667	2271	3283	2461	2815	3109	3390	1652	3387	6063	4015	3664	4262	98	2186	4954	3393	2488	2796	232	1787	930	3224	268	905	3098	3371	3370	3925	3999	4246	6268	3595	4430	3477	3685	4153	3634	3632	4178	3411	2262	2090	2708	2962	2745	3344	2622
214	WT_pmicF_2	5.61888888888889	3361	3373	3402	3199	3342	3037	1411	9923	4473	4895	3828	4006	155	2489	5398	3055	2585	2617	99	1576	1105	3958	295	1290	2582	3154	3394	4128	4163	3721	5408	3988	4427	4200	4275	3988	4219	3890	3746	3921	2591	2115	3382	3313	2928	3256	3301
215	WT_pmicF_2	6.17333333333333	3825	4526	3698	4570	4989	4810	1677	8612	5396	5132	4951	4541	186	2969	4810	4642	2549	2912	147	2416	1227	4198	242	1678	4507	3547	4345	5189	4664	5555	5309	3402	5091	5449	5183	4552	4021	4617	4884	3804	3385	4194	4862	4466	3912	4889	3886
216	WT_pmicF_2	6.7275	4086	5277	4203	4739	4479	4541	1191	9509	7417	6338	3524	5295	347	3217	5517	3971	3745	3975	162	2873	1272	4732	220	1747	5490	4505	4552	5136	5286	7084	4519	6066	6427	4995	5782	5001	4930	4695	5255	4752	3673	5217	5583	5768	5101	4452	3755
217	WT_pmicF_2	7.28222222222222	4397	5083	4938	6224	4853	5181	1115	7051	7109	7510	3915	5430	203	3414	4898	5638	3257	4932	4	3068	1532	5260	511	2658	7246	5682	5755	6927	6338	6784	5908	6296	7184	6281	5375	6296	5323	6536	6184	6920	4372	5487	6530	5683	5267	5867	4106
218	WT_pmicF_2	7.83666666666667	5165	4892	5040	5979	4679	5561	1583	6955	6594	7136	4569	6165	198	3936	6239	5308	4174	5721	421	3027	1851	6111	422	3457	7179	5682	6450	8081	6919	7952	5061	5498	7481	5984	6455	6405	6208	6572	5467	6067	5710	5749	7389	6320	6271	5848	5983
219	WT_pmicF_2	8.39111111111111	5250	5052	4644	5063	5711	5392	1170	5825	7675	5751	5053	6997	170	3719	5003	5599	4587	4819	422	4158	2312	4671	266	4814	6459	4712	5047	5535	6337	6515	6151	5897	6081	6407	4212	5430	4369	4734	5364	5217	5402	5855	7914	7817	5277	5459	6006
220	WT_pmicF_2	8.94555555555555	4160	2551	4185	2986	5645	3914	1069	5660	7646	5614	4840	5461	260	4224	5153	5243	4591	4328	221	4190	2073	4777	218	4809	5808	2925	3164	3776	4451	4232	6594	4532	4525	3661	2734	3401	4348	3940	3944	2724	3715	4003	5375	6287	3960	5197	7486
221	WT_pmicF_2	9.50027777777778	2576	2903	1991	2099	4998	2444	1452	4654	6800	3601	5436	3824	6	5190	5279	2576	3467	3990	41	4303	3161	2504	345	3990	3383	2385	1894	2550	2256	3146	6915	3591	2248	1936	1993	2738	2897	2305	1975	2455	1839	2221	2566	4036	2764	2749	7302
222	WT_pmicF_2	10.0547222222222	1956	3085	1754	2728	4230	2301	2022	3932	6038	2565	4460	2827	139	4523	4896	2603	2508	2254	147	4142	2463	2941	176	5649	2392	2858	1921	2606	2370	2816	7935	3187	2309	2609	2167	2309	2185	2917	1948	1927	1641	1720	3099	2850	2251	2105	6461
223	WT_pmicF_2	10.6091666666667	2020	3351	2003	2331	3467	2182	1270	4796	4943	2328	4912	1885	41	5398	4882	2691	2181	1375	72	4498	2129	1951	478	7500	2833	3114	2026	2456	2193	2344	7874	2410	2574	2835	1909	3214	1994	2688	2279	2408	1311	2049	3252	2596	1523	2498	7531
224	WT_pmicF_2	11.1636111111111	2683	2736	2357	1895	1954	2365	1462	3717	2181	2579	3313	2272	48	5181	3049	2335	2037	1694	106	4196	1949	2466	320	5772	3174	2738	2081	2578	2298	3051	8373	2237	2908	2692	2912	3058	2080	2160	2636	2563	1961	1765	3316	3191	2070	1949	6244
225	WT_pmicF_2	11.7180555555556	2217	3114	2196	3322	1216	2695	1462	3178	2560	2905	2444	2620	149	4594	2304	2878	1782	2149	216	3859	2507	1958	415	6446	2492	3384	2196	2747	3058	2850	7153	3110	2812	2589	2472	2831	1677	2586	2109	2681	1943	2231	3441	2922	2415	2726	5341
226	WT_pmicF_2	12.2727777777778	2233	3263	1599	2336	1420	2446	2128	2882	2257	2868	1492	2865	51	4267	1813	2680	1475	2508	268	3758	2911	2471	182	5806	3200	3172	2249	1985	2180	2553	7567	3329	3110	3027	1911	1938	1599	2509	2496	2504	1392	1444	3093	2526	2318	1792	4436
227	WT_pmicF_2	12.8272222222222	2143	3138	1956	2666	2045	2655	1951	2947	3010	3035	1463	2268	25	3805	901	2941	2043	1817	149	3873	2701	3517	129	5738	3409	3193	2241	2545	2421	2404	6877	3384	2791	2473	1781	2528	2047	1803	1724	2742	1837	2459	2761	3142	2282	2484	4044
228	WT_pmicF_2	13.3816666666667	2034	3135	1850	2386	1592	2297	1258	2140	2805	2766	1374	2677	234	3936	1741	2215	1810	2188	248	3618	2996	2833	248	4529	2734	2856	1889	3434	2067	2417	7562	3324	2286	2365	2070	2459	2082	2386	2099	2494	1802	1286	2728	2395	1823	2531	3019
229	WT_pmicF_2	13.9361111111111	2194	2830	1936	2321	1244	2241	1358	2604	2006	2893	1374	2207	197	3295	1936	2702	2298	2016	333	3411	2805	2502	203	5177	3089	2765	2096	2108	1861	2543	5888	3690	1948	2620	1942	2885	1943	2480	2192	2491	2189	1990	3416	2100	1935	2608	3158
230	WT_pmicF_2	14.4905555555556	1931	2100	1932	2000	1621	2473	1788	2723	3665	2274	1480	1736	180	2984	2055	2763	1476	2677	625	3126	2695	2141	346	4302	3141	3449	2075	1885	2213	2182	5936	3327	2181	2454	2461	2568	2048	2254	2463	2239	1997	1826	3279	2580	2790	2175	3215
231	WT_pmicF_2	15.0452777777778	2466	2909	1733	2261	1808	2052	1445	2621	3223	2188	1126	2513	128	2271	1880	2687	1241	2104	333	3555	2447	1878	153	3583	2369	2753	1564	2139	2318	2406	4082	3049	1486	2024	1883	2388	1570	2464	1963	2540	1666	1588	2849	2890	2161	2101	3101
232	WT_pmicF_2	15.5991666666667	2191	2713	1503	1598	1712	1569	1686	2650	3468	2111	1304	2179	126	2493	2068	2155	1523	2041	432	3053	1959	2301	257	2847	2435	3105	1947	1562	2255	2228	3751	3822	1884	2312	1800	2212	2179	2487	2107	2112	1327	1954	2356	2555	1662	1858	2704
233	WT_pompF_1	0	124	151	141	132	164	178	142	140	110	185	80	96	70	52	87	245	104	65	34	165	218	157	249	3	103	17	36	107	0	66	147	114	33	139	207	174	5	197	165	13	45	145	150	99	27	78	74
234	WT_pompF_1	0.639722222222222	395	305	344	544	386	426	572	282	402	285	590	386	245	308	272	485	103	276	255	472	425	505	240	424	228	200	209	181	245	148	472	434	278	220	304	298	470	476	426	370	137	389	237	417	530	391	657
235	WT_pompF_1	1.19416666666667	377	347	538	253	409	385	195	337	321	469	439	447	442	287	572	382	382	258	137	476	687	597	327	263	430	284	328	349	428	303	135	224	442	258	302	247	193	140	377	240	338	188	256	320	165	376	137
236	WT_pompF_1	1.74916666666667	305	500	432	185	443	489	220	446	280	292	389	612	235	285	372	328	415	335	91	314	281	370	118	370	399	202	312	384	548	238	160	360	364	408	226	183	143	53	372	257	210	400	364	477	237	307	545
237	WT_pompF_1	2.31527777777778	601	599	461	465	786	425	403	317	863	1040	634	396	306	304	619	279	310	905	56	240	507	618	323	372	566	653	285	664	437	770	226	347	674	676	617	489	468	478	484	574	412	328	450	668	443	658	458
238	WT_pompF_1	2.87833333333333	1061	911	722	715	1208	949	474	593	1431	1239	1181	1404	59	232	1382	1094	615	787	37	458	697	1335	257	545	891	942	879	861	643	388	259	748	946	1013	557	655	651	637	1001	799	726	662	905	324	990	1267	541
239	WT_pompF_1	3.43277777777778	9035	8603	7720	9519	5940	9635	586	959	9250	9117	11795	10348	211	471	5669	9552	910	5072	100	1073	1511	8615	365	729	7163	5872	6548	8797	5969	7231	831	6475	7753	8387	5453	6139	4289	5466	7803	8987	2062	4583	7973	4995	6395	6277	1357
240	WT_pompF_1	3.98722222222222	21693	21330	23316	22667	22215	21092	736	1038	22803	23669	27255	22436	203	2395	19848	20114	2625	15896	428	9289	2752	19312	454	1487	19326	17252	19112	21968	20679	19139	6627	15843	21156	21482	16978	19230	13140	16804	19833	20252	14069	16477	18285	17473	17823	18909	6068
241	WT_pompF_1	4.54166666666667	25830	21770	24745	27651	29719	24423	1511	5959	48083	27358	35523	25725	651	2717	30328	21347	10747	22132	674	13932	1356	20702	402	2275	21342	23551	23957	25619	21012	23647	14317	22163	26599	25275	23904	23334	22093	23306	23281	21547	21339	25920	21461	21655	21693	22847	11938
242	WT_pompF_1	5.09611111111111	27588	27685	30186	24147	32375	24684	1023	10214	42539	28704	31038	25143	465	6274	26440	21927	17408	22120	223	14272	1216	24373	670	6306	27125	28241	30556	29020	32806	29436	20118	24761	34211	30039	28879	29096	25118	27087	24270	24459	23142	29077	26995	26865	31114	31056	28684
243	WT_pompF_1	5.65055555555556	24510	19532	28342	22186	27210	19190	1476	20781	27794	20980	20566	17757	455	9635	20017	17097	22097	19829	478	15272	571	18285	560	7662	17834	21198	23169	25239	24528	23185	22744	18434	26338	22484	21932	21276	19584	22775	19159	18614	23243	22608	22719	23938	25140	23756	40504
244	WT_pompF_1	6.20527777777778	22655	20165	24899	19478	22297	18082	1934	16859	21308	18758	13576	16059	339	11226	18666	16411	21119	19779	560	17647	410	17621	1020	14671	19526	22164	23368	24343	26573	23563	11338	15358	22981	22696	21881	22240	20277	21300	20105	20456	19333	21338	26292	25550	24443	24257	42636
245	WT_pompF_1	6.75972222222222	22362	19780	24329	20446	20364	18548	1933	15696	15325	19237	13834	18134	537	12724	16780	16897	18941	16405	426	22483	608	19304	1482	21323	22348	22698	22298	24891	25764	23386	9235	12541	22675	20842	19509	22122	19311	21198	18258	20531	17760	22392	28101	25934	23262	27851	42036
246	WT_pompF_1	7.31416666666667	24253	25410	27833	24196	21737	21533	1767	12884	15706	24156	14844	21104	291	14391	17029	19289	17650	18609	607	21868	442	23374	1166	36116	25342	26568	26179	28870	28308	27286	7058	13233	26341	27736	24468	24261	20971	24660	20980	22169	19161	23156	29915	31502	28252	28902	28577
247	WT_pompF_1	7.86861111111111	32050	27885	30337	29105	20028	24939	2201	9062	15921	27023	13085	22216	418	14752	14507	20201	16388	21493	478	23664	568	24795	850	45891	27805	27454	29624	30488	36514	32258	7598	13036	29799	31275	24557	27985	24388	31584	23919	24423	21689	28000	33683	34036	35284	34092	26641
248	WT_pompF_1	8.42305555555555	30527	32110	33605	30116	22779	26894	1967	7744	13863	29557	14733	22721	403	18244	16051	23248	17730	22983	335	24205	532	30258	1490	47722	28851	30052	33104	33487	38455	33061	5957	13105	33821	36340	30123	30875	27158	31677	27691	30655	26308	26072	34750	33050	35359	34644	28971
249	WT_pompF_1	8.9775	29201	18480	31013	18573	20863	30192	1911	7597	14893	18341	17322	22984	578	18110	16867	20732	21225	26384	712	24100	902	15194	1465	55892	18567	21413	36901	18244	39282	28939	6628	11656	23182	28730	27225	21752	30756	20393	21854	20686	27463	29014	31246	29202	27875	25607	28965
250	WT_pompF_1	9.53194444444444	17565	14108	15011	13936	22880	23069	2344	6889	15698	14380	15714	14305	525	16223	15395	18694	21034	18118	478	26382	1899	13795	1653	51046	13140	14101	25491	15847	39765	15800	5417	9923	13790	16678	16051	14220	15383	14012	13957	14822	16377	17225	17469	16453	14388	15770	29795
251	WT_pompF_1	10.0863888888889	14985	14110	14610	12459	24408	15580	1858	5638	15624	13431	17783	13560	274	17244	16943	13433	21554	14194	522	24539	1846	13588	1675	42853	14090	14092	18313	13814	37996	14605	5426	7888	12481	14445	15256	13158	14461	15460	13597	13443	13660	15156	15499	13764	13334	13824	22963
252	WT_pompF_1	10.6411111111111	14342	15355	15379	14024	25106	16100	1910	5666	15771	12649	20175	11726	286	17330	18035	13502	21391	12542	409	23232	4499	12056	1286	40362	13647	13626	16537	13661	33574	14955	5601	6019	12670	13479	12024	13003	12791	11092	12373	13760	12648	13119	15406	15711	15302	14424	14333
253	WT_pompF_1	11.1952777777778	17140	14459	15390	14036	27412	15975	3084	5146	15935	14311	18257	12713	338	16248	19470	12123	15146	14459	574	23087	7181	13711	1736	51697	13522	13399	16385	12896	33497	14965	5847	6125	14105	15877	14146	14194	12349	13642	14591	13459	12046	13459	16603	17539	15859	13924	14245
254	WT_pompF_1	11.7497222222222	14182	15631	15224	14366	22091	15606	2556	5617	15069	12502	17892	13620	208	15234	16942	12102	13683	12976	321	20601	15951	15591	931	40211	16410	14927	16188	15343	30566	14295	6301	6603	13871	15523	12302	13064	15477	13299	12310	13699	11905	13064	15897	15289	15545	14167	13869
255	WT_pompF_1	12.3044444444444	13669	13417	14825	15632	21474	14491	2165	4886	13197	13843	11067	12002	387	14391	13178	12442	12688	14063	369	21210	14109	13519	897	27645	14771	13333	15122	15710	25997	13816	5659	7455	13212	15304	14218	14126	14744	13175	13258	13705	13017	13112	16471	16378	15098	15447	13483
256	WT_pompF_1	12.8588888888889	14004	14232	14295	15887	20792	16005	1904	5002	10462	14343	10294	12394	231	12429	10500	13497	12235	13065	311	21024	14676	14278	1053	21936	14436	14855	14360	13959	21622	14792	5952	6355	13827	14414	12681	14307	15603	13901	11898	12376	12569	13770	17326	16301	14922	13447	12349
257	WT_pompF_1	13.4133333333333	14165	12997	13179	13879	16224	13768	2020	5329	11550	14308	9970	12304	412	13799	11095	12351	12555	13907	640	22228	16828	14988	998	16408	15092	12673	15994	12929	20040	15312	6519	8560	13974	13267	12965	13861	15327	13062	12348	11997	13079	12820	16158	14855	15146	15669	12895
258	WT_pompF_1	13.9677777777778	16090	14915	15130	16383	17839	15554	2186	4836	10336	14493	10438	12612	314	11182	10976	12639	13340	13307	550	21108	15237	14583	755	16861	15152	13204	15274	13740	17168	15739	7401	6591	12816	15050	13963	14919	15365	13659	14172	12446	12244	14036	15627	16623	15571	15024	14308
259	WT_pompF_1	14.5222222222222	14575	14546	14753	13113	17409	14485	2276	4914	8762	14204	10806	12575	214	11581	10439	11530	12467	12481	437	20837	14165	16251	1035	15093	14463	13005	15767	14519	14003	15428	8414	7539	11251	14175	12551	14291	15444	14582	13419	13579	12098	13598	16914	15148	14343	15394	13281
260	WT_pompF_1	15.0766666666667	15772	14006	14610	13681	16615	16246	1734	5247	10038	13755	11084	13535	305	12429	9690	12807	13331	13271	438	20349	11485	14732	764	12914	14588	13567	15412	14271	14293	14470	8756	7464	14321	14644	13566	14276	13385	14645	12072	12144	12998	13897	16019	16784	14201	15328	10816
261	WT_pompF_1	15.6311111111111	15117	14362	16231	12833	19365	15074	1890	3902	9248	13663	9632	11842	469	11701	8683	11822	10835	12899	726	21531	8451	14046	976	10477	13114	15038	11856	15211	14865	14172	9833	7984	12971	13686	12947	13287	17080	13065	10304	13532	11919	12082	16265	15385	14256	13538	13212
262	WT_pompF_2	0	147	45	132	288	116	184	104	174	89	87	155	169	128	106	191	140	81	126	107	3	75	114	109	183	46	159	264	43	124	35	2	35	45	180	234	184	97	80	145	99	47	82	183	60	227	197	88
263	WT_pompF_2	0.639722222222222	293	685	484	444	274	568	322	340	242	259	325	373	505	299	372	554	220	328	189	280	288	274	262	620	542	516	485	476	679	466	182	252	357	431	416	213	289	243	377	342	176	155	325	277	583	427	291
264	WT_pompF_2	1.19444444444444	308	362	477	155	765	326	141	286	510	416	457	488	118	347	338	501	409	133	252	285	481	417	372	735	336	415	309	297	341	322	253	430	493	321	536	591	601	342	271	479	523	253	313	261	439	431	338
265	WT_pompF_2	1.74888888888889	291	396	581	532	380	296	231	282	426	306	230	324	108	181	464	277	699	476	126	134	225	115	204	587	387	209	193	277	351	364	230	113	366	619	425	424	425	172	418	377	453	197	358	339	398	284	437
266	WT_pompF_2	2.30333333333333	621	295	691	776	688	486	172	250	663	603	549	767	201	205	469	576	614	555	223	389	431	719	411	580	338	445	583	644	359	299	338	403	336	439	240	481	513	201	260	401	266	412	454	714	312	374	281
267	WT_pompF_2	2.85777777777778	1020	862	1300	1469	1009	993	231	491	1044	733	773	955	96	290	1340	807	589	481	5	474	580	450	534	833	1171	804	904	516	628	718	535	409	1100	651	579	634	778	690	630	551	611	901	693	817	724	866	705
268	WT_pompF_2	3.41222222222222	7080	7831	9488	8883	5838	8209	406	359	4297	7295	5040	6438	231	843	3971	6862	1439	2871	161	1668	1598	7282	343	606	10835	9046	9479	10259	4788	5960	866	2679	6349	6464	5858	5217	6505	7613	8498	7870	3083	7044	5134	7185	5697	8190	1675
269	WT_pompF_2	3.96666666666667	22674	20924	22534	22183	22290	21243	751	1038	21639	21414	20512	20880	538	2914	19218	24312	6967	17301	285	12208	2229	23068	511	1579	22347	21684	22224	22980	21914	20653	9200	14824	21851	19882	19870	18980	21552	22524	23607	20970	19406	20503	17577	20907	22372	24814	5614
270	WT_pompF_2	4.52111111111111	27173	21059	29049	26267	29570	23030	1287	4008	33419	25638	36989	21826	478	5770	28556	27010	18629	25497	595	17660	1510	23336	501	3392	28080	27926	26302	28662	24125	24818	18375	24872	27312	26404	22807	25651	27916	27375	27518	27999	27078	24853	25200	25334	25297	26438	14368
271	WT_pompF_2	5.07583333333333	27063	26616	28854	28175	35530	26011	1731	11153	47640	31252	37432	29770	707	11473	29221	29409	24645	30716	614	19178	952	27522	630	7282	27029	28061	29854	32213	32054	33180	24497	26748	36482	33859	34819	30786	31833	31474	30468	29980	32725	32924	26135	32668	33672	35005	35484
272	WT_pompF_2	5.63055555555555	24720	19058	26254	21956	30179	20570	2455	17298	39957	22871	26691	23767	579	14106	24375	20900	26943	24277	349	20289	651	24088	841	8608	28601	23344	23777	25546	25206	25627	24173	19645	25570	26002	21629	22763	25363	24820	25567	24363	22196	23621	24466	25610	23868	27440	51912
273	WT_pompF_2	6.18527777777778	23483	20521	22563	20268	25001	20567	2065	20163	26992	23216	17579	24821	486	15500	21125	21617	20825	22322	659	27534	467	21950	1146	15991	26070	21445	22937	22621	25449	25635	15546	18063	25162	24040	21760	22159	20949	22632	23120	21392	23528	23093	24983	24939	26452	25844	47667
274	WT_pompF_2	6.73972222222222	22957	21018	23424	19617	24986	18357	2098	19273	18144	20418	14565	23839	442	16049	18893	21220	19759	22083	777	30885	643	23354	837	24421	26684	22769	22625	23335	26130	24025	11049	15612	24054	22016	21125	21510	21162	21666	21365	22061	21757	24065	22474	24909	24314	26070	49623
275	WT_pompF_2	7.29416666666666	26580	23473	26497	22411	24532	23170	1698	15535	18763	21654	15066	24753	575	17575	16664	20738	17919	23558	525	36424	505	25076	1058	35875	31575	26198	29355	29016	28111	28446	8865	12725	28117	26824	22156	24069	20759	24916	24131	25066	23863	25336	28931	30462	29145	29704	30284
276	WT_pompF_2	7.84861111111111	28786	25800	30039	26218	22773	24667	1274	12095	17604	27408	15030	26903	529	18285	15815	23452	16922	24934	656	39479	814	33554	871	49066	32432	27310	29986	31871	32742	33312	12074	14931	31530	30319	29426	27160	24809	27389	25648	26521	24917	29328	32226	32901	28944	30416	30649
277	WT_pompF_2	8.40305555555555	30609	28720	34969	30436	23696	28111	2493	11293	17541	30320	17080	31136	476	13456	17136	25260	19285	25618	724	39279	594	39256	1401	63481	33381	27591	31596	32366	36271	36765	11275	16405	34228	33151	30223	31635	27797	31106	27758	27238	25744	28171	34751	35319	36080	33876	31025
278	WT_pompF_2	8.9575	31827	30210	34310	35678	24815	27990	2117	9761	16882	31198	17101	31939	1230	16538	17093	21734	20284	27063	1174	37099	530	39704	1255	75478	31110	25687	32494	31396	32426	31654	11266	15474	32437	34464	32559	30711	31781	30607	26454	26090	23477	27751	32174	35201	36845	32263	33897
279	WT_pompF_2	9.51194444444444	29160	15140	27186	19023	25720	32037	1686	7268	17771	23944	16913	27148	688	18044	17433	18565	19281	24598	1700	33080	1049	35274	1146	77765	23325	14810	17965	17411	32471	33093	11998	12669	28669	25304	25478	25547	28357	22097	20117	17173	24932	26453	29408	25688	28531	26242	27059
280	WT_pompF_2	10.0663888888889	16521	13967	17929	14345	25442	20778	1484	7312	16561	17375	17454	25051	339	18754	18161	16402	19946	21650	8541	28427	2264	31784	1450	61114	15773	14905	14509	15249	26869	17950	10166	11510	19134	15916	14661	13863	17357	15165	13323	11582	14020	15579	17952	17410	15050	14887	19598
281	WT_pompF_2	10.6211111111111	16471	12685	17155	14645	26136	16033	2432	6895	16916	12852	18209	20870	386	19579	19308	12581	20229	16614	10131	26751	5423	19819	1161	50147	15612	13881	14618	14867	16414	14602	9270	11465	15539	14781	14944	12689	14255	13901	12939	12843	12876	12442	15398	15716	16067	14725	18084
282	WT_pompF_2	11.1755555555556	15313	12903	14018	14585	26256	15542	1742	5982	18668	14393	18478	14939	325	18323	17799	11670	18368	14696	9303	24797	7198	16293	1396	61666	13871	14344	13972	14189	16209	17035	10768	9153	14878	15385	14489	14120	14202	13197	12427	12798	12773	12493	14983	15389	15235	15175	17571
283	WT_pompF_2	11.73	15527	14327	14793	16363	25993	15431	2176	6382	16256	13089	19215	14013	253	14628	16751	10877	14075	13668	11853	20034	12921	16911	1496	43813	14218	13889	12668	15136	16210	15751	10715	7210	15562	14214	14564	15563	14718	14326	13116	12902	11367	13248	15446	16937	16083	15109	16395
284	WT_pompF_2	12.2844444444444	14462	13697	15507	16083	23384	17101	2105	5394	14638	16225	18065	15256	333	15844	15771	10478	13951	14250	13133	17616	10665	15826	606	33245	15141	14036	14278	15290	15431	13968	9821	6674	15734	14975	14478	15280	15921	14033	11845	12238	11484	13026	17102	13595	14939	13954	14943
285	WT_pompF_2	12.8391666666667	14480	12934	15006	15325	20453	16319	2507	6076	14542	14401	16054	14865	166	16575	14036	10067	13729	13069	18201	17859	9145	16666	1037	28463	13703	12762	15932	14867	15228	16316	10590	7170	13869	15115	13758	14053	16172	14646	13240	12039	13417	12960	16053	15900	13890	13850	16700
286	WT_pompF_2	13.3936111111111	14793	14788	14637	16330	19602	15883	2422	6063	11270	15866	12107	13992	352	14316	10736	9915	14015	14129	18196	15170	9016	15110	915	24328	13704	13019	15396	14122	15726	15352	10852	7776	16301	15148	13762	14417	17623	14947	13644	12165	13250	13481	17681	17691	14132	13737	15218
287	WT_pompF_2	13.9480555555556	15889	13746	15055	16381	21468	14405	2197	6109	10520	16179	11191	13919	528	14218	10529	10701	12991	14293	19580	15201	10647	16229	835	21956	13277	13582	15417	13903	15354	15808	11355	8876	17084	16302	15336	14742	16786	15661	11918	12319	11795	13023	16366	16182	17006	15011	16096
288	WT_pompF_2	14.5027777777778	16641	14593	16450	16713	18861	16603	1937	6086	7807	16492	9618	13626	551	13501	9954	11181	13044	12382	23122	15476	14961	16156	491	17164	13065	13514	15822	16224	15371	14606	11203	8684	14461	15729	13136	13652	16357	15591	12456	13795	12284	12830	16899	15931	14586	13460	14475
289	WT_pompF_2	15.0572222222222	19195	15110	15589	14037	20280	15567	2177	5885	9270	15793	9674	13338	614	13404	11036	11147	11251	12964	23911	15175	12139	16261	859	15583	12993	14552	15354	14346	16131	16095	11515	8203	14996	15493	14091	13376	19362	15650	12220	12430	11846	12584	17332	14685	13883	14692	14678
290	WT_pompF_2	15.6116666666667	17802	15207	15164	16363	18004	14772	2253	6115	10071	16418	10111	12188	480	12535	9582	11281	12314	14148	24747	13240	11334	14495	862	14408	14458	12627	13894	15536	14755	16181	10407	9221	13977	15310	13751	13742	18714	13779	11917	12950	10906	12315	15577	15201	14297	13528	13475
291	WT_prob_1	0	3	7	3	0	0	0	0	0	13	0	28	0	0	0	0	4	0	3	2	0	33	1	0	0	21	2	1	0	30	0	0	0	0	4	1	0	0	1	44	3	0	0	4	0	4	39	33
292	WT_prob_1	0.615555555555556	1	22	1	42	2	1	53	83	0	0	121	1	3	24	2	9	30	27	7	46	1	0	34	89	5	112	16	0	77	98	31	1	129	3	53	34	0	0	25	58	15	60	43	51	19	51	0
293	WT_prob_1	1.17	2	2	3	2	0	1	0	21	0	2	4	30	0	1	88	0	1	19	3	34	0	1	0	0	0	64	5	5	66	0	48	0	10	0	0	72	0	5	46	57	0	0	1	0	54	86	41
294	WT_prob_1	1.72472222222222	3	3	2	38	3	3	3	32	3	0	0	34	0	1	0	0	79	13	1	5	1	79	56	50	28	2	39	41	40	46	2	17	0	43	0	0	20	24	12	4	0	93	34	66	25	57	2
295	WT_prob_1	2.2875	17	16	0	0	1	0	2	0	54	0	1	15	0	27	41	0	78	0	1	0	2	14	0	0	0	0	0	1	1	3	4	50	1	2	36	36	0	2	22	0	1	3	26	0	46	43	71
296	WT_prob_1	2.85416666666667	75	3	3	1	0	27	2	1	56	0	74	0	21	0	40	0	44	52	2	0	1	1	2	14	0	145	0	1	0	0	0	3	78	56	0	87	100	0	0	19	66	85	1	0	10	0	41
297	WT_prob_1	3.40861111111111	92	8	20	31	139	18	0	0	57	50	97	20	0	0	161	41	0	8	10	83	148	150	11	133	62	1	32	40	145	1	44	0	11	68	107	39	38	37	12	23	7	0	88	37	21	53	75
298	WT_prob_1	3.96305555555556	314	99	136	110	118	142	58	37	357	268	645	183	8	93	326	272	4	5	1	84	28	317	12	81	182	122	189	47	302	28	30	182	196	250	275	275	0	94	244	159	156	97	126	99	107	272	1
299	WT_prob_1	4.5175	188	190	336	273	288	243	62	19	549	255	399	313	1	96	443	313	112	195	4	364	0	344	16	100	189	282	156	237	138	473	185	427	321	155	530	339	271	260	711	216	216	342	301	117	182	528	350
300	WT_prob_1	5.07166666666667	480	273	364	281	806	355	78	185	1111	670	814	430	49	196	376	574	348	224	66	404	111	503	5	126	293	400	217	369	310	566	247	246	647	430	531	623	439	717	230	451	353	193	389	498	608	264	624
301	WT_prob_1	5.62638888888889	525	1238	1306	844	757	414	182	918	1490	1368	1135	934	0	398	655	642	376	317	55	501	47	862	1	220	861	730	661	854	955	736	574	354	919	1083	707	923	524	1239	814	673	802	423	1156	967	654	1033	386
302	WT_prob_1	6.18111111111111	1257	1076	1445	1524	1088	896	467	786	2229	1457	1365	957	53	220	1208	1249	549	767	145	960	22	1039	74	470	1176	1810	1283	1424	1688	1224	332	1106	1859	1996	1306	1573	816	1263	1228	1533	982	1307	1496	1721	1518	1421	873
303	WT_prob_1	6.73555555555556	1309	1231	1480	1614	1400	1262	530	836	2323	1723	1120	1829	6	244	1306	1618	463	1320	69	1037	106	1512	101	694	1582	2112	1825	2091	2225	1626	628	1154	1928	2406	2303	1548	783	1317	1173	1493	1389	1153	1763	1789	2167	2221	512
304	WT_prob_1	7.29	1582	1465	1563	1235	1465	1191	656	1363	2969	1935	1529	1530	23	221	1208	1189	924	1463	48	1460	62	1379	71	456	1278	2237	1908	1508	2388	1650	656	1314	1777	1658	1692	1252	1167	1508	1255	1286	1850	1391	1814	1982	1974	1730	957
305	WT_prob_1	7.84444444444444	1767	1104	1262	1389	1415	822	650	1314	2337	1379	1282	1433	32	279	1224	1368	955	1700	70	1301	63	1330	55	429	1086	1340	1750	1491	2170	1108	699	1249	1765	1962	1271	1147	672	1155	1336	1070	1477	1267	1336	1376	1333	1362	1227
306	WT_prob_1	8.39888888888889	718	765	867	960	1042	870	1073	1908	2571	695	1050	698	15	359	1405	856	1354	838	0	668	96	987	16	314	713	759	1429	631	1950	682	1039	1215	919	1157	702	1207	806	549	775	604	615	759	849	864	871	653	1123
307	WT_prob_1	8.95305555555555	756	920	1225	1021	1254	920	988	2283	2559	947	1471	524	31	240	823	1098	908	324	0	803	169	1177	36	576	907	1136	1231	714	2158	825	634	1276	1098	1042	949	738	551	903	832	844	527	746	1052	1287	1187	998	1173
308	WT_prob_1	9.50777777777778	820	930	1249	1023	913	943	927	2060	1957	1139	702	800	47	797	1603	585	593	701	0	591	191	915	31	586	955	500	955	1113	1930	718	699	1365	604	1094	795	867	902	1078	640	651	892	782	1166	891	617	692	996
309	WT_prob_1	10.0619444444444	975	1109	1359	1019	492	806	1279	2924	1461	1012	1359	904	18	660	707	552	393	888	41	714	122	1015	110	642	713	904	1032	1109	1753	962	1105	863	978	843	843	1047	489	1241	1190	809	922	1051	999	1124	1245	1093	1042
310	WT_prob_1	10.6169444444444	990	1510	1268	1058	660	835	862	3179	1049	956	912	1071	1	1348	622	896	503	1142	43	1417	121	819	22	1021	713	949	1157	1602	1865	1074	1129	1477	1167	1043	702	613	587	913	950	980	856	965	884	1472	1182	1046	684
311	WT_prob_1	11.1713888888889	1030	1155	761	1273	803	944	454	2233	1373	1203	1041	893	95	822	603	1067	564	1447	1	779	243	1024	95	1146	1191	1015	1220	1093	1485	944	1028	1235	1330	1265	790	876	849	902	894	803	1051	1141	1680	1515	1213	1103	709
312	WT_prob_1	11.7255555555556	1201	951	1325	1215	1057	812	295	3931	1196	1369	819	848	131	532	873	725	848	1153	118	695	399	1055	31	748	1101	1381	1527	1171	1772	973	1397	1916	1250	981	1323	1145	542	1428	795	924	855	1401	1079	1070	1160	1250	560
313	WT_prob_1	12.2802777777778	1502	1656	1655	1373	676	617	424	3197	1182	1274	783	1061	43	727	838	1168	815	1056	66	1010	811	1281	66	961	1367	1419	1213	1327	1623	922	1300	1614	1233	1346	1459	1146	621	967	721	987	772	1015	1011	1471	1268	1228	557
314	WT_prob_1	12.8347222222222	1368	1147	1305	1421	1265	1010	340	2096	1273	1474	716	788	55	519	941	876	877	1170	264	1405	854	958	0	995	1227	1323	1371	1293	1705	1104	1675	1377	1463	1155	1209	1009	537	1228	799	862	892	1215	1527	919	1269	1508	618
315	WT_prob_1	13.3891666666667	1210	468	1601	1321	1140	1123	488	2908	1398	1475	614	1527	61	668	619	1154	847	1654	78	1433	981	1057	30	849	1463	1214	1352	1198	1666	1188	1629	1954	961	868	1036	1326	727	1674	836	1068	953	1263	1097	1331	1679	1020	508
316	WT_prob_1	13.9436111111111	1044	1591	1261	1259	1288	716	491	2880	1454	1415	719	953	0	553	363	1134	471	1019	343	1255	815	1188	21	471	1507	1428	1381	1134	2048	1234	2287	1394	1383	1455	952	1580	628	1342	1075	1143	1257	1216	1073	1578	1199	1390	333
317	WT_prob_1	14.4980555555556	1136	1078	1490	1260	1094	1469	456	3449	1375	1123	895	975	53	511	734	1026	935	1484	552	884	665	1165	1	839	1762	1661	1177	1124	2293	1228	2528	1974	978	1246	1150	1261	838	1564	881	985	890	1464	1004	1780	1296	1448	393
318	WT_prob_1	15.0525	1126	1838	1269	684	783	1148	664	3861	1631	1564	1020	1157	1	434	934	520	1273	1902	1046	1611	787	1072	0	570	1281	1173	1527	1314	1596	1249	1719	2377	1312	1086	1200	1184	977	936	900	753	1226	1856	871	1296	981	2359	451
319	WT_prob_1	15.6066666666667	1806	1207	1232	1126	1212	1110	307	3791	951	1408	1115	1506	31	280	763	997	1179	1205	1641	1334	869	926	114	609	1549	861	1112	930	2290	1221	2109	1709	1333	1204	1296	1314	876	762	1145	926	1246	1150	1269	1043	1190	1267	280
320	WT_prob_2	0	0	1	0	0	0	0	4	0	2	2	2	56	2	34	27	1	0	28	0	4	48	6	0	7	0	23	0	1	1	0	2	31	1	3	4	2	1	0	1	0	0	4	2	3	5	1	8
321	WT_prob_2	0.615555555555556	4	0	45	51	0	0	0	0	4	2	2	2	3	30	31	67	3	30	0	3	17	22	54	26	1	32	0	21	53	28	0	8	23	3	1	1	36	13	1	38	19	0	1	19	1	3	3
322	WT_prob_2	1.17027777777778	57	0	22	28	5	36	4	4	0	1	70	0	3	2	1	0	0	1	0	3	48	60	2	64	0	20	3	2	55	0	4	23	3	27	0	60	0	3	4	51	4	8	1	0	1	0	2
323	WT_prob_2	1.72444444444444	0	0	9	5	75	1	34	1	1	30	4	0	1	1	0	60	4	76	3	28	31	41	6	28	47	10	1	22	2	0	0	19	1	0	3	0	0	27	0	56	24	0	17	1	28	54	0
324	WT_prob_2	2.27916666666667	1	41	40	3	0	0	3	79	1	0	26	82	1	1	63	1	3	19	53	1	0	0	26	0	5	1	43	3	0	0	1	3	1	0	41	2	1	4	2	2	0	2	0	0	23	64	29
325	WT_prob_2	2.83361111111111	36	29	0	41	2	1	33	31	98	1	2	0	1	0	10	33	31	53	12	51	0	0	5	0	30	3	49	1	28	4	2	24	53	0	23	68	0	5	30	5	3	3	103	0	87	0	0
326	WT_prob_2	3.38805555555556	55	39	151	73	85	63	2	1	214	48	279	87	3	5	274	141	2	39	2	28	75	17	11	3	20	34	88	58	135	63	0	0	31	132	118	128	128	16	85	39	0	74	71	103	0	70	0
327	WT_prob_2	3.9425	165	239	90	156	187	141	1	0	430	393	389	183	1	186	495	253	350	166	0	141	135	191	19	17	55	247	384	256	199	88	92	9	326	289	123	173	253	272	77	249	125	64	272	101	51	316	73
328	WT_prob_2	4.49694444444444	468	174	208	108	285	329	58	6	730	457	369	315	0	154	448	607	312	356	1	204	72	300	3	19	284	390	268	84	278	299	179	182	525	237	299	377	169	182	339	470	287	266	262	168	274	224	220
329	WT_prob_2	5.05166666666667	556	274	671	324	565	383	147	438	705	501	488	763	9	194	702	503	329	344	0	529	145	652	3	34	208	426	506	132	399	676	319	88	317	535	294	637	605	868	1227	689	429	294	410	539	736	824	274
330	WT_prob_2	5.60638888888889	786	1008	849	685	816	994	145	1218	993	1192	1067	1208	0	256	950	1739	908	805	1	740	270	695	65	111	801	803	1105	695	1130	968	353	598	853	1177	952	1265	1001	1514	1538	1077	1216	1235	653	951	1260	1381	540
331	WT_prob_2	6.16083333333333	1372	1449	1570	1284	1071	1151	360	1192	1335	2273	910	1751	16	281	1058	1258	1213	1848	37	1009	161	1671	4	132	1782	1196	1311	1265	1873	1080	775	595	2017	2026	1417	1644	1870	2603	1712	1979	2050	1279	1352	1775	1639	2147	358
332	WT_prob_2	6.71527777777778	1851	1819	2249	1665	1805	1323	203	1173	2644	1947	1411	2388	34	483	1284	1537	2137	1600	0	1587	132	1841	72	264	1842	1668	1539	1895	1741	1683	1267	957	2419	1855	1787	1768	1467	1531	1888	1743	1852	1868	2149	2075	2286	1570	261
333	WT_prob_2	7.27	1470	1615	1370	1851	1432	1255	599	1237	2601	2332	1172	2241	0	198	1320	1544	1640	1595	68	1796	356	1993	16	245	1506	1348	1661	1741	1771	1611	1498	1039	3137	1908	1835	1581	1731	2412	2125	1656	1967	1772	1843	1864	2525	1821	832
334	WT_prob_2	7.82416666666666	1479	1151	1713	1832	1984	1751	325	1103	3215	1891	1877	2117	70	560	1462	1532	1391	1324	58	1465	532	2003	3	448	1343	1369	2037	1318	1632	2148	1447	1932	2962	1257	1241	1786	1634	1282	1380	1265	1610	2214	1545	2244	1954	1955	899
335	WT_prob_2	8.37861111111111	1434	929	1716	2054	1689	1448	568	1194	3260	2673	1611	2044	4	810	1352	1108	1423	1915	2	1720	324	1795	5	599	795	584	1255	878	1902	1532	1068	2158	1651	1556	1592	2000	1848	1594	821	597	1411	1839	1481	1677	1634	1756	608
336	WT_prob_2	8.93305555555555	829	769	897	1009	1361	582	492	1172	2683	718	2033	2237	73	750	1248	470	1498	753	18	1383	324	769	1	655	985	879	870	665	926	694	1234	1841	1002	750	616	943	703	802	616	678	833	613	1002	1123	899	825	1121
337	WT_prob_2	9.48777777777778	1076	1173	751	839	1907	428	545	1894	3445	938	1752	975	51	985	794	625	761	860	15	1340	316	871	1	653	939	1120	1078	1000	953	710	1534	1279	1302	1159	869	548	819	738	648	1036	892	788	1329	996	1107	1107	803
338	WT_prob_2	10.0422222222222	911	757	1224	811	1074	1087	736	1293	2710	854	1732	811	105	1454	853	423	537	881	20	449	732	787	107	490	892	820	1487	895	1028	1003	1581	1010	610	920	938	1131	590	890	1007	832	489	1258	932	1147	1536	1021	1158
339	WT_prob_2	10.5969444444444	1161	912	1077	1149	1178	1105	782	1629	2303	957	1535	885	1	1028	836	608	594	855	10	921	982	1002	60	778	994	854	769	1120	1459	761	1612	1527	882	1132	1021	601	1161	1125	561	730	624	1073	914	731	984	971	883
340	WT_prob_2	11.1513888888889	1369	917	905	864	333	1223	458	1971	3009	1295	1450	1067	2	878	206	846	670	1079	23	1086	570	1034	44	769	1366	1357	1210	1002	958	1172	2292	1153	1173	1047	802	789	858	1205	987	867	513	761	1072	1140	1134	1005	1030
341	WT_prob_2	11.7055555555556	1190	1329	1080	979	603	1136	328	2287	1874	1717	569	1133	4	1008	757	1077	573	484	92	1394	795	1217	104	1349	1354	1095	1464	1343	1107	1342	1655	1260	1186	1120	979	1305	855	1034	674	886	987	1160	1237	1563	1009	958	649
342	WT_prob_2	12.2602777777778	1055	1078	1194	1094	950	1193	503	1709	1073	1282	623	1229	47	769	815	724	933	1031	86	1153	486	1148	55	980	1765	865	1148	1126	1680	1123	1817	1711	1275	1718	1356	1106	942	1367	977	1031	1064	938	1119	1630	1005	904	657
343	WT_prob_2	12.8147222222222	1122	1179	856	1186	1175	1091	668	1662	1142	1177	574	987	3	670	347	867	954	1449	81	910	567	1688	0	795	1360	1485	1234	1085	1371	1350	1491	1962	1311	1380	985	1207	1261	1290	706	1127	1364	1199	1220	1262	1071	1004	513
344	WT_prob_2	13.3691666666667	1233	1433	1395	1017	1044	1267	634	1902	1004	1084	923	1244	0	495	1176	1052	1019	894	188	1500	587	1264	102	629	1062	1267	1176	1279	1136	1333	1726	2004	1340	1289	938	1207	978	1217	648	1794	1141	1615	1040	1157	1028	1208	578
345	WT_prob_2	13.9238888888889	1418	1482	1143	1169	1108	1281	644	1459	1155	1622	1099	1214	0	391	801	930	938	853	255	1219	572	962	24	493	1361	1370	1155	1019	970	919	2114	2031	1455	969	1131	1255	1172	1519	989	622	974	1047	898	1276	1175	998	354
346	WT_prob_2	14.4780555555556	702	882	1263	1866	1181	1080	622	2010	969	1502	1153	1321	35	522	727	644	929	955	154	1296	370	1580	35	508	1303	1120	1084	1371	868	1048	1965	2258	1204	1053	1008	1138	1224	1306	771	920	1182	1207	1408	1399	1405	1516	520
347	WT_prob_2	15.0327777777778	1326	1251	1034	1365	1095	941	478	1901	1621	965	1034	1156	0	296	543	901	974	680	28	1280	374	1189	49	562	1417	1134	794	1461	1246	1464	2220	2300	1270	730	1087	871	1180	1002	1151	1222	1067	1427	1181	980	1252	1550	169
348	WT_prob_2	15.5872222222222	876	1023	892	1239	956	1215	411	1828	1436	1113	726	1047	61	376	541	826	753	1121	172	1094	303	1122	24	454	1565	965	910	1400	1040	1252	1856	1542	1025	1278	1265	1067	792	720	920	980	986	911	876	1323	922	1579	320
349	WT_psoxS_1	0	20	4	3	43	50	53	0	73	26	23	2	30	2	34	3	37	0	55	1	2	39	0	2	19	0	1	39	11	2	11	2	0	30	18	0	8	3	23	8	2	3	0	0	3	6	3	45
350	WT_psoxS_1	0.603333333333333	42	11	38	30	46	60	140	60	62	36	84	58	64	101	120	172	142	58	61	74	102	171	120	19	0	107	89	64	24	5	62	6	149	53	29	155	59	46	133	60	67	57	31	119	3	1	133
351	WT_psoxS_1	1.15777777777778	108	92	67	7	19	46	98	123	137	223	206	62	81	54	298	213	169	109	37	155	101	91	35	93	1	168	76	23	60	80	54	112	62	74	197	94	92	51	37	260	80	36	13	69	109	43	63
352	WT_psoxS_1	1.7125	40	101	73	173	166	68	29	31	97	30	55	21	26	152	43	111	287	168	1	114	101	3	1	112	136	93	110	4	18	52	18	37	104	4	98	13	130	55	122	118	166	78	230	2	157	54	145
353	WT_psoxS_1	2.26694444444444	54	285	95	77	113	207	107	137	157	225	207	177	0	20	349	235	328	261	20	36	110	183	3	195	116	140	45	294	62	36	65	381	85	126	130	45	82	178	105	172	177	74	50	0	109	110	96
354	WT_psoxS_1	2.84194444444444	250	102	330	144	224	313	99	86	268	567	209	216	83	344	393	711	218	362	6	110	317	249	170	140	57	259	175	84	9	115	100	57	406	270	260	269	222	584	292	246	104	241	201	108	312	168	211
355	WT_psoxS_1	3.39611111111111	1296	796	1459	1330	1449	898	60	79	1014	1795	1071	1324	0	944	2315	2527	330	1095	0	1105	1192	1166	157	694	826	896	887	1042	1049	955	496	784	1109	1406	1060	1021	991	1199	1085	1189	676	523	840	1009	807	1034	482
356	WT_psoxS_1	3.95055555555556	1506	2076	1480	2860	2441	2617	344	633	3178	2750	3403	2210	0	1125	3403	2837	1098	1733	75	1321	1354	1638	344	1432	2387	1850	2329	1758	2216	2042	962	1336	1780	2585	2237	2137	2122	2261	2866	1838	1724	1385	1548	1536	1775	2061	1794
357	WT_psoxS_1	4.505	2376	2962	3173	3178	2421	3694	444	755	3155	3424	4040	3275	0	1978	3389	3492	1572	2454	191	2046	1796	2318	865	1913	3107	3070	2750	3498	3444	3147	1734	2850	3449	3114	3245	3884	3173	3619	3886	3414	1992	2480	3022	2374	3121	3030	2836
358	WT_psoxS_1	5.05944444444444	3654	3466	3331	4275	4507	4058	446	1436	4499	4518	3580	3802	107	1672	3924	4296	2771	3321	125	2173	1674	3969	1037	4711	4388	4158	4941	6253	4693	4627	1914	3151	5880	4373	4175	4230	4536	4994	4931	3856	3420	4232	3954	4517	5025	4758	4043
359	WT_psoxS_1	5.61416666666667	3404	4071	3996	3642	4051	3824	1136	1889	3488	3377	3288	4135	61	2991	3532	2782	2937	2654	42	2230	2140	3176	1579	5667	3484	4449	5084	3904	4802	4818	2128	3004	3920	3869	3742	4354	3186	3536	3409	3908	3250	3268	3392	4207	3955	3863	4449
360	WT_psoxS_1	6.16861111111111	3326	3582	3634	4418	3316	4290	1537	955	3207	4905	2872	3855	80	3328	3938	3096	3043	3390	44	3469	4138	4089	2796	9877	4309	5010	5134	4237	4169	5670	1910	2776	4900	4299	4158	4608	4537	4366	4316	3658	4315	3585	3986	5189	4583	4044	5966
361	WT_psoxS_1	6.72305555555555	3526	4190	3940	3774	3119	3879	1924	853	3438	3576	2464	3723	30	2982	4116	3275	3310	3359	58	3333	3796	3822	2833	7491	5069	5170	4250	5412	4059	5732	2194	3979	4786	4692	3789	4773	4578	4019	4776	3910	3183	4524	4733	4304	4673	5394	5496
362	WT_psoxS_1	7.2775	4075	4296	4048	4695	3104	4576	2068	1169	3182	4617	2571	3774	60	2543	3646	3812	3193	3670	112	3173	3202	4025	3591	13471	4216	5503	4616	5532	5007	5168	1553	3218	4754	5203	4357	4223	4524	4577	4017	3809	4171	3766	4569	5477	5556	6339	6121
363	WT_psoxS_1	7.83194444444444	4173	5185	3589	4600	3268	3766	1968	976	3759	4829	2696	4037	131	3148	2741	3638	3156	4536	247	3502	2993	4774	4577	12184	5124	6183	6063	5128	4528	5143	1701	3177	5578	5203	4240	5689	4623	4974	3918	4159	4146	4864	5567	4785	5458	5755	7596
364	WT_psoxS_1	8.38638888888889	3690	5768	5293	6116	3514	4172	638	952	3409	5203	3240	4182	20	3810	3513	4430	2879	4637	83	4143	1636	5042	4976	11594	6124	6383	6423	5380	6248	5518	1604	3057	4766	6144	3987	5873	4558	6217	4890	5850	5160	5311	5969	5663	6844	7930	8861
365	WT_psoxS_1	8.94083333333333	3384	3520	5145	4075	2729	4404	931	871	4050	4096	2891	4404	112	3407	2662	4302	4065	5316	226	3852	2297	4623	4823	13197	4160	5910	6430	3802	6445	6082	1300	2626	5142	5693	4827	5188	5624	5794	4583	5390	6082	6133	7895	4538	3935	4997	10123
366	WT_psoxS_1	9.49555555555555	3045	2926	3322	3224	2923	3514	833	1093	3813	3445	2417	3225	46	3777	2127	3923	3967	4004	172	3423	1982	3263	6662	13083	3175	3701	7011	3191	5620	5310	1048	3024	4989	4279	3801	3466	5510	4048	3804	3230	2822	3216	3600	3569	3701	3559	8664
367	WT_psoxS_1	10.0497222222222	1990	2666	2838	2489	2916	2151	417	1218	3533	3075	2744	3136	153	3647	2804	2493	2258	2991	298	3288	2812	2720	6005	13290	2781	3423	4703	2424	5326	3969	753	3216	2735	3357	3327	2696	4344	2802	2374	2711	3124	2822	3214	3198	3053	3028	7046
368	WT_psoxS_1	10.6047222222222	1769	2522	2345	2738	2546	2299	485	1047	3342	3041	2008	2734	31	3769	2631	1913	2255	3045	25	2573	2081	2266	6038	12330	2462	3211	3496	2414	3633	2548	1028	2159	2249	2812	3039	2802	3438	3350	2598	2108	3115	2506	2874	2886	2735	2395	5181
369	WT_psoxS_1	11.1591666666667	1695	2799	1961	2504	2431	2255	912	948	2694	2907	2085	2150	26	3459	1721	2103	1675	2366	31	2232	2425	2335	6173	13810	2046	3057	3831	2403	3364	1915	1006	2214	3183	2575	2444	2704	3227	2770	1989	2505	1897	2717	3082	2958	2358	1967	5755
370	WT_psoxS_1	11.7133333333333	1402	2034	2083	2038	1478	1787	466	804	1853	3020	1227	2293	99	3209	1904	1526	1449	2065	51	2566	2096	1494	5987	11439	2096	2273	3182	2082	2576	2158	763	1897	2880	2685	2437	2804	3129	2335	2015	2955	2115	2571	2457	2756	2224	2219	4419
371	WT_psoxS_1	12.2680555555556	1772	2095	2235	2153	2063	1884	536	501	2741	3209	1356	2055	26	3081	1578	1828	1621	2413	74	1785	1714	1807	6125	10919	1946	2641	3020	2261	1932	1824	856	1899	2778	1778	2660	2973	2448	2442	2204	2050	2402	2469	1850	2258	2491	2151	4863
372	WT_psoxS_1	12.8225	1904	2387	2409	2512	1302	1293	420	1029	2163	1679	1446	2502	48	2255	1345	1638	1946	1834	98	1731	1793	2438	6235	11007	2112	2361	2822	2090	2343	1964	1419	2252	2421	2502	1928	2037	2843	1944	1836	2197	1677	1584	2410	2212	2643	2393	3517
373	WT_psoxS_1	13.3769444444444	1932	2145	2368	1945	1625	1820	478	705	2656	2061	1678	2054	26	2067	1877	1862	1331	2798	28	2492	1548	2791	7056	9572	1802	2799	3266	1874	2060	1568	1327	2336	2709	2073	1957	2566	2641	2566	1886	2026	2019	2017	2286	1522	2285	2535	3631
374	WT_psoxS_1	13.9313888888889	1995	2174	1567	2079	1142	1859	896	742	2723	1998	1456	1836	32	2146	1568	1641	1358	2086	86	1804	1597	2248	7783	9416	2576	2213	2585	1800	1986	1655	1308	1830	2054	1831	2342	1676	2035	2895	1777	1487	1973	2146	2254	2616	1667	1792	3379
375	WT_psoxS_1	14.4858333333333	1670	1715	2023	1708	1622	1892	522	893	2577	2100	1796	2107	178	1583	1644	2043	1662	1712	62	1524	1733	1906	7698	8852	1883	2025	2054	1330	2304	1489	1307	1880	2273	2231	1426	2166	3103	2368	1982	2607	2431	1884	2721	2181	2165	1617	3337
376	WT_psoxS_1	15.0402777777778	1653	1799	2170	2028	1323	1941	576	927	2194	1724	943	1825	127	1880	1641	2337	1067	2659	29	2696	1708	1966	7719	8436	2023	1777	2900	2298	1864	1548	1020	2093	2056	2023	1770	1979	2455	1980	1999	1710	1898	2289	2306	2227	1862	1713	2504
377	WT_psoxS_1	15.5941666666667	1651	1766	1721	1370	1406	1125	544	853	1487	2010	1473	1578	294	1180	1458	1692	943	1926	103	1943	1397	1837	7656	7522	1670	1483	2227	2054	2059	1537	1377	2108	1690	1490	2021	2157	2143	2204	1613	1800	1720	1913	1921	1877	2047	2430	2654
378	WT_psoxS_2	0	23	35	19	83	110	31	42	1	1	9	7	10	22	11	0	0	8	12	7	58	1	6	19	2	1	50	65	84	25	0	58	0	43	0	1	7	0	1	0	30	13	1	1	25	69	0	51
379	WT_psoxS_2	0.603333333333333	73	3	14	57	106	1	8	120	63	134	57	92	68	37	138	34	27	27	96	76	137	76	113	176	126	68	73	74	61	102	70	76	31	108	52	39	146	71	66	121	183	185	136	58	249	76	50
380	WT_psoxS_2	1.15805555555556	137	441	200	300	73	222	128	1	120	78	75	59	4	200	164	35	91	85	0	175	19	209	154	72	39	50	188	79	125	24	134	224	114	219	65	4	118	148	117	221	31	233	166	126	264	116	170
381	WT_psoxS_2	1.71277777777778	67	181	172	63	18	1	112	51	158	168	227	36	59	68	164	13	44	67	44	253	114	52	43	22	68	42	117	179	183	25	186	98	213	83	90	114	125	149	100	34	43	20	61	13	192	101	98
382	WT_psoxS_2	2.26722222222222	166	183	339	187	191	270	57	79	22	216	168	130	12	65	177	248	54	110	0	115	10	148	116	108	126	493	170	323	166	213	121	93	0	104	188	66	223	213	60	111	475	233	268	139	166	6	128
383	WT_psoxS_2	2.82138888888889	180	380	865	328	177	247	136	21	340	203	370	163	126	191	321	148	178	169	0	259	274	148	246	303	270	254	334	144	320	229	243	117	187	199	34	109	140	346	223	215	263	494	165	330	134	119	328
384	WT_psoxS_2	3.37583333333333	1406	1298	1099	1291	762	679	91	116	826	1537	674	1092	77	840	733	841	464	702	141	748	969	1017	216	356	1525	1249	930	1015	1177	1158	602	777	1001	667	1126	1053	1186	1736	1006	876	772	1685	1198	1129	850	982	886
385	WT_psoxS_2	3.93027777777778	1764	2914	2533	1493	2883	1270	245	615	2466	2658	1794	1951	124	1143	3111	2203	1120	1336	141	1229	1377	1517	662	901	2656	2218	2213	1417	2062	1676	1165	1510	2191	2489	2087	1459	1550	2311	1714	1617	1800	2983	2089	1546	1895	1311	1692
386	WT_psoxS_2	4.48472222222222	3025	3351	3716	3015	2411	3000	526	699	3244	2595	3124	2404	53	1692	3074	2393	1685	1767	0	2163	1786	2655	1136	1814	3842	3620	2077	3396	3351	2332	1717	2270	2752	3330	2032	2917	2728	4805	3121	3086	1675	4783	3779	2953	2722	2032	2280
387	WT_psoxS_2	5.03972222222222	3086	2456	3022	3656	3278	3381	335	957	3626	4410	3519	3693	143	2233	3564	4489	2438	3943	93	2331	2491	3976	1976	2963	2508	3173	4184	5028	4308	4157	2487	3918	4215	4377	3963	4222	5203	4635	4529	4116	4961	5235	3653	5372	4030	3792	3199
388	WT_psoxS_2	5.59416666666667	3365	3022	3294	2502	3800	4103	509	1402	3023	3096	2625	3694	205	3898	4029	2704	3414	3046	110	4405	2916	4066	2275	5933	3737	3682	2854	4679	4959	4430	1948	2735	4429	4548	3400	3422	3374	4128	3724	4195	4380	5026	4366	3926	3459	3634	4642
389	WT_psoxS_2	6.14888888888889	3245	4136	3587	3996	3106	4272	685	1482	3235	3867	2268	4504	129	3018	2858	3749	3219	4321	281	3598	3284	3313	2364	7205	3720	3994	4677	4029	4560	4644	2094	2995	3619	5914	3586	3882	4525	4567	3289	4170	3953	5501	5273	4875	3486	3279	4538
390	WT_psoxS_2	6.70305555555555	2763	3665	3326	4330	2523	3909	925	1175	3609	5210	3033	3836	36	3566	3168	3661	2917	4334	29	3778	2252	3979	3300	9225	4192	4352	4227	4595	4924	4444	1898	4353	4606	5162	4589	3986	4167	5120	3320	4010	4358	5866	4574	4729	3585	3603	5917
391	WT_psoxS_2	7.25777777777778	4083	3760	4389	4820	2931	4874	640	514	3574	4215	2109	3950	70	2835	3332	3863	3534	3762	153	4089	1685	4728	2750	14597	5100	3854	5263	4530	5379	4396	2282	4326	4961	4617	4254	4143	4003	5610	3574	4353	4693	5600	5337	4407	4808	4244	5856
392	WT_psoxS_2	7.81222222222222	3913	4109	5495	5533	3338	4236	789	846	3221	4594	2645	4813	195	3732	3363	3707	3026	3944	130	4980	2637	5677	4598	11917	6334	4505	4497	5844	5789	5108	1797	3386	5697	5778	3986	3640	4767	5821	4448	5857	4906	5332	6114	6028	4763	4469	6155
393	WT_psoxS_2	8.36666666666667	3804	4206	5071	6271	3018	4305	704	1011	4100	5294	2119	5363	230	3631	3231	3129	3756	4841	134	4315	2689	6015	4213	10006	5245	4441	4738	5931	5423	6680	1976	3709	6294	5438	4360	4352	5468	5744	4777	5633	4234	4958	5889	6169	6547	5057	7087
394	WT_psoxS_2	8.92138888888889	3501	3549	3924	5160	3388	4245	1102	908	3934	5646	2520	4437	129	3235	3511	5494	3915	5206	159	3213	2529	5622	6722	10521	4954	3259	5883	5248	5075	5540	2327	3820	5897	5283	4176	4955	5483	4636	4448	4993	3626	4371	6414	6503	5377	5109	8821
395	WT_psoxS_2	9.47583333333333	2357	2562	2147	3037	3886	4348	844	905	4153	5313	2494	4605	58	3518	2577	5164	2758	3793	259	4119	3082	5726	7502	10100	3654	2338	3399	3504	3037	3332	1853	4428	3565	3590	3601	4463	3320	3291	3521	2846	2679	3218	4390	4587	4068	4911	10376
396	WT_psoxS_2	10.0302777777778	2328	2503	2352	2737	3170	2603	1212	963	3661	3200	2544	3877	90	3421	2741	3295	2286	2450	321	3803	3246	5721	8387	10208	2264	2160	2758	2919	3049	3018	2386	3147	3324	2856	2631	2125	2526	2780	2397	3029	2666	2100	2787	2658	2783	2897	12553
397	WT_psoxS_2	10.5847222222222	2334	2575	1852	2470	2705	2302	605	816	4106	3416	2135	2392	144	2871	3016	2542	1404	2338	189	3128	2915	5497	11670	8581	2230	1756	1880	2096	2136	2580	2143	2535	2972	2587	2034	2630	2208	2524	1932	2033	1546	1783	2591	2182	2093	2474	8298
398	WT_psoxS_2	11.1391666666667	1719	2082	1700	1692	1986	1766	433	573	3716	2887	2178	2187	79	2443	2122	1738	1842	1755	402	2640	2466	2845	8248	9424	2575	1715	2334	1565	1775	2209	1630	2801	2241	2400	2396	2774	2556	2166	1880	1846	1724	1933	1882	2138	2114	1861	6307
399	WT_psoxS_2	11.6936111111111	1569	1897	2067	2441	1772	1969	449	908	3388	2671	2144	1969	146	2279	2119	1862	1968	1339	133	2469	2567	2431	9797	9489	2239	1733	1653	2161	2048	2695	1360	1852	2050	1975	2075	2576	2318	2445	1690	1939	904	1407	2242	2129	1983	2112	5288
400	WT_psoxS_2	12.2483333333333	1781	1644	2486	1463	1967	2269	665	1109	3585	2538	1967	2360	47	2176	1944	1906	1714	2021	80	2364	1669	2045	7786	9222	1603	1876	1798	2321	1985	1957	1687	1912	2032	1880	1895	2079	2614	1940	2261	1910	1636	1238	1492	1626	1695	1959	4957
401	WT_psoxS_2	12.8025	1992	2241	1872	1697	1915	2544	389	635	2667	2058	1868	1649	69	2093	1304	1357	1409	1512	109	2873	1636	2356	7813	8054	2287	2030	2193	1399	1823	1781	2197	2668	2482	1725	2133	1884	1838	2043	1619	1469	1203	2254	1901	1896	1847	2100	5006
402	WT_psoxS_2	13.3572222222222	1469	1620	1404	2102	1309	1892	398	682	2893	2129	1082	2064	10	1852	1343	1746	1905	1860	47	2464	1728	1932	7493	7334	1532	1945	1745	2244	1940	2303	1842	2158	2483	2130	2488	2013	2128	1850	1811	1642	1648	1920	1603	1647	1743	1776	4234
403	WT_psoxS_2	13.9116666666667	1924	1943	1652	1494	2112	1395	573	875	1935	1908	767	2175	115	2006	1709	1998	1834	1603	133	2191	1655	2510	6866	6069	1815	1372	2048	1515	2154	1941	2041	1797	1936	1686	2043	1936	2429	2105	1565	1693	1624	1731	2071	1965	1821	1767	3986
404	WT_psoxS_2	14.4661111111111	2171	1944	2152	1473	1794	1977	390	593	2007	2726	1242	2053	207	1941	1581	2202	1161	2127	157	2042	1186	1526	5815	5529	2195	1955	1767	1911	2074	1546	2067	2470	1555	2025	2131	2128	1766	1973	1929	1255	1407	1721	1823	1782	1926	1569	3538
405	WT_psoxS_2	15.0208333333333	2045	1762	1465	1731	1657	1909	731	983	1896	2267	1848	2299	24	1636	1721	1484	1250	2316	182	2290	2073	2299	4375	4788	1861	1960	1910	1999	1931	1774	1650	1628	2145	1958	1770	1751	2734	1723	1487	1969	1238	1736	2216	2127	1635	1620	3733
406	WT_psoxS_2	15.5747222222222	2134	1696	2410	2372	1901	2329	422	749	1700	2544	1538	2338	177	2084	1294	1901	1844	2214	201	2134	1447	1899	5044	4416	2002	1987	1815	1960	1795	1407	2607	2097	1819	1569	1837	1340	2180	2128	1909	1850	1607	1825	1554	1131	1554	1862	3145
407	WT_ptolC_1	0	5	4	1	0	3	0	2	0	2	4	18	0	0	1	1	4	0	3	0	0	0	4	5	2	4	6	0	1	0	68	0	0	1	46	2	0	1	0	2	2	1	1	0	7	0	0	8
408	WT_ptolC_1	0.578888888888889	24	2	37	55	0	0	3	0	3	3	0	2	0	1	2	2	4	0	3	5	76	2	0	0	47	1	4	0	3	1	1	36	0	5	22	0	1	0	0	1	0	1	0	4	3	0	0
409	WT_ptolC_1	1.13333333333333	23	0	0	0	4	0	1	54	4	16	67	1	2	3	3	40	4	0	1	0	23	45	1	0	4	0	0	33	0	1	0	5	1	73	0	1	0	50	3	50	0	0	0	35	3	3	13
410	WT_ptolC_1	1.68777777777778	8	1	1	0	0	3	2	2	1	1	2	3	49	0	34	3	3	3	2	0	0	0	0	6	3	3	1	89	1	6	17	0	0	8	0	1	0	2	30	0	1	2	43	0	0	21	0
411	WT_ptolC_1	2.24222222222222	0	0	39	0	3	1	32	4	49	31	45	40	2	1	3	0	2	1	0	0	1	46	1	4	4	1	3	0	3	0	2	3	1	41	12	3	12	1	2	5	0	1	1	0	0	0	0
412	WT_ptolC_1	2.81694444444444	12	13	3	2	10	26	20	1	23	0	78	26	4	8	71	146	2	85	1	0	16	31	0	28	0	41	88	38	40	1	15	48	0	0	12	4	1	43	0	39	0	19	19	3	0	69	1
413	WT_ptolC_1	3.37166666666667	110	137	66	44	33	112	4	0	3	82	215	29	0	20	149	210	13	79	4	42	107	66	2	46	0	135	87	63	38	162	56	50	146	65	0	66	21	47	104	30	1	3	21	2	16	45	58
414	WT_ptolC_1	3.92611111111111	93	70	144	61	57	56	6	0	248	31	143	124	20	167	84	125	69	106	1	202	26	131	67	1	138	117	46	0	66	53	6	47	49	208	106	5	108	154	126	143	74	50	51	12	107	62	104
415	WT_ptolC_1	4.48055555555556	144	146	80	160	156	198	14	76	159	144	192	83	2	51	200	211	64	263	2	96	221	143	14	133	205	63	149	250	261	141	101	149	31	102	46	277	163	149	75	156	37	125	181	90	139	76	108
416	WT_ptolC_1	5.035	139	98	199	221	215	80	149	216	314	141	222	120	5	105	189	106	2	51	4	141	183	144	36	286	11	108	278	155	185	232	124	108	142	155	42	263	79	78	87	181	114	166	180	76	178	132	127
417	WT_ptolC_1	5.58944444444444	175	96	68	135	80	207	39	249	301	49	77	29	1	62	143	41	108	90	44	299	128	157	179	219	168	154	201	136	235	88	33	147	26	129	259	127	233	63	111	61	42	162	233	160	115	179	461
418	WT_ptolC_1	6.14388888888889	463	78	208	210	212	78	220	256	167	207	115	209	0	10	133	250	195	154	19	343	59	112	116	161	102	256	262	85	182	149	200	62	92	236	494	211	127	172	94	264	69	272	45	128	289	218	80
419	WT_ptolC_1	6.69861111111111	450	373	321	393	295	609	230	57	547	346	266	322	2	143	172	450	349	303	14	467	74	225	64	405	148	336	488	259	274	184	231	208	160	347	440	242	116	246	445	416	313	232	265	469	209	355	88
420	WT_ptolC_1	7.25305555555555	835	161	420	195	243	527	355	239	325	430	486	418	44	108	298	249	282	220	172	410	183	101	98	516	544	639	400	721	287	493	159	202	362	237	320	480	447	263	317	283	350	156	610	207	483	280	323
421	WT_ptolC_1	7.80722222222222	274	461	350	311	215	480	413	168	370	563	228	524	1	256	214	270	340	197	43	528	299	390	126	238	222	238	285	402	158	438	211	190	500	385	439	458	392	439	285	546	300	311	280	309	324	213	436
422	WT_ptolC_1	8.36194444444444	456	268	401	767	192	241	195	391	557	418	378	497	39	375	165	303	115	524	72	472	262	458	44	565	380	365	527	380	148	429	334	297	547	208	575	344	331	472	225	268	262	277	352	491	586	451	727
423	WT_ptolC_1	8.91638888888889	553	268	329	445	425	352	246	304	566	471	488	709	43	275	297	338	461	501	29	409	14	226	121	419	368	471	327	551	280	339	209	427	438	619	748	568	482	452	596	232	549	235	641	249	449	397	224
424	WT_ptolC_1	9.47083333333333	373	415	478	486	420	267	330	559	656	326	192	431	29	282	300	510	304	499	225	297	364	340	165	406	355	347	302	432	391	220	155	442	158	414	279	372	281	233	389	47	164	244	353	334	269	513	676
425	WT_ptolC_1	10.0252777777778	301	322	768	619	509	351	118	436	315	534	213	362	95	178	262	145	95	197	182	276	148	294	74	397	413	292	424	264	275	272	145	470	410	239	370	175	97	531	252	374	176	443	404	175	420	318	638
426	WT_ptolC_1	10.58	78	163	385	279	177	221	385	762	307	338	210	182	44	144	122	144	205	363	141	338	258	294	158	699	292	285	516	191	153	462	540	677	158	403	494	425	113	182	324	239	382	496	362	207	511	205	647
427	WT_ptolC_1	11.1344444444444	445	352	241	283	251	584	56	448	457	282	259	116	53	161	372	506	358	406	67	324	267	335	135	777	345	296	377	440	500	274	295	332	440	325	455	272	350	254	532	266	265	281	222	428	158	199	419
428	WT_ptolC_1	11.6888888888889	364	335	240	216	490	350	216	353	516	447	116	157	59	373	206	201	235	277	5	345	219	357	119	944	472	662	447	534	246	373	370	635	399	140	266	172	212	260	459	210	507	259	222	532	289	538	479
429	WT_ptolC_1	12.2433333333333	461	258	415	263	402	357	136	526	572	642	331	435	27	89	185	272	208	333	33	737	62	320	74	476	564	639	346	256	502	590	540	280	451	297	370	450	145	140	371	328	359	339	512	478	246	364	297
430	WT_ptolC_1	12.7980555555556	466	413	465	243	108	593	143	455	287	328	251	376	59	266	227	326	247	225	400	533	324	447	201	509	374	445	214	333	445	305	310	482	268	587	180	196	178	351	594	372	192	252	363	260	224	388	463
431	WT_ptolC_1	13.3522222222222	518	296	207	458	74	485	186	413	245	433	499	508	112	206	276	293	284	460	137	387	306	411	226	508	601	448	321	358	399	403	516	229	307	487	297	291	326	255	196	265	367	438	351	327	176	367	290
432	WT_ptolC_1	13.9066666666667	384	185	386	351	161	640	142	528	410	273	261	405	23	443	378	210	276	389	74	487	239	311	164	364	418	455	230	467	371	444	618	221	398	463	282	247	403	448	290	336	362	204	569	284	289	353	341
433	WT_ptolC_1	14.4611111111111	305	440	376	321	163	606	152	740	291	369	103	417	0	259	281	478	301	403	182	328	130	486	285	193	409	333	318	450	432	470	703	336	377	269	290	285	349	391	281	527	325	486	445	276	212	528	525
434	WT_ptolC_1	15.0155555555556	308	277	505	358	231	351	347	650	529	304	244	395	234	236	240	266	341	629	159	584	346	325	199	116	454	268	370	287	420	514	561	484	405	263	156	159	316	209	164	480	304	410	362	146	435	292	485
435	WT_ptolC_1	15.5697222222222	499	357	495	299	722	313	305	883	518	311	209	238	85	351	155	492	315	358	230	556	287	339	323	219	378	356	287	264	241	292	519	401	418	341	297	308	146	130	276	416	284	427	208	508	207	307	227
436	WT_ptolC_2	0	5	0	1	27	0	0	6	2	0	0	0	1	0	1	3	0	1	0	0	3	0	3	0	0	0	2	3	0	34	21	4	0	0	0	0	20	3	0	30	0	0	0	0	3	41	51	2
437	WT_ptolC_2	0.578888888888889	0	70	23	0	33	4	0	22	20	30	0	4	1	0	23	0	13	0	118	2	0	0	2	0	55	5	1	42	1	0	3	59	15	5	0	1	2	1	14	20	4	0	0	2	1	71	5
438	WT_ptolC_2	1.13333333333333	6	0	74	21	0	97	2	1	3	3	2	18	2	1	0	1	2	1	5	33	34	89	1	0	0	0	2	6	42	0	10	1	1	1	0	0	20	3	10	0	53	1	2	68	0	0	0
439	WT_ptolC_2	1.68777777777778	5	0	3	0	40	1	0	4	1	0	1	1	1	0	1	0	52	1	2	7	0	3	1	0	0	1	39	14	1	0	0	0	0	11	1	1	1	0	0	36	3	3	4	1	2	30	2
440	WT_ptolC_2	2.24222222222222	0	99	3	1	1	2	1	1	26	0	0	53	4	1	37	0	16	64	0	3	0	5	47	2	1	8	0	16	0	3	47	1	1	1	1	1	2	2	0	44	0	72	27	0	1	2	4
441	WT_ptolC_2	2.79694444444444	30	44	46	0	0	43	1	2	0	0	27	1	1	1	9	1	0	1	0	18	45	2	16	16	1	43	7	32	45	0	13	35	6	0	17	1	42	0	0	0	3	1	3	3	28	55	51
442	WT_ptolC_2	3.35138888888889	82	91	139	64	126	41	3	0	68	90	126	75	0	26	120	83	44	6	3	6	48	1	75	8	0	4	0	55	129	0	12	42	101	19	53	28	76	43	16	56	14	14	3	3	63	24	97
443	WT_ptolC_2	3.90583333333333	40	48	74	106	19	29	16	31	107	85	170	55	0	53	242	165	35	36	0	54	91	18	1	97	110	186	136	41	116	133	3	35	76	247	75	121	117	28	121	49	94	21	105	28	32	59	46
444	WT_ptolC_2	4.46027777777778	139	33	231	95	198	150	5	26	179	78	154	250	6	35	207	75	226	137	0	62	27	166	1	43	125	85	148	40	41	95	104	202	90	83	169	94	151	234	287	161	289	43	158	91	130	105	175
445	WT_ptolC_2	5.01472222222222	138	178	237	32	287	192	247	143	224	162	187	133	0	170	169	225	54	84	0	138	112	144	3	133	295	315	160	131	204	34	95	20	207	59	89	51	42	77	185	115	55	265	151	153	267	202	392
446	WT_ptolC_2	5.56944444444444	38	80	162	210	93	181	135	370	273	132	171	327	19	90	116	47	42	143	3	27	133	198	185	42	107	141	161	108	135	157	132	46	286	127	144	119	237	129	153	99	114	61	119	221	208	73	246
447	WT_ptolC_2	6.12388888888889	194	217	203	297	346	92	164	288	230	266	188	30	42	212	159	160	48	116	0	207	260	195	76	199	180	295	355	222	82	202	95	193	416	112	241	183	112	60	307	158	372	131	125	269	195	201	352
448	WT_ptolC_2	6.67833333333333	120	390	320	360	166	437	517	241	634	457	445	221	0	155	348	235	314	128	0	137	268	350	148	298	503	192	188	354	180	375	101	301	220	176	305	142	182	237	211	293	191	243	233	331	130	349	401
449	WT_ptolC_2	7.23305555555555	217	357	230	427	305	482	303	103	442	389	335	314	0	30	202	416	260	223	24	217	182	455	205	668	381	268	238	241	284	142	157	126	442	319	217	246	169	238	290	464	470	211	365	324	576	514	328
450	WT_ptolC_2	7.7875	286	357	290	255	386	490	399	507	493	397	327	419	0	136	236	264	250	331	45	487	93	364	146	585	647	464	324	481	655	424	300	435	439	513	191	172	346	437	405	366	265	423	351	228	362	420	367
451	WT_ptolC_2	8.34194444444444	379	463	259	524	337	373	547	461	377	844	324	306	42	76	226	335	292	286	3	248	302	503	118	628	548	471	285	245	281	293	224	536	441	429	408	168	345	196	230	496	339	277	376	513	208	438	135
452	WT_ptolC_2	8.89666666666666	321	289	363	222	330	463	182	414	502	429	424	472	65	311	338	284	190	336	4	385	476	385	274	414	428	636	414	560	545	298	644	381	395	325	60	443	191	327	210	255	206	365	263	433	351	390	286
453	WT_ptolC_2	9.45111111111111	283	244	46	322	402	330	146	595	347	351	103	222	62	218	448	87	404	217	29	324	189	503	393	610	292	304	305	284	323	445	230	427	426	368	188	127	214	184	21	235	276	122	253	470	85	261	540
454	WT_ptolC_2	10.0055555555556	486	314	167	224	179	97	114	585	307	259	423	347	83	109	146	221	273	465	130	379	412	418	197	403	339	657	239	102	241	359	174	262	191	491	182	166	75	168	187	297	239	115	161	328	212	382	548
455	WT_ptolC_2	10.5597222222222	187	477	180	334	125	145	188	774	234	261	380	118	14	176	174	371	84	451	20	361	109	156	241	765	209	227	351	326	82	152	78	370	267	216	477	388	164	191	398	143	189	156	222	280	269	580	182
456	WT_ptolC_2	11.1141666666667	219	684	123	312	155	422	154	761	236	437	95	202	2	231	311	255	260	288	48	282	375	307	117	571	219	302	351	280	332	352	362	316	401	177	321	183	200	269	103	160	262	76	210	151	206	210	379
457	WT_ptolC_2	11.6688888888889	214	350	323	253	59	2	250	624	314	286	377	97	106	225	293	308	242	260	85	199	321	160	240	661	312	343	522	45	357	329	414	532	189	328	207	381	168	290	341	283	278	101	340	138	216	324	198
458	WT_ptolC_2	12.2233333333333	287	414	809	336	516	461	158	531	197	284	161	278	182	208	204	170	168	174	63	303	301	317	559	602	409	412	333	440	363	212	302	366	284	368	382	301	106	251	171	297	269	82	144	438	223	87	326
459	WT_ptolC_2	12.7777777777778	435	443	327	231	239	364	149	840	356	209	202	408	236	152	121	330	259	477	96	220	271	239	299	334	620	548	187	287	170	385	292	300	174	273	149	283	157	277	208	165	205	167	261	482	57	379	94
460	WT_ptolC_2	13.3322222222222	160	503	319	453	356	251	392	478	334	352	207	220	377	157	242	321	366	192	84	138	392	362	404	349	487	232	201	438	292	431	583	260	404	528	372	215	305	194	341	455	272	212	247	489	135	251	207
461	WT_ptolC_2	13.8866666666667	393	605	496	345	117	77	165	643	407	564	207	270	254	186	201	165	292	194	140	259	66	73	489	574	394	214	266	321	498	357	324	247	324	222	184	115	196	196	292	147	302	273	218	291	222	181	192
462	WT_ptolC_2	14.4411111111111	174	258	194	519	359	331	125	805	282	628	88	287	278	92	80	40	279	277	215	416	168	468	455	289	362	735	284	232	273	212	364	378	598	166	263	322	367	137	231	323	114	136	308	216	218	329	142
463	WT_ptolC_2	14.9958333333333	559	336	311	301	169	216	176	599	410	559	261	285	210	201	363	369	269	31	71	176	153	459	327	296	303	457	300	12	396	356	476	690	307	264	304	158	268	214	124	181	193	353	324	372	255	318	212
464	WT_ptolC_2	15.5502777777778	351	368	154	256	316	221	305	792	701	326	222	347	183	141	230	150	130	332	98	294	180	292	573	143	465	526	290	251	171	334	298	526	359	317	196	161	282	209	365	110	157	297	513	337	83	173	250
465	dmarA_EVC_1	0	29	4	1	2	5	2	2	1	2	1	19	0	8	1	3	0	0	4	0	2	0	0	2	1	0	0	2	0	31	2	44	0	0	0	0	31	0	0	2	0	0	14	0	3	30	0	0
466	dmarA_EVC_1	0.554444444444444	2	3	0	0	0	2	0	2	4	1	1	0	0	4	0	2	0	1	1	4	0	2	3	1	0	2	2	0	2	0	1	0	0	1	3	2	0	0	0	2	2	2	2	1	3	2	1
467	dmarA_EVC_1	1.10888888888889	2	19	1	1	0	6	0	0	0	0	1	1	2	0	0	0	0	1	0	1	0	0	2	1	44	0	1	0	9	0	1	13	7	1	0	0	3	4	2	0	2	27	0	49	1	0	0
468	dmarA_EVC_1	1.66333333333333	0	1	3	5	0	1	0	4	1	1	4	0	24	4	0	0	3	2	4	0	0	0	9	0	0	2	0	0	0	1	2	38	2	0	0	3	0	2	4	0	5	2	2	0	4	0	1
469	dmarA_EVC_1	2.21777777777778	52	38	0	1	0	22	30	0	2	2	3	0	0	0	0	1	14	3	0	0	27	30	19	0	0	3	2	4	2	0	3	0	2	5	6	40	0	0	2	0	0	1	2	1	2	0	2
470	dmarA_EVC_1	2.7725	2	56	3	0	19	0	1	1	0	1	3	0	14	0	11	51	11	1	58	2	14	4	0	1	13	1	2	0	2	0	0	0	22	10	1	0	0	59	3	3	0	39	11	14	69	0	5
471	dmarA_EVC_1	3.32694444444444	0	29	30	42	97	1	1	0	0	4	0	54	0	0	85	17	2	2	0	38	4	105	56	3	194	40	69	2	0	0	4	17	60	25	30	8	2	152	73	0	0	9	15	0	0	5	2
472	dmarA_EVC_1	3.88166666666667	1	0	163	222	152	92	3	15	153	49	32	48	1	105	227	5	12	83	3	3	1	117	0	2	114	88	23	127	57	196	2	69	29	62	65	153	21	43	53	131	2	41	4	87	148	62	0
473	dmarA_EVC_1	4.43611111111111	41	240	39	117	42	56	0	0	213	111	135	116	0	69	125	106	17	76	0	35	40	231	46	118	169	72	1	168	144	35	4	156	110	92	105	7	30	75	96	4	130	0	120	135	85	54	66
474	dmarA_EVC_1	4.99083333333333	123	203	141	197	204	75	2	27	190	152	348	158	0	172	84	417	3	110	23	101	17	39	0	130	237	258	178	75	69	146	196	75	236	167	133	111	197	72	165	302	19	136	83	37	239	246	185
475	dmarA_EVC_1	5.54527777777778	43	36	241	28	162	142	12	62	72	84	24	373	28	100	183	129	131	134	0	168	0	194	17	107	103	89	230	84	94	254	87	44	27	201	200	32	46	210	111	222	82	41	72	125	97	231	98
476	dmarA_EVC_1	6.09972222222222	409	450	137	490	187	353	64	219	232	542	116	266	1	72	204	203	71	238	1	172	78	537	2	13	162	221	196	184	292	136	370	122	461	115	327	336	151	233	196	267	310	171	353	431	162	218	128
477	dmarA_EVC_1	6.65416666666667	474	284	227	662	95	529	0	204	541	666	183	320	3	126	411	506	142	283	0	38	124	446	0	197	589	571	424	258	317	543	156	185	339	421	241	211	357	178	122	488	110	212	388	293	342	232	455
478	dmarA_EVC_1	7.20861111111111	554	672	440	602	353	471	218	529	429	657	381	690	0	285	477	477	159	463	4	351	45	688	3	207	700	371	522	435	570	439	224	343	438	574	441	528	591	433	180	466	279	361	618	387	291	731	147
479	dmarA_EVC_1	7.76305555555555	468	806	452	466	314	614	58	513	347	548	332	561	31	241	393	357	224	124	0	217	128	520	72	232	961	557	426	570	285	484	249	518	505	489	432	473	304	318	579	426	397	324	378	211	766	362	295
480	dmarA_EVC_1	8.31777777777778	892	262	811	648	267	357	237	365	483	467	583	730	0	216	395	618	446	387	29	273	66	918	2	277	1022	474	390	292	433	831	185	364	333	457	352	353	234	381	376	421	497	498	455	386	684	598	504
481	dmarA_EVC_1	8.87222222222222	922	230	475	375	466	624	238	154	700	749	381	620	53	239	452	337	543	441	3	412	63	749	0	136	376	398	426	167	478	716	242	520	347	240	619	781	668	429	395	199	412	337	746	479	379	656	360
482	dmarA_EVC_1	9.42666666666666	637	191	239	334	357	219	211	262	657	632	346	256	46	352	264	499	370	291	40	607	133	612	0	248	229	286	287	206	209	358	449	271	236	428	397	152	274	218	299	281	102	178	863	346	322	616	330
483	dmarA_EVC_1	9.98111111111111	545	211	194	336	223	220	555	361	692	368	430	271	0	350	656	301	191	299	1	375	96	392	2	535	318	237	381	239	534	356	245	511	357	350	434	364	550	394	272	390	104	357	714	154	148	469	622
484	dmarA_EVC_1	10.5358333333333	950	162	243	294	259	83	163	460	197	455	268	476	2	299	409	188	290	312	0	139	126	729	38	675	509	259	212	396	288	611	312	424	483	115	170	402	496	326	291	27	265	349	864	293	285	738	328
485	dmarA_EVC_1	11.0902777777778	232	533	251	260	258	205	206	308	331	566	333	248	2	244	231	178	336	206	8	379	129	274	0	631	409	279	439	518	289	390	406	494	302	223	289	605	721	486	159	241	80	222	279	252	453	360	250
486	dmarA_EVC_1	11.6447222222222	238	281	418	281	456	320	266	382	416	275	193	281	7	416	204	381	194	406	10	242	403	176	3	238	296	578	549	302	260	279	638	493	395	262	319	268	427	296	178	677	194	538	640	167	316	298	502
487	dmarA_EVC_1	12.1991666666667	262	250	284	622	319	274	174	362	283	754	454	603	1	178	296	191	143	263	10	463	309	265	55	426	350	443	508	295	396	590	457	525	418	584	400	263	477	350	368	384	221	294	407	381	449	515	330
488	dmarA_EVC_1	12.7536111111111	456	608	499	490	89	524	188	370	231	506	180	516	0	154	337	448	305	369	75	208	246	260	1	577	397	271	489	233	414	611	683	217	159	508	88	257	616	259	432	368	91	233	312	339	266	309	342
489	dmarA_EVC_2	0	0	1	3	0	33	0	2	2	0	0	4	8	2	0	2	2	0	0	2	5	0	0	0	3	1	6	3	0	0	14	3	2	0	0	2	2	3	1	1	3	11	0	0	0	3	3	0
490	dmarA_EVC_2	0.554722222222222	0	2	0	3	2	3	1	2	6	2	1	0	27	2	25	2	3	23	0	0	3	6	25	0	0	0	0	2	174	3	2	0	2	0	1	2	33	2	37	2	31	2	2	0	5	3	0
491	dmarA_EVC_2	1.10916666666667	52	2	0	0	1	0	2	2	1	2	2	4	3	0	0	1	1	0	0	1	0	0	0	0	2	0	2	3	0	2	3	0	1	0	1	40	0	8	0	1	1	16	2	0	0	0	40
492	dmarA_EVC_2	1.66361111111111	0	18	47	0	1	2	0	1	2	2	0	2	4	0	1	0	4	8	0	0	48	12	0	4	2	1	4	2	0	71	2	0	0	3	1	1	1	0	2	0	0	0	0	2	0	2	7
493	dmarA_EVC_2	2.21805555555556	0	1	0	0	1	0	0	3	0	2	5	0	5	2	15	6	0	5	0	0	0	0	4	1	5	44	0	0	0	13	21	0	0	0	1	5	9	1	0	2	1	35	1	2	1	9	5
494	dmarA_EVC_2	2.77277777777778	1	5	1	0	0	18	4	4	0	0	3	2	57	28	1	0	2	0	0	0	0	2	0	4	2	0	0	2	102	4	1	2	2	36	4	2	2	29	1	14	0	31	2	0	4	0	0
495	dmarA_EVC_2	3.32722222222222	0	0	0	0	4	1	14	1	0	67	12	3	1	0	3	2	0	1	2	6	2	0	0	10	49	0	0	4	0	48	0	0	1	0	1	3	0	0	0	1	3	0	4	0	0	0	1
496	dmarA_EVC_2	3.88194444444444	3	24	3	0	48	57	2	4	1	46	0	0	0	3	2	3	20	0	0	2	8	9	52	1	0	46	0	43	0	1	0	102	0	3	1	1	2	2	4	24	13	0	0	0	17	0	46
497	dmarA_EVC_2	4.43638888888889	0	13	25	68	42	89	44	0	145	60	31	36	0	0	46	0	1	0	72	1	23	87	0	1	40	3	4	68	21	13	9	2	35	3	47	50	59	56	1	59	0	0	0	118	0	48	23
498	dmarA_EVC_2	4.99083333333333	121	88	157	23	11	0	1	2	5	110	49	0	1	44	304	46	31	32	1	23	166	110	0	0	101	47	10	64	19	0	85	194	56	104	72	90	18	95	113	0	44	63	35	115	46	8	81
499	dmarA_EVC_2	5.54527777777778	35	129	53	166	27	128	2	25	47	52	188	50	0	56	134	229	4	38	4	75	34	54	23	0	123	110	164	56	137	110	25	6	123	83	25	141	117	101	47	80	106	46	240	117	280	265	53
500	dmarA_EVC_2	6.09972222222222	159	102	202	22	97	222	1	4	205	83	115	55	3	8	274	23	49	118	14	88	44	160	1	0	267	44	63	68	297	169	101	188	206	68	221	86	169	68	191	139	181	93	172	89	122	107	178
501	dmarA_EVC_2	6.65416666666667	475	110	193	143	298	93	41	22	136	279	189	267	4	69	143	120	101	35	1	112	64	347	58	174	279	323	367	198	175	226	177	83	165	263	183	193	97	68	167	157	148	62	56	248	76	326	237
502	dmarA_EVC_2	7.20888888888889	299	327	417	423	288	466	113	159	245	284	318	226	47	62	240	274	59	65	19	170	237	415	2	203	343	180	493	390	165	336	146	278	149	181	181	323	232	252	279	151	169	250	142	350	164	625	345
503	dmarA_EVC_2	7.76333333333333	401	271	457	401	235	285	229	603	217	379	278	352	4	227	168	389	96	256	62	166	194	766	0	119	362	464	378	414	664	270	219	281	272	460	514	353	500	333	268	530	152	486	458	334	169	301	43
504	dmarA_EVC_2	8.31805555555555	212	393	289	391	273	465	180	299	531	472	533	319	46	244	428	522	119	394	22	86	152	621	114	87	379	303	578	510	489	490	261	236	483	556	574	500	198	358	299	341	364	362	352	557	426	542	207
505	dmarA_EVC_2	8.8725	105	413	302	808	348	536	337	396	653	352	215	766	2	208	491	496	441	525	0	61	320	765	23	252	235	572	576	494	724	309	94	268	682	523	422	379	418	468	495	190	316	419	546	283	281	611	231
506	dmarA_EVC_2	9.42694444444444	434	369	281	163	642	351	322	206	522	518	454	451	2	455	310	591	272	606	18	292	316	529	18	407	431	515	685	365	280	287	371	291	516	563	289	216	320	466	458	469	298	339	526	435	517	191	163
507	dmarA_EVC_2	9.98138888888889	297	246	182	569	321	372	471	269	303	285	85	188	30	356	275	272	370	291	20	191	243	277	1	112	103	395	344	554	327	202	472	342	381	264	346	572	261	364	299	575	214	260	313	227	232	462	456
508	dmarA_EVC_2	10.5358333333333	311	485	306	302	414	110	338	181	541	158	343	197	48	538	386	328	375	391	102	239	225	238	72	189	189	492	337	283	122	234	516	346	235	349	327	175	564	265	227	339	333	617	425	192	630	195	648
509	dmarA_EVC_2	11.0905555555556	276	449	356	474	192	186	216	401	286	473	425	614	0	328	349	345	258	756	74	259	284	498	33	310	287	470	176	445	237	246	533	482	144	165	74	373	266	287	377	471	87	552	310	323	305	380	388
510	dmarA_EVC_2	11.645	404	377	205	218	230	275	184	383	511	387	364	359	0	184	211	207	159	210	143	150	202	84	38	359	413	428	487	290	545	325	334	347	195	310	398	351	458	235	314	256	272	422	446	243	263	130	250
511	dmarA_EVC_2	12.1994444444444	533	302	455	523	336	350	125	144	434	305	109	266	21	350	222	245	298	639	16	286	193	239	104	273	308	465	505	403	359	422	591	594	249	440	508	334	293	372	186	273	210	213	258	394	650	411	211
512	dmarA_EVC_2	12.7538888888889	341	374	261	517	365	241	289	128	236	693	260	298	0	278	224	79	298	405	77	312	285	282	19	465	563	321	200	660	208	323	458	455	643	438	664	424	143	528	240	292	263	427	338	269	179	321	258
513	dmarA_pacrAB_1	0	0	0	5	3	4	0	2	2	0	0	0	2	0	0	1	7	4	0	1	0	2	0	0	108	2	34	0	3	0	1	0	0	1	0	2	0	1	3	1	0	2	0	0	4	0	1	0
514	dmarA_pacrAB_1	0.555	1	0	3	4	1	0	2	1	12	1	0	4	29	1	3	0	0	25	0	5	2	2	0	0	0	32	1	4	3	3	4	3	0	3	4	0	5	0	2	3	1	1	0	17	3	2	56
515	dmarA_pacrAB_1	1.10944444444444	2	0	4	0	0	3	2	48	0	0	3	0	0	1	0	1	0	2	1	0	3	37	3	1	0	0	1	0	11	2	4	2	5	0	13	1	5	4	2	6	1	0	4	2	1	1	3
516	dmarA_pacrAB_1	1.66416666666667	0	1	0	0	0	0	2	2	0	1	0	0	2	9	1	0	2	1	42	2	0	0	0	0	2	1	24	2	3	3	2	4	48	0	1	0	0	3	28	0	0	27	12	12	1	0	2
517	dmarA_pacrAB_1	2.21861111111111	4	0	0	0	4	0	25	21	0	2	1	0	1	2	2	51	0	3	0	1	0	1	0	0	3	0	0	13	13	0	3	0	0	1	0	0	43	2	2	27	29	10	0	2	55	0	1
518	dmarA_pacrAB_1	2.77305555555556	45	2	0	1	0	38	4	0	2	4	0	95	3	19	0	0	0	6	11	5	10	27	0	0	14	28	0	0	94	0	0	1	0	70	0	0	4	0	2	2	0	3	1	3	3	67	2
519	dmarA_pacrAB_1	3.3275	0	145	58	0	160	86	2	0	9	16	47	56	0	15	2	0	2	0	2	7	0	0	1	48	28	15	42	0	2	4	2	1	0	2	0	0	4	0	73	0	3	75	71	49	39	2	2
520	dmarA_pacrAB_1	3.8825	11	121	0	44	81	118	43	0	187	215	75	141	0	13	50	84	4	39	1	75	0	71	20	38	28	121	94	61	129	57	34	43	57	75	38	50	153	63	17	59	82	162	3	109	96	99	55
521	dmarA_pacrAB_1	4.43694444444444	68	96	157	151	7	142	1	81	261	23	125	190	1	4	176	148	35	2	0	28	0	181	0	4	22	42	176	87	82	8	160	37	78	78	66	81	127	70	48	38	11	54	102	82	157	189	165
522	dmarA_pacrAB_1	4.99166666666667	342	192	227	106	119	148	3	39	189	182	136	474	0	33	269	209	108	173	3	183	4	288	3	107	106	202	148	185	267	123	215	140	87	255	84	62	361	153	37	1	74	54	160	63	8	162	80
523	dmarA_pacrAB_1	5.54611111111111	206	207	330	380	219	259	0	157	280	501	306	180	0	164	149	393	106	74	1	6	0	364	0	177	241	186	358	404	263	122	49	142	131	27	177	177	292	52	163	165	69	199	124	80	262	135	152
524	dmarA_pacrAB_1	6.10083333333333	597	438	478	497	442	581	91	209	587	436	223	350	36	283	277	384	258	456	3	237	0	522	0	88	233	150	686	306	651	377	258	106	222	100	716	346	153	301	324	425	305	162	279	261	279	671	173
525	dmarA_pacrAB_1	6.65527777777778	566	399	492	520	143	385	100	530	494	670	414	686	19	52	371	534	242	536	2	186	58	826	5	293	482	420	714	599	409	378	290	214	414	450	377	239	106	356	501	137	336	469	446	335	656	674	253
526	dmarA_pacrAB_1	7.21	364	564	363	649	358	511	148	551	877	491	425	820	28	131	306	881	273	556	0	209	1	507	11	346	842	399	345	412	702	148	134	181	396	532	596	446	340	358	212	437	394	292	518	341	423	465	477
527	dmarA_pacrAB_1	7.76444444444444	411	608	461	387	500	632	361	518	536	426	356	445	71	287	443	433	248	476	3	387	2	1183	175	404	709	494	524	385	475	507	110	610	640	377	380	466	707	426	278	440	625	377	573	520	515	503	506
528	dmarA_pacrAB_1	8.31888888888889	699	443	767	292	315	368	343	292	527	635	703	571	3	425	411	460	284	442	49	270	26	818	1	306	554	323	373	504	698	680	118	442	407	373	364	301	386	472	635	659	506	487	645	561	263	487	579
529	dmarA_pacrAB_1	8.87361111111111	733	300	343	338	412	237	493	418	677	471	391	328	1	280	343	431	496	611	38	489	1	602	114	318	376	510	471	622	102	591	326	354	537	145	361	499	354	398	281	364	460	600	1153	364	935	337	498
530	dmarA_pacrAB_1	9.42805555555555	1107	335	478	94	202	412	539	222	1110	620	460	584	0	312	189	359	358	777	3	362	8	614	0	329	470	236	372	545	296	350	334	497	253	540	368	218	437	265	371	314	483	667	741	484	621	420	663
531	dmarA_pacrAB_1	9.98277777777778	1068	293	474	444	166	365	481	380	469	449	697	390	0	283	485	387	386	424	23	404	3	368	45	402	369	405	338	345	347	587	321	411	319	498	443	702	387	366	354	487	720	456	1100	379	579	437	738
532	dmarA_pacrAB_1	10.5372222222222	785	621	526	523	236	533	666	624	527	265	324	688	2	236	277	592	264	423	93	591	0	612	72	412	523	316	429	396	319	431	401	304	299	221	272	296	296	282	483	467	402	480	828	203	265	661	136
533	dmarA_pacrAB_1	11.0916666666667	870	345	360	472	520	584	413	337	428	398	143	324	15	228	453	290	288	791	114	438	82	601	2	509	437	493	372	381	328	431	588	296	317	532	303	321	285	443	591	356	498	310	541	428	433	550	534
534	dmarA_pacrAB_1	11.6461111111111	998	456	395	550	441	341	205	436	571	512	325	370	28	363	203	261	261	455	57	560	3	619	1	453	389	305	391	367	505	418	525	625	289	387	609	727	336	596	522	339	543	759	483	392	617	573	362
535	dmarA_pacrAB_1	12.2005555555556	643	718	549	319	251	545	261	249	619	481	437	580	7	202	235	524	508	587	2	390	13	476	2	531	311	749	557	351	344	626	439	398	436	527	535	514	549	346	381	318	605	427	525	234	563	543	567
536	dmarA_pacrAB_1	12.7552777777778	1202	363	663	839	614	286	116	363	385	569	331	611	1	206	432	413	305	348	2	635	0	1018	23	290	476	331	220	319	522	379	790	726	417	485	409	868	187	475	321	575	494	495	550	684	452	672	627
537	dmarA_pacrAB_2	0	14	22	24	0	0	39	38	13	2	0	2	1	25	29	23	4	0	0	0	1	49	1	0	1	0	1	0	1	0	3	2	3	0	2	2	47	1	1	0	1	0	1	47	4	0	71	0
538	dmarA_pacrAB_2	0.566944444444444	2	38	0	4	0	0	1	21	0	0	1	0	1	1	7	0	0	0	0	0	1	2	2	2	0	5	0	2	0	0	1	0	0	1	1	2	0	3	2	24	0	0	0	0	0	71	3
539	dmarA_pacrAB_2	1.12138888888889	4	0	48	3	0	22	36	2	0	0	5	0	4	1	0	4	31	50	3	1	0	0	0	1	0	0	2	2	0	0	5	0	0	2	0	1	0	2	0	0	2	0	4	0	4	0	0
540	dmarA_pacrAB_2	1.67611111111111	1	1	0	0	46	55	3	1	0	2	0	0	0	4	0	3	7	1	2	0	0	4	0	0	3	0	1	48	0	14	2	5	0	0	2	39	3	3	0	4	0	1	1	13	3	1	1
541	dmarA_pacrAB_2	2.23055555555556	1	5	0	0	0	9	1	0	0	0	0	2	0	0	0	3	1	0	6	36	2	2	1	0	0	8	3	1	0	3	0	2	0	2	3	0	1	4	2	3	48	0	5	1	2	0	66
542	dmarA_pacrAB_2	2.78527777777778	3	0	54	2	0	0	4	0	3	21	4	2	0	2	0	0	1	49	45	0	30	0	2	0	1	1	0	33	32	3	0	0	3	0	0	0	38	3	27	0	33	0	30	36	3	4	2
543	dmarA_pacrAB_2	3.34	0	0	22	4	0	0	3	0	60	0	1	2	44	1	26	1	37	0	3	9	29	28	3	10	53	3	2	25	0	40	0	4	0	1	26	0	1	0	45	2	0	1	4	1	3	30	2
544	dmarA_pacrAB_2	3.89472222222222	23	30	33	0	39	27	2	0	15	108	44	37	0	0	0	1	2	0	3	0	1	0	0	3	19	1	7	11	38	1	1	2	3	8	6	0	37	5	0	62	0	2	2	0	49	63	15
545	dmarA_pacrAB_2	4.44916666666667	22	2	79	20	18	150	1	0	120	126	71	131	0	36	46	60	4	54	0	60	10	5	0	2	60	19	32	5	62	137	4	3	23	69	32	56	231	0	189	28	0	26	192	15	105	74	37
546	dmarA_pacrAB_2	5.00361111111111	242	80	113	2	160	111	0	1	59	85	188	96	0	79	100	100	80	154	39	184	41	96	1	43	30	167	102	100	104	109	91	15	65	137	136	72	170	71	65	16	133	44	242	42	56	41	39
547	dmarA_pacrAB_2	5.55833333333333	95	160	349	208	83	137	0	0	288	80	177	155	0	162	163	191	148	13	2	114	27	113	0	73	133	75	58	88	159	99	96	124	75	53	135	230	63	194	163	199	84	130	190	251	157	211	140
548	dmarA_pacrAB_2	6.11277777777778	230	261	283	293	96	177	33	132	462	164	455	267	1	152	235	146	181	145	2	95	0	117	10	45	170	248	341	182	319	173	102	122	81	225	238	183	100	191	271	176	182	110	91	4	393	351	27
549	dmarA_pacrAB_2	6.6675	276	387	418	300	176	404	49	65	223	164	233	507	11	109	193	129	116	277	3	414	4	346	2	233	269	243	508	476	339	260	156	258	208	255	262	485	220	336	708	201	29	195	375	295	374	414	126
550	dmarA_pacrAB_2	7.22194444444444	682	539	407	309	392	505	97	459	583	87	529	400	0	57	304	432	215	521	0	260	2	405	37	95	378	413	627	377	502	726	453	433	335	322	305	540	420	326	332	517	403	230	539	546	287	390	338
551	dmarA_pacrAB_2	7.77666666666666	260	440	712	752	226	304	449	696	554	473	362	557	1	271	736	353	302	365	0	287	37	292	5	339	483	843	515	487	500	317	408	378	329	404	430	511	425	375	317	505	587	327	566	412	596	437	259
552	dmarA_pacrAB_2	8.33138888888889	721	666	340	579	695	292	486	245	411	382	79	448	27	343	219	208	375	306	51	367	24	216	6	341	568	331	532	718	595	268	519	422	579	396	521	330	307	206	386	304	560	285	548	507	518	204	362
553	dmarA_pacrAB_2	8.88583333333333	306	237	339	350	513	403	835	472	768	222	511	614	1	272	326	338	420	542	0	250	70	400	38	500	323	569	260	317	570	485	261	293	697	570	462	498	745	396	324	194	360	497	516	449	460	476	80
554	dmarA_pacrAB_2	9.44055555555555	665	616	471	321	554	222	398	404	702	670	383	488	0	587	433	213	277	539	16	270	0	275	2	574	529	403	403	165	258	379	244	420	180	278	360	318	379	256	538	271	540	540	434	556	376	687	257
555	dmarA_pacrAB_2	9.995	703	437	568	478	183	726	126	267	542	501	230	393	0	410	228	311	538	166	0	300	2	487	3	913	314	512	458	391	205	335	423	595	437	138	334	407	470	466	556	156	518	711	291	314	365	611	356
556	dmarA_pacrAB_2	10.5497222222222	440	177	435	715	373	425	303	204	707	305	535	368	56	279	214	343	270	529	1	240	8	192	43	511	360	314	335	276	312	498	153	290	415	483	418	527	458	115	715	436	403	475	524	449	462	289	434
557	dmarA_pacrAB_2	11.1044444444444	235	460	255	653	432	494	198	349	675	283	307	466	1	387	220	306	231	379	45	622	3	402	107	621	544	432	465	586	521	487	197	812	421	359	643	378	402	459	373	150	383	317	502	570	285	375	281
558	dmarA_pacrAB_2	11.6588888888889	219	293	415	483	485	485	595	455	371	378	390	345	0	159	283	497	268	588	0	388	68	486	4	693	389	544	605	295	452	495	440	227	608	516	414	720	541	390	437	300	361	377	344	462	267	454	164
559	dmarA_pacrAB_2	12.2136111111111	700	232	441	646	322	215	273	254	269	687	285	504	0	99	234	647	272	512	2	559	152	594	1	441	395	369	393	548	256	351	369	788	398	429	665	415	525	452	522	446	341	514	379	589	254	221	556
560	dmarA_pacrAB_2	12.7683333333333	566	375	285	846	476	303	384	309	541	346	230	596	38	217	211	386	380	377	3	468	100	339	3	547	613	248	385	352	237	458	464	760	347	468	608	178	358	522	359	212	290	337	517	494	406	516	742
561	dmarA_pmarRAB_1	0	5	2	46	1	1	4	6	6	0	31	13	0	119	4	17	0	52	0	4	0	0	0	0	2	1	0	2	21	3	4	21	4	0	69	8	0	10	0	2	1	25	3	4	3	0	0	1
562	dmarA_pmarRAB_1	0.555	44	24	53	0	0	40	1	2	1	3	0	0	43	0	42	0	3	0	0	2	1	0	28	0	0	6	0	3	70	23	4	159	78	0	55	0	0	0	1	0	46	0	8	8	21	0	28
563	dmarA_pmarRAB_1	1.10944444444444	2	24	16	23	0	0	86	68	0	3	2	16	0	58	68	37	2	0	1	37	0	22	97	76	0	0	1	38	15	10	17	2	34	4	4	3	24	0	0	57	69	32	0	3	2	0	3
564	dmarA_pmarRAB_1	1.66416666666667	67	0	9	27	38	5	37	0	23	0	141	82	0	35	54	0	61	1	3	0	33	96	50	45	1	2	48	54	70	1	29	37	25	19	40	52	124	15	0	64	2	91	1	3	0	3	4
565	dmarA_pmarRAB_1	2.21861111111111	52	18	22	172	177	179	3	31	75	267	110	95	1	46	54	117	2	112	2	9	60	14	90	72	173	127	70	173	43	2	65	133	166	19	17	52	52	143	85	37	82	128	30	94	79	28	4
566	dmarA_pmarRAB_1	2.77305555555556	170	253	99	108	502	268	43	12	328	194	226	157	0	135	351	222	43	111	0	54	50	233	12	18	4	163	98	158	54	144	158	104	145	119	85	91	326	48	144	188	0	87	70	189	167	131	12
567	dmarA_pmarRAB_1	3.3275	346	906	884	316	965	711	95	122	353	708	896	605	26	137	1290	706	1	86	0	399	100	442	155	166	428	314	229	167	329	354	83	209	117	152	329	360	156	244	194	328	266	115	372	174	212	226	98
568	dmarA_pmarRAB_1	3.88222222222222	1137	1518	1321	1759	1984	1536	160	346	2295	2028	2591	2083	5	315	2410	1856	216	240	41	987	300	1267	90	241	1251	1072	1632	905	1204	1540	701	900	1020	929	1141	1036	496	1423	1529	1067	381	683	920	1581	989	1122	326
569	dmarA_pmarRAB_1	4.43694444444444	2141	2677	2656	2787	3917	2282	298	340	3085	2652	4397	4278	47	618	5343	3036	253	1087	96	2184	200	2001	0	327	2714	2163	2871	1942	2550	2497	2033	2489	2474	2120	2403	2210	1741	1651	2782	2102	755	1780	1422	2215	1898	2492	481
570	dmarA_pmarRAB_1	4.99166666666667	3436	3308	3818	3969	4462	4194	401	835	5891	4310	6686	4411	54	894	8303	4767	251	1744	93	3304	70	4563	71	536	3788	3097	3601	3343	3487	5108	3218	2997	3835	4770	3642	4658	2594	3084	4310	3425	2217	2792	3035	2835	4517	4322	1242
571	dmarA_pmarRAB_1	5.54638888888889	3867	4997	3568	3622	4549	4362	638	1782	6407	4114	6297	3909	33	1232	7905	4474	1116	3549	39	4074	125	3664	54	1030	3703	3980	3740	3983	4696	3779	3918	3907	3804	4314	4639	4890	3761	4697	4458	4107	3557	3591	3943	3801	4407	3673	1657
572	dmarA_pmarRAB_1	6.10083333333333	3984	3614	4173	3764	3707	4172	765	4932	4668	4542	3947	3965	2	1497	6651	4130	2405	3513	46	4481	158	3919	1	1136	4255	3606	3672	3617	3495	3649	4396	2600	3160	3042	3878	3585	3108	3254	3765	3131	3310	3203	3286	2787	3154	3479	3295
573	dmarA_pmarRAB_1	6.65555555555555	3112	3611	3719	3676	3678	3322	451	3632	3760	3676	4355	3057	159	1723	5076	3951	2641	2885	17	4840	202	4389	270	1757	3684	4074	2950	3724	3253	2521	2790	2442	3719	3181	3265	3834	3355	3158	3202	3652	3653	2430	3406	3238	2776	3933	6098
574	dmarA_pmarRAB_1	7.21	3601	3386	3412	3770	4302	3531	794	4774	3785	3329	3262	2619	0	2579	4744	4630	1715	3206	37	4100	151	4505	146	1745	3275	3254	3153	2822	2945	2891	2100	2598	3840	3180	2568	3493	2615	3449	3324	3108	3343	2775	3566	2821	3470	3765	6051
575	dmarA_pmarRAB_1	7.76472222222222	3705	4200	3963	3200	2106	3381	476	4434	3441	3746	2918	3809	0	2113	3870	3454	2939	2698	39	4789	110	4046	137	2203	3687	2890	3238	2734	2526	3168	2790	2110	2633	3497	2814	2966	2658	2906	3451	3238	2412	2703	3809	2818	3637	4399	9127
576	dmarA_pmarRAB_1	8.31916666666666	2904	3149	3497	2689	2795	2823	550	3060	4015	2531	2454	3086	24	1997	3203	2671	1657	2365	66	3992	244	3339	287	3645	2353	2069	2430	2486	2368	2116	1943	1588	3197	2083	2186	3584	2250	2463	2521	2766	2110	2263	3775	3366	3682	3870	9106
577	dmarA_pmarRAB_1	8.87361111111111	3458	2001	2898	1988	2415	2146	697	2475	2859	2368	2495	2162	2	2367	3156	2461	2365	2649	59	3571	6	3121	44	5982	2061	1609	1640	1988	2099	2513	1990	1870	2752	2438	2497	3143	2567	1821	2515	1661	3131	2410	2356	2531	3678	3542	5567
578	dmarA_pmarRAB_1	9.42805555555555	2538	1567	1670	1933	2583	1161	899	3279	2880	1696	2366	1719	3	2227	3627	1612	1772	2156	40	3077	90	1984	153	7395	1160	1187	1682	1359	1496	1967	1896	1316	2038	1999	1419	2071	1562	1728	1817	1900	1922	2182	2321	2048	3223	2141	7342
579	dmarA_pmarRAB_1	9.98277777777778	1329	1765	1799	1894	1704	1431	466	2436	2680	1981	2143	1253	62	2433	2432	1621	1939	1876	57	3249	67	1860	281	7640	1450	1337	1851	1571	1284	1614	1926	1436	2102	1803	1438	1783	2132	1571	1603	1983	2053	1625	2124	1927	2124	1486	6743
580	dmarA_pmarRAB_1	10.5372222222222	1072	1201	1740	1513	1084	1609	305	2604	2064	1543	1539	1599	47	1709	2470	1349	1689	1657	91	2234	365	1229	138	6789	1550	1289	1500	1498	1600	1915	2015	1473	1598	1359	1582	1433	1886	1289	1337	1651	1949	1702	2060	1725	1854	2079	6158
581	dmarA_pmarRAB_1	11.0916666666667	1516	1321	2200	1317	1824	1222	688	2919	1213	1664	996	1561	10	1992	2058	1316	1129	1387	15	2653	258	1637	109	6444	1321	1591	1602	1782	1334	1662	2076	1657	1434	1688	1933	1601	1829	1303	1433	1584	1896	1674	1380	1807	1337	1871	7233
582	dmarA_pmarRAB_1	11.6461111111111	1298	1190	2105	1500	1376	1359	490	1437	1702	1584	1169	1676	31	1453	1464	1517	1456	1451	39	3114	722	1729	110	6848	1455	1290	1149	1010	1228	2174	2048	848	1328	1312	1950	1463	2023	1774	1722	1106	1765	1600	2010	1573	1203	1133	6575
583	dmarA_pmarRAB_1	12.2005555555556	1227	1216	1441	1530	1099	1221	502	2599	1296	1384	879	1037	2	1667	1108	1758	939	1620	78	2821	1232	1323	90	7010	1119	1859	1749	1296	1681	798	2131	1631	2038	1609	1572	1803	1807	1793	1813	1414	1495	1597	1776	1014	1100	1597	5604
584	dmarA_pmarRAB_1	12.7552777777778	1379	1021	1698	1752	1061	1258	482	2604	1621	1528	1172	1223	23	1475	1226	1374	1578	1165	22	2552	1038	915	471	6633	1338	1785	1463	1167	1265	1459	1978	1370	1578	1813	1128	1782	1545	2039	1237	1234	2159	1369	1672	1819	1757	1227	5075
585	dmarA_pmarRAB_2	0	2	0	2	3	2	0	1	2	0	4	2	2	0	2	0	0	0	0	7	0	2	6	5	0	4	0	0	1	1	0	0	0	1	0	0	1	0	0	0	0	0	1	1	0	0	1	0
586	dmarA_pmarRAB_2	0.591944444444444	2	0	0	43	3	0	6	20	0	0	4	44	0	0	1	0	4	0	27	5	74	0	6	0	1	0	60	40	0	38	3	25	2	2	0	37	2	5	2	0	70	40	22	0	2	37	0
587	dmarA_pmarRAB_2	1.14638888888889	20	1	32	0	1	2	10	36	2	0	75	2	2	0	18	14	3	0	1	0	1	3	0	7	0	26	1	0	0	40	53	1	19	2	2	0	0	9	0	40	0	0	9	5	4	0	0
588	dmarA_pmarRAB_2	1.70083333333333	0	11	0	4	1	2	4	2	0	14	69	0	2	19	51	1	30	126	3	32	1	67	0	47	0	23	0	0	0	1	8	34	13	37	20	6	0	10	11	8	6	54	0	5	0	49	2
589	dmarA_pmarRAB_2	2.25583333333333	0	13	0	41	54	37	30	2	0	109	64	25	0	2	28	40	2	68	1	2	9	1	20	0	26	0	0	28	36	2	5	84	29	4	6	63	15	0	31	4	0	41	0	0	2	6	1
590	dmarA_pmarRAB_2	2.81027777777778	23	48	38	72	77	106	1	0	0	9	45	56	0	71	110	106	37	49	0	32	39	93	3	80	7	6	90	16	31	32	4	40	7	99	94	4	17	1	123	0	52	19	7	87	134	3	16
591	dmarA_pmarRAB_2	3.365	70	21	80	0	268	48	4	13	65	34	213	36	25	78	177	275	133	116	19	41	142	154	132	251	50	28	38	52	123	67	120	46	133	24	222	176	21	75	135	275	286	0	68	80	33	65	74
592	dmarA_pmarRAB_2	3.91944444444444	276	268	277	316	433	126	3	138	136	229	324	341	0	182	862	553	192	133	0	35	173	223	132	145	313	167	48	160	345	306	81	94	223	309	117	437	94	159	297	128	151	284	80	196	478	170	15
593	dmarA_pmarRAB_2	4.47416666666667	776	1344	1094	931	995	806	164	74	827	667	1041	1731	29	321	1801	1178	359	344	3	308	506	993	8	178	978	703	448	844	617	467	376	569	435	609	758	621	757	1014	670	872	679	366	1111	979	613	1009	189
594	dmarA_pmarRAB_2	5.02861111111111	2279	2266	2357	2542	2864	3341	176	205	2791	2044	3187	3491	83	729	4758	3193	299	1583	94	1765	1243	2297	128	346	1984	1964	2094	1314	2876	1512	1345	2260	1477	2308	2444	1942	1863	2005	2274	2290	1435	2025	2223	2345	1888	1964	497
595	dmarA_pmarRAB_2	5.58305555555556	4446	4573	4478	4149	4979	3636	122	946	3985	4125	6430	4015	52	2281	7082	4941	612	2002	35	2890	973	3467	146	891	3935	3985	2896	3631	3754	4376	3374	3127	3489	3765	3605	3649	3128	2615	3905	4174	3857	3238	3225	2998	3146	2974	1442
596	dmarA_pmarRAB_2	6.13777777777778	3531	4395	4504	3931	5061	3949	589	2162	6391	5422	6266	5406	185	2423	8353	4857	1981	3518	115	4420	695	5179	86	1266	4235	4490	4444	3893	5053	4969	3388	4119	4892	5141	4030	4543	4157	3895	5050	4901	4505	4591	5119	4780	4815	4818	2455
597	dmarA_pmarRAB_2	6.69222222222222	3933	3522	2875	3091	4938	2868	720	5395	6628	4158	5019	3987	88	3375	5738	4404	3387	3226	151	4231	903	4899	149	1823	3820	3112	3399	3156	3908	4050	3906	4663	4336	3992	3505	2949	3361	3704	4078	3480	3224	3294	4175	3566	3174	3929	3614
598	dmarA_pmarRAB_2	7.24722222222222	3030	3066	3363	3452	3661	3901	593	4564	4218	4364	3689	3811	73	2951	4257	3884	3188	3015	90	3724	960	3337	338	2171	3144	3678	3579	3882	4493	3689	2394	2856	3836	4262	3641	3837	3240	4279	2904	3301	3408	3769	3647	4388	3311	3790	4984
599	dmarA_pmarRAB_2	7.80166666666666	2865	3699	3492	3561	4024	3068	1028	6483	4437	3388	3302	3211	90	2222	4123	3131	1889	3036	73	3508	1138	2402	268	4743	3107	3059	3509	3521	4127	4075	2766	2742	3830	3760	2693	3671	3566	3212	2996	3150	3713	3156	3806	3644	3779	3510	6442
600	dmarA_pmarRAB_2	8.35638888888889	2467	2509	2842	3227	3025	2606	984	4622	3106	3371	3059	3308	110	2193	4194	2657	2053	2582	107	3760	1466	2405	437	7502	2458	3263	3139	3143	3070	3320	2244	2362	4278	3259	3664	3170	2956	3662	3001	2916	2536	3165	3089	3604	3286	2835	5158
601	dmarA_pmarRAB_2	8.91083333333333	1545	1985	1744	1880	2735	2547	1170	3539	3550	3181	2893	3102	2	2081	3496	2706	2364	2773	95	3416	2769	2329	90	6754	1982	1959	2262	2052	2975	2836	2216	1561	3585	2921	2181	3043	2480	2877	2809	2597	2657	2808	3455	2984	3258	3165	3869
602	dmarA_pmarRAB_2	9.46555555555555	1582	2103	1654	2279	2533	2028	2023	3755	2959	1391	2377	1698	104	2455	3102	1576	2223	1932	147	3360	3493	1995	196	8951	1550	1443	1842	2164	1851	1974	2155	1764	2547	2027	1741	1590	2231	2122	1531	1905	1792	1948	1731	2377	1728	2336	4679
603	dmarA_pmarRAB_2	10.02	1523	1435	1747	1663	1817	1622	2319	4769	2845	2277	1883	1636	2	1883	2009	1824	2463	1964	69	2386	3380	1721	354	10065	1461	1733	1662	1998	1624	1169	1722	1341	2303	1654	1537	1868	1659	1937	1299	1369	1629	1722	2471	2212	1517	1703	4465
604	dmarA_pmarRAB_2	10.575	1674	1142	1905	1582	1332	1500	3399	3845	2091	1665	2553	1141	123	2254	2205	1526	1377	1316	340	2649	2404	1905	49	7827	1255	1390	1620	1707	1593	1314	1625	1623	1405	1632	1995	1593	1813	2244	1437	1368	1558	1937	1616	1792	2138	2055	4539
605	dmarA_pmarRAB_2	11.1294444444444	1353	1486	1283	2008	1461	1694	3125	4053	1759	1711	1439	1654	27	1424	1797	1328	1498	1784	472	2520	1676	1666	353	8915	788	1164	1423	1762	1493	1481	1714	1455	1659	1608	1659	1929	2035	1620	1599	1233	1809	1535	1509	1762	1673	1786	5020
606	dmarA_pmarRAB_2	11.6838888888889	1571	1337	1738	1705	1657	1220	2216	3283	1338	1420	1141	1614	0	1279	1666	1166	1128	1506	1092	2717	1924	1276	169	9850	1428	1056	1345	1581	1685	1328	1655	1101	1537	1496	1584	1568	1537	1772	1250	1180	1581	1852	1704	1374	1869	1637	5617
607	dmarA_pmarRAB_2	12.2386111111111	1349	1287	1786	1358	1237	1261	2252	3044	1368	1615	1074	1806	6	896	1239	1392	1115	1513	1543	2138	2363	1852	183	8242	1782	1346	1186	1515	1611	1795	1951	1612	2002	1607	1780	1515	1895	1684	1640	1414	1492	1211	1591	1514	1502	1554	5136
608	dmarA_pmarRAB_2	12.7933333333333	1416	1425	1432	1301	1301	1300	2519	2444	1557	1593	1034	1252	40	1018	1272	1322	2281	947	1364	2273	2272	1477	232	9429	864	1719	1776	1831	1670	1291	1850	1178	1351	1541	1217	1738	1953	1535	1210	1555	1356	1387	1779	1834	1802	1726	4559
609	dmarA_pmicF_1	0	24	12	2	0	0	2	2	2	0	0	0	1	0	2	5	2	1	0	1	0	0	26	1	4	0	0	0	2	28	1	1	3	1	1	3	2	0	0	1	2	0	43	0	0	0	3	0
610	dmarA_pmicF_1	0.554722222222222	19	2	27	10	0	0	1	39	2	35	0	1	0	0	1	4	16	0	0	5	0	64	0	0	2	0	0	2	0	0	1	0	18	4	2	0	1	0	1	32	0	32	1	1	0	0	0
611	dmarA_pmicF_1	1.10944444444444	2	0	2	46	0	2	1	1	17	19	0	1	6	3	0	3	2	0	1	3	3	0	1	69	0	2	2	25	0	3	5	16	1	0	0	4	1	1	4	2	2	0	0	0	0	1	38
612	dmarA_pmicF_1	1.66388888888889	3	0	49	1	0	3	6	2	0	1	2	0	1	42	2	2	19	1	1	7	4	0	0	0	4	4	0	0	0	0	3	3	0	0	39	2	2	0	1	1	0	0	0	1	0	0	0
613	dmarA_pmicF_1	2.21833333333333	2	0	34	1	3	0	3	15	0	23	0	1	1	2	19	0	4	53	0	4	35	0	0	0	0	12	48	0	0	0	0	58	1	3	21	0	0	0	44	40	3	2	0	0	0	0	1
614	dmarA_pmicF_1	2.77305555555556	2	2	1	0	1	0	1	0	32	0	8	50	0	2	1	0	0	0	5	4	0	1	0	5	2	37	85	0	0	0	0	2	0	0	37	41	7	3	43	4	0	2	19	0	2	0	2
615	dmarA_pmicF_1	3.3275	2	79	119	5	2	0	2	18	4	1	0	70	4	53	67	0	1	10	0	0	3	1	0	0	1	0	0	53	0	0	7	46	0	1	0	0	2	2	0	0	0	1	3	2	0	0	3
616	dmarA_pmicF_1	3.88222222222222	0	2	4	2	5	54	28	37	75	6	20	16	4	15	2	75	52	64	0	49	20	0	0	2	20	134	2	4	1	3	0	41	2	59	42	73	2	17	51	0	31	17	61	8	42	25	42
617	dmarA_pmicF_1	4.43666666666667	170	77	20	2	52	17	110	4	244	11	101	103	3	1	201	168	5	49	0	31	0	244	0	1	30	39	87	105	64	19	64	56	35	44	11	100	17	66	80	70	72	76	131	95	14	46	82
618	dmarA_pmicF_1	4.99138888888889	105	75	132	95	53	240	157	36	329	64	175	512	3	35	240	308	66	155	1	87	21	216	0	2	478	90	22	114	78	42	147	160	159	198	141	107	6	136	158	162	43	204	308	173	104	140	135
619	dmarA_pmicF_1	5.54583333333333	419	503	388	493	334	256	203	192	822	431	312	487	4	107	534	712	189	145	1	284	190	585	42	9	568	774	270	233	190	649	376	487	500	268	365	539	286	462	331	86	183	595	436	396	176	263	49
620	dmarA_pmicF_1	6.1	222	375	312	216	157	335	373	431	713	558	535	922	53	284	701	691	216	262	32	311	89	470	9	140	539	389	437	401	250	479	534	380	766	960	389	460	606	537	469	408	480	597	650	445	444	455	210
621	dmarA_pmicF_1	6.65472222222222	271	552	263	384	585	556	255	655	593	884	629	396	0	126	537	483	193	376	0	202	61	798	2	34	778	794	458	796	672	394	980	359	817	442	326	567	389	344	540	461	365	117	595	361	492	549	224
622	dmarA_pmicF_1	7.20916666666667	496	721	570	428	219	602	371	923	775	789	598	645	36	267	467	294	325	385	4	468	159	283	0	72	397	753	547	583	533	558	890	498	618	660	388	911	506	578	339	404	267	519	393	403	514	494	345
623	dmarA_pmicF_1	7.76361111111111	654	666	914	585	453	558	878	575	665	872	720	602	3	159	542	709	303	600	46	581	91	536	109	108	464	743	685	802	562	894	637	1068	650	628	571	568	868	727	559	820	511	715	592	782	629	790	301
624	dmarA_pmicF_1	8.31805555555555	301	522	399	590	546	525	978	813	702	457	1053	793	2	191	848	658	143	860	23	695	56	518	2	116	668	393	544	627	325	837	726	766	588	610	674	726	757	714	612	495	562	728	641	633	333	398	502
625	dmarA_pmicF_1	8.87277777777778	261	567	208	299	330	342	1442	1236	730	543	821	856	0	280	797	525	532	446	0	589	200	331	48	240	396	319	456	590	377	253	984	767	474	389	406	476	825	378	483	448	324	394	424	597	468	455	343
626	dmarA_pmicF_1	9.42722222222222	321	431	187	506	287	223	1274	1311	589	320	801	332	1	180	693	325	434	575	71	823	221	266	47	188	343	297	303	361	452	513	918	926	364	512	485	303	518	453	325	523	327	302	268	136	319	341	527
627	dmarA_pmicF_1	9.98166666666667	177	257	191	245	203	244	1388	1858	413	820	587	457	39	271	371	162	272	258	279	488	62	377	4	502	216	407	269	375	293	526	910	612	438	310	505	533	313	382	440	581	168	226	301	367	277	330	748
628	dmarA_pmicF_1	10.5363888888889	92	411	230	387	59	164	1366	2116	384	274	924	422	1	320	333	509	262	229	29	307	358	387	0	418	262	253	210	331	167	388	1244	356	285	549	288	402	438	361	397	272	64	308	273	414	328	259	318
629	dmarA_pmicF_1	11.0905555555556	221	400	293	521	83	482	1009	2107	712	289	464	503	0	241	288	189	243	341	116	192	267	216	37	596	213	419	544	491	222	282	1279	668	263	435	364	223	330	202	575	367	189	345	279	502	272	212	343
630	dmarA_pmicF_1	11.6452777777778	166	177	252	390	131	261	1224	2744	657	300	376	350	0	312	414	282	266	125	329	152	118	418	0	296	251	457	611	354	224	230	1276	647	290	574	275	444	350	403	221	256	257	408	382	406	152	338	630
631	dmarA_pmicF_1	12.1997222222222	198	133	308	411	147	336	835	3444	477	260	280	281	61	280	186	466	239	265	19	267	278	463	2	210	200	437	218	413	400	225	1370	518	370	452	295	212	555	444	456	262	206	310	400	96	361	358	449
632	dmarA_pmicF_1	12.7541666666667	54	301	323	322	90	405	1175	3649	757	292	245	463	0	294	65	329	99	272	147	100	98	395	62	319	106	422	132	273	395	506	1279	850	407	516	337	343	531	537	206	267	177	535	385	453	347	305	272
633	dmarA_pmicF_2	0	0	42	0	0	1	0	9	0	30	23	2	0	2	4	4	0	0	0	0	41	0	0	1	0	2	0	0	0	0	5	8	1	2	0	0	4	6	19	1	0	57	0	0	3	1	0	0
634	dmarA_pmicF_2	0.628888888888889	0	7	0	0	13	0	42	0	2	2	0	0	6	0	0	51	18	12	24	0	0	12	40	0	0	0	14	6	0	30	2	2	3	4	0	1	19	12	1	10	3	0	3	0	1	0	6
635	dmarA_pmicF_2	1.18333333333333	0	4	2	1	0	4	4	3	0	2	2	2	3	18	0	0	1	2	2	2	1	0	5	3	0	4	42	3	65	4	17	0	6	1	2	0	0	4	2	0	0	0	0	4	1	0	76
636	dmarA_pmicF_2	1.73777777777778	0	2	31	0	0	0	0	0	1	1	2	28	1	25	0	0	54	4	0	0	0	9	4	2	0	2	16	0	1	0	4	20	38	1	0	2	4	0	2	0	0	13	2	4	0	0	1
637	dmarA_pmicF_2	2.29277777777778	2	59	14	1	1	2	12	11	0	0	0	1	1	4	0	51	3	1	27	2	1	5	0	2	2	0	3	3	3	1	2	1	2	0	3	2	2	0	27	3	37	0	4	2	2	0	2
638	dmarA_pmicF_2	2.84722222222222	2	1	23	0	0	0	8	2	16	25	5	0	0	46	0	0	0	0	0	0	1	22	0	1	1	0	44	6	1	1	0	1	0	1	41	13	0	3	2	1	0	1	2	4	2	32	0
639	dmarA_pmicF_2	3.40194444444444	0	3	0	44	0	0	65	2	46	0	10	0	2	3	4	3	53	0	0	2	1	0	0	0	0	36	0	3	0	0	10	2	4	4	1	4	0	44	3	0	2	2	0	5	0	1	1
640	dmarA_pmicF_2	3.95666666666667	1	0	3	48	50	42	3	47	2	2	0	23	2	24	39	35	3	62	0	0	65	17	0	3	4	0	0	0	0	2	0	2	22	2	0	3	20	2	1	8	0	0	3	30	2	0	0
641	dmarA_pmicF_2	4.51111111111111	77	2	0	14	10	47	114	1	108	1	71	22	6	0	27	89	0	2	2	0	6	39	3	4	40	97	56	61	23	23	41	0	18	0	1	119	27	87	0	71	41	0	3	0	71	69	8
642	dmarA_pmicF_2	5.06583333333333	36	48	76	146	141	75	45	94	156	94	185	55	1	52	96	55	2	0	3	24	2	25	0	0	150	41	93	43	90	68	90	105	0	20	160	140	35	96	94	13	2	38	4	25	23	28	0
643	dmarA_pmicF_2	5.62	29	48	78	114	68	267	44	170	214	190	196	285	0	41	308	233	57	145	1	19	55	211	2	1	161	53	237	43	21	209	131	204	6	43	167	108	199	53	145	213	90	131	0	190	96	145	32
644	dmarA_pmicF_2	6.175	331	604	268	554	104	445	192	177	316	332	219	796	4	61	382	371	46	81	3	68	22	286	21	67	632	254	399	470	175	365	177	97	252	364	296	224	272	309	287	289	112	225	170	247	362	410	285
645	dmarA_pmicF_2	6.72944444444444	386	416	378	481	369	447	337	452	579	606	790	625	0	131	419	279	40	363	0	147	27	409	32	140	326	269	552	306	561	718	554	479	522	311	435	405	614	367	270	652	338	373	290	296	343	434	33
646	dmarA_pmicF_2	7.28388888888889	534	432	515	774	313	236	343	545	760	307	640	344	2	105	283	443	2	610	2	133	0	655	0	56	434	575	763	599	631	657	1058	504	658	338	297	536	531	831	688	245	255	222	533	443	524	477	233
647	dmarA_pmicF_2	7.83888888888889	406	381	325	522	129	866	398	717	738	926	419	1075	19	181	784	537	391	651	1	161	17	899	3	115	489	373	510	802	645	342	389	546	584	608	749	626	308	525	417	541	358	454	509	630	681	496	333
648	dmarA_pmicF_2	8.39333333333333	454	919	497	841	769	534	417	980	577	555	842	926	1	253	426	590	348	812	0	89	66	890	0	136	780	537	679	545	734	391	653	705	570	685	682	866	824	875	747	1128	624	516	610	403	818	663	528
649	dmarA_pmicF_2	8.94777777777777	355	750	589	598	568	743	618	724	875	610	601	774	12	244	615	795	364	762	0	449	62	688	62	99	1102	500	695	729	449	673	608	608	805	304	606	804	824	724	627	602	715	594	812	968	653	838	518
650	dmarA_pmicF_2	9.5025	557	533	651	829	654	687	533	681	1394	580	756	912	3	137	477	696	384	782	3	539	1	774	2	13	837	162	230	885	156	143	554	326	641	226	875	333	353	801	319	489	529	851	794	535	345	633	211
651	dmarA_pmicF_2	10.0572222222222	491	237	235	447	317	417	364	647	857	411	689	534	33	374	396	561	287	874	0	152	124	743	1	225	387	97	142	169	423	98	874	847	336	131	255	627	327	455	330	297	717	496	675	134	399	341	565
652	dmarA_pmicF_2	10.6119444444444	451	236	180	158	217	164	690	863	694	342	1082	656	3	406	1101	477	617	185	42	161	192	322	0	243	231	204	427	601	197	372	1092	551	382	310	529	261	296	446	223	565	255	364	833	346	137	384	655
653	dmarA_pmicF_2	11.1663888888889	559	90	373	421	65	320	758	1099	867	390	804	646	0	362	584	161	346	403	0	349	232	285	0	290	348	304	365	367	207	656	749	466	288	404	375	386	252	610	386	256	222	355	438	271	54	365	611
654	dmarA_pmicF_2	11.7208333333333	347	188	256	216	282	341	603	1405	350	341	525	262	0	420	354	268	178	109	4	285	128	386	100	580	194	98	496	638	116	190	660	422	339	346	408	375	209	319	197	431	518	175	295	427	406	155	647
655	dmarA_pmicF_2	12.2755555555556	371	445	184	379	202	282	1030	1330	213	279	185	269	0	158	138	210	146	89	2	163	197	253	10	330	358	565	358	284	184	396	776	266	296	283	361	456	356	131	275	124	65	204	329	307	253	290	775
656	dmarA_pmicF_2	12.8305555555556	496	307	163	241	235	296	646	1821	238	528	330	338	1	123	256	466	187	47	0	279	159	441	32	291	300	421	214	239	197	128	1087	226	412	357	509	338	283	115	385	123	470	125	341	248	221	133	470
657	dmarA_pompF_1	0	0	136	146	78	119	58	48	27	89	31	125	57	79	152	115	3	78	36	40	74	29	0	60	19	132	4	48	122	7	12	15	41	34	38	66	84	41	96	58	81	46	135	50	98	27	1	164
658	dmarA_pompF_1	0.554722222222222	56	75	139	50	89	13	68	19	143	19	137	67	11	302	3	171	1	213	0	0	119	26	129	64	12	28	183	1	45	12	44	57	149	166	2	3	107	37	4	20	6	156	92	46	139	195	84
659	dmarA_pompF_1	1.10944444444444	98	61	85	30	75	4	0	66	0	155	42	77	115	65	79	141	178	36	2	11	0	106	83	77	13	67	127	2	156	126	28	33	231	144	140	13	51	80	88	1	51	0	206	3	25	107	10
660	dmarA_pompF_1	1.66388888888889	186	321	76	83	115	64	182	92	162	70	103	153	37	77	89	143	13	79	31	24	133	225	81	206	69	17	171	95	46	95	78	35	181	169	104	51	129	9	76	29	78	48	2	59	34	126	36
661	dmarA_pompF_1	2.21861111111111	178	63	184	74	130	107	105	89	262	403	228	216	10	68	109	253	121	247	2	128	46	152	63	112	183	12	123	116	130	135	26	38	128	178	126	51	136	160	169	84	61	66	164	160	84	229	87
662	dmarA_pompF_1	2.77277777777778	659	217	491	316	608	343	84	68	515	312	368	357	21	99	1173	320	54	250	0	151	91	159	26	149	257	318	191	265	376	465	201	299	345	179	128	359	231	164	336	186	345	229	179	223	237	496	381
663	dmarA_pompF_1	3.32722222222222	2507	721	1007	592	992	1140	64	153	644	436	824	1005	21	233	1774	1440	132	369	2	315	132	640	156	397	716	596	559	533	1015	600	210	385	695	637	977	446	547	804	903	652	532	233	631	535	597	660	291
664	dmarA_pompF_1	3.88222222222222	16381	13051	11821	7860	11222	13377	198	154	6918	9944	6435	8779	230	739	10411	15550	513	1896	2	976	568	8354	214	408	9552	11071	9425	7176	10634	9566	756	6428	9110	9341	9937	7889	10217	10531	11939	6503	1802	2302	5248	8018	10850	8740	491
665	dmarA_pompF_1	4.43694444444444	25353	19333	21173	18280	23106	18870	586	1239	26010	21687	21379	19398	736	2048	22495	22212	1007	12792	394	11558	694	19833	242	695	21582	21444	21483	19265	20854	19516	9615	14997	23002	20315	20868	21641	19894	22585	19675	20189	15364	16658	17412	20048	20496	19737	1478
666	dmarA_pompF_1	4.99138888888889	30498	24151	28519	24986	27480	25749	1209	6982	47665	24263	29409	24686	381	4756	25186	24952	4960	19817	359	15163	825	22706	252	1525	27420	25933	26378	22067	28703	27176	13851	21487	28635	26575	26123	23343	28471	28741	29022	20544	21471	22441	21442	23170	25961	24077	5657
667	dmarA_pompF_1	5.54611111111111	26175	23079	25522	27797	27607	26421	1493	14440	45367	29992	32334	27011	276	9272	24735	22797	15148	24325	842	18844	801	23355	330	1684	24876	27152	28274	35287	29450	28970	21917	26375	30352	30779	28161	29577	26537	24700	25780	27707	27962	26048	27202	28312	27360	28235	14633
668	dmarA_pompF_1	6.10055555555555	28603	24173	26119	23207	23386	28373	1937	22545	33184	23534	25021	25614	720	15373	21675	23928	18682	23900	726	21656	836	22423	373	4601	23463	23277	23646	25938	29131	29457	22907	20050	27760	25179	25313	22537	27329	28606	26238	23894	21003	23195	21075	25836	28807	24558	27698
669	dmarA_pompF_1	6.65527777777778	28796	22719	25019	21225	25472	25386	2854	25258	28500	23315	18855	24747	526	13399	18049	23119	20395	28436	749	23857	490	26404	506	7113	23947	21215	24094	26201	28579	28488	12133	17458	25909	25951	23363	23621	23616	24614	24572	23788	21611	24468	27771	27713	26925	27369	33348
670	dmarA_pompF_1	7.21	31736	26442	29484	26629	24429	30298	4827	15440	19351	23907	16214	23792	616	18173	16569	24678	16217	23828	545	31324	535	26798	714	12331	23833	24629	26326	27576	31948	31228	11027	15553	28266	29228	23843	26303	23116	26055	26390	25899	20518	24272	27384	27499	28364	30221	37000
671	dmarA_pompF_1	7.76444444444444	34093	31252	35157	30006	25091	32916	5651	11956	18311	30591	15416	30750	583	18755	17519	30805	16287	26381	866	30243	878	34936	711	23349	31227	31074	31316	31519	37124	33951	9082	14469	34719	31388	29064	30144	27752	30909	30107	31868	25849	26113	29779	33046	35228	32507	36835
672	dmarA_pompF_1	8.31916666666666	36365	33332	39585	34991	31096	32850	9530	13637	21251	33246	16702	34987	993	18250	18723	31925	15245	29790	950	34780	646	45600	785	34876	33058	29424	32253	34874	40774	38219	8522	17241	34620	36085	33684	31111	31220	34601	31736	31694	26663	28932	34686	37722	40452	38559	25467
673	dmarA_pompF_1	8.87361111111111	32801	25571	36503	31986	30176	35720	8948	11760	21135	29601	16824	33324	599	19367	19368	26157	18074	32549	658	39207	872	38291	693	52212	26707	26305	30475	36502	32623	33216	9109	13529	30035	28185	30085	31729	32428	28196	27457	29828	28448	29390	35549	35625	34149	32953	27317
674	dmarA_pompF_1	9.42805555555555	23863	16027	28380	22192	27975	25642	9584	13141	20865	22771	18677	31532	534	19918	19552	24304	20383	28378	825	36149	511	39036	706	57506	18687	16814	19299	22440	26898	20824	8727	11412	19266	18498	25224	23925	25041	20390	18072	17813	27650	27382	30814	26345	27631	24133	29850
675	dmarA_pompF_1	9.9825	19988	14719	21428	17995	28069	17396	8491	12217	20988	15672	20065	29435	378	19303	20502	16614	22197	24533	796	31932	572	33874	793	71582	15426	15587	16548	15524	18092	14773	8530	10459	15008	13335	15840	17370	15826	16840	14798	14419	15315	15228	21047	17347	18616	18190	33248
676	dmarA_pompF_1	10.5369444444444	18102	15667	18477	18873	29682	17253	6014	10806	21088	14687	21261	18552	774	18215	18297	15503	22588	18692	529	24423	718	20283	1033	68028	16718	15065	16157	16167	17944	14857	9439	7925	15483	15443	17503	14761	14586	15882	15961	12465	13203	14559	16369	16881	16751	14470	29978
677	dmarA_pompF_1	11.0913888888889	19799	15243	20984	17899	27180	17125	5163	10259	19618	15569	22718	19326	381	16108	20588	16584	24741	16303	480	19165	812	18636	964	59299	15086	16040	17395	16460	19234	16609	9085	6555	14266	16412	14963	15247	16923	16584	14109	17055	14833	14892	17825	17211	17518	16628	22998
678	dmarA_pompF_1	11.6458333333333	18279	16655	20200	17192	26815	18456	5116	8912	17504	13838	19060	16750	598	17055	20178	16082	19000	15112	295	15784	990	17908	986	41677	16858	16488	15550	16954	18411	16551	9900	6717	14911	14152	16209	16531	18246	15091	15599	14939	15945	14102	17823	17179	15536	15886	19073
679	dmarA_pompF_1	12.2005555555556	19555	15418	18360	17447	26004	19793	4132	10266	13388	14853	16069	16898	625	15427	18202	16975	16302	16228	177	14932	1927	18729	809	39290	17520	16376	17439	16189	17914	14810	10209	7397	16175	16035	15720	15636	17485	17293	13505	14621	14725	15726	18771	17026	15957	16962	15313
680	dmarA_pompF_1	12.755	18775	16783	20370	17543	22960	17919	4262	10693	12428	18625	15473	16134	313	14417	15867	15023	15740	15738	202	14823	4346	18205	550	28503	18440	15417	17399	18098	19379	16793	11264	6581	14718	16502	16949	18232	17946	16225	15143	16423	15162	15075	17216	16972	16298	18063	16002
681	dmarA_pompF_2	0	88	69	87	0	37	0	0	25	21	15	22	98	64	93	57	0	32	0	73	5	28	0	37	1	2	2	25	42	35	0	85	9	26	27	1	22	0	8	2	24	2	0	15	0	10	1	69
682	dmarA_pompF_2	0.641111111111111	227	33	144	118	43	120	18	104	31	0	10	93	86	28	0	45	0	46	175	70	127	0	24	44	157	77	19	125	0	46	1	0	114	102	46	0	67	3	3	76	59	0	52	24	85	4	29
683	dmarA_pompF_2	1.19555555555556	186	82	106	97	107	172	3	0	67	16	8	2	91	11	0	156	14	156	2	33	1	54	10	0	162	35	0	62	64	38	33	109	19	118	99	69	18	22	112	1	99	0	66	2	57	44	34
684	dmarA_pompF_2	1.75	38	0	121	176	1	111	90	71	93	64	67	14	38	12	89	89	43	179	60	49	91	133	121	87	28	103	35	10	105	39	11	86	35	26	0	92	2	102	0	11	57	144	32	85	21	24	0
685	dmarA_pompF_2	2.305	70	133	148	15	190	0	58	16	66	66	67	195	4	8	58	25	28	43	0	40	2	46	12	92	76	78	69	92	125	112	54	48	125	68	63	168	42	49	167	48	40	47	109	114	58	112	49
686	dmarA_pompF_2	2.85972222222222	241	238	256	184	133	111	75	144	204	223	198	99	0	45	26	162	7	144	2	137	128	10	54	177	3	168	240	109	83	129	48	107	3	236	124	102	99	94	227	80	144	74	187	164	172	101	42
687	dmarA_pompF_2	3.41416666666667	303	350	226	329	356	19	19	118	240	359	184	233	2	66	78	275	10	67	0	119	42	268	64	194	237	121	134	233	83	251	62	76	34	213	239	125	161	148	150	147	227	82	81	218	43	205	196
688	dmarA_pompF_2	3.96888888888889	629	419	839	746	930	172	81	115	888	608	437	483	0	161	454	365	115	349	24	112	112	381	52	43	546	268	285	347	380	344	166	515	437	506	191	231	360	394	241	188	179	129	301	564	312	372	198
689	dmarA_pompF_2	4.52361111111111	7199	7467	7602	7036	2551	1045	254	196	2378	7318	1842	1522	1	165	2186	2228	310	746	64	427	37	1934	159	354	4199	3590	2300	3152	658	429	287	528	782	1466	1240	811	613	384	897	601	622	993	1054	2803	694	764	418
690	dmarA_pompF_2	5.07777777777778	15944	17763	17674	17717	13060	11175	215	400	17193	18065	14458	11135	71	1199	10829	11898	487	7093	181	5015	110	11853	313	260	12963	14447	12171	13221	10082	7346	4935	8467	9040	11289	11618	9347	5092	6679	8265	9079	3447	5149	9490	12371	8825	8974	1194
691	dmarA_pompF_2	5.6325	22619	20200	20809	19679	18763	18419	382	1069	28310	22517	22699	19228	178	2448	17153	20443	1138	17783	317	9524	143	17129	192	950	19852	19264	17515	20853	16021	16325	11392	14959	17619	16136	17397	14751	12239	14790	15790	15887	11764	14855	13222	16549	15874	16745	2656
692	dmarA_pompF_2	6.18722222222222	27376	26539	27436	27974	21506	21766	710	3959	40190	31120	29945	23829	389	5013	18494	22277	4153	18034	293	7473	640	24747	165	1465	23645	26659	25348	27023	20638	20738	13343	16736	21063	24898	21673	21120	16026	17045	19213	18344	19615	16398	19210	22865	20307	21147	9327
693	dmarA_pompF_2	6.74194444444444	26090	22884	24945	25278	26109	23938	467	7097	32837	25515	24123	24521	398	8993	22227	22933	11198	25384	498	8847	683	28081	369	1904	22712	23534	26028	24145	25804	24677	16453	17517	23332	25248	25374	23954	21505	22714	22264	23004	21656	21340	22807	22365	23339	26888	22027
694	dmarA_pompF_2	7.29638888888889	26036	26094	26430	25466	24802	24558	606	12944	31193	27232	18334	24655	344	9742	21169	26715	14370	22860	262	9855	587	31076	433	5052	26853	23297	27360	27245	24311	23050	15290	15822	23673	25799	26559	21284	19703	18367	19369	20807	16982	19121	26374	27576	22102	21938	40091
695	dmarA_pompF_2	7.85138888888889	28606	27535	30829	29361	22273	23521	823	14801	20793	22969	15172	20924	316	11082	19135	24082	15192	22201	517	12404	546	33852	275	8329	25045	22732	25257	23892	21065	22726	9377	13147	19822	22998	19987	20889	20363	17850	19998	18277	19678	19730	30848	25479	22931	22316	37006
696	dmarA_pompF_2	8.40583333333333	31201	31293	35094	34739	21407	27702	977	13457	16572	27542	16734	23406	264	15549	18145	27387	15707	22253	159	18862	798	37932	439	17170	29572	27816	28657	28235	23749	24755	8479	15482	21844	25711	24191	22185	19381	19910	20323	22028	17194	19103	32587	32043	23858	27890	50217
697	dmarA_pompF_2	8.96027777777778	38661	34171	42343	35577	24416	29693	618	13100	16158	30880	16058	28721	406	14390	18212	30442	14555	22816	439	15908	496	42245	807	26060	30265	29598	33658	32543	27889	29091	7275	13823	26872	30003	28259	27849	24271	22644	25203	26945	21921	23077	38690	36936	30091	31228	39721
698	dmarA_pompF_2	9.51472222222222	43599	38616	39158	38690	25989	35459	1039	9350	18530	31375	17046	30737	465	15576	18700	33241	13894	22849	465	20894	772	38753	651	39483	34021	32040	33652	34220	29856	29889	7299	13361	32860	34142	32090	34145	26842	29535	29475	31969	25767	28491	41540	38510	36757	35829	36663
699	dmarA_pompF_2	10.0694444444444	40797	25341	38651	31777	26382	38318	1320	9232	17140	27401	18350	28542	470	13697	19003	31665	16831	23012	719	21921	997	38085	665	38426	27928	20372	27937	31534	36820	28538	7169	13046	32046	31290	29885	33867	32369	26798	23988	27206	27064	30228	41034	41756	42278	36338	35350
700	dmarA_pompF_2	10.6241666666667	43473	16086	27802	18238	26783	21426	1069	7915	19970	17006	21192	23969	849	15521	18742	26559	17830	21471	700	24368	1292	32379	864	49047	16034	13994	16577	16966	18560	16587	7026	10814	28969	19365	21138	22426	26911	21514	22768	21314	27641	29297	34861	33913	38716	30296	33688
701	dmarA_pompF_2	11.1786111111111	41762	15139	20711	16370	29011	15450	1057	6456	20049	14150	23139	16735	194	16358	20257	26043	20492	19945	853	24125	1617	22355	859	42099	14124	15725	14555	14794	16438	15020	8203	7670	19473	12964	16175	18185	17190	15937	17165	16385	19911	17562	27592	20096	34436	18955	25786
702	dmarA_pompF_2	11.7333333333333	45038	15225	19289	15979	26969	14516	1460	5594	20347	13451	23758	15746	393	16005	19410	19655	23988	19210	719	25053	1549	16171	514	33174	15146	14498	14177	15187	15769	14122	9204	7232	16939	15377	14957	17414	14553	15467	15860	16134	16107	15007	18921	19346	23624	15622	18278
703	dmarA_pompF_2	12.2877777777778	47247	17227	21434	17309	27079	16147	880	6235	18375	14947	21181	16202	366	14684	20784	16393	22774	16640	668	25311	1683	16377	578	34974	14740	15839	14108	15632	16045	13965	9951	7561	16150	15415	15991	15059	14640	16176	15255	15250	14009	14343	15543	18898	19520	14991	17430
704	dmarA_pompF_2	12.8427777777778	31666	14343	19344	17493	23758	15408	1073	6287	16676	14319	16916	15603	395	13289	20786	17124	25291	14650	821	24375	1949	17586	625	37441	14680	14589	16696	16752	15963	15006	11047	6068	14904	15236	16659	14429	14987	15459	16230	15311	15060	16603	13784	19881	17781	17941	17309
705	dmarA_prob_1	0	0	0	3	3	104	0	4	45	52	5	29	0	2	1	1	1	1	0	41	0	1	0	0	12	0	0	1	6	2	25	0	1	4	2	1	0	47	0	1	2	0	2	2	1	3	40	2
706	dmarA_prob_1	0.554722222222222	0	0	2	0	0	2	1	2	0	0	2	13	0	18	0	3	2	0	0	2	0	0	1	0	2	0	0	4	0	4	22	0	0	0	0	1	2	0	0	19	0	4	0	2	1	2	0
707	dmarA_prob_1	1.10944444444444	0	11	0	35	23	0	4	0	13	25	2	39	0	0	3	69	0	2	0	2	2	0	0	1	2	5	1	0	2	0	2	0	0	5	24	4	4	0	1	0	47	0	0	1	2	3	0
708	dmarA_prob_1	1.66388888888889	0	34	43	1	0	0	1	0	0	2	0	0	2	2	0	0	2	46	4	1	0	0	0	0	1	0	0	2	4	1	3	0	19	30	26	2	0	2	49	0	0	14	1	0	23	0	7
709	dmarA_prob_1	2.21861111111111	1	12	3	1	44	1	2	2	54	0	2	45	2	2	12	3	0	0	2	0	0	0	0	0	3	1	23	1	1	29	0	3	2	2	2	0	0	3	0	0	2	1	5	0	1	0	0
710	dmarA_prob_1	2.77305555555556	30	23	2	0	20	4	35	0	31	3	4	3	0	9	1	2	0	0	4	0	0	3	1	3	51	35	0	0	2	2	0	2	0	29	0	51	2	1	19	4	1	1	0	0	2	3	1
711	dmarA_prob_1	3.3275	17	0	3	16	0	0	2	0	0	0	3	8	0	3	0	1	21	1	0	31	2	20	2	0	1	0	2	0	1	2	77	2	22	4	3	1	2	3	0	60	2	39	0	0	26	0	0
712	dmarA_prob_1	3.88222222222222	40	44	1	34	15	192	3	7	206	4	116	108	0	1	170	90	0	0	0	123	62	164	6	11	105	1	29	36	0	155	50	81	3	75	103	31	51	0	61	14	56	73	43	6	79	55	30
713	dmarA_prob_1	4.43694444444444	200	171	133	99	130	128	49	1	211	167	168	202	0	72	287	162	61	48	13	100	97	98	0	9	133	129	188	0	8	130	23	91	147	210	186	183	142	110	77	162	116	56	30	186	144	231	54
714	dmarA_prob_1	4.99138888888889	132	350	226	313	214	276	38	137	459	454	572	149	32	95	322	419	20	192	0	69	285	405	8	104	318	236	354	172	259	321	135	343	173	287	320	355	192	291	298	146	176	89	118	120	194	387	103
715	dmarA_prob_1	5.54611111111111	381	343	376	565	361	503	58	160	580	671	548	392	5	349	507	482	279	154	17	207	319	817	33	0	459	390	385	268	378	335	408	344	151	326	393	186	245	439	448	326	244	176	143	322	256	319	291
716	dmarA_prob_1	6.10083333333333	769	886	851	648	627	779	280	707	1020	799	1137	839	2	125	602	795	126	314	1	737	312	1715	55	162	1202	616	671	731	596	594	155	386	1071	898	631	565	436	452	346	459	251	131	400	712	509	1386	464
717	dmarA_prob_1	6.65555555555555	1621	1102	1478	1145	1063	1250	250	1064	1272	1503	1197	1299	2	98	1153	1244	465	592	161	933	418	2401	4	293	1459	1314	1364	1128	844	1485	392	805	1261	1408	872	1110	757	848	893	1116	1037	716	1027	1190	1042	2030	395
718	dmarA_prob_1	7.21	1490	1775	1946	1836	1602	1823	401	990	1818	2492	2178	1770	0	249	1092	2000	844	990	221	1398	405	2098	48	256	1609	1404	1796	1521	1647	1762	677	1289	1762	1674	1296	1558	1454	1192	1915	1299	1062	973	1262	1405	1164	1839	405
719	dmarA_prob_1	7.76444444444444	1541	1702	1443	1709	1824	1949	305	1395	2175	2098	1782	1836	15	173	1653	1737	1401	1646	77	1395	606	2076	56	720	1735	1534	1919	1611	1343	1680	1171	1733	1588	1724	1617	1865	1440	1590	1236	1713	1722	1374	1453	2019	1925	2137	592
720	dmarA_prob_1	8.31916666666666	1896	818	1512	1377	1427	1272	536	2188	2400	2379	1623	1095	1	467	1277	1713	1195	1558	102	1544	806	2528	113	468	1793	1316	1820	1613	1191	1346	1540	1502	1805	1500	1471	1790	1875	1549	1588	1042	1219	1396	1445	1615	1639	1068	914
721	dmarA_prob_1	8.87361111111111	1842	1069	967	624	1201	1139	932	2162	2115	1203	1824	1616	15	771	1733	2565	1525	1019	227	2009	761	1860	6	350	759	739	809	948	878	737	1888	1450	1389	1004	1035	1825	1472	1736	1427	763	970	1291	1308	1020	1025	1107	1187
722	dmarA_prob_1	9.42805555555555	1991	1062	685	953	1392	548	1541	4004	2803	633	2298	1321	44	1118	1325	784	1363	767	298	1378	907	831	81	427	801	724	810	936	1086	927	1772	993	1124	631	608	858	1484	622	941	664	891	715	913	748	1465	922	1454
723	dmarA_prob_1	9.9825	1601	970	1294	473	528	1020	1349	3419	1393	983	1514	858	4	1330	1237	1058	590	1233	298	1489	832	997	109	448	958	839	903	1151	1001	1001	1656	1145	1169	1114	1146	908	1055	863	629	670	846	834	1110	952	919	941	937
724	dmarA_prob_1	10.5372222222222	1277	744	1016	1272	702	1086	1515	4292	1478	1377	742	822	1	1210	570	1061	1110	1207	279	894	951	1271	117	452	870	950	930	806	928	969	1878	1058	1098	1360	1040	620	1067	1195	292	1312	1229	934	1785	1279	1049	1440	910
725	dmarA_prob_1	11.0916666666667	1457	1230	1009	1089	737	1047	1390	3982	1598	1282	801	688	46	1307	370	893	1352	1147	319	998	903	1076	372	827	943	868	915	1460	852	1052	2446	917	847	968	1083	1126	1093	1127	624	937	1007	1089	1192	1012	1183	1277	1045
726	dmarA_prob_1	11.6461111111111	1070	987	1097	824	643	977	991	3834	1334	1317	1373	1097	0	960	776	1630	993	922	484	1354	388	1253	276	808	968	1398	996	1547	814	1029	2069	1190	1114	1065	650	955	1086	1495	1122	1020	1108	805	1005	1233	1299	1143	1164
727	dmarA_prob_1	12.2005555555556	1006	1135	1307	1682	1186	1501	789	4087	1471	1314	1131	1009	0	937	704	1029	1205	1437	219	1723	837	1536	338	772	892	1277	1146	1234	1010	991	2792	2041	1463	1315	929	797	922	1145	1385	1286	1233	1283	1258	1358	1397	1068	644
728	dmarA_prob_1	12.755	967	1151	1152	1025	909	766	612	4350	1660	1671	933	1320	0	596	774	1462	1011	1506	372	1691	673	1845	279	663	1267	1361	1012	785	1101	1468	2296	2189	1406	1452	1792	1451	1319	1281	1380	1325	1045	1413	1008	1363	1628	1164	549
729	dmarA_prob_2	0	2	0	4	0	2	1	0	0	0	0	3	0	3	3	3	17	0	3	2	0	0	0	0	4	4	84	1	0	0	0	6	1	2	2	11	0	1	1	0	2	1	2	2	2	2	0	1
730	dmarA_prob_2	0.616666666666667	15	0	0	2	3	0	0	1	29	0	3	0	0	2	31	1	2	1	3	0	1	1	33	0	20	1	3	1	0	0	0	3	0	0	1	0	1	2	0	0	1	2	0	2	1	0	0
731	dmarA_prob_2	1.17111111111111	0	3	2	0	0	2	3	0	0	36	6	3	0	62	1	62	2	0	5	0	0	0	0	0	42	5	2	2	1	0	0	2	4	14	0	2	3	4	0	2	20	5	2	1	3	10	0
732	dmarA_prob_2	1.72555555555556	4	1	0	1	0	4	4	0	4	14	41	3	0	2	13	0	2	19	2	3	0	1	0	0	2	21	16	4	57	1	0	1	0	12	2	0	15	5	0	4	0	0	81	2	2	0	0
733	dmarA_prob_2	2.28055555555556	60	0	0	3	0	0	0	1	4	0	3	0	0	1	3	1	1	1	1	23	0	0	2	4	0	2	0	2	2	0	1	24	1	4	0	0	2	0	3	1	3	40	3	4	30	1	13
734	dmarA_prob_2	2.835	2	2	57	3	0	2	30	0	67	0	0	5	1	42	0	19	3	0	6	0	0	4	2	0	1	0	0	64	4	3	6	1	0	46	0	0	0	29	1	0	38	1	0	0	0	0	2
735	dmarA_prob_2	3.38972222222222	1	39	0	89	60	0	51	0	2	3	54	2	28	4	53	23	44	0	0	46	3	0	3	1	0	6	0	3	55	12	4	1	2	5	2	29	4	3	1	4	15	2	6	2	0	0	33
736	dmarA_prob_2	3.94416666666667	22	0	42	27	2	4	3	0	36	2	26	0	0	60	70	0	2	0	0	0	0	3	0	0	46	1	0	2	92	1	5	27	0	2	1	3	36	0	35	40	0	0	4	0	67	28	37
737	dmarA_prob_2	4.49888888888889	44	115	134	176	98	35	17	20	249	133	250	94	0	58	234	202	2	51	1	179	1	150	0	2	188	138	186	20	76	23	3	152	126	90	83	37	13	50	92	61	69	14	64	71	2	234	91
738	dmarA_prob_2	5.05333333333333	406	232	309	130	382	144	27	46	391	163	454	299	6	97	265	315	0	69	1	89	2	185	37	40	248	375	192	177	150	138	3	79	74	258	121	106	128	58	362	360	81	83	82	138	138	214	163
739	dmarA_prob_2	5.60777777777778	310	227	216	293	331	171	16	53	752	318	478	446	0	105	215	401	201	123	19	183	1	405	3	38	227	125	305	293	64	327	231	297	293	264	301	50	254	274	157	220	235	265	186	213	348	181	149
740	dmarA_prob_2	6.16277777777778	772	726	504	380	473	499	118	232	856	651	716	680	34	52	600	1099	224	334	5	328	24	537	48	85	723	370	438	264	451	442	152	332	536	129	260	459	341	323	447	372	183	223	726	308	654	878	333
741	dmarA_prob_2	6.71722222222222	1349	974	1135	1586	1000	779	120	697	1879	1210	697	1022	0	136	637	996	155	895	4	908	3	1764	46	184	1580	981	1282	786	401	703	400	464	976	780	645	644	253	573	918	654	406	612	916	929	899	838	497
742	dmarA_prob_2	7.27166666666667	1930	1488	1432	1315	1336	1232	278	1249	1870	2063	1336	1077	57	189	1268	1729	278	1259	0	1129	62	2527	2	112	1205	1087	1488	1557	1201	1506	684	515	1135	1286	1836	1283	622	1108	1312	1014	832	979	1326	1663	2069	2155	275
743	dmarA_prob_2	7.82638888888889	2183	1534	1843	2236	1653	1322	347	1329	2536	2052	1229	1781	4	233	1139	2277	522	1973	24	1639	0	2005	0	222	1929	1270	1487	1321	1223	1612	977	1004	2196	1894	1369	1514	1724	1347	1835	1132	1349	1011	1349	1366	1479	2604	679
744	dmarA_prob_2	8.38111111111111	1835	1826	2122	1767	1024	1297	588	1314	2603	2035	1369	1578	53	203	1747	1423	693	2009	48	1706	39	1805	15	323	1329	1239	1772	1530	1277	1367	1284	1324	2394	1823	1428	949	1615	1230	1440	979	1318	1227	1722	1701	1762	1810	325
745	dmarA_prob_2	8.93555555555555	1951	1493	1576	1661	1120	1475	416	1398	2949	1882	1914	1300	0	679	1310	1276	1286	1278	8	1157	54	1995	16	361	2171	869	1015	1440	1469	1634	1031	1052	1631	1293	1914	1443	1702	1425	1774	1131	1511	1229	1537	2001	1468	2030	685
746	dmarA_prob_2	9.49027777777778	1931	677	856	809	1010	874	690	1617	2910	946	1409	1262	2	487	1399	1275	1688	717	25	1546	25	1855	1	386	787	1128	738	731	350	1043	1307	1254	869	873	1463	1055	1155	1428	730	1087	752	959	644	895	1879	1341	685
747	dmarA_prob_2	10.045	1494	1182	699	985	1234	572	958	2626	2257	1223	1412	990	6	764	1146	703	1265	860	0	1448	0	1150	38	410	1100	1155	870	1178	879	847	1394	1022	1077	629	934	540	1511	1013	932	605	966	625	1008	791	1155	1353	1472
748	dmarA_prob_2	10.5997222222222	890	1111	1026	862	377	727	1149	2686	2366	1311	1792	1096	50	624	783	866	867	872	0	1018	99	1032	0	416	937	615	701	1100	697	632	1514	1231	1075	1083	1054	926	934	775	1008	832	872	869	1097	915	723	692	1360
749	dmarA_prob_2	11.1538888888889	1168	1173	835	965	970	1025	963	2862	1092	912	889	707	0	943	1058	831	373	913	43	1149	25	1136	48	412	972	925	1258	1159	765	918	1520	742	1464	1334	706	770	858	853	837	600	939	652	1140	1324	1144	1440	1300
750	dmarA_prob_2	11.7086111111111	909	835	1144	1342	709	843	1565	2564	930	894	844	660	0	1081	972	661	646	1005	51	1388	19	1437	49	432	892	1043	1008	1793	1064	848	1744	1262	1316	1199	684	663	1155	1153	905	840	1184	1568	1041	1159	917	1303	1202
751	dmarA_prob_2	12.2633333333333	1099	1196	1582	1235	685	862	1417	3000	1165	1476	1136	1026	3	905	569	986	630	937	84	1341	47	1465	0	1327	1301	1085	936	1448	631	730	1424	1391	1560	1299	1131	1313	719	1605	1180	744	829	785	1066	1185	1065	1557	773
752	dmarA_prob_2	12.8180555555556	1305	807	1239	1648	863	1228	417	2592	1542	1104	1074	1096	0	442	818	1216	619	1364	1	1800	33	1987	0	631	1410	1617	1017	1063	951	1155	1938	2181	1200	1063	1195	1372	644	764	949	826	947	1332	863	1277	1174	1179	949
753	dmarA_psoxS_1	0	0	91	60	0	0	0	150	3	16	6	0	1	1	58	2	30	0	2	0	3	3	1	2	2	0	1	2	22	5	33	0	2	1	6	29	34	0	43	2	0	0	0	3	0	93	82	0
754	dmarA_psoxS_1	0.554722222222222	53	56	1	79	42	4	0	3	46	0	26	91	4	2	25	0	1	37	0	56	0	0	33	1	2	2	0	0	37	12	0	1	3	0	48	1	4	49	1	22	16	19	0	38	18	127	0
755	dmarA_psoxS_1	1.10916666666667	0	8	3	21	3	0	4	66	18	0	12	1	0	4	58	0	29	82	3	3	0	3	25	4	1	60	12	0	2	2	0	53	2	47	22	0	2	2	37	1	0	2	1	61	16	19	45
756	dmarA_psoxS_1	1.66388888888889	1	0	0	60	4	48	0	51	0	10	43	104	4	48	0	39	1	0	2	0	31	41	0	84	68	38	83	50	0	67	4	17	37	4	0	10	38	29	119	1	0	0	51	1	20	1	140
757	dmarA_psoxS_1	2.21833333333333	59	67	41	67	0	51	0	12	0	94	31	85	0	0	124	0	60	0	0	37	21	71	0	83	17	35	0	40	25	65	48	2	0	19	0	30	36	0	12	67	9	0	25	48	12	13	0
758	dmarA_psoxS_1	2.77277777777778	93	110	26	40	123	85	0	15	30	108	174	143	0	42	326	140	219	67	0	103	73	58	35	129	110	9	3	116	28	78	28	3	60	102	37	0	0	71	162	125	180	103	83	5	44	177	174
759	dmarA_psoxS_1	3.3275	6	74	299	217	312	279	4	50	200	212	136	351	0	240	501	98	103	134	26	37	164	115	132	219	150	169	94	20	123	88	170	188	98	106	143	167	199	219	255	43	130	12	35	90	129	100	42
760	dmarA_psoxS_1	3.88222222222222	677	839	799	575	404	471	104	175	471	754	1257	875	4	198	1014	996	70	561	0	599	570	549	5	445	920	795	776	565	376	468	311	335	393	603	499	447	371	345	674	396	83	267	261	780	427	684	372
761	dmarA_psoxS_1	4.43666666666667	1366	1838	1549	1811	1525	1947	67	531	1714	3000	3334	1971	96	626	2673	2251	207	903	44	1693	391	1507	51	1252	1864	1793	1737	1048	1517	1470	1110	1390	1473	2118	1243	1008	1149	1866	1450	1788	906	1703	1368	1843	1462	1840	1254
762	dmarA_psoxS_1	4.99111111111111	2592	2475	2696	2480	3137	2880	41	502	3075	3035	4259	2863	0	1542	3889	3279	706	1591	41	1063	949	2153	340	2076	3306	2698	2558	2807	2428	2621	1520	2671	3716	2695	2985	3147	2698	2567	2316	3710	2009	1934	2017	2110	2670	2603	1351
763	dmarA_psoxS_1	5.54555555555555	4563	5461	4604	5302	4030	5136	358	1468	4836	4573	4480	4530	70	2038	4234	4174	1345	2390	163	1418	919	4334	717	3420	4781	3497	5117	4374	4590	4781	2261	3904	4975	4802	4503	4428	4172	4526	4114	4088	3536	3025	2955	5508	4417	4348	3272
764	dmarA_psoxS_1	6.1	4072	3914	3426	4006	4968	4203	456	1390	5073	4027	4253	4355	84	2609	4973	3789	2041	3976	0	1850	558	4565	414	5667	2858	3332	3800	4024	5228	5626	2671	4202	5275	4675	4492	3964	3857	4125	4923	5089	4715	4336	4911	2940	4034	3202	4954
765	dmarA_psoxS_1	6.65444444444444	4222	4163	5248	4587	4503	4661	451	1301	4421	3885	3876	3900	252	4354	4613	5032	2794	3449	0	1885	757	4608	276	7606	4201	4010	4855	4232	5755	3653	2340	3801	4998	4299	4024	4103	4497	3294	3766	3957	3937	3656	4231	3940	4309	3934	3891
766	dmarA_psoxS_1	7.20916666666666	4286	4757	4057	5474	3430	3876	926	1509	3812	4655	3824	4173	78	3298	4295	4171	2470	4070	54	3207	647	4445	445	6939	5214	4094	4833	5404	5702	4866	2435	3267	5492	5176	4073	5161	4321	4928	4202	4848	4093	3713	4781	4523	4178	4004	4929
767	dmarA_psoxS_1	7.76333333333333	4680	4838	3901	4844	3293	3970	1015	1410	3976	4840	3222	4277	167	2611	3848	4281	3650	4562	145	4503	1108	6483	577	10055	5121	4843	5822	5492	5199	4503	2022	4545	5642	4915	5004	4790	4792	5029	4720	4572	3847	4099	5859	5494	4015	5253	5385
768	dmarA_psoxS_1	8.31805555555555	5277	5260	6027	5519	3675	4379	1589	986	4136	5280	3687	4939	77	3660	3285	4415	3165	4215	136	5508	1038	7073	692	10467	5731	5883	5969	5748	4431	5316	1924	4638	5232	5547	5113	4808	4184	4736	4836	4638	3982	4786	4317	4990	6244	5356	5658
769	dmarA_psoxS_1	8.87277777777778	6526	6130	7591	5809	3876	6221	1347	1154	4499	5177	2915	4893	64	3778	3703	5594	3564	5103	134	4441	1378	6676	1045	10986	5908	5902	7572	6902	5093	5885	1956	4321	5165	5656	4342	4422	5006	6064	5498	5464	5117	5097	6108	6644	7174	5148	7406
770	dmarA_psoxS_1	9.42722222222222	6618	3959	8086	3974	3450	5519	1250	1233	4614	5098	3913	5237	134	3971	3848	6013	3777	5124	128	4898	1900	7241	1725	11196	4695	4897	5023	6320	5515	4522	1719	3566	5688	6389	5023	5729	5677	5836	5157	5848	5493	5781	7850	6031	5632	6266	8573
771	dmarA_psoxS_1	9.98166666666667	6394	2733	4284	2788	4510	3365	1400	1159	4921	4161	3290	3875	64	3918	4731	5498	3723	4959	43	4579	2611	5348	1035	11912	3606	3308	5408	5280	4813	3640	1745	3280	3688	4613	5016	4877	5233	5539	5248	3821	5856	4759	7497	5583	5606	4983	9289
772	dmarA_psoxS_1	10.5361111111111	6895	2747	3647	2470	4076	2948	1032	902	5246	3904	3474	3558	52	3395	3795	4267	3704	3833	73	4126	2203	3689	2134	13548	3462	2565	3777	3409	3560	2444	2040	3091	3528	4159	3770	3287	3683	3354	4467	3728	3774	4177	5435	4021	3653	3257	9631
773	dmarA_psoxS_1	11.0905555555556	4429	3055	2966	2003	4183	2369	677	1370	5130	3074	3141	2781	92	2637	4224	3154	4020	3186	34	3305	2941	3553	2004	12547	2003	2251	3333	3274	2640	2756	1809	2609	2935	2508	3938	3652	3080	3511	3609	3651	3796	2860	4381	3468	3421	2779	6734
774	dmarA_psoxS_1	11.645	3000	2433	2622	2329	2512	2009	772	889	3478	2781	2454	2806	153	3162	4036	2612	2415	3234	82	3853	1194	3036	4599	13053	2402	2419	3231	2837	3168	2720	1944	2166	2731	2443	3098	2969	3980	3403	3054	2805	3083	2860	3151	3456	3247	2968	6609
775	dmarA_psoxS_1	12.1994444444444	2356	2221	2621	2753	2313	2537	714	1045	3028	3110	2448	2885	114	3026	2980	2435	2456	2970	37	3539	1581	2102	5158	10559	1893	2647	2207	2740	2243	3124	2326	2783	2646	2711	3126	2320	2723	3313	3144	2453	3010	2779	3774	3252	3091	2757	5723
776	dmarA_psoxS_1	12.7538888888889	2417	2664	2453	2253	1950	2451	364	1055	3172	2646	3182	2579	33	2787	2502	1902	2520	3100	15	3302	2634	2205	7162	8372	2181	2354	1820	2959	2642	2339	2027	2273	1963	2870	2817	2552	3008	2722	2858	2430	3004	2959	2746	3045	3151	3028	4951
777	dmarA_psoxS_2	0	3	1	2	44	0	3	1	0	0	5	0	37	1	0	0	0	3	1	4	0	2	0	0	2	0	19	0	3	2	2	1	31	0	4	2	6	3	0	1	25	5	7	2	1	6	0	0
778	dmarA_psoxS_2	0.604444444444444	0	0	43	0	1	30	0	22	2	1	43	32	0	0	20	0	18	4	1	3	4	0	0	77	1	1	4	4	0	1	4	15	1	36	2	3	0	0	2	0	2	25	0	0	0	0	0
779	dmarA_psoxS_2	1.15888888888889	1	43	0	39	3	0	0	0	0	121	42	26	2	3	39	0	3	1	1	0	0	0	1	14	2	92	69	0	19	2	2	1	2	0	1	4	2	4	0	72	2	0	34	26	4	0	1
780	dmarA_psoxS_2	1.71333333333333	7	0	70	73	72	0	0	4	53	0	2	1	11	2	0	16	2	64	0	1	1	2	16	16	3	2	39	0	1	3	1	2	37	3	0	11	0	0	48	54	3	4	153	20	45	2	1
781	dmarA_psoxS_2	2.26833333333333	2	2	3	1	25	65	12	1	32	3	0	0	0	30	1	0	0	40	43	42	0	11	0	35	2	1	3	52	0	129	6	6	24	3	42	4	4	24	3	0	0	2	34	0	4	2	10
782	dmarA_psoxS_2	2.82277777777778	0	104	88	1	43	45	1	2	14	0	2	23	8	5	16	83	49	35	5	0	4	127	31	96	48	39	9	38	0	4	15	38	2	11	0	0	4	4	24	51	11	2	43	0	27	5	60
783	dmarA_psoxS_2	3.3775	48	31	179	72	111	17	3	0	64	30	97	90	16	0	74	68	51	11	1	114	124	75	5	66	7	137	45	314	4	105	5	58	6	107	50	3	1	40	77	77	60	0	58	4	119	39	43
784	dmarA_psoxS_2	3.93194444444444	216	6	281	44	232	242	0	8	0	143	144	175	2	10	441	443	72	124	2	77	79	224	100	291	0	4	185	137	48	151	98	32	77	109	87	81	256	59	189	119	107	45	239	16	226	26	144
785	dmarA_psoxS_2	4.48638888888889	782	636	953	596	359	594	52	146	729	351	317	459	2	271	411	669	167	262	12	468	656	925	64	216	618	609	999	508	298	850	189	140	281	284	189	516	167	373	281	460	54	327	411	605	600	678	184
786	dmarA_psoxS_2	5.04111111111111	1270	1498	1246	1466	1629	1566	145	267	2537	1969	1495	1337	22	444	2327	1830	117	850	3	1229	965	1691	352	870	1274	1438	1346	1386	1089	1398	901	1281	1068	1639	1253	1789	895	1569	1197	1863	672	899	1599	1515	1298	1632	711
787	dmarA_psoxS_2	5.59555555555556	2057	2948	2835	1990	3347	2823	88	637	3944	3316	4122	1886	84	1158	3750	2799	88	1179	23	691	1175	1903	224	1446	2536	3010	2652	3190	2669	3649	1058	1867	1712	2225	2299	3186	2189	2376	2532	3173	1059	1755	2525	2474	2454	2743	1710
788	dmarA_psoxS_2	6.15027777777778	3876	5424	3812	4175	4978	4358	141	1018	4016	4249	4573	4160	90	1745	2863	4101	676	2238	86	1099	2341	3897	521	2953	4330	4501	3965	4693	3676	4238	1479	2169	3259	4019	4367	4738	3741	3724	2940	4577	2375	3191	3552	4171	3976	5375	3019
789	dmarA_psoxS_2	6.70472222222222	4332	4509	3961	4515	4901	5304	247	1172	4885	5963	5238	4246	225	3088	5090	6008	1388	3829	14	1356	1875	4877	370	4802	3545	3954	5110	4242	5387	4860	1964	3759	4382	6408	5044	4394	4230	4981	4770	5009	4330	4172	3520	3325	3185	4251	4035
790	dmarA_psoxS_2	7.25944444444444	4105	4771	3491	6789	4604	4611	318	1461	4370	4770	3587	4123	95	3578	3860	5394	2057	4543	59	1391	3117	5492	798	7311	4983	4323	5263	4551	5412	4574	2119	3376	4380	4564	4224	5231	4336	4962	4304	4308	3036	4607	4651	4365	4499	4764	3610
791	dmarA_psoxS_2	7.81416666666667	3816	5717	4990	5991	3704	4471	317	1300	4779	4499	2889	4603	164	3928	4405	4718	2388	4216	15	2183	3560	6097	793	10247	4365	3787	4243	4694	5178	4758	1641	3063	4626	4624	4531	4921	4497	5348	4961	4966	4038	4147	4169	5334	5577	4873	4278
792	dmarA_psoxS_2	8.36861111111111	4839	4992	5211	6095	3164	5163	483	1266	4102	4745	2862	4092	239	3024	3693	4494	2400	4673	56	2894	2347	5296	846	8773	4859	4568	5398	4755	4817	3959	1974	3388	5288	4906	4329	4778	4962	4948	4783	3901	5350	4213	4367	5626	5182	4999	5903
793	dmarA_psoxS_2	8.92333333333333	4053	5926	7067	5421	4627	4686	764	1240	4115	4581	2608	4646	88	4721	3532	5317	3160	3868	29	3306	2520	5861	757	10956	6326	4476	6045	5198	5272	5730	1705	3752	4957	5430	3713	4634	3752	4077	4832	5800	4708	4927	4815	6593	6013	5778	5127
794	dmarA_psoxS_2	9.47777777777778	5291	5385	6729	7189	4308	5631	898	1427	3663	5245	3234	4542	27	3421	3724	7057	2797	5346	187	4534	2024	6728	1048	11166	7438	5341	7278	6307	6023	6272	1614	3542	7492	5614	4806	7006	5289	4757	5484	5535	5215	5689	4782	5776	5859	5185	6433
795	dmarA_psoxS_2	10.0325	5919	5146	6857	5958	4478	5829	1117	1068	3959	4435	2612	5005	340	4285	3221	5054	3352	5448	160	3291	2384	6201	1687	11136	6265	3885	5248	5816	6001	5146	1720	3791	6003	5902	5364	5461	6171	5746	5308	5299	5251	5310	6365	5468	5195	4771	7316
796	dmarA_psoxS_2	10.5872222222222	5856	3781	5714	4376	4514	5051	836	1044	4877	5209	3761	5333	154	4461	3928	4945	3297	5248	222	3658	2123	5192	4003	11552	3414	3659	3900	4277	5530	3104	1629	3072	5401	3988	4868	4843	5968	5346	5186	5063	5766	4998	4623	4814	4149	4212	8654
797	dmarA_psoxS_2	11.1416666666667	4863	2762	3382	3515	3068	3031	1460	1229	4703	2971	3078	2931	178	4290	3822	4521	2772	3604	46	3474	2271	4300	5245	12182	3047	2888	3240	3913	3546	2904	1736	3008	3308	3241	3468	3315	4463	3881	3767	3132	4424	3698	4238	4409	3054	3392	7560
798	dmarA_psoxS_2	11.6961111111111	4695	2573	2557	2395	2563	2892	1105	1187	3362	2982	2928	3283	58	4246	3828	3364	2968	2988	44	3797	2669	3271	6332	9684	3176	2492	3030	2902	3210	2915	1695	2421	2862	2187	2986	3390	4284	3064	3140	3753	3547	2549	3404	3526	2915	2761	6984
799	dmarA_psoxS_2	12.2511111111111	4854	2445	2454	2290	2380	2301	868	1152	2956	2659	2941	2747	99	4071	3435	2780	2432	3968	67	3447	2371	3250	7289	10940	2238	2519	2563	2416	2422	2587	2151	2652	2710	1880	2063	2775	3574	3037	3217	3091	3620	2396	2726	3218	2993	3225	5600
800	dmarA_psoxS_2	12.8058333333333	4417	2339	2502	2540	2606	2283	493	723	3312	2855	1650	2261	45	4815	2309	2351	2373	2817	65	2600	2261	2702	9656	9071	2937	3017	2133	2336	2493	2261	1808	2309	2937	2496	2370	3386	4157	2572	2887	2560	2917	2604	3090	2612	2787	2740	6609
801	dmarA_ptolC_1	0	0	1	3	4	0	2	2	1	2	39	4	0	0	2	0	0	0	0	26	0	9	0	1	0	2	0	0	4	3	0	0	0	0	1	4	0	0	0	3	3	0	4	2	15	2	2	1
802	dmarA_ptolC_1	0.554722222222222	0	0	0	3	0	3	1	0	26	42	4	10	0	2	0	1	12	1	16	0	1	0	0	0	0	0	0	3	0	2	1	1	4	2	3	0	2	2	0	5	0	0	62	0	4	0	8
803	dmarA_ptolC_1	1.10916666666667	0	39	5	1	2	0	1	3	0	1	0	2	0	59	0	1	1	0	1	0	1	0	0	2	2	0	0	3	0	2	4	1	0	5	1	0	5	15	0	0	1	37	0	0	0	0	2
804	dmarA_ptolC_1	1.66361111111111	0	0	0	18	4	1	4	48	0	5	0	2	3	0	1	2	30	4	7	3	1	0	2	0	13	17	0	53	3	0	0	0	37	3	7	0	2	0	0	0	0	3	0	1	37	0	0
805	dmarA_ptolC_1	2.21805555555556	0	2	4	0	0	2	0	1	2	31	3	0	6	2	46	2	0	0	3	0	11	2	0	0	1	2	0	3	2	2	1	2	7	2	0	0	0	4	15	1	0	0	3	0	30	3	0
806	dmarA_ptolC_1	2.77277777777778	2	0	24	54	2	0	0	2	0	32	3	0	4	1	13	0	4	0	1	2	29	0	47	25	2	13	1	0	0	0	3	0	1	2	1	0	0	31	3	0	2	0	6	14	0	0	0
807	dmarA_ptolC_1	3.32722222222222	0	2	0	3	0	3	0	0	43	27	1	0	0	1	3	0	50	2	0	0	0	25	2	0	0	0	11	49	39	0	4	1	59	3	9	32	1	1	6	4	0	29	0	1	2	0	0
808	dmarA_ptolC_1	3.88194444444444	46	1	38	127	0	44	1	7	3	38	6	1	9	41	41	0	0	3	3	49	2	12	0	0	50	64	0	44	1	0	2	75	0	61	6	26	0	0	103	1	0	0	55	57	54	0	0
809	dmarA_ptolC_1	4.43638888888889	72	85	102	69	3	102	40	1	40	141	31	5	0	2	162	145	1	0	17	0	0	0	1	1	56	1	25	33	2	36	1	27	83	204	44	49	6	46	49	2	2	8	41	4	116	91	21
810	dmarA_ptolC_1	4.99111111111111	78	34	97	102	94	109	40	22	265	35	110	64	31	37	150	88	26	71	0	3	39	83	0	181	88	65	235	44	17	58	74	142	127	64	58	94	81	109	112	91	150	66	120	81	46	129	1
811	dmarA_ptolC_1	5.54555555555555	152	9	85	44	167	188	1	1	189	67	188	150	1	80	68	43	51	67	0	137	24	52	0	48	64	131	110	56	86	119	229	37	205	110	44	136	55	140	75	22	78	65	20	167	68	95	91
812	dmarA_ptolC_1	6.1	290	132	173	73	287	245	1	69	295	197	157	77	100	63	58	298	194	38	14	27	64	139	4	1	196	129	102	83	79	148	126	37	44	165	103	119	108	268	161	26	136	249	353	152	75	46	150
813	dmarA_ptolC_1	6.65444444444444	149	447	262	317	63	227	47	132	197	260	153	267	0	2	175	259	126	56	6	54	16	244	1	54	242	230	149	58	240	184	1	29	124	180	114	71	13	69	72	16	72	64	173	157	175	336	206
814	dmarA_ptolC_1	7.20888888888889	164	584	390	244	314	272	20	159	181	458	279	335	0	2	90	346	123	309	0	115	8	436	13	38	386	87	213	225	246	313	162	106	334	304	170	252	461	252	522	159	61	379	343	30	217	269	265
815	dmarA_ptolC_1	7.76333333333333	563	660	204	556	377	391	3	172	379	711	173	489	2	159	154	509	62	300	0	79	55	527	0	180	920	302	201	379	265	185	62	212	509	308	398	344	112	430	400	139	211	130	268	374	425	381	295
816	dmarA_ptolC_1	8.31805555555555	633	931	331	450	426	335	98	285	505	609	318	485	0	2	391	837	98	492	43	104	47	509	27	47	524	575	538	291	747	553	233	246	652	342	659	246	281	384	318	199	261	418	549	435	365	494	109
817	dmarA_ptolC_1	8.8725	416	845	595	714	287	669	9	47	429	563	566	776	2	215	333	666	214	605	50	179	59	670	2	167	772	367	413	518	245	454	195	248	548	354	405	224	222	326	517	120	319	461	890	412	509	589	180
818	dmarA_ptolC_1	9.42694444444444	575	526	957	260	587	708	124	154	970	863	590	577	43	22	167	736	319	252	63	178	21	560	0	246	355	466	361	224	319	479	159	340	228	643	493	606	199	673	475	471	541	626	1013	621	528	446	360
819	dmarA_ptolC_1	9.98138888888889	586	186	244	320	506	265	179	76	547	444	323	196	4	43	527	435	292	509	2	158	52	575	21	368	554	254	326	616	266	252	330	390	318	296	321	382	284	218	278	202	389	267	783	375	249	349	370
820	dmarA_ptolC_1	10.5361111111111	908	270	447	298	369	520	4	131	498	620	281	316	0	99	547	466	273	230	49	276	131	604	47	325	775	382	520	526	412	349	242	420	234	355	326	486	179	128	58	585	362	502	864	503	260	305	510
821	dmarA_ptolC_1	11.0905555555556	349	383	357	369	235	560	58	56	522	406	684	547	7	527	345	504	330	508	18	158	192	500	35	337	405	204	439	124	464	358	435	539	473	243	344	350	150	422	92	352	382	287	582	551	387	806	588
822	dmarA_ptolC_1	11.645	847	536	241	412	362	333	102	213	436	226	485	419	3	244	707	120	349	339	0	190	79	445	17	487	846	222	184	462	323	351	150	334	227	539	376	762	210	323	311	377	300	56	613	263	352	447	331
823	dmarA_ptolC_1	12.1994444444444	664	286	283	469	325	401	144	153	293	260	112	543	15	342	271	269	185	375	3	348	107	355	23	196	373	319	329	287	408	559	545	560	390	266	432	418	201	383	289	486	291	377	1189	308	417	718	514
824	dmarA_ptolC_1	12.7538888888889	234	614	546	369	103	481	96	172	464	146	458	204	0	330	325	439	213	426	139	335	109	513	70	358	456	311	422	447	420	186	393	489	260	241	497	256	204	279	252	417	176	621	770	496	380	524	1068
825	dmarA_ptolC_2	0	1	0	3	0	2	0	31	0	8	1	2	38	3	1	0	0	3	2	0	0	2	0	4	72	0	2	0	0	2	2	0	2	3	0	3	36	0	2	0	0	2	0	4	1	1	2	0
826	dmarA_ptolC_2	0.579444444444444	0	0	35	0	0	4	2	1	1	4	0	1	41	32	60	1	0	2	2	0	7	1	0	1	3	0	0	27	1	0	6	5	0	1	16	0	0	2	0	18	0	0	2	0	2	0	0
827	dmarA_ptolC_2	1.13416666666667	21	1	1	4	0	1	6	0	1	4	0	14	0	3	0	0	15	2	2	2	1	7	0	0	2	0	0	0	30	0	8	2	0	2	9	0	4	0	0	3	2	4	15	1	2	54	40
828	dmarA_ptolC_2	1.68861111111111	1	1	0	0	3	2	0	4	1	0	17	2	7	0	4	2	0	49	7	0	0	0	0	6	23	0	0	0	30	0	2	40	0	0	10	1	5	44	0	3	1	3	0	4	89	0	3
829	dmarA_ptolC_2	2.24333333333333	1	2	2	62	0	0	5	3	0	0	0	4	0	0	0	0	4	0	3	0	0	5	3	8	0	1	1	0	0	0	4	0	3	4	0	2	12	28	3	0	0	0	0	3	35	1	0
830	dmarA_ptolC_2	2.79777777777778	0	1	2	9	2	0	4	4	4	36	14	0	2	0	0	1	1	21	0	0	3	3	4	1	23	0	0	0	0	2	4	0	1	32	2	58	0	31	0	3	5	0	0	2	2	0	4
831	dmarA_ptolC_2	3.3525	26	0	0	0	33	2	2	3	1	36	19	38	3	0	14	26	0	1	1	1	41	0	3	56	0	0	0	0	0	2	6	40	1	1	0	2	0	0	0	0	0	0	1	78	1	111	41
832	dmarA_ptolC_2	3.90722222222222	1	11	40	0	0	18	2	0	0	4	0	38	0	0	1	55	2	71	2	5	0	1	2	4	0	0	0	55	3	2	4	0	78	0	0	8	2	0	0	0	33	16	34	1	1	7	23
833	dmarA_ptolC_2	4.46166666666667	24	92	10	52	21	38	28	46	86	60	0	4	8	5	51	0	0	0	0	19	87	2	0	1	75	0	1	25	52	53	5	36	25	0	2	26	0	30	0	5	0	0	30	0	45	0	2
834	dmarA_ptolC_2	5.01611111111111	109	26	149	45	104	75	24	0	144	79	164	37	15	1	72	72	29	3	3	9	39	54	1	26	159	33	32	67	0	187	3	70	115	30	1	20	79	26	103	82	4	111	43	13	23	69	91
835	dmarA_ptolC_2	5.57083333333333	198	172	84	152	64	119	3	2	108	230	21	1	4	1	133	22	63	13	0	4	72	79	46	20	88	70	295	193	116	173	4	77	62	198	76	0	42	101	133	18	54	4	187	60	85	73	2
836	dmarA_ptolC_2	6.12527777777778	165	110	103	97	198	3	1	0	317	95	224	16	0	61	139	53	40	157	20	60	47	88	0	221	175	177	134	82	100	23	26	83	22	187	74	87	73	128	75	194	122	117	167	156	66	31	135
837	dmarA_ptolC_2	6.68	85	115	22	103	75	169	38	185	126	120	139	148	110	106	93	97	50	169	65	83	36	49	2	87	115	208	89	130	236	118	32	160	23	77	97	44	71	24	133	82	80	68	191	187	117	280	251
838	dmarA_ptolC_2	7.23444444444444	241	199	165	226	462	122	58	179	244	23	149	136	52	94	123	244	50	20	0	99	2	217	0	148	43	135	227	416	313	129	87	254	224	222	177	65	2	245	87	235	215	159	135	102	129	217	114
839	dmarA_ptolC_2	7.78944444444444	240	385	223	112	85	275	1	122	497	104	144	133	8	80	162	485	210	115	57	112	110	495	0	258	349	385	276	398	273	290	45	127	89	273	346	172	185	523	471	123	182	154	152	240	308	395	126
840	dmarA_ptolC_2	8.34388888888889	379	274	374	326	223	338	111	186	630	125	220	341	19	296	136	523	119	186	0	411	122	590	29	385	517	163	471	160	375	200	171	186	107	626	266	190	209	333	218	250	125	115	341	228	458	206	193
841	dmarA_ptolC_2	8.89833333333333	370	363	285	274	236	360	256	271	325	305	285	366	68	245	335	400	128	502	2	166	230	485	63	198	456	318	231	255	447	601	158	178	356	261	264	163	470	578	131	415	445	328	534	485	249	297	322
842	dmarA_ptolC_2	9.45305555555555	490	358	503	106	146	319	174	309	410	372	430	259	2	227	148	240	304	184	18	115	334	521	34	150	266	235	341	407	250	146	396	304	254	452	383	235	195	272	293	288	183	316	468	299	472	151	290
843	dmarA_ptolC_2	10.0075	341	379	263	399	181	150	200	300	403	264	210	372	0	228	321	360	274	232	47	180	306	110	84	320	210	294	139	389	196	245	56	293	337	361	463	254	247	429	443	463	167	188	605	348	373	365	480
844	dmarA_ptolC_2	10.5622222222222	249	152	311	248	357	208	423	271	439	414	433	194	14	154	290	146	329	264	78	89	585	124	41	406	191	265	161	146	54	326	223	163	340	320	420	175	242	143	257	336	14	325	308	172	443	389	345
845	dmarA_ptolC_2	11.1169444444444	614	348	318	421	228	200	341	394	428	292	185	164	1	365	264	314	197	393	185	310	449	336	6	209	228	488	88	248	330	260	304	411	312	212	302	198	306	520	344	252	256	392	196	318	305	338	344
846	dmarA_ptolC_2	11.6713888888889	324	362	312	314	75	406	205	321	308	280	265	189	1	220	216	310	138	289	62	248	400	352	122	347	358	129	182	182	214	289	356	296	320	278	294	166	244	348	323	233	88	342	279	302	387	137	425
847	dmarA_ptolC_2	12.2261111111111	293	237	253	313	493	288	190	107	278	214	189	363	6	156	407	249	156	258	50	214	269	156	0	257	44	392	229	157	188	228	263	352	194	175	136	283	249	399	283	261	254	289	322	251	401	550	154
848	dmarA_ptolC_2	12.7808333333333	218	364	553	379	189	240	221	528	301	307	134	217	30	267	299	134	314	113	58	302	177	180	31	356	354	272	193	279	146	357	421	438	277	139	193	287	196	195	217	328	170	526	380	367	357	385	369
849	dsoxS_EVC_1	0	0	3	0	0	0	2	2	27	5	1	2	0	0	1	0	10	2	0	49	3	1	2	1	4	1	59	0	2	2	105	33	2	0	1	1	1	3	0	0	2	14	7	22	0	6	2	1
850	dsoxS_EVC_1	0.554444444444444	0	0	1	2	1	0	39	3	46	1	0	0	38	0	0	2	0	5	3	0	4	0	0	4	16	79	40	0	0	30	2	1	0	2	0	1	0	4	0	19	3	0	6	0	0	0	0
851	dsoxS_EVC_1	1.10888888888889	0	16	1	11	0	18	8	21	3	1	2	26	1	3	2	18	51	4	2	2	0	1	0	2	1	0	41	36	4	0	0	3	0	1	1	2	3	0	0	0	3	0	0	0	3	0	1
852	dsoxS_EVC_1	1.66361111111111	1	0	0	3	0	30	3	0	2	0	0	3	0	0	3	0	0	4	17	4	0	0	9	0	0	1	28	1	1	0	4	0	1	1	0	2	1	0	2	0	5	1	0	3	2	5	42
853	dsoxS_EVC_1	2.21805555555556	3	4	1	0	0	17	47	0	4	1	2	0	32	1	0	1	28	5	0	5	0	0	1	0	1	1	0	0	2	38	2	1	0	0	3	0	4	1	2	2	1	0	4	3	5	2	1
854	dsoxS_EVC_1	2.77277777777778	0	3	31	2	0	5	0	2	0	2	1	1	1	56	0	3	0	1	0	2	2	0	9	3	6	2	2	5	27	2	0	3	1	24	3	0	63	1	0	8	2	2	0	2	2	7	39
855	dsoxS_EVC_1	3.32722222222222	16	1	0	0	12	0	0	1	1	2	1	0	0	0	0	26	0	1	5	34	2	0	3	8	2	0	0	0	1	2	1	0	5	0	0	22	2	2	3	0	0	0	0	0	38	3	1
856	dsoxS_EVC_1	3.88166666666667	0	2	0	0	9	50	0	0	3	30	1	32	0	5	42	0	1	2	0	0	0	0	30	0	1	2	26	12	3	2	3	47	0	0	0	60	0	0	0	38	2	4	1	0	4	0	4
857	dsoxS_EVC_1	4.43638888888889	51	16	0	5	2	57	1	1	40	7	7	47	0	60	121	4	63	0	2	58	31	66	0	3	30	74	29	1	0	2	3	0	70	0	90	4	40	20	6	57	0	2	2	35	74	55	3
858	dsoxS_EVC_1	4.99055555555556	143	18	34	13	47	40	0	0	0	65	85	63	1	176	159	108	3	0	55	66	31	70	0	12	106	172	33	0	37	95	162	45	123	2	189	124	138	72	61	151	67	55	2	54	71	154	69
859	dsoxS_EVC_1	5.54527777777778	225	44	325	6	106	100	73	33	166	35	105	159	1	32	148	39	66	151	0	166	140	118	0	70	212	177	166	80	105	5	76	156	86	52	99	179	156	166	187	115	211	120	110	70	39	178	217
860	dsoxS_EVC_1	6.09972222222222	28	104	113	285	188	186	3	173	55	177	45	27	8	34	58	90	124	151	0	135	1	181	1	49	43	128	95	96	119	98	117	124	147	167	30	194	218	144	307	143	47	78	246	226	95	180	105
861	dsoxS_EVC_1	6.65416666666667	164	205	421	125	105	149	7	71	236	215	180	270	3	146	322	189	25	241	2	214	47	334	18	98	170	167	209	149	152	192	84	113	260	215	173	161	283	89	254	332	113	75	389	234	349	193	276
862	dsoxS_EVC_1	7.20888888888889	274	305	277	340	134	408	53	238	445	440	237	373	1	228	255	225	100	278	0	44	74	424	0	293	425	340	295	310	452	187	292	339	447	305	223	203	452	344	390	294	249	543	299	173	277	326	247
863	dsoxS_EVC_1	7.76361111111111	348	369	575	355	255	511	0	502	395	363	377	342	4	402	460	251	320	435	66	406	101	548	1	239	436	475	523	139	272	781	352	279	370	571	253	380	337	498	457	500	244	330	576	465	880	276	439
864	dsoxS_EVC_1	8.31805555555555	465	616	237	608	420	194	71	283	713	474	283	146	41	143	212	320	123	500	1	234	376	622	2	120	299	433	635	465	619	502	338	674	836	378	403	396	575	488	311	380	495	374	482	439	607	575	543
865	dsoxS_EVC_1	8.8725	460	596	253	692	303	537	43	416	776	678	332	571	0	160	471	342	286	678	31	200	202	763	3	224	334	306	410	799	394	461	312	748	648	832	641	852	473	613	282	389	472	558	631	354	635	457	461
866	dsoxS_EVC_1	9.42722222222222	249	291	256	525	372	401	40	489	305	282	361	271	1	394	316	369	318	461	61	516	186	804	56	543	520	660	648	557	523	586	251	434	463	556	328	266	291	341	382	366	945	293	613	611	696	596	217
867	dsoxS_EVC_1	9.98166666666667	133	378	452	421	318	407	10	461	494	469	540	506	2	346	544	422	584	525	2	359	148	505	43	697	498	391	221	385	316	255	458	594	534	527	448	403	434	207	547	271	438	234	469	432	294	223	622
868	dsoxS_EVC_1	10.5361111111111	200	443	338	299	339	338	31	620	462	321	499	147	119	79	198	75	279	597	51	365	160	181	122	432	190	408	362	130	188	145	626	477	602	216	324	175	292	357	147	153	424	310	505	115	220	167	211
869	dsoxS_EVC_1	11.0905555555556	342	499	163	843	345	395	70	372	267	189	238	475	53	295	640	239	499	251	113	401	246	419	333	167	239	425	347	443	113	473	462	667	449	331	108	232	462	177	120	209	535	353	282	304	165	395	412
870	dsoxS_EVC_1	11.645	355	172	316	332	422	509	155	929	573	555	280	321	56	234	289	247	166	315	31	241	195	104	380	350	332	516	271	219	163	357	539	467	395	281	299	537	138	120	201	392	330	249	293	129	133	173	350
871	dsoxS_EVC_1	12.1997222222222	505	266	327	523	200	539	85	610	456	394	162	327	3	188	117	252	284	495	60	384	202	318	345	328	474	354	53	543	328	409	809	341	354	337	247	351	747	146	352	150	657	373	352	292	375	234	418
872	dsoxS_EVC_1	12.7541666666667	429	521	348	365	435	397	62	724	464	428	202	443	41	261	277	344	372	276	19	158	18	198	397	282	449	494	531	628	305	320	621	359	436	305	344	165	169	137	355	350	319	562	454	354	168	348	143
873	dsoxS_EVC_2	0	0	0	0	3	0	1	2	1	0	1	0	1	1	0	53	4	0	2	1	0	5	0	1	0	0	2	2	0	1	0	0	0	0	4	0	5	4	22	3	0	2	0	0	0	3	6	0
874	dsoxS_EVC_2	0.554444444444444	1	0	3	3	0	5	4	0	3	2	3	1	2	2	0	1	2	0	2	0	3	4	1	0	3	46	4	0	2	3	0	0	0	0	4	0	77	0	0	5	0	6	4	0	4	22	1
875	dsoxS_EVC_2	1.10916666666667	0	1	2	5	0	0	3	0	2	0	4	0	6	26	1	3	0	2	0	4	1	1	0	0	0	0	2	0	4	0	12	0	3	2	1	4	0	42	2	0	0	68	1	0	6	19	25
876	dsoxS_EVC_2	1.66361111111111	6	85	6	0	0	2	0	2	3	0	4	0	26	29	2	1	0	2	0	1	1	3	1	65	0	0	32	0	6	0	4	0	0	7	25	2	0	1	1	1	0	48	0	0	35	5	0
877	dsoxS_EVC_2	2.21805555555556	0	0	2	0	1	1	24	5	0	0	4	3	2	2	2	4	0	23	1	1	2	4	0	2	2	1	1	0	7	0	0	0	0	1	2	0	2	1	12	1	44	2	21	0	4	4	0
878	dsoxS_EVC_2	2.7725	41	1	4	0	44	0	0	1	1	1	81	0	5	0	2	0	1	4	7	19	0	0	0	8	3	0	0	0	0	2	0	3	4	2	0	3	0	2	0	0	0	2	45	8	2	12	5
879	dsoxS_EVC_2	3.32694444444444	54	0	0	5	21	19	1	5	51	0	4	9	0	2	1	0	26	1	4	8	2	0	4	4	0	2	0	2	3	0	3	2	0	0	29	0	5	0	7	0	6	0	0	2	0	0	0
880	dsoxS_EVC_2	3.88138888888889	0	0	4	0	0	19	1	0	1	8	6	6	2	0	2	45	2	15	1	1	37	0	56	14	3	1	38	1	1	0	2	4	2	1	23	81	0	8	2	58	5	0	5	30	0	5	0
881	dsoxS_EVC_2	4.43611111111111	0	67	5	50	36	116	0	4	28	106	55	40	2	2	1	48	1	32	43	60	41	75	1	0	0	44	99	17	0	1	6	72	86	0	3	0	5	58	2	39	4	1	5	2	108	26	17
882	dsoxS_EVC_2	4.99055555555555	116	7	63	111	97	53	1	44	148	167	89	99	0	50	86	97	58	94	0	0	47	58	0	0	4	51	216	43	18	62	72	1	40	51	17	15	1	16	87	18	1	47	8	114	45	81	47
883	dsoxS_EVC_2	5.545	164	104	122	59	112	138	3	0	141	46	60	34	0	46	243	46	47	144	3	143	125	0	0	0	102	279	113	133	26	43	30	228	34	155	96	12	108	69	100	81	0	37	165	40	135	105	1
884	dsoxS_EVC_2	6.09944444444444	124	98	109	343	81	33	33	51	330	5	145	211	6	174	193	160	0	131	2	43	79	152	0	160	47	195	43	73	77	93	106	11	157	62	200	76	181	166	143	208	166	24	160	8	91	260	71
885	dsoxS_EVC_2	6.65416666666667	212	126	310	123	316	119	57	48	405	164	148	79	1	268	38	106	52	81	2	68	321	161	45	108	53	124	142	280	49	231	69	99	194	262	378	202	146	236	165	216	46	55	60	116	105	122	251
886	dsoxS_EVC_2	7.20861111111111	443	188	338	443	401	223	2	263	333	477	114	315	1	287	181	199	182	343	17	135	167	108	1	175	343	322	367	308	204	520	138	130	302	227	357	322	400	261	418	265	77	403	414	398	300	313	85
887	dsoxS_EVC_2	7.76333333333333	403	215	328	357	367	265	41	335	630	223	214	347	2	472	378	215	257	509	66	162	273	371	21	313	229	437	375	320	398	187	360	312	393	263	348	230	270	435	87	444	243	455	199	469	397	522	105
888	dsoxS_EVC_2	8.31777777777778	512	278	439	175	154	516	38	380	786	440	398	547	2	575	403	191	207	325	35	358	357	369	2	237	250	354	343	293	368	287	365	88	505	356	271	318	259	251	250	265	239	578	538	303	629	479	382
889	dsoxS_EVC_2	8.87222222222222	513	453	280	364	332	218	104	339	343	384	314	282	0	589	230	454	363	388	31	489	318	443	3	118	241	463	334	382	447	261	339	293	262	469	344	438	360	587	442	145	201	471	412	446	394	574	524
890	dsoxS_EVC_2	9.42694444444444	502	411	520	137	127	551	104	184	725	276	339	472	0	620	487	365	294	359	14	574	491	308	11	137	450	287	320	370	352	248	316	363	704	433	255	383	183	145	289	316	453	309	565	254	354	353	466
891	dsoxS_EVC_2	9.98138888888889	305	139	345	222	454	447	51	534	469	293	381	422	1	210	375	226	272	386	64	589	591	151	85	502	423	288	329	185	193	208	176	357	160	443	183	347	126	459	590	265	261	115	160	389	137	253	585
892	dsoxS_EVC_2	10.5361111111111	405	409	148	309	169	177	117	573	459	97	227	292	27	98	410	315	214	299	98	615	509	295	35	550	383	467	222	248	272	309	448	423	333	282	210	357	247	250	12	20	151	276	64	138	97	248	372
893	dsoxS_EVC_2	11.0905555555556	582	321	307	141	222	333	190	483	411	81	341	165	2	397	584	245	428	416	62	461	479	424	1	579	193	245	23	300	196	263	439	426	243	124	151	522	172	172	150	303	195	86	236	180	215	322	220
894	dsoxS_EVC_2	11.6452777777778	329	217	497	120	150	141	69	1155	156	122	250	293	74	406	138	145	151	179	0	205	608	260	69	369	170	204	188	240	265	151	456	537	276	330	352	390	132	72	353	97	447	332	184	304	314	528	298
895	dsoxS_EVC_2	12.2	361	549	189	466	315	350	89	814	182	389	262	277	0	215	372	252	166	106	201	832	557	364	1	395	392	259	216	155	366	638	378	168	233	211	100	414	199	166	380	185	89	207	323	268	189	359	161
896	dsoxS_EVC_2	12.7544444444444	599	362	471	333	197	295	66	622	190	522	371	303	1	262	246	124	94	293	34	712	578	194	14	366	224	301	217	268	305	267	544	144	107	289	541	289	203	241	180	43	232	138	205	221	147	519	140
897	dsoxS_pacrAB_1	0	0	1	3	2	0	53	79	2	3	2	0	1	0	1	2	0	1	2	6	46	0	2	23	55	27	2	0	24	4	4	0	0	0	0	0	0	1	1	1	2	2	2	0	2	0	0	0
898	dsoxS_pacrAB_1	0.554444444444444	0	1	2	3	0	11	6	0	1	39	0	2	1	3	0	1	0	0	1	0	1	3	0	5	1	3	0	3	30	0	7	4	8	4	3	2	2	0	0	3	0	34	5	0	0	2	18
899	dsoxS_pacrAB_1	1.10888888888889	45	0	1	1	2	2	1	2	1	3	0	0	3	0	3	1	2	3	0	41	0	1	2	0	2	0	1	2	4	15	11	1	4	0	1	1	0	0	4	0	36	0	3	1	0	2	0
900	dsoxS_pacrAB_1	1.66361111111111	0	2	1	24	3	2	69	3	0	0	1	0	1	0	0	15	0	0	2	2	1	3	8	4	0	0	0	1	1	25	3	2	4	0	7	17	1	0	1	0	40	0	32	4	5	3	1
901	dsoxS_pacrAB_1	2.21805555555556	0	0	2	0	52	0	4	0	2	32	7	0	0	2	138	4	0	19	10	1	0	2	0	3	63	0	6	36	30	0	0	5	0	11	2	0	2	0	4	1	0	0	0	49	33	16	60
902	dsoxS_pacrAB_1	2.77277777777778	14	53	38	41	3	3	1	1	4	2	2	38	1	0	50	41	32	0	3	3	2	1	5	15	40	34	3	1	12	90	0	0	6	0	17	1	3	0	15	15	1	38	7	38	0	74	43
903	dsoxS_pacrAB_1	3.32722222222222	61	0	0	44	0	15	0	0	2	27	137	1	1	104	178	0	1	33	0	4	0	147	1	5	92	135	0	0	1	32	0	0	62	30	63	3	53	26	40	93	4	0	21	77	14	94	57
904	dsoxS_pacrAB_1	3.88166666666667	36	86	109	171	54	231	2	0	107	145	54	1	0	20	147	180	96	1	0	41	33	41	76	43	56	49	64	124	59	56	55	181	129	53	7	64	0	200	12	124	0	178	31	124	195	51	65
905	dsoxS_pacrAB_1	4.43638888888889	262	488	162	305	309	340	2	32	491	361	284	150	69	47	293	266	56	61	0	177	1	111	112	24	338	329	143	32	165	135	102	196	142	241	220	170	97	182	326	453	29	10	196	236	281	90	155
906	dsoxS_pacrAB_1	4.99055555555556	424	670	654	639	566	246	18	0	955	599	724	569	2	68	681	763	73	290	16	352	0	695	0	115	556	506	779	315	554	530	80	265	411	308	675	328	300	603	409	542	253	224	487	802	202	852	255
907	dsoxS_pacrAB_1	5.545	969	924	1019	974	826	624	41	93	1696	1054	1363	988	0	327	1552	1164	26	543	89	393	1	1243	0	371	1001	352	876	738	911	827	532	945	748	942	838	636	543	473	947	940	454	638	867	1046	1187	1154	151
908	dsoxS_pacrAB_1	6.09972222222222	666	628	640	654	661	838	60	379	1806	1164	1086	858	3	352	1078	753	348	969	57	338	82	699	34	756	649	913	927	742	905	977	547	478	889	752	838	784	1056	692	1316	912	867	585	1217	1014	1183	874	979
909	dsoxS_pacrAB_1	6.65416666666667	1057	947	985	837	626	959	104	585	1214	1021	854	946	45	360	1245	814	749	688	25	777	41	969	152	477	968	951	727	817	1055	1128	539	570	985	376	773	1101	710	695	840	870	773	603	555	820	459	884	1352
910	dsoxS_pacrAB_1	7.20861111111111	769	700	983	1064	804	907	53	850	1431	1359	991	743	29	641	1707	1414	447	734	0	774	52	1026	51	1351	665	1295	1090	897	838	1031	416	689	1046	892	871	703	1372	1213	1023	1045	794	870	741	901	868	892	1894
911	dsoxS_pacrAB_1	7.76361111111111	1090	1154	919	777	745	808	76	348	1289	987	701	927	30	361	1391	463	475	951	59	892	126	1169	268	1338	1406	1007	1303	800	626	1098	492	534	1288	915	705	1283	751	1343	1119	1309	510	817	1013	820	923	967	2728
912	dsoxS_pacrAB_1	8.31805555555555	1182	1335	1261	1383	812	1194	94	618	1000	1040	1043	652	77	722	730	857	1172	1177	33	1266	2	812	14	1911	1228	1510	1301	1173	759	1003	537	508	1307	1703	1300	1016	871	877	1103	941	787	835	1219	1274	1320	1095	3201
913	dsoxS_pacrAB_1	8.8725	1348	1011	1089	1391	1017	1633	164	412	1697	1535	590	1228	45	520	877	1053	368	1160	1	921	50	947	1	2802	1287	1069	857	1367	1208	1587	314	790	1395	872	1130	1227	968	1011	956	1110	812	1094	1193	1973	1255	1379	2463
914	dsoxS_pacrAB_1	9.42694444444444	1390	1108	1304	1178	1088	1565	307	710	1237	1055	710	1123	33	731	935	1256	1079	1316	88	857	148	1298	37	2742	1448	1240	1093	933	1105	1100	620	481	1406	1371	1305	1028	1002	863	1178	1458	994	1072	1104	1073	1401	1225	3548
915	dsoxS_pacrAB_1	9.98166666666667	757	826	1025	887	874	1302	155	814	1136	1032	861	1246	30	604	1222	1309	725	1241	25	927	217	889	218	2927	659	907	878	779	1074	566	563	641	1064	994	1461	1036	1024	1151	907	631	937	1151	1477	1078	451	656	4328
916	dsoxS_pacrAB_1	10.5358333333333	749	772	714	572	1179	626	311	595	1046	496	596	526	59	704	588	571	711	1614	0	1058	33	671	72	2732	817	630	773	464	571	476	412	896	804	631	542	549	761	901	493	241	480	473	683	775	727	686	4359
917	dsoxS_pacrAB_1	11.0905555555556	1291	674	454	667	960	755	262	365	1192	568	946	565	2	483	1205	398	1228	1733	2	621	207	888	208	3232	663	360	491	556	440	385	426	751	832	584	354	552	480	681	539	406	517	889	855	781	917	476	4747
918	dsoxS_pacrAB_1	11.645	905	483	448	453	480	835	30	494	1340	313	652	716	39	596	837	609	841	659	46	609	85	502	102	3479	545	509	588	406	422	537	624	907	578	559	707	466	615	651	525	461	405	509	629	488	558	481	4088
919	dsoxS_pacrAB_1	12.1997222222222	529	348	438	615	476	463	103	502	826	366	1486	345	83	618	1149	731	959	680	40	707	476	518	55	3503	415	736	674	881	330	460	463	622	575	452	277	534	719	437	430	406	572	509	770	549	908	267	4302
920	dsoxS_pacrAB_1	12.7538888888889	834	644	580	353	783	829	219	713	1187	400	736	628	29	469	999	547	557	681	3	849	629	453	364	3234	745	330	553	570	451	830	794	532	650	380	372	499	365	502	586	616	774	558	649	554	740	392	4492
921	dsoxS_pacrAB_2	0	0	2	21	1	0	6	5	5	5	3	30	1	0	5	2	1	3	0	20	0	2	53	0	4	1	1	0	0	2	28	25	0	1	0	91	1	35	23	3	8	0	2	4	0	3	4	1
922	dsoxS_pacrAB_2	0.567222222222222	0	0	1	0	60	2	0	1	4	0	2	2	0	1	3	2	0	1	0	14	2	0	0	4	35	0	36	4	0	64	1	22	53	0	0	2	0	2	0	4	1	4	16	4	4	14	67
923	dsoxS_pacrAB_2	1.12166666666667	2	3	1	3	0	1	2	0	3	0	11	0	4	3	43	0	0	1	2	0	0	22	0	0	0	4	0	2	2	1	3	73	3	74	3	2	1	0	2	2	1	0	0	0	0	0	1
924	dsoxS_pacrAB_2	1.67638888888889	4	0	0	2	1	1	1	0	2	0	62	0	45	1	0	3	41	2	0	3	67	20	3	1	42	0	0	5	0	3	0	0	3	0	1	9	1	5	0	2	4	1	1	6	1	3	0
925	dsoxS_pacrAB_2	2.23083333333333	1	26	1	0	0	1	51	2	0	26	0	6	0	5	2	83	50	1	0	0	5	1	0	20	35	1	3	47	3	1	0	3	0	99	51	4	4	0	0	1	74	6	33	4	0	1	0
926	dsoxS_pacrAB_2	2.78555555555556	0	0	0	0	1	3	0	14	16	49	66	38	22	1	35	0	3	0	1	3	6	4	0	32	19	2	3	89	0	102	0	0	1	22	0	35	1	1	39	0	0	43	35	6	2	63	6
927	dsoxS_pacrAB_2	3.34	68	4	42	38	39	77	1	5	2	1	66	40	8	1	68	74	0	14	26	0	22	30	1	11	79	193	28	45	22	5	45	48	22	3	41	26	54	95	12	63	0	49	29	72	3	11	0
928	dsoxS_pacrAB_2	3.89472222222222	322	25	104	169	215	94	2	4	145	137	84	130	30	58	230	74	35	162	0	30	0	88	0	112	92	55	139	135	26	170	2	31	127	125	160	54	48	110	28	170	109	70	73	76	138	125	43
929	dsoxS_pacrAB_2	4.44944444444444	445	554	349	251	583	437	1	8	364	443	407	193	38	218	593	424	3	177	3	225	69	437	44	140	414	382	299	278	166	424	183	219	321	626	314	260	168	456	228	129	282	177	380	286	246	335	211
930	dsoxS_pacrAB_2	5.00388888888889	1030	774	603	801	909	578	35	145	1497	823	1596	1006	2	401	1932	728	66	629	0	572	70	1003	13	192	853	461	867	660	532	830	280	610	1060	858	761	601	542	691	821	811	578	601	698	579	584	760	355
931	dsoxS_pacrAB_2	5.55861111111111	1132	1112	968	905	1159	726	33	361	1968	788	861	908	0	680	1561	1310	421	1199	7	686	46	857	24	471	1192	845	1154	892	1141	992	422	508	1096	684	846	1003	786	929	1414	715	1030	882	738	908	985	1325	1069
932	dsoxS_pacrAB_2	6.11333333333333	1256	958	826	870	1396	879	29	461	1579	1122	1482	1191	4	693	1424	1040	992	548	67	996	1	1199	76	934	721	783	974	814	816	1101	509	680	1174	1063	672	1016	836	704	825	599	1107	980	1143	793	958	1124	2510
933	dsoxS_pacrAB_2	6.66805555555555	1091	1113	948	633	1080	616	17	875	1586	830	1292	822	0	437	863	797	666	775	195	1510	35	1169	27	1423	669	1095	857	755	812	1181	522	549	1001	967	1166	633	1106	1413	903	630	761	672	988	1062	1113	1087	1687
934	dsoxS_pacrAB_2	7.2225	1158	975	778	1190	1368	906	0	591	1042	933	586	641	26	401	1435	866	794	458	0	1347	71	1571	71	1772	1017	723	986	887	1227	1043	385	497	1153	1110	700	1026	780	703	966	842	526	1228	876	1035	1060	1417	2077
935	dsoxS_pacrAB_2	7.77722222222222	831	812	891	1128	1067	1068	82	1099	1255	684	562	1121	20	1042	1028	992	799	720	4	1595	0	1257	56	2356	888	749	670	1370	770	865	388	513	1118	1095	1101	889	1221	1182	803	743	608	874	883	886	940	1682	2192
936	dsoxS_pacrAB_2	8.33166666666667	931	893	1225	1523	464	1091	31	1699	1140	911	584	593	0	653	663	798	957	573	16	1588	33	1033	172	2145	1044	986	1002	826	807	970	392	681	789	838	904	984	894	838	788	909	791	817	1247	896	830	1087	1201
937	dsoxS_pacrAB_2	8.88638888888889	764	771	1416	557	803	1254	127	1408	789	952	681	1184	26	646	510	873	653	749	88	1276	0	1176	85	1279	695	772	1135	948	1354	781	186	559	647	847	844	810	1023	738	745	553	978	1140	922	896	764	1321	1615
938	dsoxS_pacrAB_2	9.44111111111111	564	541	1014	564	622	822	68	1593	1036	532	818	859	0	398	588	584	963	829	54	1489	55	915	44	1478	460	820	574	533	822	587	528	718	652	758	654	899	515	726	772	525	520	724	622	790	757	811	1220
939	dsoxS_pacrAB_2	9.99555555555555	697	429	1153	813	716	598	256	1575	625	475	593	642	86	407	864	457	745	329	1	1417	41	272	120	2131	634	605	614	718	589	895	328	447	1010	621	798	569	691	626	629	419	656	488	1058	505	554	491	2068
940	dsoxS_pacrAB_2	10.5505555555556	812	356	499	698	619	521	226	1664	711	345	627	482	0	337	569	479	825	733	8	709	278	434	97	2231	545	332	576	452	251	482	159	736	524	537	272	628	692	828	712	241	749	480	445	603	709	479	1837
941	dsoxS_pacrAB_2	11.105	485	642	935	470	769	551	151	1894	717	701	560	547	1	429	672	599	716	746	16	777	302	459	156	2328	580	424	558	945	799	492	146	210	475	481	744	516	491	857	361	470	609	449	519	566	538	200	1041
942	dsoxS_pacrAB_2	11.6597222222222	573	523	1123	184	443	373	105	1654	684	780	442	351	8	503	792	678	595	367	67	740	743	524	54	2537	618	386	515	714	468	288	324	518	271	622	457	603	650	651	451	644	669	770	735	651	669	388	1577
943	dsoxS_pacrAB_2	12.2144444444444	404	426	601	541	636	432	149	1107	632	774	351	473	16	353	474	435	604	729	128	858	626	668	47	2136	430	465	597	530	446	638	270	558	555	615	301	584	492	285	315	472	697	461	535	323	258	765	1398
944	dsoxS_pacrAB_2	12.7688888888889	519	529	674	443	548	628	224	1669	347	787	255	419	81	656	269	402	508	534	1	535	335	251	15	2353	835	401	682	342	425	478	222	491	451	489	527	424	586	422	529	337	453	482	443	545	388	475	1715
945	dsoxS_pmarRAB_1	0	1	47	0	0	3	0	2	0	34	2	1	37	4	0	2	2	0	44	0	23	0	2	58	12	0	2	0	0	4	1	0	84	11	1	66	43	7	50	4	29	56	4	0	0	35	66	54
946	dsoxS_pmarRAB_1	0.554722222222222	22	3	58	9	8	0	2	24	3	25	26	1	0	0	46	0	1	54	4	2	2	3	6	4	2	1	56	27	3	0	26	25	30	20	48	1	0	3	4	0	81	0	4	1	47	3	0
947	dsoxS_pmarRAB_1	1.10888888888889	41	9	1	14	0	10	0	0	1	2	1	4	0	104	1	2	0	2	3	106	3	0	0	25	0	26	0	54	0	0	6	1	1	5	19	0	2	0	3	0	4	0	1	27	31	92	1
948	dsoxS_pmarRAB_1	1.66361111111111	0	0	0	44	0	35	0	0	55	53	4	25	44	34	56	0	49	48	0	3	49	86	0	32	54	1	52	20	2	108	56	1	23	2	0	50	1	0	28	10	0	43	10	12	0	0	6
949	dsoxS_pmarRAB_1	2.21805555555556	18	67	0	2	28	0	68	38	48	21	0	46	0	72	141	177	54	78	30	26	63	28	41	105	25	16	122	0	74	37	71	1	32	8	29	31	2	16	47	89	1	31	89	124	36	123	52
950	dsoxS_pmarRAB_1	2.77277777777778	5	16	37	1	176	27	8	59	182	141	140	86	3	128	331	223	83	115	1	216	279	40	16	238	55	138	194	135	182	92	42	145	93	268	13	39	175	49	54	232	45	157	72	92	277	81	89
951	dsoxS_pmarRAB_1	3.3275	386	358	254	188	274	320	13	54	244	383	235	411	3	97	376	270	79	135	63	253	151	72	83	79	416	359	119	247	275	431	45	314	89	118	332	295	88	128	305	318	181	143	358	248	356	362	68
952	dsoxS_pmarRAB_1	3.88194444444445	571	504	630	923	846	1067	17	132	763	287	1124	661	1	128	2219	738	347	340	2	360	308	919	171	193	716	257	1071	494	773	936	232	249	509	511	933	606	374	385	949	730	370	381	402	726	829	893	235
953	dsoxS_pmarRAB_1	4.43638888888889	1958	2943	2543	1895	3064	3224	141	246	2443	2422	2827	2466	162	571	3719	3797	374	1376	0	1249	711	2329	209	416	2273	1751	1896	2133	2491	2591	1044	1099	2206	1493	2458	2267	2185	1226	3072	2692	1554	1238	1528	2228	2591	2577	568
954	dsoxS_pmarRAB_1	4.99083333333333	3343	3095	3261	2747	6013	4501	231	597	4197	4879	9906	5302	164	1204	12811	5387	410	2723	39	2589	699	3557	33	1122	3934	3281	3429	3164	4111	4590	1594	2309	3605	3438	4079	3511	4142	2914	4866	4352	2712	2688	2799	4342	2756	3553	1563
955	dsoxS_pmarRAB_1	5.54527777777778	4261	4531	4576	3501	5069	4577	434	2238	6289	4225	7614	6095	162	2411	9210	6180	1766	3463	112	4119	545	4336	336	1083	3961	4492	4189	4582	4077	6245	3749	3942	4951	4961	6502	4968	3354	4156	4887	5633	4612	3945	4217	5740	4451	4646	3363
956	dsoxS_pmarRAB_1	6.09972222222222	3059	3866	3528	2767	5474	3839	848	5246	6439	3888	4241	4001	66	3205	7224	3537	1894	2779	118	4038	68	3674	139	3441	3625	3280	3416	2851	3238	3394	3652	2546	3519	3248	4032	4455	2964	3676	3288	4119	3913	3211	3391	2974	4387	4274	7379
957	dsoxS_pmarRAB_1	6.65444444444444	3527	2830	3160	2456	4772	3813	741	5856	4960	3990	3981	3325	147	2481	5266	3702	3790	3159	53	3565	117	3905	418	5441	3656	3209	3087	2921	3730	3698	3192	2174	3432	3034	2911	3830	2820	3129	3925	3149	2614	2629	3695	3337	3123	3953	8951
958	dsoxS_pmarRAB_1	7.20888888888889	2705	2751	3517	2711	3483	3207	869	6065	3616	3386	3796	3288	21	3767	4561	3955	2494	2638	36	3771	274	3013	286	6869	3166	3062	2789	2815	3536	2400	2865	2092	3043	3509	2706	2431	3145	2849	2758	3707	2578	3362	2980	2528	3035	4528	6671
959	dsoxS_pmarRAB_1	7.76361111111111	2913	3282	3350	2632	2575	2877	1622	3562	3589	3418	2878	3522	0	2015	3873	2553	2424	2447	61	3934	266	3201	178	11041	2928	2203	2878	2756	3080	2753	2424	2521	2657	2907	3272	2206	2885	2264	3159	2835	2084	3016	3893	2920	2930	3620	7266
960	dsoxS_pmarRAB_1	8.31805555555555	1915	2637	3480	2818	2641	2179	1334	3139	3314	3267	2955	2605	16	2460	3550	2610	2261	2317	3	3238	387	3855	164	9452	2922	1684	2562	3180	2596	2720	2375	1920	2882	2391	3180	2896	2949	2408	2580	2739	2366	1978	2619	2912	2830	2502	6354
961	dsoxS_pmarRAB_1	8.87277777777778	2267	2006	3201	2116	2723	3099	1675	3765	3422	2662	2349	2625	97	1504	3254	2451	2217	2268	11	3157	801	3106	172	8801	1786	2441	2041	2564	1623	2583	1798	1879	2431	2357	2221	1833	2491	2231	2195	2268	1801	1650	2956	1668	2530	2742	5860
962	dsoxS_pmarRAB_1	9.42722222222222	2124	1971	2720	1780	2584	2220	3140	3607	2968	2268	2114	1319	93	2735	2028	2047	1916	1809	123	3062	1409	1655	98	6161	1517	1565	1527	1585	1504	2061	1644	1984	2045	1612	1454	1484	1644	1539	886	1640	1243	1373	1345	1446	1065	1012	3893
963	dsoxS_pmarRAB_1	9.98166666666667	1340	1731	1921	1556	1691	1897	2722	3951	2500	2101	2351	1362	3	1968	2868	1084	1615	868	45	2344	3095	1557	185	5507	1319	982	1410	1047	1588	1573	2097	1158	1404	1585	1034	1753	1562	1766	1553	1339	986	814	1410	1525	1085	1248	3495
964	dsoxS_pmarRAB_1	10.5363888888889	1084	1094	1623	1681	1938	1491	1974	3695	2694	2141	2117	849	35	2237	2311	1543	1404	1224	110	2402	3135	1344	82	6072	1220	1022	1373	1240	1615	987	1555	1653	1742	1942	1698	1276	1363	1211	1192	1677	1213	1527	2163	1708	1214	1285	4341
965	dsoxS_pmarRAB_1	11.0908333333333	1215	1367	1191	1223	1659	1621	1915	3607	2482	1439	2005	1377	166	1318	2049	1324	1196	1267	31	2491	3236	1472	111	5452	1271	1302	1034	1476	1500	1209	1270	1009	1413	1488	1273	1203	1437	1041	1013	1931	1357	932	1209	1445	1415	1493	4810
966	dsoxS_pmarRAB_1	11.6452777777778	979	1338	1817	1890	1349	1288	2014	2685	1616	1673	1409	1456	90	1178	1375	1251	1239	1071	0	1903	2462	1572	152	4764	1388	1396	1705	1621	1018	1726	1401	1461	1761	1762	1011	1779	1369	1475	1309	1393	1187	1120	1114	1276	1228	902	4129
967	dsoxS_pmarRAB_1	12.2	928	1112	1428	1423	1470	1565	1297	3342	1668	1544	937	964	36	1209	1027	993	1059	842	0	1562	1613	1008	229	5944	1721	1009	1501	1296	1842	1611	2119	1492	1405	1322	917	1662	1540	1071	1160	1454	1394	736	1522	1712	1196	1224	4150
968	dsoxS_pmarRAB_1	12.7544444444444	994	1319	1145	1119	859	1210	1226	2884	1639	1895	758	1097	53	936	1020	1427	734	1020	26	1613	1614	1547	131	4964	1263	1003	1261	1170	1108	1681	1542	1527	1557	1532	1146	1295	1228	1268	1688	1524	1194	1138	1911	1268	766	683	3854
969	dsoxS_pmarRAB_2	0	0	24	0	3	1	1	4	0	2	2	2	2	0	19	3	0	0	18	0	21	0	1	5	4	0	2	0	0	0	3	0	2	51	0	36	2	0	0	11	6	11	12	7	4	4	1	6
970	dsoxS_pmarRAB_2	0.591944444444444	0	3	55	8	1	2	0	0	3	0	3	1	0	3	0	4	9	0	7	0	0	5	2	1	3	0	2	1	2	1	9	1	2	1	4	14	0	4	0	2	1	0	7	0	1	32	65
971	dsoxS_pmarRAB_2	1.14666666666667	0	0	11	2	0	1	1	33	0	13	0	29	24	44	1	0	55	4	4	2	2	3	3	0	2	0	25	1	0	4	2	0	1	4	5	47	48	0	2	25	83	5	0	82	1	0	4
972	dsoxS_pmarRAB_2	1.70111111111111	50	4	1	2	0	65	49	32	30	29	78	0	0	11	4	0	19	0	15	3	34	6	1	0	3	0	0	41	4	5	3	1	42	54	0	56	77	5	10	4	0	33	35	10	0	10	22
973	dsoxS_pmarRAB_2	2.25555555555556	116	16	0	10	46	40	4	4	51	8	30	47	70	36	93	18	28	0	2	15	82	35	40	36	43	34	96	0	53	2	31	2	85	3	45	53	64	43	23	4	26	2	40	10	0	0	4
974	dsoxS_pmarRAB_2	2.81027777777778	31	11	75	122	155	110	0	4	23	204	108	45	10	0	54	172	26	42	0	49	243	30	11	73	62	29	162	68	94	175	0	60	58	31	5	38	96	58	90	58	75	43	0	91	15	155	139
975	dsoxS_pmarRAB_2	3.36472222222222	268	131	43	1	256	253	95	1	416	299	239	247	27	77	484	288	165	177	5	13	1	222	1	105	166	122	171	86	217	236	162	202	236	2	133	166	2	111	55	103	275	101	185	242	45	41	175
976	dsoxS_pmarRAB_2	3.91944444444444	638	597	260	302	626	547	5	77	701	635	1001	582	3	193	1509	511	299	351	4	366	195	663	6	279	447	202	266	414	636	491	231	424	524	385	374	339	362	475	602	555	320	175	384	243	431	194	123
977	dsoxS_pmarRAB_2	4.47416666666667	1245	1494	1717	1974	1814	2079	77	245	2496	2047	2191	2008	0	822	2696	2929	206	696	29	1677	549	1119	112	118	1089	2173	1264	1467	1377	1661	856	1561	1735	1633	1879	1686	1079	1631	1905	1708	794	1299	1014	1146	1070	1764	471
978	dsoxS_pmarRAB_2	5.02861111111111	2496	2721	2526	2534	5324	2920	299	349	3585	4129	5875	3528	150	1609	7199	5736	624	2153	57	2625	739	2641	159	741	2787	3640	2897	2594	3347	3594	1928	3067	3565	2853	4315	3328	3110	2918	3669	3057	3109	2716	2966	2742	2772	2852	932
979	dsoxS_pmarRAB_2	5.58333333333333	3791	3853	4177	4452	5176	5599	627	1190	8000	5144	8170	5384	95	3476	8883	5879	1042	3576	181	3997	1665	4554	158	946	4214	3732	4681	4440	4935	5010	4057	3677	3927	5424	4788	4680	4481	5272	5985	5774	3535	4587	4291	3865	3857	4625	1865
980	dsoxS_pmarRAB_2	6.13833333333333	2881	3350	3159	3904	5971	4786	615	2635	8346	5210	6109	4354	141	3201	7305	4831	2256	4479	45	4198	615	3537	185	1836	3508	3968	3765	3614	4556	4602	4271	3736	4096	4272	4205	4472	4600	3717	4878	4020	4808	4456	3325	4365	3401	3918	3919
981	dsoxS_pmarRAB_2	6.69277777777778	3180	3463	3495	3454	5088	4547	919	5589	5862	4259	4140	4021	80	3465	5693	3564	3832	3496	112	4477	261	3663	219	2144	4405	3272	3453	2835	3630	3840	3589	3324	4562	4868	3470	4118	3247	3984	4858	4447	3514	3650	2781	3466	3362	2974	8159
982	dsoxS_pmarRAB_2	7.24722222222222	2620	3850	2645	2963	4504	3023	1171	7461	4717	3875	3990	2603	74	3123	4413	3422	2747	2957	27	3383	153	2581	161	4360	3440	3517	3843	3357	2925	3086	2658	2398	4224	4052	3252	3534	3586	3696	3798	3499	3403	3178	3758	3494	3333	3411	10769
983	dsoxS_pmarRAB_2	7.80194444444444	3405	2733	3311	2944	3803	2855	1295	5618	4696	3429	3391	2739	35	3005	4330	3375	3020	3144	61	3786	195	3178	136	6526	2717	3085	3172	3366	3387	3112	2496	2089	3374	3607	3733	3966	3027	3363	3470	3122	2769	2512	2818	3268	2647	3025	9439
984	dsoxS_pmarRAB_2	8.35666666666667	2321	2338	3463	3164	2871	2510	1116	4367	3414	3229	2762	2690	63	2256	3457	3374	2126	2446	155	3018	390	2848	242	9425	2949	2135	2705	2678	2778	3089	2005	2627	3325	3565	2742	3320	3187	2912	2711	3368	2404	2725	2744	2607	2703	2771	6583
985	dsoxS_pmarRAB_2	8.91111111111111	2600	1945	3618	2007	2734	2759	1704	3404	3658	2466	2801	2046	2	1986	3810	2343	2174	2080	32	2864	150	1898	135	10184	2604	2131	1751	2576	2635	2449	1875	2141	2518	2435	3164	2626	2417	2218	2062	2051	2233	2338	2331	2554	1986	2351	6391
986	dsoxS_pmarRAB_2	9.46583333333333	1541	1773	2372	1852	2016	1675	3059	3587	3791	2028	3280	1805	8	2233	2544	1874	2310	1662	58	1648	680	2043	223	9824	1730	1648	1749	1773	1964	1663	1595	1771	1794	1936	2158	2114	2139	2109	1478	1875	1659	1926	1907	2165	1641	1705	4756
987	dsoxS_pmarRAB_2	10.0277777777778	1397	1457	1727	1627	2524	2070	3452	3947	3158	1453	2688	1315	68	1575	2769	1272	1884	1569	2	2187	940	1583	153	11004	1117	1336	1907	1344	1658	1787	1894	1628	1673	1746	1192	1490	1607	1515	1071	1252	1386	1386	1190	1697	1051	1289	5093
988	dsoxS_pmarRAB_2	10.5825	1430	1531	1716	1313	1928	1552	2846	3574	2976	2218	1803	1369	102	1499	2482	1351	1895	1823	1	2276	1621	1198	74	7766	1603	1199	1453	1458	1773	1652	1829	1683	1360	1483	1398	1318	1337	1006	913	1367	1034	1130	1671	1021	1660	2009	4796
989	dsoxS_pmarRAB_2	11.1369444444444	1117	1401	1586	1302	1268	1193	2864	3778	2218	1641	1900	1481	6	1161	2135	892	1782	1553	8	1742	3604	1747	161	6749	1369	1587	1583	1668	1419	1593	1345	1689	1418	1822	1509	1054	2004	1259	1274	1049	1101	1267	1288	1316	1318	1270	4380
990	dsoxS_pmarRAB_2	11.6913888888889	1263	1595	751	1492	1126	1087	2419	3801	1979	1741	1365	1156	33	989	1165	1084	1765	1240	0	1686	4654	1133	91	6001	1372	1523	1439	1781	1166	1557	1651	1199	1944	1667	888	1417	1733	1296	1692	1273	1361	1543	1222	1299	1422	1356	4291
991	dsoxS_pmarRAB_2	12.2458333333333	1078	1461	1564	1280	1178	1445	1910	3528	2287	1465	1678	1764	32	943	1172	1206	770	1875	29	1581	4503	1537	209	6148	1540	1798	1323	1574	1048	1667	1551	966	1744	1642	1255	1289	1433	1505	1153	1240	1555	788	1271	1450	1155	1337	4428
992	dsoxS_pmarRAB_2	12.8002777777778	1262	1205	1521	1607	1279	1602	1539	4245	1551	1774	1226	1550	50	853	1069	1321	999	1554	32	1409	2960	1471	198	6031	1612	1505	1263	1600	1101	1518	1823	1292	1404	881	1275	1431	1357	1476	1192	1226	1440	1266	1273	840	1413	1085	3530
993	dsoxS_pmicF_1	0	41	21	106	10	0	29	2	24	1	91	82	29	5	0	4	32	1	2	64	0	0	51	53	1	34	2	0	9	25	0	2	1	0	34	0	0	3	20	88	43	47	97	12	8	13	6	28
994	dsoxS_pmicF_1	0.554444444444444	16	4	1	1	55	15	74	55	54	22	5	104	109	13	30	2	1	83	104	29	56	0	35	79	2	1	0	1	14	0	3	37	26	23	0	31	1	6	0	65	65	66	76	25	116	94	117
995	dsoxS_pmicF_1	1.10888888888889	0	30	0	33	22	1	3	103	64	123	90	69	29	20	7	47	1	0	5	26	49	0	39	27	29	2	47	11	35	0	4	1	154	81	0	5	0	2	74	1	55	1	40	3	36	29	4
996	dsoxS_pmicF_1	1.66361111111111	5	57	1	1	12	99	3	190	36	105	31	109	43	0	1	48	54	0	0	27	42	0	1	2	32	0	0	0	83	0	4	0	48	4	45	21	18	19	75	0	23	57	2	2	66	139	62
997	dsoxS_pmicF_1	2.21805555555556	0	45	24	40	71	46	6	29	8	0	23	32	36	19	122	28	4	93	38	43	15	52	72	94	69	47	20	53	31	25	0	0	83	43	54	2	4	2	66	0	58	66	0	16	9	62	108
998	dsoxS_pmicF_1	2.7725	49	128	35	81	95	123	62	20	47	8	81	34	13	45	39	1	39	8	0	3	7	0	9	84	24	81	29	28	10	75	97	23	1	43	28	0	35	15	34	19	39	8	96	29	1	41	0
999	dsoxS_pmicF_1	3.32722222222222	65	0	52	44	76	42	2	64	151	74	48	93	3	69	132	124	26	68	30	7	82	23	18	19	45	2	167	44	0	6	80	23	3	35	68	47	0	137	0	3	0	77	30	40	31	56	0
1000	dsoxS_pmicF_1	3.88166666666667	11	44	55	146	91	12	246	49	117	45	31	186	0	66	235	38	1	106	3	43	51	83	49	40	121	143	106	7	136	100	2	120	55	16	0	49	7	2	0	103	67	0	1	37	4	65	47
1001	dsoxS_pmicF_1	4.43611111111111	105	248	173	129	413	101	137	42	382	214	336	257	30	207	389	235	22	33	0	68	27	367	0	13	121	106	110	206	0	157	38	186	306	2	103	28	29	12	146	51	115	23	58	64	354	97	3
1002	dsoxS_pmicF_1	4.99055555555555	650	707	777	630	1515	813	309	116	1228	1182	1407	606	1	542	1656	1329	64	180	0	538	216	1067	53	201	708	435	636	709	837	418	51	723	624	433	569	159	365	468	503	284	64	380	661	406	950	758	163
1003	dsoxS_pmicF_1	5.545	892	1631	1034	1188	2631	2219	266	751	2394	1252	2928	1297	3	1042	3290	2104	60	690	29	1111	559	1800	61	206	1238	1466	1444	1447	1125	1216	972	1775	1514	1193	1531	1005	826	1222	1051	1403	705	900	638	1332	1547	1498	597
1004	dsoxS_pmicF_1	6.09944444444444	1862	2258	2130	2487	3309	2335	347	1430	4143	2026	3829	2754	70	1052	4643	3689	76	785	66	2316	586	2663	2	267	2181	1592	2023	2103	1706	1673	2323	2183	2539	1571	2341	1649	1958	2020	2756	2517	1196	1294	1385	2153	3234	2452	1098
1005	dsoxS_pmicF_1	6.65416666666667	1910	1921	2048	2278	4039	3168	655	3472	5163	3397	4685	4129	58	1931	4855	3189	656	1918	53	2390	511	2523	51	528	1763	2609	2821	2546	3633	3337	4701	3180	3467	3492	3518	2527	3054	3254	3686	2749	2366	2700	3350	2059	2786	2124	2116
1006	dsoxS_pmicF_1	7.20888888888889	3279	3478	3372	3516	3372	3244	1130	7814	5772	4471	4521	3332	52	2675	5343	3343	742	1806	97	2140	793	4189	140	1114	3495	3041	3470	3016	3650	4387	6108	3083	4506	3593	3331	2932	2750	2831	3482	3879	2407	2539	3470	3560	4209	3826	2117
1007	dsoxS_pmicF_1	7.76333333333333	4041	4044	3623	3906	4016	3527	1215	7577	5977	5383	4524	3934	166	2531	4533	3436	1667	3590	203	3812	874	4078	107	1636	4047	3801	4320	4105	4028	4801	5215	4401	4571	4690	4443	3683	3659	3084	3719	3837	2964	3043	5778	3982	4761	5120	3282
1008	dsoxS_pmicF_1	8.31805555555555	4051	4461	4402	4703	4573	4305	938	8453	5301	5304	4368	4116	331	3001	4755	5507	2147	3863	56	4104	1010	5389	58	2183	4188	3873	4777	5017	4424	4938	4697	4423	5170	4504	4691	4727	4431	4463	5110	4420	3745	4092	5686	5231	5982	5299	3630
1009	dsoxS_pmicF_1	8.8725	3549	5587	3676	5331	4370	4525	1454	5344	5680	6577	3847	4889	122	3070	5364	4602	1687	3837	63	5707	1034	6115	304	2562	5390	4756	5364	4993	4544	6051	4552	4648	5331	5957	4749	5392	5107	5537	5431	5325	4011	5427	5294	5270	6789	4665	5492
1010	dsoxS_pmicF_1	9.42694444444444	4193	4637	4513	4378	4280	4614	944	4701	7930	6116	5251	5627	197	3797	5428	5532	2704	5019	88	5536	1400	5454	157	2975	4094	4846	5104	4619	4692	5575	4243	4364	6437	4668	5639	5554	4867	5065	4411	4673	4492	5062	5890	6334	5714	5953	7367
1011	dsoxS_pmicF_1	9.98166666666666	4229	3353	4390	4479	4901	3462	994	4481	6561	5785	4289	4530	166	4438	6321	3697	2975	6281	26	4210	1667	5454	163	2959	3241	4074	3536	3364	3429	4947	4479	5666	4883	6064	4844	4058	4997	5230	5237	3937	3231	3038	4895	4869	6236	4404	6518
1012	dsoxS_pmicF_1	10.5361111111111	3287	2514	3415	2734	5506	2600	1400	3748	7253	4237	3717	3418	0	5164	5654	3620	3430	5293	25	5390	1990	6068	228	4254	1994	2575	1935	2539	2032	3460	4867	5234	4848	4194	4055	2895	4086	4083	2487	3306	3789	2992	3763	4214	5009	4208	7041
1013	dsoxS_pmicF_1	11.0905555555556	1656	1975	2780	1592	3922	2205	1901	3186	6915	2660	4841	1860	54	3998	5236	1427	3440	4931	86	4705	1661	3863	313	4550	2147	1960	1795	1831	2106	2256	5835	5341	2708	2764	1921	1927	2489	1470	1827	1881	1550	1915	3003	3430	3364	2315	7652
1014	dsoxS_pmicF_1	11.645	1408	1724	1634	1538	3822	1583	2185	4075	5977	1977	3878	1661	119	4215	5981	1640	3617	3380	109	3809	1994	1954	242	4877	2286	1419	1521	1687	2172	2233	6084	3899	2524	1880	2068	1570	2260	1285	1684	1380	1940	1905	1900	2597	1583	1813	7284
1015	dsoxS_pmicF_1	12.1997222222222	2251	2290	1706	1290	2223	1845	4993	4060	3620	2617	3155	2838	0	3838	4361	1998	2980	2239	79	3926	1995	1734	182	5279	2329	1693	1819	2161	2149	1744	5241	4004	2152	2451	2085	1696	1942	1908	1484	2225	2097	2246	1465	1946	1273	2096	6847
1016	dsoxS_pmicF_1	12.7541666666667	1608	2391	1989	2086	1827	1977	6241	3406	2279	2060	2808	2587	81	3969	4043	2303	2249	1286	2	3408	2591	2190	342	5225	2186	1958	2085	1273	1706	1852	7281	3179	2718	1805	1975	1895	2342	1996	1696	1729	1869	2735	2154	2480	1555	1849	5439
1017	dsoxS_pmicF_2	0	31	40	41	0	0	2	2	26	24	0	2	33	50	21	2	0	0	41	0	40	4	20	17	31	1	43	0	64	0	4	0	0	14	63	3	3	54	4	18	7	0	0	60	0	4	124	0
1018	dsoxS_pmicF_2	0.629166666666667	44	0	128	27	28	108	0	85	22	14	3	0	101	0	196	14	4	22	54	14	0	83	48	60	4	61	0	39	1	70	37	0	41	57	10	33	0	0	4	0	1	3	0	0	36	0	2
1019	dsoxS_pmicF_2	1.18388888888889	78	0	70	83	49	3	20	10	2	155	64	39	119	26	159	66	2	20	39	42	75	63	0	43	27	3	73	56	1	0	4	86	36	2	3	80	36	4	72	56	99	1	1	6	2	0	53
1020	dsoxS_pmicF_2	1.73833333333333	6	0	72	12	2	2	67	87	39	47	76	1	1	16	145	31	38	5	4	28	37	0	47	1	0	49	56	4	34	2	75	24	67	6	88	3	0	81	1	8	0	22	54	17	1	0	9
1021	dsoxS_pmicF_2	2.29305555555556	72	5	81	4	2	21	130	130	1	58	4	0	8	88	61	68	5	93	0	47	0	48	80	21	0	74	12	0	16	51	57	5	2	19	0	25	51	17	74	50	54	113	9	249	1	0	60
1022	dsoxS_pmicF_2	2.84722222222222	27	8	0	9	28	0	94	29	101	69	50	4	4	91	154	43	107	3	31	89	8	34	35	234	79	60	39	97	41	1	80	54	12	2	0	5	0	5	0	24	2	7	111	1	22	2	55
1023	dsoxS_pmicF_2	3.40194444444444	131	32	28	50	75	6	11	96	134	25	107	142	2	9	531	34	18	4	0	117	0	116	46	84	162	57	30	0	58	100	0	0	30	53	88	18	44	40	71	80	30	39	33	26	94	72	58
1024	dsoxS_pmicF_2	3.95694444444444	84	193	2	239	135	262	41	0	303	91	226	162	2	130	698	254	8	11	1	123	93	147	2	41	57	83	96	92	0	155	45	95	82	42	75	2	3	58	49	72	1	67	128	40	56	50	71
1025	dsoxS_pmicF_2	4.51166666666667	682	175	444	478	352	461	118	66	250	359	599	389	2	230	768	455	19	99	0	201	187	514	4	150	174	250	170	343	101	238	91	237	59	99	214	327	262	171	131	535	27	199	186	183	88	190	153
1026	dsoxS_pmicF_2	5.06611111111111	772	728	883	518	1313	1252	76	203	1639	1078	1517	1094	0	495	2758	2101	177	217	83	642	686	1060	2	167	1078	1240	686	648	870	898	752	724	654	1092	700	882	420	659	815	686	378	680	491	984	810	842	140
1027	dsoxS_pmicF_2	5.62111111111111	1904	1270	1830	1645	2629	2057	174	307	3031	2425	2713	2456	0	527	5218	2123	296	1511	11	1441	675	2287	30	431	2138	1706	1718	1540	2474	2072	1661	1867	1359	1580	1432	1236	1514	1369	2030	1342	1136	1531	1654	1734	1282	1723	626
1028	dsoxS_pmicF_2	6.17555555555555	2575	2541	3364	2480	4084	3487	657	1081	4479	3241	3706	2644	42	1692	5869	3421	296	1214	65	1988	701	2625	48	307	2895	2712	2339	2586	2853	2683	4067	3115	2369	2709	2353	2809	2353	2742	2828	2071	1779	1367	2229	2460	2028	2261	683
1029	dsoxS_pmicF_2	6.73	2574	2960	2601	2658	3768	3112	624	2707	4705	3290	5810	2657	55	2040	5152	2442	604	2505	72	2801	1051	3039	28	386	2252	2594	2014	2883	2764	3490	6173	4249	3395	3299	3052	3572	2632	3078	2970	3311	2650	2687	2462	2301	3060	2728	1788
1030	dsoxS_pmicF_2	7.28444444444444	3526	3528	3601	3818	4273	3503	491	5209	5078	4350	4331	3507	46	1890	5020	4115	1488	3436	189	2913	872	3443	107	401	3661	3637	3581	3647	4455	4104	4863	3707	4439	3969	3806	3944	3332	3811	4274	3060	2857	2585	3345	3662	2816	3556	2842
1031	dsoxS_pmicF_2	7.83916666666666	4054	3884	4260	4608	4183	3683	882	7979	6042	4853	4157	3999	177	2620	4975	4748	2261	3736	101	3735	1297	3658	171	1549	4782	4038	3431	4346	4312	4353	5064	3463	4810	5406	4486	4463	4169	4410	4037	4484	2686	3212	4215	4317	4030	4228	3387
1032	dsoxS_pmicF_2	8.39416666666667	4376	5010	4642	4979	4075	4456	994	7357	6685	5450	4138	4196	72	2907	4959	4666	1951	5255	170	4993	1397	4929	83	1739	5266	5080	5047	4058	5796	5091	5542	5421	5715	4719	5383	5035	3766	5127	5545	4275	4226	4964	5906	4438	5607	5437	2893
1033	dsoxS_pmicF_2	8.94861111111111	4418	4737	4835	4446	5803	4973	1070	8095	6752	5660	4279	5021	137	3557	5212	5591	2907	6124	165	4958	1549	4746	293	2323	4335	4800	4271	5634	4609	3870	4400	5463	5046	5587	4774	6219	5117	5449	6193	5130	4815	4728	5345	5813	4925	4451	5707
1034	dsoxS_pmicF_2	9.50305555555555	3266	3176	3260	4168	4424	4823	969	4606	6811	4277	4426	4698	142	3493	5512	5289	3230	6292	217	5295	1711	3756	209	2953	3613	3307	3642	4051	3893	3969	5429	4675	5050	5034	4487	4290	5200	4607	4749	4521	4606	4971	3680	4454	4407	4184	5856
1035	dsoxS_pmicF_2	10.0883333333333	2357	2297	2606	1889	4477	2729	539	3845	6853	2790	4792	3281	363	5179	5463	2868	2927	6545	143	5471	2312	2284	180	3763	2185	2189	1710	2239	1406	2624	5641	5072	4105	3001	2889	2873	3504	3370	3799	2191	3687	3190	3342	2816	2659	2792	7557
1036	dsoxS_pmicF_2	10.6472222222222	1203	2491	1972	1976	4142	2290	536	4248	7064	3043	4352	1875	99	4432	5366	1544	4140	6315	129	5625	2508	1614	47	4819	2712	1933	2042	1774	2218	1633	6371	4493	2321	2549	1796	2227	2649	2009	1983	1739	2611	1735	2768	2128	1692	2263	6847
1037	dsoxS_pmicF_2	11.2016666666667	1654	2368	2239	1922	3720	2817	443	3738	6856	3184	4203	2205	195	4402	5212	2395	3554	4266	93	4059	1607	2131	78	4044	1876	1589	2226	1265	2432	1732	7928	3559	1877	1564	2042	2380	2218	1698	1478	2034	1958	1587	1916	2108	1789	1956	6775
1038	dsoxS_pmicF_2	11.7555555555556	1607	2958	2410	2410	1948	2266	664	3785	4304	3119	3191	2647	362	4560	4013	2453	4012	2487	47	2746	2444	2393	56	4469	2641	1358	2663	1914	2089	2409	7846	3038	2345	1776	2669	2340	2384	2249	1469	1942	1767	1882	2221	1942	1765	2250	5599
1039	dsoxS_pmicF_2	12.3097222222222	1396	2635	2287	1680	1616	2347	787	3183	3833	3778	2167	2501	32	3846	2535	2018	3104	1982	6	2760	2514	1855	54	5314	2839	2129	2325	2044	3154	2356	7850	2589	1990	2274	1998	2342	1969	1811	1419	2039	1554	1718	2024	1662	1841	2374	4624
1040	dsoxS_pmicF_2	12.8638888888889	1596	2963	1768	2291	1272	2590	979	3477	2785	3300	1335	2754	263	4051	1333	2546	2060	2077	7	2663	2792	2277	53	5059	2522	1949	2250	2295	2209	2402	8201	2439	1900	1581	1965	2637	2414	2148	1928	2743	1545	2347	1731	2703	1930	1890	4040
1041	dsoxS_pompF_1	0	49	0	2	31	45	4	4	1	53	36	86	16	0	0	1	33	1	22	48	2	6	52	0	70	29	37	0	4	41	38	38	1	1	3	22	0	21	57	62	29	5	55	81	6	0	69	2
1042	dsoxS_pompF_1	0.554444444444444	98	174	1	49	0	6	38	34	0	0	46	33	12	0	90	23	23	14	3	59	131	24	91	83	0	117	22	60	0	110	106	0	18	33	31	0	1	8	58	75	70	30	72	91	15	103	13
1043	dsoxS_pompF_1	1.10888888888889	14	24	0	167	25	1	60	1	104	56	0	2	21	68	0	4	3	12	8	228	155	99	71	17	32	39	64	10	23	80	2	0	85	30	32	136	39	3	82	0	50	0	31	30	2	0	0
1044	dsoxS_pompF_1	1.66361111111111	2	52	100	54	161	57	91	1	141	37	64	111	1	2	67	121	38	157	1	1	51	0	164	8	16	16	147	26	32	31	4	3	3	73	3	112	66	20	55	33	66	55	3	42	0	98	58
1045	dsoxS_pompF_1	2.21805555555556	86	193	56	76	54	76	86	43	83	2	49	55	3	32	147	64	20	109	0	99	83	45	33	91	42	46	85	30	19	82	42	1	61	125	116	0	52	114	58	113	97	19	33	2	21	72	60
1046	dsoxS_pompF_1	2.7725	65	70	29	85	84	33	0	25	64	168	12	73	36	26	80	214	68	103	0	36	98	268	26	99	24	206	112	47	198	47	10	80	150	67	195	44	0	53	102	0	88	98	100	124	3	52	38
1047	dsoxS_pompF_1	3.32722222222222	443	319	147	116	143	181	144	1	226	104	209	52	0	43	56	183	35	123	75	341	0	168	62	201	166	84	287	169	138	42	175	136	225	91	181	46	247	249	242	246	100	234	114	74	157	219	93
1048	dsoxS_pompF_1	3.88166666666667	738	496	704	383	262	552	1	66	458	466	92	319	2	155	277	742	156	343	4	469	50	538	8	256	220	568	423	421	221	147	35	159	231	255	225	237	332	386	202	356	310	212	471	445	395	175	241
1049	dsoxS_pompF_1	4.43611111111111	4802	3923	5242	5048	1609	1430	14	283	1585	1579	1158	952	30	514	881	2440	93	731	69	977	42	4175	37	334	3472	2352	3230	1441	534	453	254	397	606	481	712	675	800	1759	670	1130	610	548	1677	2071	2253	2322	322
1050	dsoxS_pompF_1	4.99055555555555	13744	12443	15788	12200	10835	10799	135	351	9785	9765	9176	10365	22	2437	4508	11498	368	4224	272	7975	200	12856	48	894	10720	11604	10999	10341	6297	5883	425	4571	8019	6885	6332	5245	5592	10637	10399	8694	4553	8051	10403	10788	9790	12366	1498
1051	dsoxS_pompF_1	5.545	17399	16994	18941	18547	19329	13999	398	910	16665	15734	19723	16041	328	6085	12782	19985	883	11858	291	9473	407	17596	115	1879	17575	13694	17629	14570	14016	15635	4329	11145	13589	15617	15989	13758	13471	19225	16271	15145	11957	14420	14405	15152	16706	15387	6338
1052	dsoxS_pompF_1	6.09972222222222	22210	19792	22490	20649	18821	19610	664	3780	36562	20495	28951	21858	545	9469	21072	21133	794	16042	383	8320	467	20030	578	2961	19550	21547	20738	19262	18136	17227	9383	14507	18483	18827	19426	18011	16306	21742	20136	20312	16848	17846	17392	20742	23497	20814	12986
1053	dsoxS_pompF_1	6.65416666666667	20509	16381	23875	17625	22708	21126	706	8473	26544	23082	24240	19174	291	11760	17688	17667	1337	19604	354	7839	257	14127	509	7224	15684	16492	16329	19169	18868	20910	15927	15778	20795	20850	20730	22632	20468	18610	21889	18613	20583	21833	16317	18487	20346	18339	25547
1054	dsoxS_pompF_1	7.20888888888889	18201	16716	19658	18399	20545	20095	1344	15988	19102	19656	19259	18156	347	14655	15531	20156	3200	16420	400	11212	351	17620	653	13874	17488	17927	16946	19902	21074	22750	15425	11964	22171	24134	21606	17267	18124	19594	19625	19558	14361	19288	20205	23628	22611	17330	36642
1055	dsoxS_pompF_1	7.76333333333333	18951	16419	19815	17635	19290	16410	1569	10210	14738	17037	14129	14455	360	13914	16508	16238	6354	16798	378	15027	833	16543	765	21758	16433	18151	18310	17476	16608	18098	9707	9794	16923	17357	15991	15048	16919	17062	15243	15449	14234	16379	19605	23878	21230	17384	47817
1056	dsoxS_pompF_1	8.31805555555555	21620	17263	20209	17092	18079	17476	2304	10609	12581	17451	15599	18163	488	15313	12705	18088	10014	15980	345	17143	540	19247	970	31828	17376	16102	17524	16409	16156	17195	6465	8368	16732	15646	18181	15859	15376	18164	18958	17128	15631	15253	20828	27484	25051	17696	36037
1057	dsoxS_pompF_1	8.8725	24447	21861	22729	21495	19932	20456	1793	6634	13077	19761	16839	19578	301	13706	10704	19820	14718	17020	550	21064	424	20624	1003	39335	22333	20533	21810	20961	17776	20422	6349	11019	20573	19561	17470	17421	18115	23166	19053	22177	15778	20218	20479	33145	30315	20432	37786
1058	dsoxS_pompF_1	9.42694444444444	27170	24879	27808	25725	22188	21928	2631	7047	13667	24644	15493	22967	512	13684	15234	21559	15626	21600	480	20855	725	23138	458	38192	22347	23198	23938	23145	22629	24383	6127	10582	24596	25202	22578	21080	20962	23984	25658	24421	18088	22263	25374	34055	32304	25698	37290
1059	dsoxS_pompF_1	9.98166666666666	29431	27498	29107	26828	20561	24907	2303	5806	14736	28116	18106	23677	579	15539	14529	25443	18987	24234	559	22124	997	26715	853	39671	26780	25175	26909	24056	23668	30889	7508	11902	28794	27486	25492	23970	22845	28639	27090	30100	21833	24034	30079	34419	35927	24707	40824
1060	dsoxS_pompF_1	10.5361111111111	28585	21364	32198	27777	25105	28554	3990	6571	15554	26750	18619	22366	575	16006	15015	23989	16064	29522	567	22377	548	19486	730	29776	20332	22293	26479	27699	24801	26392	7213	9894	26351	25141	25032	23802	25772	26255	20779	22411	24141	25838	29956	31019	31653	21435	47606
1061	dsoxS_pompF_1	11.0905555555556	26570	13639	23674	16763	27960	20548	6271	5479	16683	25168	20276	22053	590	15316	15157	14325	13858	27980	372	22318	677	13450	733	37386	14080	15222	15444	15490	16232	20299	8238	9714	24841	22797	19959	21107	19312	13370	14664	13710	16653	13775	18354	30675	26506	14554	47439
1062	dsoxS_pompF_1	11.645	17921	12859	18168	15267	27781	13343	5964	4374	17081	16847	22736	17894	320	15630	15028	12929	15539	25471	264	23456	562	13181	783	36721	12844	14297	14975	14253	14168	14688	7865	11738	15952	15838	14901	15686	13758	12159	10978	10796	11597	12145	14906	21351	17472	11314	47223
1063	dsoxS_pompF_1	12.1997222222222	17304	13874	16333	14772	31370	12692	4522	5769	16678	14484	23758	13096	304	13860	14391	10804	16430	14828	410	21552	144	12677	648	37746	12859	11409	13706	12751	11982	15263	7758	11125	12753	14892	13006	11852	13520	13861	11463	11971	11094	10933	13599	16511	15344	11844	22923
1064	dsoxS_pompF_1	12.7541666666667	16383	14253	17855	13757	28675	14096	5721	4724	17382	14518	22112	11006	335	13196	15253	11386	17234	13963	674	19349	335	12902	531	37397	14611	13909	12701	13014	13233	13533	8947	10278	15338	12010	12551	12443	13141	13001	11992	10768	10994	12274	16308	15561	13015	12370	18546
1065	dsoxS_pompF_2	0	0	43	1	3	0	28	36	2	3	0	1	60	39	2	65	0	0	0	2	3	3	1	3	1	35	59	26	16	2	0	17	39	0	30	4	0	5	0	5	3	16	13	3	1	0	3	0
1066	dsoxS_pompF_2	0.641388888888889	38	3	61	26	78	0	62	85	36	39	0	112	36	65	47	64	147	104	12	58	22	0	11	27	61	3	170	87	80	4	1	0	8	0	269	24	17	3	69	3	11	77	47	43	42	45	2
1067	dsoxS_pompF_2	1.19611111111111	26	94	79	80	16	63	116	1	39	79	139	10	21	128	89	4	127	20	28	9	99	98	51	130	113	50	217	66	65	40	1	28	39	47	24	108	0	77	18	15	77	54	0	10	55	0	3
1068	dsoxS_pompF_2	1.75055555555556	114	1	164	79	24	85	14	39	105	127	4	48	1	1	25	42	27	0	23	120	6	1	39	4	13	160	2	83	178	7	27	4	104	53	62	72	73	114	39	163	34	71	82	4	1	39	15
1069	dsoxS_pompF_2	2.30527777777778	49	76	53	120	129	47	16	1	111	92	54	173	1	18	70	185	65	80	25	139	106	61	32	40	103	42	107	106	45	103	120	0	56	128	65	0	57	97	60	10	74	46	0	45	144	132	78
1070	dsoxS_pompF_2	2.85972222222222	66	114	247	87	162	65	70	62	262	122	163	51	1	61	162	65	181	178	0	133	179	271	73	240	198	14	0	7	138	114	30	54	64	25	92	259	115	106	66	28	69	201	24	154	3	125	0
1071	dsoxS_pompF_2	3.41416666666667	271	210	266	75	146	139	0	2	428	191	329	232	64	94	321	97	131	54	1	63	1	191	59	88	132	106	347	282	38	231	1	103	327	175	239	268	330	180	169	155	122	374	176	216	34	180	240
1072	dsoxS_pompF_2	3.96916666666667	462	566	620	601	597	391	17	125	763	585	365	428	3	73	480	601	82	345	2	491	80	537	37	307	319	151	599	340	178	384	54	347	649	568	584	264	214	411	291	391	392	234	516	347	440	435	140
1073	dsoxS_pompF_2	4.52388888888889	2305	3737	7119	3807	1708	2203	77	120	2178	2031	1214	5149	95	344	2537	3165	377	1006	46	4427	61	5621	260	528	2164	2542	3828	2986	976	1738	238	424	2377	1872	2115	3766	1374	1544	1519	800	605	1269	1787	2150	3244	7144	564
1074	dsoxS_pompF_2	5.07833333333333	11591	15921	18698	13914	14332	14795	161	428	10079	14731	13691	18190	168	1092	15115	15443	599	10268	183	16727	510	18899	191	934	14428	14714	16626	15471	12549	13054	3490	7636	15364	13539	14096	16131	13210	12384	15726	13474	7883	12397	14915	15058	17333	19479	1615
1075	dsoxS_pompF_2	5.63333333333333	19329	18055	20192	19677	27391	17705	484	666	22539	18076	24033	19277	179	3353	26887	17954	1200	18191	542	16887	677	19341	219	2783	20542	21071	22875	20299	17302	18778	8142	14392	22283	19662	23246	20370	23285	21534	23469	24376	19602	19434	20557	22931	22450	20981	9920
1076	dsoxS_pompF_2	6.18777777777778	23974	22278	25823	23756	22168	21102	458	2753	44202	23478	27344	24774	470	8119	24780	26353	2442	23293	307	21136	462	23314	568	6682	24245	25055	25404	25890	20874	22926	12900	20437	26187	25716	27790	30009	24114	23758	26818	24337	20671	22923	25882	26189	25092	23989	25250
1077	dsoxS_pompF_2	6.74222222222222	19945	20802	19830	19790	23960	21273	941	8402	40930	23257	24125	17086	476	13429	23302	20258	9422	20812	435	18105	424	16613	483	12403	16972	20945	21270	22524	20827	22393	20385	21691	23084	24195	23920	24084	25027	23523	24109	20094	19028	20475	18620	18873	18863	17668	44159
1078	dsoxS_pompF_2	7.29694444444444	21145	17823	19361	19975	23338	18395	617	16323	26469	20667	18301	16340	496	14621	23165	20108	15405	23119	490	18885	666	15564	808	24636	18947	19257	18550	19539	18381	20102	18838	16222	23877	22232	23957	24248	19794	23082	22065	20940	16942	17376	19660	19766	18770	15666	57345
1079	dsoxS_pompF_2	7.85138888888889	19447	16854	20321	17876	20614	17561	898	18958	19854	16166	14478	15466	363	18238	17815	17654	15783	21382	558	18655	504	17408	646	43841	15408	14770	20777	19813	16158	17884	10235	12619	19420	20246	20379	20579	19508	20130	18980	17121	16053	18343	18654	17605	17011	18828	44294
1080	dsoxS_pompF_2	8.40638888888889	20301	19068	22653	17439	18647	16588	988	19890	16676	18015	11946	17125	218	16088	16125	19518	15401	21841	384	18635	434	18031	845	49205	17703	20527	23074	18897	18022	20498	8711	11967	23220	21026	21776	24413	19234	20069	21478	20514	14904	19712	19206	19584	18619	18882	33188
1081	dsoxS_pompF_2	8.96083333333333	24527	22260	25455	22361	17267	20350	918	14115	14261	19669	12453	20590	201	14106	14853	19576	12681	26060	502	24494	941	21896	774	59858	21000	22057	26094	22194	20538	25324	7560	10736	24757	22970	22555	24676	22787	20893	21837	23504	16668	21144	21503	22439	22837	23183	31427
1082	dsoxS_pompF_2	9.51555555555555	28028	26963	29285	25296	20760	23377	1054	11267	13549	24632	11834	22985	443	13845	15717	23620	11783	26879	445	24795	1007	24985	981	55899	23076	25440	29008	26422	25800	28035	8460	12179	28216	29806	26380	28423	23023	26732	22755	25527	18645	22845	24570	24811	24510	24080	30786
1083	dsoxS_pompF_2	10.1130555555556	29191	28098	31712	28162	23465	24372	690	11536	12515	26577	14363	22907	698	14260	14092	23886	10801	23458	491	28276	1214	25562	547	43376	24435	25392	28604	25941	25824	26964	8716	10478	27552	28548	25715	27076	25871	27590	24855	25051	20091	22488	27813	26650	27222	26323	29002
1084	dsoxS_pompF_2	10.6675	26351	20425	33431	21705	19807	27004	463	9198	13190	22449	13571	23521	744	14985	15894	22795	13323	24655	713	28169	1665	18974	839	39086	18096	18809	21568	22039	28404	25088	8003	11834	25384	22780	25869	27405	27021	25687	24314	20850	23297	23933	22660	18264	16249	16211	29724
1085	dsoxS_pompF_2	11.2219444444444	18683	16020	22296	15954	23009	19969	597	8185	13534	14121	12501	15862	455	15620	16570	18049	12961	22756	122	22026	3509	13547	676	35049	12738	14067	18760	14358	16261	15689	8174	9906	16768	16246	15795	17268	18943	14555	14733	12697	19718	14074	16446	13776	14357	11987	23884
1086	dsoxS_pompF_2	11.7763888888889	15908	13173	18402	13354	25081	14092	717	8816	13550	14030	14309	13778	443	13872	15899	12716	14414	20317	578	20076	4815	14833	493	31176	13182	13149	17861	14011	13947	13824	7510	8972	13930	14826	13944	14832	14409	11513	13887	12654	13323	11220	15333	13155	14796	13171	20926
1087	dsoxS_pompF_2	12.3308333333333	15460	14828	17493	13860	25871	14966	832	7542	14242	14420	15956	13445	280	14154	17976	11554	16740	15403	213	18591	7654	12900	418	26281	12462	13103	17930	13278	15036	13522	7946	8086	14338	14347	13463	13650	14789	13038	11920	13585	11924	12480	15853	13687	13387	13384	18594
1088	dsoxS_pompF_2	12.8852777777778	14224	14331	16480	15320	25574	15578	669	8428	13172	14814	18783	13371	693	13404	16733	12696	15443	13080	302	23014	9582	14556	466	20371	14208	14120	17518	14403	15206	13568	8087	6701	14232	13928	13293	15067	16893	14136	13939	12646	12257	12700	15221	13025	13197	12427	17777
1089	dsoxS_prob_1	0	0	13	3	0	0	0	0	0	0	3	0	0	0	0	1	37	2	2	0	3	3	5	2	55	2	1	0	23	2	5	1	10	2	23	28	4	0	6	0	2	0	2	1	2	0	2	0
1090	dsoxS_prob_1	0.554444444444444	3	2	1	3	0	2	0	2	3	1	1	0	3	4	0	4	0	95	0	62	0	29	0	0	0	1	0	0	0	0	0	0	0	0	0	4	1	0	5	4	0	30	37	2	0	0	0
1091	dsoxS_prob_1	1.10888888888889	4	3	33	3	2	50	3	0	55	2	1	0	2	0	1	0	4	5	0	2	0	17	2	1	1	1	0	11	1	2	0	1	0	3	2	22	1	0	0	28	0	0	0	1	0	51	1
1092	dsoxS_prob_1	1.66361111111111	0	5	0	3	5	1	60	0	4	0	0	2	2	2	2	4	0	1	3	3	6	2	4	0	0	9	0	1	2	2	2	1	1	0	0	3	3	0	1	1	1	1	0	14	0	2	0
1093	dsoxS_prob_1	2.21805555555556	0	2	0	2	0	0	13	1	1	0	3	3	16	0	0	0	2	0	5	3	0	6	0	0	0	38	26	2	2	1	0	0	2	0	1	0	51	1	0	2	3	0	29	2	3	2	0
1094	dsoxS_prob_1	2.77305555555556	0	39	0	3	0	47	0	0	1	0	33	1	2	0	0	2	0	0	0	0	0	12	2	1	3	66	0	3	0	0	5	0	0	1	4	58	3	0	2	1	2	4	37	0	2	0	6
1095	dsoxS_prob_1	3.3275	0	83	2	0	1	10	0	4	0	2	2	12	1	39	39	1	0	46	0	1	4	4	0	7	4	0	1	0	0	0	14	3	0	33	1	0	20	0	0	112	1	71	4	2	0	2	16
1096	dsoxS_prob_1	3.88194444444444	44	0	2	3	1	1	3	50	1	16	5	1	4	2	15	0	11	29	0	0	2	38	0	0	38	0	1	33	0	26	0	0	2	4	0	5	3	0	2	0	53	44	2	58	4	69	33
1097	dsoxS_prob_1	4.43638888888889	69	7	26	0	0	77	45	3	2	0	110	38	0	49	28	57	0	2	3	9	5	36	1	1	1	1	38	32	72	158	1	49	17	53	8	60	51	39	61	0	17	87	1	4	54	248	2
1098	dsoxS_prob_1	4.99083333333333	41	217	112	54	12	248	1	2	218	110	267	133	2	44	608	82	4	81	1	158	0	115	0	18	90	205	123	327	88	110	2	103	204	37	213	171	76	158	192	64	70	162	154	138	176	125	76
1099	dsoxS_prob_1	5.54527777777778	94	106	163	162	217	419	0	35	870	168	283	256	0	119	275	112	2	201	57	293	1	339	0	2	139	234	172	280	220	84	49	86	280	80	251	284	56	300	335	149	167	189	240	228	205	410	6
1100	dsoxS_prob_1	6.09972222222222	306	426	358	308	229	81	2	161	929	122	435	333	57	74	369	229	76	326	0	520	6	263	42	41	237	300	265	392	284	89	308	69	406	403	292	220	281	192	323	180	379	226	420	543	644	349	62
1101	dsoxS_prob_1	6.65444444444444	438	696	663	531	674	384	0	170	691	763	740	804	0	227	767	757	99	582	28	776	0	747	27	102	526	541	631	681	287	714	546	426	707	705	820	285	266	382	612	459	210	465	553	628	849	582	441
1102	dsoxS_prob_1	7.20888888888889	1222	1749	1217	833	647	555	22	643	2008	1031	775	1327	15	437	962	1149	202	937	12	1213	40	1108	2	233	837	847	693	1151	793	944	367	655	1731	1409	1350	985	497	988	1582	568	816	808	970	1068	941	1355	433
1103	dsoxS_prob_1	7.76361111111111	1178	1890	1379	1096	1118	868	104	1173	2234	1479	1423	1316	2	718	967	1736	102	1049	35	1139	0	972	0	374	1148	1125	1652	1379	1177	1313	851	705	1360	1868	1616	1278	1184	1532	1905	1055	1361	1007	1448	1545	1378	1881	476
1104	dsoxS_prob_1	8.31805555555555	1237	1399	2013	1685	924	1445	114	1095	2030	1640	1521	1113	14	594	1419	1008	334	1790	28	1394	41	984	54	262	1331	1449	1187	1664	1434	1341	1162	1448	1956	1730	1644	1391	1245	1671	1321	1235	1153	1567	814	1874	1273	2187	547
1105	dsoxS_prob_1	8.87277777777778	879	1653	1396	1378	1248	1011	233	935	2412	1463	1159	1365	61	933	1053	1475	476	1603	28	1606	0	859	11	424	1626	1242	851	930	1407	1328	1350	1316	1910	1591	1481	1558	1000	1616	1217	782	1398	1744	1877	1683	1354	1454	657
1106	dsoxS_prob_1	9.42722222222222	1302	1956	1662	1147	935	880	161	1554	1899	1982	1196	1161	13	956	1484	1521	824	2003	41	1857	87	910	46	289	704	992	671	698	1280	1435	919	1275	1333	1410	1297	1365	1313	1205	1509	807	1391	1533	1221	1132	758	995	1047
1107	dsoxS_prob_1	9.98194444444444	1298	538	1301	875	1092	915	134	1620	2573	1045	1616	834	4	1041	1370	553	1229	2010	1	1880	31	870	34	411	944	1179	619	724	608	439	1111	1935	536	812	799	791	1324	887	546	828	842	814	546	645	816	625	894
1108	dsoxS_prob_1	10.5363888888889	793	877	1276	1042	1002	668	260	1819	2606	1196	1482	1126	69	1013	1435	880	1303	1883	3	1696	96	715	67	268	722	1025	728	1110	542	801	1496	1346	1024	901	1024	916	569	781	1062	969	597	741	863	741	889	901	1563
1109	dsoxS_prob_1	11.0908333333333	678	918	984	1329	1577	816	165	1635	2812	1427	1620	942	71	967	855	746	789	1082	1	1488	85	615	4	615	985	910	706	791	885	900	1946	1409	622	1148	1129	926	915	719	922	783	1000	919	1012	661	1067	770	1258
1110	dsoxS_prob_1	11.6452777777778	709	1169	1204	1152	1144	909	230	2228	2781	1089	1551	672	4	997	1152	1121	828	1190	71	947	131	1131	76	370	834	1112	1088	1316	648	1159	1378	1402	914	818	841	905	859	838	700	1156	896	774	961	1128	1013	996	937
1111	dsoxS_prob_1	12.2	1177	1126	915	972	572	892	170	2792	2953	1364	2028	999	0	930	1692	1029	1222	577	25	484	68	1061	26	700	1141	892	1002	841	1236	1298	1794	1875	956	1015	1290	1519	1111	1447	916	897	1063	881	1811	1738	901	1413	1008
1112	dsoxS_prob_1	12.7544444444444	965	1121	979	950	741	1446	49	2605	1909	1036	1143	909	138	547	1174	1480	734	1008	55	1486	91	1621	1	672	1221	1111	1196	1250	911	930	1763	1579	953	1330	1114	990	1739	1448	1136	1059	1224	992	1172	1151	1162	959	1011
1113	dsoxS_prob_2	0	5	2	1	0	51	3	0	1	0	2	0	4	0	0	1	0	2	6	0	3	4	0	1	8	0	0	1	1	31	0	63	4	0	4	0	1	0	2	5	0	5	0	3	0	6	1	2
1114	dsoxS_prob_2	0.616666666666667	0	4	42	0	1	0	2	2	3	0	1	0	2	10	0	2	0	4	0	0	7	4	2	2	1	5	0	45	0	3	1	28	3	50	2	0	0	37	0	1	4	0	0	3	4	2	71
1115	dsoxS_prob_2	1.17111111111111	0	3	1	1	1	25	0	4	0	1	31	0	1	0	37	2	0	4	0	2	2	0	25	0	3	29	2	1	1	0	2	78	1	2	2	1	4	0	4	30	0	35	0	1	0	14	0
1116	dsoxS_prob_2	1.72583333333333	0	0	2	0	3	1	2	2	2	0	2	1	0	0	2	0	2	8	0	5	0	0	8	0	4	1	0	0	0	2	2	0	0	3	0	0	0	2	2	1	0	0	2	1	0	1	3
1117	dsoxS_prob_2	2.28027777777778	1	0	0	1	3	1	0	9	1	34	5	3	1	2	1	2	1	3	1	42	4	0	4	0	25	0	1	2	0	3	0	2	1	5	0	3	0	0	4	1	25	2	3	4	0	48	4
1118	dsoxS_prob_2	2.83472222222222	7	0	0	5	1	0	2	0	4	3	10	2	0	1	38	0	48	3	0	2	0	5	0	8	4	39	2	0	0	1	3	0	0	0	1	2	4	32	0	103	0	25	1	1	0	0	0
1119	dsoxS_prob_2	3.38944444444444	0	0	60	15	24	0	2	2	0	8	0	0	0	2	1	3	0	1	1	2	52	49	43	1	2	2	1	4	0	48	0	53	4	1	0	0	1	0	10	0	53	0	73	2	4	50	0
1120	dsoxS_prob_2	3.94444444444444	0	4	2	58	12	0	1	3	43	0	0	15	1	0	1	0	4	0	12	0	1	2	1	1	34	17	4	16	1	37	3	17	0	14	7	3	1	0	2	0	21	2	1	1	0	24	0
1121	dsoxS_prob_2	4.49888888888889	8	39	32	100	128	62	0	4	0	1	57	0	9	0	52	123	0	33	0	57	4	96	2	0	62	1	63	11	0	23	2	37	17	11	0	137	50	58	41	2	1	0	30	34	22	60	39
1122	dsoxS_prob_2	5.05361111111111	161	0	202	158	100	93	78	105	327	274	110	165	20	137	210	394	28	150	1	221	122	296	3	19	87	124	168	129	229	86	79	143	161	278	99	41	31	93	97	44	202	75	161	48	90	185	2
1123	dsoxS_prob_2	5.60833333333333	156	130	154	205	252	210	2	0	958	418	260	233	6	65	315	120	4	122	0	94	26	308	4	20	394	122	99	329	189	273	48	31	347	197	270	293	254	182	327	295	210	316	328	514	233	136	80
1124	dsoxS_prob_2	6.16277777777778	347	251	202	361	490	203	2	48	840	180	694	608	5	362	646	836	56	218	3	374	1	251	53	9	240	215	164	294	402	470	131	320	507	200	338	374	335	557	461	489	385	566	685	293	352	222	249
1125	dsoxS_prob_2	6.7175	583	569	973	1025	479	709	16	590	1019	609	620	749	4	202	736	1307	93	747	33	560	0	926	1	3	651	348	815	661	305	774	271	504	701	607	475	573	385	702	912	1139	106	604	518	763	889	766	335
1126	dsoxS_prob_2	7.27194444444444	859	921	1143	1764	923	1012	144	727	1995	1060	1369	1596	46	363	913	1635	289	1336	21	1075	39	1336	1	83	1154	1017	1075	811	925	1197	895	907	1051	1528	885	1532	1106	1451	1178	1417	897	1236	913	1391	1614	1145	419
1127	dsoxS_prob_2	7.82666666666666	1045	1486	1218	1515	751	1496	107	1901	2788	1446	1388	2237	39	862	1407	1871	248	1849	0	1398	13	1445	71	260	1167	1397	2050	1401	1406	1162	767	1454	1218	2375	1415	2201	1534	1443	1743	1376	1481	1640	1761	1270	1320	1324	588
1128	dsoxS_prob_2	8.38138888888889	1549	1649	1493	1477	1497	1797	130	1049	2955	2110	1495	1796	32	947	1168	1695	765	1864	2	1518	116	1694	0	491	1259	1538	1469	1303	1093	2046	1011	1383	2146	2352	1529	1857	1975	1648	1626	2110	1439	1323	1749	1255	1686	1666	634
1129	dsoxS_prob_2	8.93583333333333	1455	1671	1277	1030	1392	853	149	1382	2833	1731	1243	1466	71	1205	1412	1292	874	1829	60	1377	62	1097	2	248	1115	1548	1379	1429	1272	1315	1228	1690	1473	1560	1934	1290	1513	1539	1720	1808	1451	1693	1336	1397	1556	1949	971
1130	dsoxS_prob_2	9.49055555555555	967	732	1725	1165	1164	664	182	1650	2448	1708	1497	1513	12	1275	1314	811	1047	1200	81	976	0	817	0	437	950	609	1247	1028	1556	1356	1317	1366	1530	1946	1824	1347	1944	1694	1456	733	608	1126	1321	1259	799	693	1033
1131	dsoxS_prob_2	10.0686111111111	1078	824	588	1059	1567	854	252	2675	2922	954	1863	1019	149	1296	1723	757	904	1221	34	1416	0	522	3	395	699	724	966	942	442	578	1430	1259	963	926	597	867	563	685	705	687	738	1015	733	929	775	834	681
1132	dsoxS_prob_2	10.6230555555556	815	439	848	1028	1339	751	294	2741	2851	709	1350	651	1	949	869	849	1249	718	6	796	67	755	28	715	972	1038	779	904	1162	567	1106	1418	1011	753	969	961	687	692	814	629	527	776	894	620	1010	650	1234
1133	dsoxS_prob_2	11.1775	992	1003	1072	769	1227	745	502	2583	3047	849	1327	1069	21	717	958	585	739	779	43	722	67	1053	17	778	1460	1294	1016	936	695	845	1888	1285	730	1287	936	774	917	919	1047	1097	623	979	1288	974	1007	483	1053
1134	dsoxS_prob_2	11.7319444444444	1189	977	1080	778	710	769	316	3302	2905	1098	1324	947	2	802	1076	708	1090	696	54	1193	30	997	39	555	1237	1019	878	766	1148	1174	1916	1081	1477	1290	980	1148	466	961	962	783	860	413	643	736	665	939	789
1135	dsoxS_prob_2	12.2863888888889	992	1047	1021	1303	824	422	572	3105	2659	964	1504	1157	99	447	437	889	555	672	55	1029	114	1099	115	614	855	896	1484	1138	1069	884	1739	1318	1098	753	1054	849	863	808	1175	409	917	959	703	908	837	757	1182
1136	dsoxS_prob_2	12.8408333333333	1592	1080	1053	1177	921	514	494	3339	2013	1152	881	852	10	358	665	792	614	1076	56	904	269	1271	0	642	1107	1170	1296	1306	1121	1211	1704	1488	1494	1962	864	1554	1213	1382	701	1339	683	988	1335	1086	1017	1314	755
1137	dsoxS_psoxS_1	0	0	24	48	0	3	8	24	0	12	30	1	5	56	0	2	0	1	36	3	0	2	67	1	128	1	37	0	1	47	29	4	1	1	1	7	0	3	0	3	64	20	0	0	0	49	7	1
1138	dsoxS_psoxS_1	0.554722222222222	22	55	0	1	81	5	78	0	0	0	64	1	2	60	21	3	0	3	5	18	28	8	49	4	2	0	23	68	0	132	85	0	43	101	17	3	0	3	4	4	40	30	0	0	68	18	6
1139	dsoxS_psoxS_1	1.10916666666667	29	52	0	40	53	1	54	0	1	91	2	84	18	15	75	0	49	123	0	1	0	10	0	79	0	57	0	10	1	15	1	130	0	4	0	0	29	0	22	76	35	1	1	68	30	3	122
1140	dsoxS_psoxS_1	1.66361111111111	166	59	45	67	69	0	47	8	138	92	17	81	18	41	2	83	124	81	0	71	63	145	166	203	30	108	82	54	43	66	0	54	62	13	34	27	51	171	19	163	16	38	1	45	60	59	92
1141	dsoxS_psoxS_1	2.21805555555556	248	206	200	352	203	228	52	2	193	369	29	278	61	54	56	193	69	117	0	134	324	179	107	0	144	164	204	212	131	101	32	383	344	376	49	202	21	196	120	59	199	170	267	129	178	236	161
1142	dsoxS_psoxS_1	2.77305555555556	395	452	709	331	276	464	4	54	234	535	515	671	3	300	600	377	43	185	2	200	452	420	28	199	322	361	280	511	318	528	209	200	266	484	426	643	510	629	254	703	173	427	188	563	247	549	83
1143	dsoxS_psoxS_1	3.3275	1081	1019	682	680	1115	844	30	18	680	1239	558	1048	2	504	1130	942	122	654	0	802	980	1222	165	430	1429	944	653	1048	771	1045	345	1182	1240	1025	1557	1126	1236	939	1474	1683	568	672	487	985	961	1649	544
1144	dsoxS_psoxS_1	3.88194444444444	2244	2086	1957	1523	3028	2681	0	211	1896	2423	2088	3053	28	1573	3495	2594	713	1609	39	2688	1526	2539	274	654	2192	2908	2498	3338	1750	2556	1116	3089	2025	3635	3785	2937	2156	2953	3559	3720	1334	2031	2778	2929	2803	3592	1057
1145	dsoxS_psoxS_1	4.43638888888889	6554	6651	5771	6389	8385	5812	106	339	6071	10123	7998	7817	209	4552	7830	8568	1340	5229	215	7090	2979	9525	247	1284	6944	8058	6841	10147	6646	10809	2792	7797	7748	8526	8260	8460	7827	10193	11855	12591	3786	5966	7697	8732	9398	9825	2132
1146	dsoxS_psoxS_1	4.99083333333333	10285	11104	11174	12240	17724	14628	360	604	11626	14302	14022	14441	411	8066	16567	14235	2108	9668	253	12400	3719	13656	230	2126	13239	13310	13087	12750	15005	15884	6104	11236	13650	14438	14571	17005	15544	15387	16385	20523	11393	12566	14093	14132	15605	13826	3402
1147	dsoxS_psoxS_1	5.54527777777778	14882	14031	14245	13988	14642	15748	502	2416	17761	15357	14093	17045	584	12331	14910	18412	4141	11694	546	15068	2306	18726	241	4569	15093	18148	16188	20205	15594	22605	9162	16935	18872	19491	18425	20088	18056	21791	20575	22727	15322	13817	14721	17278	18668	20786	8913
1148	dsoxS_psoxS_1	6.09972222222222	14809	14973	14703	14451	15794	14950	521	3068	17728	16125	15554	15616	535	13828	17741	15333	8579	18141	315	16456	1334	10909	578	7335	15360	14879	20195	13222	20503	14338	8750	11137	20573	16664	16161	15063	19563	15165	14052	14642	17127	18703	17857	16459	14257	12355	15425
1149	dsoxS_psoxS_1	6.65444444444444	10519	10414	10108	9580	11922	9785	676	5407	13735	11201	8701	11258	200	9829	9336	11403	8545	11726	132	11089	1087	10283	340	8288	10772	10725	11614	11284	13023	11724	6431	9630	12538	11488	12593	11395	11512	11252	11264	10350	10462	10483	11332	12137	11335	12065	23820
1150	dsoxS_psoxS_1	7.20888888888889	8999	9311	7398	9756	9833	10205	727	7514	9074	10013	7140	8661	493	8246	8454	9115	10740	11062	105	10151	748	9577	481	13883	8237	10230	8584	10194	9731	10686	5409	6597	10511	9745	9871	9621	10634	11100	10226	11532	10091	9127	9892	10566	9002	9227	35193
1151	dsoxS_psoxS_1	7.76361111111111	8929	9042	7474	8156	7929	7526	405	4761	7344	8701	6624	8259	169	8614	7095	8215	8093	10018	234	8989	1036	8269	724	21472	7410	7328	8934	9170	9006	9275	4778	6726	9775	9656	9345	9204	9124	9552	9147	10092	8306	9610	8808	8478	9436	8383	32341
1152	dsoxS_psoxS_1	8.31805555555555	7214	7715	7591	7723	6619	8818	1091	4159	7438	7724	5144	7940	64	7596	6703	7332	6260	9571	259	9619	1532	8605	572	25409	7351	8068	8301	8122	7854	9225	4678	5452	9216	8726	8370	8426	9427	8328	8908	8233	7584	8964	9267	8663	8106	8597	19647
1153	dsoxS_psoxS_1	8.87277777777778	6370	7751	10953	9258	5744	7859	718	3341	6374	6917	4671	7134	51	7102	5983	7728	5914	9416	218	9292	2252	6767	909	38151	7788	6474	6604	7367	7475	6254	3967	4892	7185	8131	6908	8285	6925	7409	8609	7013	7424	6610	9761	8659	7255	8125	15177
1154	dsoxS_psoxS_1	9.42722222222222	5313	6072	9625	5689	6297	6033	446	3752	5608	5984	4202	6075	161	7578	5362	5179	5529	8526	155	8232	4917	5080	589	35600	4761	4930	4553	5047	5325	5166	3211	4890	5738	5812	5127	5900	5465	6228	4990	5562	7293	6935	5971	6278	5746	6181	15679
1155	dsoxS_psoxS_1	9.98194444444444	5057	4680	8160	4677	4800	5451	581	3118	5479	4734	3818	5094	58	6910	5305	4238	4707	6882	226	7823	6762	4952	377	36982	3337	4339	4187	4071	4714	3862	2911	3219	4343	4219	4169	4388	5896	4959	4445	4351	5178	4740	6019	5522	4874	5474	12907
1156	dsoxS_psoxS_1	10.5363888888889	3000	4007	6002	4812	4845	3687	453	3882	4982	4381	3888	4251	163	6761	4767	3890	4708	7366	206	5559	15319	4597	567	24992	4241	3426	4102	3691	4513	3924	2316	2918	4614	4678	3864	4830	5324	4339	3550	4386	3481	4662	4322	4947	4500	4409	16765
1157	dsoxS_psoxS_1	11.0908333333333	2888	3884	5089	4130	4709	4107	363	3889	4398	4359	3047	3952	64	4684	3815	4479	4741	5787	2	6822	25071	4479	828	22530	3139	4181	4681	3789	4671	4261	2206	2040	4173	4021	4185	3659	5089	5035	4200	3311	3989	3907	4585	5640	4221	4061	17248
1158	dsoxS_psoxS_1	11.6452777777778	2463	4541	5565	4684	3559	4652	631	2441	4595	4103	2430	3866	6	4794	3160	3994	3942	4665	16	6882	28159	5064	645	18896	3643	3868	5316	4348	4034	3382	2376	3036	3886	3551	3842	3669	4848	3927	3714	3946	3860	4658	4458	4177	5263	4091	16729
1159	dsoxS_psoxS_1	12.1997222222222	3143	3592	4025	3908	3606	3038	241	2881	3034	4771	2624	3349	217	4048	2897	3862	4226	4852	65	6508	21237	4032	646	15944	3719	3792	3726	4941	4013	3999	2118	2735	3737	3856	4207	3674	5283	3592	3990	3845	4082	3617	4776	3742	3321	3954	14401
1160	dsoxS_psoxS_1	12.7544444444444	2600	3377	3727	3829	3328	3948	705	2354	3153	4049	2819	3728	175	3436	2586	3185	3671	3948	186	5766	14239	3813	536	16096	4192	3949	3666	3471	3161	3529	2096	3692	4024	4068	3661	3607	4475	3292	3456	2936	3909	4083	4216	3822	3485	4332	12155
1161	dsoxS_psoxS_2	0	1	9	26	0	0	17	2	3	1	74	0	3	6	0	0	2	4	64	2	1	1	26	59	6	23	1	0	54	7	0	1	0	1	2	33	1	1	29	2	26	3	1	0	1	0	59	1
1162	dsoxS_psoxS_2	0.604444444444444	48	0	24	4	0	66	3	12	2	46	0	1	0	3	0	2	2	0	5	1	2	0	4	0	0	20	1	0	33	0	18	1	1	43	0	2	24	0	2	0	48	53	72	24	4	28	22
1163	dsoxS_psoxS_2	1.15888888888889	50	5	29	2	0	0	1	0	21	0	2	2	0	54	66	24	51	3	19	69	26	0	5	56	20	6	0	2	0	19	0	18	51	20	107	33	1	1	3	8	33	191	0	45	0	2	4
1164	dsoxS_psoxS_2	1.71333333333333	2	2	0	24	64	78	0	11	3	6	0	85	93	45	1	28	31	156	0	58	46	89	54	51	1	0	10	28	20	106	18	24	40	164	2	1	7	22	51	0	3	6	64	75	39	36	27
1165	dsoxS_psoxS_2	2.26805555555556	70	68	139	158	31	116	5	1	119	144	54	106	0	56	86	1	36	111	0	90	54	63	35	183	42	120	135	97	114	114	26	100	5	114	310	121	36	13	2	61	11	26	90	137	132	20	111
1166	dsoxS_psoxS_2	2.8225	169	281	327	332	306	291	25	7	156	187	136	474	11	517	283	384	239	309	9	156	345	438	44	138	178	423	368	141	243	317	158	451	235	406	198	255	146	99	260	199	132	166	331	478	200	405	181
1167	dsoxS_psoxS_2	3.37722222222222	575	722	792	722	500	1009	64	0	652	684	917	457	1	387	532	667	236	556	1	379	526	948	78	249	622	542	634	626	552	612	575	278	393	420	712	557	556	512	507	715	503	153	608	470	698	490	323
1168	dsoxS_psoxS_2	3.93194444444444	1013	1571	1757	1883	1467	1519	137	95	1331	1100	1431	1326	0	1091	1549	2125	354	963	103	936	1214	1711	45	378	1300	799	1348	1251	1091	1087	691	1061	1338	1213	1261	1491	893	938	1192	1207	736	740	1509	1448	1493	929	761
1169	dsoxS_psoxS_2	4.48638888888889	2678	3525	3661	4144	3041	3894	165	174	2511	2820	2501	3793	103	1541	3229	3299	772	1987	22	1605	3065	4578	263	1138	4187	2899	3688	2246	2655	3284	1214	1552	2586	2505	2737	2957	2038	2344	2140	1816	1157	1739	3194	3661	3283	3757	1223
1170	dsoxS_psoxS_2	5.04111111111111	8080	6639	8179	7563	8133	9306	396	414	7346	7423	7043	9447	36	3205	7240	7852	1341	5235	123	3988	4674	9278	187	1359	7637	7254	7026	6805	6444	7950	4534	5006	5828	6725	6466	7106	4560	5689	5599	5035	4071	4273	7248	7225	7534	8128	2136
1171	dsoxS_psoxS_2	5.59583333333333	8555	11274	9636	11043	10361	11603	235	779	11464	10801	16918	14786	166	4880	14120	11547	1776	8305	245	6191	4906	11500	458	3009	11550	13460	11974	11414	13078	13311	5325	8616	10647	11812	13235	12076	10615	9919	11026	11860	7593	8988	9747	12825	14238	13046	5329
1172	dsoxS_psoxS_2	6.15055555555556	10077	12919	11933	11162	12065	13577	400	2477	13351	13524	12631	14582	199	5971	11689	12771	4454	10899	217	4820	4437	12116	588	4253	12170	13396	14584	13534	15701	15159	7850	10148	13323	13896	13638	15217	12531	12883	13332	13788	11584	10928	12087	14105	14525	14442	8379
1173	dsoxS_psoxS_2	6.70527777777778	7726	8961	8534	7416	12306	10369	697	3941	13404	14237	11457	12168	249	9493	11615	10601	6422	12805	176	4780	2965	9263	640	5651	9356	10584	10173	11785	14419	15197	7943	13936	16814	18346	14053	15403	13214	15654	14804	15893	11945	12615	11264	11349	10277	11045	14974
1174	dsoxS_psoxS_2	7.25944444444444	8537	8189	8002	7684	9476	9161	633	4864	9154	10331	8235	9952	574	8861	9481	8252	7835	9718	218	5854	4708	9244	1098	7704	8315	8810	9788	10400	11025	11566	5570	8004	11331	9883	11758	10339	9092	10282	9357	9040	9305	8445	9505	9184	8276	10501	17854
1175	dsoxS_psoxS_2	7.81444444444444	6786	7733	7178	8826	7092	9428	997	4750	7644	8595	6217	6820	391	5696	6944	7030	6417	7545	124	6146	6403	8689	963	10709	6939	8515	8314	7129	9864	8836	4922	7803	10349	8577	10140	9303	10019	10263	10299	8586	8751	9368	9376	9979	8244	9200	23175
1176	dsoxS_psoxS_2	8.36888888888889	5978	6060	6294	6598	5770	7862	1167	4023	6836	8045	5498	7733	336	5878	5969	6794	6447	7344	170	8535	8990	8153	911	15953	7255	8155	6900	7420	8588	9137	3951	6513	8758	9726	7983	8346	8666	9653	9215	7923	8268	7840	9194	8456	8366	7644	18261
1177	dsoxS_psoxS_2	8.92361111111111	6229	7075	6771	7289	5840	8036	681	3326	5649	7417	4786	7443	239	6906	6093	6984	5829	8337	259	6343	8811	6502	672	17794	6535	7411	7911	7956	9143	8307	3315	6645	9949	8946	7371	9304	8485	7887	6669	8177	7134	7553	9020	8338	7471	7134	18795
1178	dsoxS_psoxS_2	9.47805555555555	5762	7102	5634	8324	6095	7588	1169	2772	6769	7725	4290	7515	220	6387	5277	6601	4644	8399	237	7691	9610	7327	761	24207	7193	7521	7298	6416	8694	7500	3769	5766	8908	7882	6416	8136	7859	7732	7441	7598	7591	8032	9082	8022	6763	9336	17598
1179	dsoxS_psoxS_2	10.0430555555556	3360	5030	5058	4992	5810	5216	1120	3011	5114	5910	4079	5237	180	6297	5495	5777	4382	8044	303	6397	6032	5687	507	26986	4713	4553	5403	4821	6193	6672	3216	6561	6629	6102	6221	6443	7890	6867	7274	7509	6208	9235	8345	6311	5181	5331	17223
1180	dsoxS_psoxS_2	10.6036111111111	3144	3582	4117	4677	5516	4271	749	2656	6288	4652	5261	4259	325	5500	5097	4737	6151	7630	177	7152	5241	4370	768	20882	4371	4353	4346	4849	5351	5072	3152	4658	5709	5439	5086	6222	4907	4732	5684	4479	4887	5928	6165	4031	4125	5432	15360
1181	dsoxS_psoxS_2	11.1577777777778	2947	3734	3543	3749	4584	4234	779	2717	4154	4187	4388	4420	248	4340	4877	5129	5397	5600	144	6385	5218	3832	860	21425	4038	3238	3753	4092	4067	3403	3287	3426	4591	4398	4882	4614	3844	4500	4715	4749	4239	3975	5089	4687	3240	4242	16804
1182	dsoxS_psoxS_2	11.7119444444444	3112	2790	2762	3610	3336	3530	702	2789	3701	3789	2916	3562	118	4681	4946	4398	5042	4527	133	7072	5135	3520	1097	20342	4193	2703	3772	3595	4131	3193	3475	2113	3826	4539	3940	4194	4902	3882	2668	3692	3773	4355	5169	3753	3016	4413	19129
1183	dsoxS_psoxS_2	12.2663888888889	2497	3752	2744	3483	3279	3157	1079	2612	3668	3507	2736	3208	147	4349	3210	3514	4221	3818	123	5990	4437	4257	950	18547	3741	2847	3998	3093	3226	3311	3233	2799	4106	3996	3817	3443	4526	3765	3913	3600	3507	3960	5366	3536	2792	3920	18122
1184	dsoxS_psoxS_2	12.8205555555556	3226	3190	3321	3576	2755	3047	932	2068	3195	3928	2912	3936	101	3576	2946	3042	2693	3264	98	5818	5869	3597	1200	17873	3087	3335	2808	3291	2660	2990	2884	2506	4157	4087	3941	4479	4084	4103	3415	2943	3285	3752	4179	4206	2966	3874	15316
1185	dsoxS_ptolC_1	0	2	2	1	2	0	1	0	3	39	4	0	0	4	2	3	0	0	0	2	2	0	0	2	0	4	4	23	2	5	26	2	2	1	3	2	0	2	0	0	3	0	0	0	0	0	19	1
1186	dsoxS_ptolC_1	0.554444444444444	2	0	2	0	0	33	0	1	1	10	29	4	0	2	7	2	3	0	0	5	0	0	49	5	0	0	1	1	2	2	3	1	0	54	54	1	1	0	3	2	0	32	1	0	19	4	0
1187	dsoxS_ptolC_1	1.10888888888889	3	3	70	0	1	6	0	30	1	2	2	39	10	1	17	1	0	3	1	0	3	0	0	18	0	0	0	2	6	6	2	1	2	0	1	0	4	56	53	3	6	61	2	4	21	1	12
1188	dsoxS_ptolC_1	1.66333333333333	3	1	4	0	0	0	3	2	1	12	26	18	2	2	1	0	4	0	0	0	0	8	57	0	65	3	3	3	5	1	0	1	0	6	1	0	4	0	0	6	0	0	0	0	2	42	5
1189	dsoxS_ptolC_1	2.21805555555556	0	0	1	0	0	2	2	2	1	0	0	1	0	0	0	4	0	4	4	1	2	1	0	8	2	0	1	0	2	2	0	0	2	45	0	42	4	3	0	0	29	0	2	0	3	22	2
1190	dsoxS_ptolC_1	2.77277777777778	0	4	1	4	0	31	3	1	0	2	0	53	12	0	1	0	1	4	0	33	0	5	0	1	30	13	0	0	2	0	1	19	0	73	0	42	4	23	1	0	0	305	2	3	1	1	4
1191	dsoxS_ptolC_1	3.32722222222222	28	1	2	1	37	4	0	49	0	1	3	3	1	3	55	0	0	12	0	0	3	10	5	99	105	1	0	2	0	4	1	32	2	118	1	2	29	2	3	0	5	14	0	6	0	0	2
1192	dsoxS_ptolC_1	3.88166666666667	49	21	53	10	0	3	5	2	4	0	70	32	3	1	55	5	0	39	27	20	3	68	2	3	3	0	50	2	0	0	5	56	1	0	1	0	61	22	0	34	0	0	1	63	30	9	56
1193	dsoxS_ptolC_1	4.43638888888889	33	88	8	15	4	73	21	0	55	67	58	1	7	0	42	38	23	20	0	47	22	52	1	1	56	2	31	42	44	2	2	2	28	57	13	14	1	23	14	9	3	72	3	50	64	43	29
1194	dsoxS_ptolC_1	4.99055555555556	141	109	99	122	95	149	2	4	51	64	95	64	37	21	196	173	16	44	2	59	60	159	0	28	129	36	15	59	125	35	0	194	87	37	13	97	139	42	122	163	2	102	105	52	0	234	100
1195	dsoxS_ptolC_1	5.54472222222222	187	114	183	113	182	23	3	33	175	333	249	173	45	80	238	30	28	127	0	85	28	290	1	88	117	43	204	60	108	134	106	51	115	70	40	167	275	81	46	99	90	36	39	8	102	57	3
1196	dsoxS_ptolC_1	6.09972222222222	164	99	92	147	171	240	2	178	117	182	145	85	4	42	224	275	154	69	3	153	76	160	0	227	115	187	44	203	85	137	57	0	127	4	38	122	181	37	202	209	172	31	174	138	171	138	149
1197	dsoxS_ptolC_1	6.65444444444444	155	132	259	253	180	314	1	254	66	89	255	50	2	78	168	145	41	142	2	268	16	191	10	153	91	101	187	159	123	143	150	361	172	258	88	43	175	163	302	152	145	204	22	362	256	164	270
1198	dsoxS_ptolC_1	7.20888888888889	507	405	186	260	213	185	71	115	459	288	202	326	0	83	366	201	23	289	0	169	120	161	1	444	233	138	180	260	256	185	96	157	108	203	352	232	137	182	325	256	165	50	176	240	80	282	219
1199	dsoxS_ptolC_1	7.76361111111111	262	261	264	609	214	362	95	212	718	451	558	156	1	193	135	291	86	557	2	257	129	295	92	384	154	257	196	280	171	101	144	218	407	268	455	140	122	131	332	318	135	272	260	341	344	259	447
1200	dsoxS_ptolC_1	8.31777777777778	435	195	414	224	272	287	27	101	312	724	221	244	72	102	379	390	63	513	0	66	192	227	94	250	332	120	387	346	372	370	318	243	406	415	300	466	216	154	215	237	144	193	572	308	203	351	218
1201	dsoxS_ptolC_1	8.87277777777778	242	714	300	321	286	425	150	65	1105	332	368	378	1	148	386	500	164	259	27	364	192	464	86	275	331	362	294	354	368	249	195	565	579	442	346	246	273	276	550	436	495	150	108	738	265	400	316
1202	dsoxS_ptolC_1	9.42694444444444	410	527	270	97	323	549	91	292	353	450	370	371	0	179	281	323	398	532	118	103	126	410	39	476	396	636	358	147	129	147	221	295	297	574	259	440	378	347	392	111	97	442	248	275	317	257	400
1203	dsoxS_ptolC_1	9.98138888888889	417	380	380	196	245	295	136	595	561	330	443	210	67	113	357	428	158	506	76	251	201	242	3	467	296	307	263	64	397	230	292	381	371	223	185	288	529	221	220	43	144	190	371	272	357	451	602
1204	dsoxS_ptolC_1	10.5358333333333	215	339	210	192	319	262	80	110	422	144	349	313	0	308	291	199	180	701	89	206	193	137	38	384	197	284	322	192	234	149	460	387	100	154	217	146	76	200	129	231	96	264	305	158	347	250	713
1205	dsoxS_ptolC_1	11.0902777777778	422	270	480	206	253	463	81	624	375	205	122	119	2	258	353	273	329	475	6	255	205	121	70	516	347	130	277	332	281	163	376	479	112	157	212	212	261	230	276	489	255	244	244	167	314	483	593
1206	dsoxS_ptolC_1	11.645	412	305	394	399	548	364	102	251	435	347	303	398	4	445	330	378	322	331	103	432	157	222	249	501	351	385	204	317	140	328	288	712	367	318	192	275	437	391	253	155	113	263	224	526	135	173	586
1207	dsoxS_ptolC_1	12.1997222222222	391	498	395	259	364	312	149	333	388	252	196	204	49	166	238	337	206	307	137	219	155	361	309	632	271	525	190	399	190	181	237	653	181	137	179	295	215	378	355	309	358	433	309	296	312	252	619
1208	dsoxS_ptolC_1	12.7541666666667	507	475	643	505	193	156	158	355	653	295	224	277	0	141	230	415	295	299	147	231	171	512	389	384	180	166	257	146	538	205	644	530	189	210	297	273	440	339	386	176	232	319	449	378	589	389	411
1209	dsoxS_ptolC_2	0	0	44	1	0	3	0	3	1	1	3	1	10	0	6	0	0	48	2	3	1	0	0	4	49	3	2	0	1	14	6	0	3	3	1	1	0	2	0	3	0	5	8	1	1	0	1	5
1210	dsoxS_ptolC_2	0.579444444444444	0	4	0	0	3	1	1	0	2	0	0	31	0	1	15	1	53	3	0	4	1	0	4	1	5	1	1	1	0	0	0	0	2	0	0	0	9	3	0	10	0	0	0	38	19	5	0
1211	dsoxS_ptolC_2	1.13388888888889	3	2	40	45	0	0	0	1	1	1	2	18	0	51	2	0	3	2	1	0	0	5	0	2	2	0	61	51	2	4	3	1	0	0	2	1	3	24	64	15	7	4	2	18	0	2	2
1212	dsoxS_ptolC_2	1.68861111111111	3	0	0	0	0	0	42	36	30	63	4	0	0	41	3	10	1	66	59	1	0	0	11	0	4	0	3	0	0	18	5	0	0	23	1	1	1	31	3	0	0	25	2	11	22	1	0
1213	dsoxS_ptolC_2	2.24305555555556	0	2	1	0	1	0	2	0	0	0	0	6	0	0	1	9	0	2	0	0	2	0	1	24	5	3	75	5	30	2	4	0	3	0	5	0	2	0	3	6	0	4	3	0	36	0	6
1214	dsoxS_ptolC_2	2.79777777777778	2	3	0	17	3	0	4	1	2	0	1	3	0	0	3	0	1	1	0	3	6	1	0	0	0	1	0	2	0	0	0	1	0	5	0	3	2	0	1	29	1	14	0	0	4	0	2
1215	dsoxS_ptolC_2	3.35222222222222	31	1	0	0	3	0	1	1	55	6	41	1	1	1	0	1	0	48	4	38	7	0	1	36	1	0	0	3	0	6	1	0	13	4	0	3	0	4	0	0	0	0	2	0	0	8	0
1216	dsoxS_ptolC_2	3.90694444444444	0	0	19	0	41	3	2	3	27	0	4	6	0	24	62	74	3	0	49	9	3	1	5	9	0	5	3	0	0	2	24	0	1	1	23	38	0	20	0	3	3	9	2	2	2	15	6
1217	dsoxS_ptolC_2	4.46166666666667	25	6	8	43	44	37	1	2	96	76	101	22	1	31	133	27	0	4	0	29	5	17	4	1	29	36	66	19	18	0	0	0	0	71	42	0	3	49	57	0	68	3	9	23	2	0	12
1218	dsoxS_ptolC_2	5.01638888888889	118	64	81	125	118	116	1	0	174	121	81	72	0	77	168	89	0	49	2	109	89	11	0	39	3	57	71	104	107	128	55	110	1	54	51	52	120	28	127	116	113	38	141	107	152	95	46
1219	dsoxS_ptolC_2	5.57083333333333	91	135	68	135	51	81	0	17	201	136	210	40	1	92	264	157	79	63	203	240	200	98	67	58	168	195	70	101	220	100	135	132	0	130	190	34	81	85	235	131	112	227	124	182	131	159	55
1220	dsoxS_ptolC_2	6.12555555555555	137	112	146	97	85	16	45	0	211	43	131	80	0	39	178	49	187	100	4	113	44	190	96	80	22	48	6	98	46	148	65	62	152	114	313	193	108	152	182	95	204	164	15	329	114	194	78
1221	dsoxS_ptolC_2	6.68027777777778	40	110	84	99	158	104	1	213	215	279	208	185	0	59	204	294	161	170	32	33	57	245	1	51	104	101	180	154	80	32	127	112	102	237	210	153	302	155	133	191	23	92	55	25	199	50	210
1222	dsoxS_ptolC_2	7.23472222222222	143	393	203	261	215	269	51	131	271	144	204	108	2	42	283	167	74	105	2	51	133	135	0	41	213	220	166	221	283	187	99	177	137	284	143	124	108	330	307	260	206	146	107	190	156	393	474
1223	dsoxS_ptolC_2	7.78944444444444	205	233	422	209	328	131	94	212	332	284	99	184	2	85	227	355	206	355	44	214	169	283	1	218	466	112	211	274	188	193	120	166	434	296	104	315	158	160	567	274	582	222	219	252	194	163	366
1224	dsoxS_ptolC_2	8.34388888888889	363	273	349	205	174	293	46	351	421	479	174	400	39	295	380	292	174	245	27	421	258	283	32	266	183	421	389	327	128	597	197	337	484	349	620	219	167	273	159	299	393	147	337	317	572	336	288
1225	dsoxS_ptolC_2	8.89888888888889	103	374	182	253	143	308	80	266	448	224	303	165	61	211	272	152	93	253	196	280	330	347	18	255	426	193	404	126	204	478	138	190	600	575	307	352	439	445	251	309	193	149	374	487	305	271	656
1226	dsoxS_ptolC_2	9.45333333333333	213	216	486	297	492	426	95	205	372	280	245	172	0	231	475	191	207	667	101	604	131	257	10	405	237	194	366	58	423	424	258	124	418	223	300	240	293	166	413	439	366	351	325	384	308	477	435
1227	dsoxS_ptolC_2	10.0152777777778	209	178	228	100	321	249	153	415	468	427	355	511	3	162	339	176	287	167	77	269	289	250	27	336	138	224	355	323	87	367	360	355	363	294	164	348	314	291	310	283	200	192	216	403	251	292	536
1228	dsoxS_ptolC_2	10.5697222222222	153	303	136	197	222	199	202	541	368	386	370	283	142	135	422	135	172	202	198	366	125	108	37	115	255	272	231	102	207	270	222	457	222	56	104	287	340	344	362	205	199	199	155	219	210	348	419
1229	dsoxS_ptolC_2	11.1241666666667	102	270	320	281	169	234	141	275	317	156	375	92	0	385	374	302	437	383	54	306	170	247	159	463	162	214	385	226	278	252	372	231	401	519	212	277	236	306	299	314	338	157	181	377	126	204	582
1230	dsoxS_ptolC_2	11.6786111111111	186	250	239	107	143	230	362	393	404	262	371	228	45	331	172	261	387	278	77	139	259	127	6	519	468	404	192	78	118	318	362	366	157	212	124	268	174	270	237	386	225	68	303	176	329	196	849
1231	dsoxS_ptolC_2	12.2330555555556	163	255	301	405	153	238	261	208	206	222	483	232	2	320	211	126	248	295	155	363	60	206	0	509	300	226	174	138	304	361	139	155	383	292	246	313	168	282	327	133	452	394	162	340	293	407	583
1232	dsoxS_ptolC_2	12.7875	210	250	275	118	328	250	302	508	385	367	312	135	16	101	217	317	265	546	69	432	330	299	92	355	329	316	400	291	162	324	281	763	139	356	290	380	366	70	172	346	109	545	307	162	312	393	501
1233	drob_EVC_1	0	2	31	2	1	0	12	1	0	3	3	0	0	6	0	5	0	0	2	0	1	2	0	2	4	4	1	7	0	2	2	0	0	0	2	0	0	0	0	7	0	1	2	2	0	2	2	51
1234	drob_EVC_1	0.554722222222222	2	8	0	2	2	0	0	26	2	0	16	0	0	0	29	0	27	4	1	2	20	3	37	2	0	4	0	0	1	0	2	1	4	31	0	1	67	6	6	1	0	0	21	0	14	4	22
1235	drob_EVC_1	1.10916666666667	0	1	2	0	1	2	5	0	4	0	2	0	0	0	0	0	2	2	0	4	5	12	6	50	2	0	4	2	31	1	5	0	8	0	0	84	4	2	4	1	5	37	0	5	0	1	0
1236	drob_EVC_1	1.66361111111111	1	0	2	24	0	2	2	0	21	0	1	39	0	2	0	6	1	0	2	0	3	0	10	6	0	4	0	0	2	34	0	31	2	2	3	6	0	1	1	0	0	0	3	2	5	1	6
1237	drob_EVC_1	2.21833333333333	1	0	6	21	0	2	0	2	8	0	1	13	3	0	0	0	31	44	19	11	0	2	0	1	10	0	1	1	4	2	0	2	0	4	1	0	12	0	33	0	0	2	89	2	0	54	0
1238	drob_EVC_1	2.77277777777778	0	0	2	0	0	1	5	2	1	1	42	0	75	4	45	1	0	3	0	0	2	2	0	5	4	1	6	3	0	1	0	0	1	3	2	2	0	5	3	3	7	10	3	6	1	0	0
1239	drob_EVC_1	3.32722222222222	27	0	0	4	0	0	1	0	2	0	0	0	0	42	4	2	47	0	10	8	0	58	4	6	0	3	2	0	4	0	0	2	39	1	0	1	5	62	1	52	0	3	0	0	10	0	2
1240	drob_EVC_1	3.88166666666667	0	17	0	14	0	2	1	0	21	59	0	115	0	66	4	1	47	23	0	18	44	0	0	56	36	23	34	6	0	0	0	19	77	0	0	0	0	0	17	3	0	4	7	0	3	0	1
1241	drob_EVC_1	4.43611111111111	74	130	3	4	106	41	1	0	140	248	2	27	5	0	6	88	0	4	0	126	69	121	82	0	1	0	0	15	90	17	36	0	0	81	85	72	2	0	8	97	0	2	47	0	0	58	0
1242	drob_EVC_1	4.99083333333333	46	131	11	32	87	151	0	2	46	7	210	8	8	78	242	3	0	27	45	154	77	332	3	6	13	24	3	101	105	38	103	42	13	93	48	27	81	3	74	43	53	3	6	11	252	116	10
1243	drob_EVC_1	5.54527777777778	175	70	110	107	138	91	0	2	181	98	68	131	0	263	66	85	48	70	0	97	36	144	0	93	163	113	64	175	68	80	35	174	129	189	166	72	194	118	105	51	147	84	146	143	173	76	67
1244	drob_EVC_1	6.09972222222222	73	115	115	161	189	20	4	1	205	137	208	134	17	77	204	24	26	57	10	149	83	61	48	116	166	103	100	257	53	178	91	37	231	52	129	151	42	96	214	80	54	150	107	33	166	84	228
1245	drob_EVC_1	6.65416666666667	186	160	328	331	194	124	64	135	248	350	44	129	19	371	170	140	43	82	1	242	47	258	52	73	124	141	256	364	103	192	123	243	351	373	303	95	168	180	178	121	231	47	174	83	232	196	93
1246	drob_EVC_1	7.20861111111111	302	86	309	577	348	256	12	279	626	267	582	208	0	369	271	333	136	439	0	332	156	224	12	371	224	277	200	157	252	400	108	206	270	201	236	217	553	178	303	279	130	77	178	177	249	437	148
1247	drob_EVC_1	7.76333333333333	295	145	403	520	239	250	29	376	511	648	512	420	0	343	335	485	27	334	106	292	311	347	6	55	405	241	318	242	274	240	283	604	365	299	258	437	185	719	330	523	343	203	158	405	450	166	307
1248	drob_EVC_1	8.31777777777778	505	487	430	499	474	336	265	331	896	801	211	642	40	371	506	507	261	442	0	475	131	516	7	548	362	218	550	521	384	487	205	354	543	483	420	412	456	197	434	340	423	255	319	453	471	290	460
1249	drob_EVC_1	8.87222222222222	403	377	164	268	280	510	293	155	657	383	325	665	22	216	555	530	459	724	99	504	45	572	27	435	274	608	252	373	328	353	200	414	502	394	239	347	355	434	238	289	698	384	613	234	583	560	495
1250	drob_EVC_1	9.42666666666666	146	454	489	401	255	348	458	323	646	567	559	505	0	283	448	241	401	342	63	350	284	332	91	430	367	637	531	534	274	184	279	524	234	225	110	455	204	344	93	322	467	237	346	315	294	657	441
1251	drob_EVC_1	9.98111111111111	357	87	177	167	400	135	519	506	801	256	354	221	62	293	377	257	259	407	127	775	92	315	32	269	183	236	187	500	335	139	467	246	191	215	273	248	156	422	154	89	341	310	407	245	458	507	530
1252	drob_EVC_1	10.5358333333333	174	183	146	276	494	354	583	509	450	273	525	458	0	152	471	253	387	566	133	369	216	291	175	309	208	167	224	354	270	361	422	645	295	507	98	329	169	382	134	240	103	539	296	372	412	348	572
1253	drob_EVC_1	11.0902777777778	254	434	341	267	202	322	608	408	307	300	215	228	27	371	282	207	440	296	47	404	362	604	130	562	114	297	395	263	211	265	448	409	408	173	183	428	287	373	142	202	522	448	442	305	217	229	510
1254	drob_EVC_1	11.6447222222222	208	523	568	477	354	292	340	475	247	406	328	171	76	69	169	186	111	238	124	189	77	310	190	269	251	414	412	255	629	326	375	525	297	449	102	300	394	219	294	474	354	213	108	44	411	421	353
1255	drob_EVC_1	12.1991666666667	107	468	281	57	355	412	319	534	71	374	244	423	0	248	443	303	57	475	88	125	196	389	67	343	380	68	265	447	146	448	378	333	315	182	173	318	200	262	240	417	362	354	275	507	480	582	550
1256	drob_EVC_1	12.7536111111111	269	424	489	408	512	244	296	636	615	102	406	345	1	252	296	275	85	264	181	447	66	408	177	154	209	399	163	405	311	242	693	539	538	200	261	381	352	119	228	388	364	266	303	627	374	341	431
1257	drob_EVC_2	0	0	0	3	1	0	2	0	0	0	19	0	1	80	35	0	29	2	2	3	1	0	8	0	2	0	0	1	0	1	6	0	0	0	2	1	1	4	0	0	5	0	4	1	4	3	4	0
1258	drob_EVC_2	0.554722222222222	0	15	1	2	0	3	0	3	3	0	5	11	4	0	41	0	1	3	0	2	4	0	56	15	2	4	0	0	5	0	0	1	1	3	0	4	1	0	6	7	14	7	5	2	2	3	0
1259	drob_EVC_2	1.10916666666667	0	4	2	0	0	25	0	0	0	0	43	8	1	0	0	0	0	0	2	0	0	0	0	0	2	29	0	3	2	0	0	0	4	1	0	0	0	0	3	2	25	0	2	0	31	56	12
1260	drob_EVC_2	1.66361111111111	0	0	4	43	4	3	2	53	0	1	0	0	1	0	3	1	1	0	1	0	5	0	37	0	2	3	0	0	60	2	2	1	0	0	0	1	0	0	0	4	0	3	31	3	0	4	1
1261	drob_EVC_2	2.21833333333333	2	6	1	1	43	4	0	0	4	0	6	3	0	1	0	2	0	1	2	0	1	6	2	0	0	0	0	1	0	1	2	0	0	0	4	4	0	3	32	41	5	1	3	64	1	0	0
1262	drob_EVC_2	2.77277777777778	0	0	1	0	56	0	0	0	4	4	2	1	1	29	2	0	1	58	3	0	0	0	2	4	68	1	32	0	26	12	30	0	0	5	2	1	0	0	1	0	43	0	3	0	0	0	4
1263	drob_EVC_2	3.3275	0	4	0	37	67	1	2	57	2	4	0	7	0	5	1	0	2	3	0	2	1	5	1	0	5	0	2	38	3	7	0	10	1	4	0	3	4	0	0	1	1	3	0	25	5	0	5
1264	drob_EVC_2	3.88194444444444	3	1	1	3	1	56	5	2	18	0	1	18	0	0	62	1	4	5	0	36	6	1	5	101	0	2	1	51	2	0	0	0	1	2	0	7	2	0	33	0	45	15	92	34	22	4	5
1265	drob_EVC_2	4.43638888888889	0	34	0	52	4	84	0	2	0	46	0	0	2	0	83	0	31	63	0	1	54	6	4	1	26	0	1	0	2	0	1	1	0	3	4	2	0	3	2	169	0	1	47	44	11	45	26
1266	drob_EVC_2	4.99111111111111	150	49	76	58	100	69	0	2	130	85	59	96	1	0	164	83	130	58	0	23	61	62	6	7	78	19	1	39	89	8	0	21	80	170	38	43	67	58	92	90	34	35	18	25	27	0	0
1267	drob_EVC_2	5.54555555555555	59	0	135	206	11	121	1	2	117	161	166	148	2	30	228	162	19	51	1	14	1	83	0	0	215	0	108	123	57	84	108	38	46	101	1	150	139	133	126	110	298	77	139	123	129	209	35
1268	drob_EVC_2	6.1	156	44	54	155	106	79	0	78	153	145	148	109	1	72	116	142	68	12	3	103	118	94	0	39	39	76	70	61	95	155	149	106	99	23	29	120	131	102	23	78	131	25	156	143	127	15	20
1269	drob_EVC_2	6.65444444444444	364	158	233	164	239	116	3	48	224	221	217	307	18	91	233	189	140	77	2	18	79	208	67	95	48	143	139	152	147	135	47	104	162	212	157	149	154	236	147	139	147	42	37	160	126	159	261
1270	drob_EVC_2	7.20888888888889	399	350	225	211	355	335	30	271	183	193	280	250	1	198	418	206	285	160	56	60	31	439	16	55	243	117	270	318	208	311	225	91	294	230	141	336	228	312	137	341	173	315	391	294	250	371	167
1271	drob_EVC_2	7.76361111111111	264	134	367	371	406	255	3	580	396	263	189	546	1	106	159	448	283	376	115	243	95	336	95	210	405	277	290	290	314	76	248	141	371	380	103	430	335	259	248	312	178	192	405	736	497	416	133
1272	drob_EVC_2	8.31805555555555	335	255	290	346	390	265	77	243	438	678	568	463	0	305	252	327	137	407	0	200	133	407	2	187	366	158	290	273	433	329	149	177	277	139	411	250	392	499	544	334	85	295	322	482	452	202	316
1273	drob_EVC_2	8.8725	585	445	501	659	299	478	3	161	383	398	571	327	18	252	196	348	422	289	40	380	0	400	0	180	465	212	270	287	584	412	121	304	451	613	356	237	409	172	240	335	201	438	270	410	540	335	236
1274	drob_EVC_2	9.42694444444444	213	222	451	239	324	384	56	234	761	286	542	359	0	411	298	403	220	491	60	460	86	211	23	308	194	273	193	222	170	200	238	542	357	184	316	146	381	289	285	388	363	471	389	537	333	260	410
1275	drob_EVC_2	9.98138888888889	218	324	356	329	434	108	345	399	739	176	489	193	4	207	341	716	176	372	140	493	118	426	25	167	227	322	303	301	294	118	291	537	90	158	241	180	216	470	189	80	136	266	59	441	285	192	419
1276	drob_EVC_2	10.5358333333333	322	267	348	251	154	195	186	447	915	369	687	370	10	239	668	255	404	340	93	91	299	158	41	405	170	149	88	104	321	356	439	410	61	333	241	251	168	336	145	108	131	237	151	157	229	35	381
1277	drob_EVC_2	11.0905555555556	193	207	116	294	23	303	300	565	341	182	378	187	23	378	177	304	92	96	188	331	204	159	18	303	349	347	433	288	267	176	242	634	194	396	213	144	464	350	174	55	487	78	87	279	92	268	537
1278	drob_EVC_2	11.6475	93	174	222	565	230	397	459	412	324	439	262	315	0	347	214	537	104	175	131	174	179	216	32	214	417	108	541	177	280	180	384	640	557	275	314	197	91	200	218	105	246	173	170	283	260	129	439
1279	drob_EVC_2	12.2044444444444	59	504	288	78	293	250	243	552	330	298	285	292	55	273	56	362	179	324	84	196	161	406	168	330	405	268	277	315	85	221	258	624	113	183	350	166	306	405	282	187	261	524	254	166	214	387	155
1280	drob_EVC_2	12.7588888888889	470	480	361	480	141	99	176	241	410	545	262	438	94	237	283	258	79	239	65	275	339	287	16	390	248	275	259	194	322	307	507	492	289	375	176	250	319	404	350	298	208	173	360	259	268	214	212
1281	drob_pacrAB_1	0	0	29	0	1	3	2	2	7	2	0	0	2	0	3	0	0	0	3	2	3	7	1	2	49	31	69	0	4	42	3	4	3	28	5	2	0	3	0	0	0	4	7	0	0	1	46	0
1282	drob_pacrAB_1	0.566944444444444	0	0	3	19	0	2	0	2	1	0	4	35	2	2	0	1	0	0	2	0	0	14	0	20	37	0	1	0	0	0	0	6	0	3	0	0	0	0	2	0	0	2	0	1	1	0	0
1283	drob_pacrAB_1	1.12138888888889	0	0	0	0	0	1	25	0	4	2	47	3	2	0	0	1	59	0	5	31	0	2	1	0	28	2	0	0	19	0	31	0	0	10	2	1	1	0	5	0	0	40	3	6	4	31	1
1284	drob_pacrAB_1	1.67611111111111	41	2	1	3	2	1	0	1	0	2	0	26	0	1	0	0	1	25	3	0	2	22	41	2	1	2	1	0	25	29	1	1	0	1	2	2	21	0	4	5	0	2	0	17	4	21	0
1285	drob_pacrAB_1	2.23055555555556	2	15	2	9	0	1	31	0	1	0	5	0	0	6	12	1	3	0	0	43	3	2	5	4	0	0	3	4	15	2	1	2	0	1	1	0	6	3	52	25	25	3	5	10	2	2	36
1286	drob_pacrAB_1	2.78527777777778	2	0	47	0	0	4	3	2	35	0	19	4	2	48	13	0	3	44	2	59	50	3	0	0	1	18	3	14	43	51	0	7	0	7	2	62	19	30	2	0	0	43	11	54	1	0	7
1287	drob_pacrAB_1	3.34	46	0	17	0	8	9	0	0	17	62	94	43	0	8	81	43	15	1	3	0	0	66	0	0	31	48	45	42	25	3	4	4	47	35	3	0	16	43	0	0	0	4	0	10	86	44	0
1288	drob_pacrAB_1	3.89472222222222	108	2	79	88	104	201	3	4	175	113	170	69	1	52	45	33	34	162	5	137	48	26	0	55	60	218	1	49	116	90	16	6	40	85	294	7	185	65	50	108	190	21	38	149	77	214	66
1289	drob_pacrAB_1	4.44916666666667	441	385	604	216	365	410	37	0	612	550	405	379	30	501	454	382	0	169	19	195	60	474	0	92	405	353	260	295	572	255	0	71	490	249	346	357	194	324	231	95	296	447	281	258	383	137	156
1290	drob_pacrAB_1	5.00388888888889	854	952	982	744	1523	1025	18	6	1575	742	862	1079	1	348	1229	841	147	471	0	543	77	1012	62	198	1012	766	608	550	882	671	223	429	778	1041	1410	805	815	601	638	597	471	684	1010	346	832	1084	510
1291	drob_pacrAB_1	5.55861111111111	1301	1060	971	1242	1380	995	0	109	2032	1006	1464	1102	0	881	1108	1330	363	1057	0	1169	135	930	3	564	1392	1142	968	1271	916	784	415	665	1372	1057	1156	1229	700	911	885	1005	824	834	874	636	674	1246	1659
1292	drob_pacrAB_1	6.11305555555555	949	951	844	687	1275	1399	63	123	2943	1357	1273	1045	4	575	1492	1229	598	1087	49	983	151	1012	39	1360	836	1253	655	525	859	846	658	502	793	848	1055	1036	890	937	1272	1215	621	685	858	1116	844	782	2754
1293	drob_pacrAB_1	6.6675	939	1134	780	755	1359	749	51	600	1875	1137	920	880	1	760	1111	818	656	519	1	1153	24	1308	50	1708	707	727	666	752	628	955	560	388	799	1553	726	928	1279	916	1138	1139	711	875	667	1317	865	937	2335
1294	drob_pacrAB_1	7.22222222222222	1014	837	784	1053	697	674	471	619	1750	1419	851	769	51	493	1008	1229	730	494	46	760	44	933	75	2268	974	671	987	1109	941	827	584	543	1207	1114	571	1152	747	1068	1041	1242	791	878	880	893	1136	1247	1325
1295	drob_pacrAB_1	7.77666666666666	1182	1039	1147	789	886	685	836	1099	1530	825	717	1035	2	520	1336	767	756	645	3	1193	48	723	54	3029	579	609	640	1053	1348	1118	357	346	1040	965	1561	656	1311	1133	909	908	891	1070	1175	1390	1170	1156	1749
1296	drob_pacrAB_1	8.33111111111111	1307	1124	1095	1228	755	953	959	477	1007	1239	432	957	61	925	725	702	823	828	1	1486	139	1161	54	2772	921	869	709	1340	1008	1114	356	507	1320	1523	1020	869	1058	1059	938	802	650	778	1424	731	1473	1133	2109
1297	drob_pacrAB_1	8.88555555555555	1172	800	1220	870	966	911	1033	774	688	684	612	989	125	678	611	963	608	1218	2	1135	112	715	3	2191	473	540	585	737	912	1257	375	349	1120	865	1062	922	1090	924	668	1048	801	1036	1311	1128	698	899	1884
1298	drob_pacrAB_1	9.44027777777778	703	603	1029	553	1220	842	599	469	1045	694	683	633	15	507	711	483	799	354	0	1197	72	919	145	2273	530	606	602	786	421	535	287	567	522	776	573	667	789	721	469	671	987	706	633	449	1316	829	1628
1299	drob_pacrAB_1	9.99472222222222	679	664	560	630	685	649	409	873	1073	653	635	512	17	694	816	464	1165	990	5	800	151	824	112	2456	537	383	563	538	461	515	502	511	541	410	607	320	581	603	439	616	542	943	704	732	700	655	2958
1300	drob_pacrAB_1	10.5491666666667	479	666	426	460	718	504	455	833	524	751	526	824	3	550	857	305	809	731	0	925	267	490	73	2788	715	516	697	309	678	407	130	589	704	641	559	520	318	524	319	278	640	718	666	630	893	560	2047
1301	drob_pacrAB_1	11.1036111111111	706	430	614	573	765	469	680	899	762	643	785	425	0	283	382	748	1168	488	26	926	349	566	163	2939	761	152	369	516	337	568	180	428	601	684	593	772	528	748	557	684	385	404	656	514	960	552	2188
1302	drob_pacrAB_1	11.6580555555556	519	332	605	565	528	355	537	623	425	299	627	515	23	295	697	581	453	678	1	873	482	595	102	3036	538	608	514	616	219	290	189	519	754	490	568	327	695	714	438	304	862	486	482	755	322	658	2441
1303	drob_pacrAB_1	12.2127777777778	300	670	706	627	576	590	773	788	455	352	388	564	24	241	419	502	671	633	6	599	915	607	38	2668	568	396	456	720	664	393	232	486	1136	293	595	523	547	422	389	609	557	421	573	765	377	807	1773
1304	drob_pacrAB_1	12.7672222222222	631	431	545	374	518	332	341	994	654	531	443	674	2	303	579	661	758	477	13	740	672	619	136	1946	560	418	576	450	608	593	412	499	504	580	407	443	442	530	481	448	483	438	744	597	520	722	1781
1305	drob_pacrAB_2	0	42	0	3	2	0	2	2	2	6	3	0	4	0	16	1	0	3	2	0	40	0	3	0	44	49	1	1	0	1	0	1	3	0	2	0	0	0	1	1	0	2	6	5	3	2	8	0
1306	drob_pacrAB_2	0.567222222222222	0	8	4	0	2	0	2	0	1	5	10	1	3	0	0	2	0	1	18	4	0	0	1	3	46	0	0	2	2	1	0	3	4	0	1	1	1	3	2	0	5	35	100	1	0	3	0
1307	drob_pacrAB_2	1.12194444444444	1	24	39	1	3	1	0	1	0	1	4	2	0	0	23	0	2	2	1	9	2	1	4	2	11	0	4	4	0	0	17	0	0	0	47	1	0	0	2	1	1	0	0	2	2	1	3
1308	drob_pacrAB_2	1.67638888888889	0	2	27	26	0	1	2	0	9	4	1	2	14	2	20	0	1	42	3	0	0	3	0	3	44	1	0	3	29	5	0	0	0	24	0	2	2	1	0	2	36	3	0	0	2	0	5
1309	drob_pacrAB_2	2.23111111111111	0	0	2	0	4	2	0	1	0	0	3	2	0	3	0	2	4	0	9	6	0	8	0	1	1	2	0	0	8	0	0	4	0	4	0	49	0	0	19	0	2	6	4	1	1	6	0
1310	drob_pacrAB_2	2.78555555555556	3	2	1	0	3	0	2	13	45	33	0	1	0	2	26	0	2	26	0	61	0	4	1	0	1	19	64	2	9	0	0	0	1	1	2	1	0	0	33	3	29	47	0	44	5	33	3
1311	drob_pacrAB_2	3.34	0	27	0	4	49	9	29	0	37	8	70	6	5	26	6	5	2	49	4	0	1	3	2	42	2	2	1	114	0	16	43	0	38	1	60	4	4	28	5	4	0	6	0	8	0	0	0
1312	drob_pacrAB_2	3.89444444444444	45	77	58	47	78	47	55	51	55	159	49	93	2	91	160	46	157	2	2	33	0	76	4	26	77	101	137	70	85	30	11	4	134	112	50	164	48	47	91	46	53	21	56	41	90	125	130
1313	drob_pacrAB_2	4.44916666666667	158	200	414	441	138	325	2	0	315	419	352	358	2	23	225	302	104	0	4	237	72	359	3	76	214	319	146	391	266	246	74	326	292	165	219	88	178	240	287	314	307	10	313	206	393	131	15
1314	drob_pacrAB_2	5.00361111111111	612	759	708	601	538	709	3	27	1473	906	1188	854	0	307	1215	673	416	485	84	635	26	692	1	126	534	755	619	659	503	790	106	498	631	959	569	477	265	622	561	641	308	614	790	691	634	589	128
1315	drob_pacrAB_2	5.55861111111111	884	823	712	1161	1089	602	90	236	2289	1014	1119	1269	19	515	1390	853	718	537	47	704	174	803	75	65	637	858	1019	1060	899	902	475	687	1016	872	829	802	678	916	698	984	534	1001	898	1228	983	768	357
1316	drob_pacrAB_2	6.11305555555555	914	671	728	1049	1227	1075	40	403	1660	963	1433	785	84	491	1444	1167	1049	1049	3	1120	0	1172	3	377	962	1078	1152	1035	931	1131	656	579	1103	866	724	1036	742	837	1035	1182	1286	1286	817	886	1515	908	830
1317	drob_pacrAB_2	6.66777777777778	1073	794	1006	900	1276	1045	0	619	1702	1146	1218	974	43	570	1389	1014	835	956	71	808	51	1262	93	352	1057	1484	855	1122	791	1117	462	600	1113	1134	758	1223	884	1110	1063	819	1117	617	728	1284	1209	678	2508
1318	drob_pacrAB_2	7.22222222222222	1305	1019	799	893	1286	876	289	1305	1325	692	626	830	1	280	1280	947	940	815	90	1063	126	858	1	1389	643	1198	1049	757	841	455	593	469	1011	1030	852	863	707	707	763	1063	738	807	1311	1245	1035	515	1994
1319	drob_pacrAB_2	7.77694444444444	837	628	1177	1205	763	907	501	985	1521	880	817	776	2	629	990	1240	699	514	2	1064	32	953	77	2935	871	1086	1171	817	579	945	256	465	1290	822	1066	820	628	1101	954	816	839	868	861	1142	694	823	2277
1320	drob_pacrAB_2	8.33166666666667	1120	982	1066	909	1126	817	601	919	1727	834	525	944	2	329	777	857	512	838	7	1025	325	1248	47	3024	1108	1113	1038	739	341	997	393	627	990	1179	994	843	942	877	736	930	769	989	858	1232	1008	1049	1380
1321	drob_pacrAB_2	8.88611111111111	1142	980	1381	885	670	850	692	749	1186	1082	707	952	54	644	673	912	667	763	21	1205	159	1149	185	1849	1033	1340	1186	991	690	1270	332	351	1084	1413	1022	768	866	923	1280	1063	1070	818	1034	1368	784	1418	2060
1322	drob_pacrAB_2	9.44083333333333	916	832	1070	696	751	607	760	874	1388	672	922	1057	0	656	905	826	757	791	1	1014	177	840	152	2058	821	1080	877	660	530	565	304	324	701	887	506	639	1054	703	858	751	869	557	650	814	653	801	1522
1323	drob_pacrAB_2	9.99527777777778	732	718	889	757	676	682	577	831	790	691	508	701	0	603	901	659	681	792	2	1623	420	975	2	1511	369	649	549	285	678	386	269	474	942	799	300	790	749	944	796	474	591	517	578	569	457	416	1506
1324	drob_pacrAB_2	10.55	821	509	658	737	1258	485	445	975	716	247	694	636	27	548	733	389	764	678	60	410	697	707	64	1957	515	624	880	545	170	324	278	389	558	408	456	668	212	363	709	207	624	339	603	523	700	737	1553
1325	drob_pacrAB_2	11.1047222222222	283	451	565	863	1172	602	197	1196	445	447	573	403	2	361	786	602	435	568	0	490	850	638	41	1939	471	487	361	530	459	448	64	333	417	544	360	660	496	514	573	597	255	467	323	343	331	460	1694
1326	drob_pacrAB_2	11.6625	407	446	570	589	604	301	377	849	589	527	638	335	34	434	580	472	333	522	48	933	939	392	71	2160	714	507	466	431	410	542	56	400	314	342	436	513	563	422	386	597	411	372	466	481	410	486	2107
1327	drob_pacrAB_2	12.2172222222222	373	512	517	805	673	499	203	893	704	438	763	712	39	385	417	440	673	431	2	976	1119	645	97	2925	367	442	568	641	526	314	330	635	745	520	303	590	830	591	510	392	379	594	582	461	241	628	1307
1328	drob_pacrAB_2	12.7719444444444	477	369	580	451	554	435	308	759	528	425	358	270	109	225	480	578	319	391	1	619	800	354	113	2510	554	518	454	641	634	575	259	380	591	547	537	406	598	462	369	428	808	235	345	367	237	485	1471
1329	drob_pmarRAB_1	0	8	0	4	61	2	3	0	4	23	0	0	2	1	0	1	48	0	5	2	1	0	0	4	3	4	0	0	1	0	0	5	1	17	0	4	30	0	21	0	0	2	1	0	0	0	0	0
1330	drob_pmarRAB_1	0.591944444444444	1	1	4	0	63	0	23	1	17	0	4	35	0	4	0	3	0	2	20	2	2	54	53	42	2	0	8	0	34	3	38	15	6	8	2	4	3	0	1	4	2	0	1	5	0	0	0
1331	drob_pmarRAB_1	1.14638888888889	2	0	23	2	8	0	2	0	0	3	0	27	0	4	0	6	44	40	0	0	0	57	5	24	0	0	1	2	34	0	3	1	2	1	0	49	58	0	0	0	0	37	1	29	30	37	2
1332	drob_pmarRAB_1	1.70111111111111	33	41	23	60	38	1	8	0	35	42	51	0	0	3	2	2	16	1	2	0	2	1	37	2	0	4	1	2	2	0	1	1	0	0	4	2	0	12	56	0	4	0	1	1	5	1	31
1333	drob_pmarRAB_1	2.25555555555556	35	4	0	58	15	84	33	0	3	5	34	0	0	26	9	0	1	86	6	22	33	0	0	8	8	31	6	49	64	48	62	76	1	19	60	51	1	0	1	4	0	1	1	37	69	0	85
1334	drob_pmarRAB_1	2.81027777777778	80	42	51	68	107	42	6	0	161	28	29	78	22	30	29	55	1	27	6	148	74	25	37	182	28	6	34	29	64	42	0	64	41	159	72	53	71	11	145	79	42	7	6	4	25	100	28
1335	drob_pmarRAB_1	3.365	5	49	136	31	48	346	1	7	127	130	219	209	36	36	162	51	127	21	3	71	72	43	70	85	92	0	14	71	181	52	21	60	62	111	194	55	3	29	210	169	178	28	118	208	0	119	45
1336	drob_pmarRAB_1	3.91944444444444	297	256	316	379	653	350	5	0	643	385	480	586	12	88	772	497	132	117	12	341	285	433	125	51	447	115	234	370	443	389	0	112	276	256	339	335	261	292	232	373	93	79	72	177	176	301	232
1337	drob_pmarRAB_1	4.47444444444444	911	832	836	968	1407	1253	62	91	1116	954	1071	1033	76	347	1848	1305	280	198	0	743	858	931	108	435	891	713	871	581	811	982	35	732	781	624	1016	577	372	589	792	1101	578	369	756	831	751	513	506
1338	drob_pmarRAB_1	5.02888888888889	1615	1272	1767	1499	3962	2746	120	154	2168	1943	2337	2891	20	692	4137	2446	495	1152	1	1336	982	1390	55	175	1461	1565	1579	1913	2221	2095	824	1297	1522	1630	1333	1469	1647	1392	1761	3208	1274	798	1364	1326	1081	1295	1166
1339	drob_pmarRAB_1	5.58361111111111	2149	1686	1645	2007	4776	3459	148	719	3714	3257	4195	2879	17	982	6864	3075	1198	1062	59	1629	576	2943	127	724	1704	2015	2089	2115	2790	2384	899	1441	2009	2559	2492	1730	1813	2175	3281	2728	1456	1074	1798	1788	2460	2293	1731
1340	drob_pmarRAB_1	6.13805555555555	2755	2200	2291	2706	4496	4357	174	1381	4212	2696	5115	3269	37	1671	5884	3809	1536	1863	38	2687	453	2724	201	1309	2519	2427	2361	2733	3296	3287	1471	2384	2785	2029	3304	3086	2613	2852	3071	3220	2270	2191	2771	2742	2261	2414	3301
1341	drob_pmarRAB_1	6.6925	2222	2336	2157	2112	2873	2723	298	2298	3032	2288	3570	2730	25	1391	4561	3096	1674	2372	66	2410	428	2684	246	2688	2320	2321	1888	1646	2640	1961	1394	1397	2613	2230	1610	1568	1784	2096	3090	2313	2213	2891	2185	1619	2101	2715	3636
1342	drob_pmarRAB_1	7.24694444444444	1673	1959	2123	1799	2391	2608	344	2670	2735	1655	2449	2490	124	1847	3569	2751	1786	1900	107	2308	680	3118	242	3285	2082	1529	1535	2374	2694	3025	1388	1844	2297	2161	2600	2247	2049	1823	2157	2737	1481	2041	2503	1811	2362	2266	3711
1343	drob_pmarRAB_1	7.80194444444444	1611	1504	2127	2034	2234	2368	822	3072	2732	1729	1916	2715	41	1724	2265	2055	1440	1556	2	2460	291	1854	237	3981	1673	1969	2126	1803	1894	2729	1112	1106	1838	2678	2486	1593	1599	1815	1595	1516	1654	1779	2069	1935	1695	2102	1972
1344	drob_pmarRAB_1	8.35638888888889	2353	1480	1839	1311	2023	1943	982	2551	2265	1848	1634	2140	1	1544	2315	1636	1600	1153	65	1953	354	1986	242	4262	1772	1348	1831	1897	1914	2340	1045	1271	1691	1506	1555	1968	1587	1208	1535	1883	1204	1374	2081	1728	1976	1411	2163
1345	drob_pmarRAB_1	8.9175	1861	919	1219	1293	1233	1846	1203	2728	1951	1102	2237	1655	1	1267	2142	1646	1613	1234	2	1979	1282	1704	142	4399	1531	1441	1577	1440	1393	1638	869	1232	1596	1848	1624	1892	1519	1695	1939	1453	1546	1484	1463	2189	1922	1504	2701
1346	drob_pmarRAB_1	9.47333333333333	1260	767	1130	1037	1721	1418	1931	2170	1712	1326	1333	1495	6	1656	2080	1469	904	1279	32	2308	1293	1495	63	5014	1347	1170	985	1261	1542	1307	752	1233	1591	1373	1612	1037	1801	1449	2065	1308	1160	1258	1134	1789	2039	1443	2589
1347	drob_pmarRAB_1	10.0277777777778	941	1118	676	945	986	1099	1937	2113	1286	1061	1287	1368	20	1344	1986	1422	1082	1168	3	1289	1691	971	193	3435	759	1086	776	701	1326	1079	1088	578	1232	804	1536	1157	1048	1471	1225	1166	1160	1349	1278	1027	712	1327	2718
1348	drob_pmarRAB_1	10.5822222222222	943	731	1044	692	1480	875	2763	2594	1327	667	931	1179	4	1101	1430	978	794	789	15	1227	1678	957	121	2969	1018	903	1049	860	906	709	709	712	1032	857	1032	718	1245	1240	946	1127	1066	561	960	969	691	919	2337
1349	drob_pmarRAB_1	11.1366666666667	1156	678	1083	1037	780	1080	2343	2531	1409	1254	1545	871	46	477	1524	900	609	786	37	1144	1385	772	146	3635	1051	768	768	524	815	1155	764	844	902	796	946	1126	1216	613	717	641	891	858	1390	1265	1388	899	2891
1350	drob_pmarRAB_1	11.6911111111111	882	1079	851	1160	926	803	2002	1921	676	1209	716	1030	0	600	999	1119	639	1059	14	1281	870	1055	133	3500	1057	1076	1082	995	1142	1149	1074	773	1214	1040	837	978	902	886	851	906	819	758	1019	1242	620	988	2332
1351	drob_pmarRAB_1	12.2458333333333	680	1019	735	879	898	1228	1406	1575	981	878	706	936	0	586	1207	1105	561	935	71	1292	802	1118	69	3670	1332	726	925	1158	782	934	897	755	794	1270	1290	1047	759	1007	967	992	482	1030	848	1105	740	681	2479
1352	drob_pmarRAB_1	12.8002777777778	689	1189	1244	980	1082	726	1264	1444	941	1156	722	829	5	356	604	722	643	1004	37	980	822	724	120	2752	1077	874	1384	1060	842	971	1110	804	702	1203	743	639	992	1090	968	803	975	720	1084	1144	1062	1304	2059
1353	drob_pmarRAB_2	0	12	2	0	26	0	4	2	46	3	0	2	1	0	3	1	0	2	1	4	0	2	1	0	2	2	28	0	25	4	0	0	0	0	3	0	1	0	1	2	0	2	4	1	2	4	2	2
1354	drob_pmarRAB_2	0.591944444444444	5	2	3	0	7	0	3	24	1	0	0	0	2	0	12	0	2	0	3	2	0	2	2	1	0	0	0	3	35	2	33	0	1	1	25	4	0	30	23	4	3	0	3	0	0	0	0
1355	drob_pmarRAB_2	1.14666666666667	0	1	2	0	1	1	1	2	27	49	4	0	3	3	0	3	39	1	0	38	3	0	40	3	4	35	1	16	79	6	0	1	4	1	39	0	0	5	0	2	1	2	2	2	33	3	1
1356	drob_pmarRAB_2	1.70111111111111	58	31	48	2	58	1	2	0	2	1	3	0	4	0	0	10	0	3	0	0	2	2	4	3	0	0	0	3	17	3	0	5	0	64	35	0	4	32	3	29	0	0	4	4	2	0	4
1357	drob_pmarRAB_2	2.25583333333333	3	5	0	86	0	19	111	2	48	8	47	65	0	3	43	3	0	60	0	0	5	1	1	44	68	2	0	5	21	0	69	0	43	2	2	0	0	5	35	21	0	45	0	56	2	27	39
1358	drob_pmarRAB_2	2.81027777777778	27	146	2	17	46	15	26	0	124	34	7	1	0	50	99	169	0	103	0	80	3	0	5	76	29	4	32	4	0	60	13	44	77	0	2	135	2	47	4	31	3	68	8	49	2	75	8
1359	drob_pmarRAB_2	3.36472222222222	58	37	2	68	256	104	3	0	121	0	352	19	3	0	240	100	86	69	0	83	33	19	37	46	22	99	187	5	72	62	33	57	129	106	52	30	7	83	161	4	78	113	66	112	0	15	14
1360	drob_pmarRAB_2	3.91916666666667	242	85	272	132	671	230	13	35	442	220	395	277	0	51	683	379	96	305	0	132	136	136	41	243	190	317	182	98	62	324	219	251	144	10	106	231	79	236	112	327	334	67	22	33	119	121	95
1361	drob_pmarRAB_2	4.47361111111111	1306	1242	627	845	1619	1391	17	90	1238	1031	1368	1522	59	110	1519	1400	70	455	2	135	181	973	111	156	704	776	754	972	669	1246	162	316	745	357	527	1030	298	862	1450	1025	348	136	595	622	671	706	22
1362	drob_pmarRAB_2	5.02888888888889	1551	1352	1201	1841	3523	2765	137	409	2145	2248	3516	2577	53	605	4488	2637	589	1174	52	1417	308	2447	168	392	1673	1522	1650	1419	2388	2435	681	1845	1965	1373	1782	1535	1449	1603	2807	1823	1625	1322	1710	1728	1235	1400	499
1363	drob_pmarRAB_2	5.58333333333333	1553	1709	1756	1722	4238	3758	176	1151	3860	2289	5987	2957	51	986	5674	3553	1786	1756	0	1790	755	2011	74	915	2026	1705	1665	1976	1912	2997	841	2158	2453	2314	2085	2096	1799	1769	3106	2233	1998	2044	2109	2060	1968	2046	823
1364	drob_pmarRAB_2	6.13805555555555	2067	2555	2171	1989	4924	3159	443	2330	3760	2970	4490	3394	17	1669	5888	3744	2094	2743	138	2131	322	2042	165	1361	2645	3000	2779	2175	2746	2567	2037	1883	3324	3036	3062	2909	2479	2835	2613	2473	2389	2887	2100	2749	2636	2143	2016
1365	drob_pmarRAB_2	6.6925	1806	2045	1594	2254	2980	2517	484	3074	3115	1968	2834	2843	36	2026	3570	2448	2560	2263	91	1864	116	2005	148	1846	2033	1716	1407	2472	2456	1948	1789	1602	2239	2251	1901	2167	1948	1809	2938	2380	1883	2163	2972	2163	1998	2033	2752
1366	drob_pmarRAB_2	7.24694444444444	1716	1833	1354	1784	2954	1918	788	3312	2822	1831	2308	2127	1	1569	2804	1852	1345	1744	51	2175	87	1429	185	2826	1527	2077	1101	2070	2105	1902	1576	1237	2688	2057	2089	1628	1757	1615	2583	2379	1715	1775	1441	1973	1768	1838	4372
1367	drob_pmarRAB_2	7.80166666666666	1519	1973	1772	1502	2224	1916	1199	2239	1898	1655	2475	1825	36	2036	2452	1976	1076	1662	18	1684	7	1820	33	3921	1827	1510	1419	1436	1537	1925	1103	1262	2221	1685	1783	1687	1448	1334	2125	1841	1077	1903	1463	1662	1745	1396	5958
1368	drob_pmarRAB_2	8.35638888888889	1011	1125	1767	2098	2195	1622	2379	3101	2007	1946	2205	1552	4	1868	1908	1542	1279	1851	16	1995	23	1694	112	3879	1395	1671	1578	1518	1586	1555	1263	1032	2110	1667	1767	1665	1251	1493	1785	1306	1427	1489	1278	1568	1578	1417	3794
1369	drob_pmarRAB_2	8.91083333333333	1562	1269	1460	1656	1326	1455	2555	2762	1956	1974	1590	1606	29	1405	2198	1408	1076	886	15	1323	133	1136	121	4258	1650	1401	1301	1034	1579	1387	703	957	1687	1575	1756	1242	1290	2136	1610	1554	1161	1410	1367	1261	1537	1407	3892
1370	drob_pmarRAB_2	9.46527777777778	1204	903	1575	1091	1183	1272	2065	2377	1428	1104	1187	1452	1	1384	1672	1300	888	1173	27	1733	235	911	172	4520	1337	1406	1255	723	1317	782	704	1035	1484	1153	1275	1096	1157	1412	908	805	988	903	1030	1640	1184	852	3558
1371	drob_pmarRAB_2	10.0202777777778	679	817	1127	547	824	729	1921	2393	1314	817	1396	864	24	1881	1132	755	999	1128	1	1163	225	848	172	3025	796	1346	1074	467	998	696	949	723	967	679	1063	932	1358	572	584	986	841	940	565	564	1040	639	2505
1372	drob_pmarRAB_2	10.575	707	686	577	922	1080	897	1682	1725	852	928	1674	809	135	1818	1191	349	617	886	0	985	443	627	239	4394	643	687	824	875	636	683	526	458	845	664	762	904	701	775	797	715	703	783	641	618	776	340	2110
1373	drob_pmarRAB_2	11.1294444444444	680	674	924	823	895	779	1162	2584	599	780	1145	476	3	954	1215	716	596	745	2	1316	242	710	103	3228	645	754	536	648	709	740	557	755	883	626	991	625	620	528	462	590	429	620	928	807	550	376	2489
1374	drob_pmarRAB_2	11.7033333333333	458	634	927	507	539	646	1535	2240	703	758	1369	818	22	970	783	686	451	809	39	982	259	614	146	3220	1111	512	814	841	675	450	851	703	573	1114	518	670	687	765	460	639	767	641	725	853	834	760	2010
1375	drob_pmarRAB_2	12.2577777777778	507	721	595	608	511	756	1566	2064	781	679	541	553	0	1357	803	711	323	757	0	1153	467	592	174	2454	642	807	372	704	865	937	586	744	701	686	584	572	1106	811	536	1034	753	757	875	436	635	435	1786
1376	drob_pmarRAB_2	12.8122222222222	683	756	730	859	789	460	1302	2134	753	1029	620	595	0	403	711	487	670	672	1	1062	726	522	216	2275	380	587	830	570	571	817	1047	895	579	693	865	613	730	862	591	702	789	861	694	688	585	481	1763
1377	drob_pmicF_1	0	2	46	3	0	0	3	0	4	31	0	1	0	3	0	1	0	0	0	3	0	0	0	1	0	0	0	0	0	2	0	0	1	2	30	2	0	1	6	0	5	4	40	4	0	0	0	0
1378	drob_pmicF_1	0.629166666666667	2	2	4	0	0	3	0	25	0	0	3	0	35	0	1	2	5	3	0	16	3	0	2	0	4	3	3	0	17	1	0	4	72	0	0	2	0	0	3	0	6	0	1	0	2	0	28
1379	drob_pmicF_1	1.18361111111111	0	3	35	1	0	1	36	0	51	11	3	3	2	5	0	0	0	21	0	1	0	2	0	0	5	0	0	9	0	2	0	2	4	0	0	0	54	0	13	1	3	1	0	0	32	3	3
1380	drob_pmicF_1	1.73805555555556	0	0	7	0	54	62	46	0	37	2	41	0	0	2	0	2	0	2	0	0	0	88	0	1	2	0	4	3	1	45	2	49	24	13	4	0	16	3	0	1	48	1	8	0	85	1	0
1381	drob_pmicF_1	2.29277777777778	2	14	32	2	0	0	4	0	0	49	0	0	2	52	27	6	0	0	3	0	4	13	3	0	62	2	0	32	4	0	14	0	0	21	0	2	0	4	4	0	15	4	0	3	1	2	0
1382	drob_pmicF_1	2.84722222222222	19	0	3	14	87	6	13	0	53	3	39	17	2	3	94	2	13	0	2	0	2	10	1	4	3	0	4	0	0	4	3	2	8	0	46	2	29	21	0	6	0	2	0	77	5	0	0
1383	drob_pmicF_1	3.40194444444444	1	31	1	121	86	125	69	65	39	2	28	81	2	104	188	0	0	0	0	0	3	2	2	90	3	46	22	45	46	17	5	0	87	43	46	0	67	1	65	8	0	73	0	15	32	87	83
1384	drob_pmicF_1	3.95666666666667	79	0	2	46	173	96	91	69	172	87	331	162	0	100	319	320	63	0	3	6	22	62	0	193	0	75	107	59	75	154	0	22	29	28	43	0	0	40	50	104	20	91	47	1	2	90	98
1385	drob_pmicF_1	4.51166666666667	143	155	324	320	839	585	69	147	695	285	951	520	23	93	943	776	88	99	0	122	32	126	0	13	202	247	86	303	261	200	4	53	327	208	314	408	106	69	375	247	102	131	200	297	156	283	34
1386	drob_pmicF_1	5.06611111111111	288	277	452	516	1454	729	298	213	1046	550	1361	669	1	101	1578	1222	57	64	0	303	144	283	0	124	283	432	256	145	577	1003	436	421	622	556	464	510	271	351	502	595	316	246	314	383	480	317	134
1387	drob_pmicF_1	5.62083333333333	622	705	468	241	1534	1166	357	319	889	1006	1809	1066	2	276	2227	894	83	404	15	600	64	508	10	222	409	600	631	547	1138	1103	592	769	444	524	696	407	491	445	613	850	292	274	551	624	405	431	210
1388	drob_pmicF_1	6.175	647	552	988	960	1829	1032	250	1055	1313	1608	2200	941	0	681	2430	1337	384	547	48	552	89	845	23	259	723	536	780	739	898	1236	998	499	753	668	886	924	743	727	1024	959	756	608	712	608	906	578	361
1389	drob_pmicF_1	6.72972222222222	629	730	817	586	1617	1006	863	1517	1247	1039	1706	1009	9	872	1992	1314	341	808	4	765	182	868	0	530	648	530	892	541	775	839	1126	498	719	334	691	337	887	749	1428	663	498	543	583	562	766	560	702
1390	drob_pmicF_1	7.28416666666666	622	614	534	742	1361	982	769	3828	1478	1152	1109	1131	36	430	1905	1565	391	775	31	644	82	964	86	351	882	1191	1030	673	1052	688	582	624	1020	982	384	1049	926	970	930	1053	688	527	975	932	516	727	778
1391	drob_pmicF_1	7.83916666666666	819	1344	812	993	1234	806	1451	3860	1375	1174	1832	1210	133	630	1481	1857	398	774	25	768	167	664	150	622	1433	847	960	1175	845	962	713	492	1208	1022	1101	713	1107	749	1320	1163	905	959	1246	1204	999	653	625
1392	drob_pmicF_1	8.39361111111111	420	755	662	733	962	1422	2195	3892	1420	1282	1433	1498	1	729	1274	1518	335	1198	50	807	443	821	5	654	793	922	578	1180	631	929	446	868	1151	828	910	708	951	751	953	1116	916	1141	915	906	756	790	698
1393	drob_pmicF_1	8.99472222222222	558	404	362	459	1323	917	2742	1981	1429	956	1368	1342	29	841	1385	1288	707	1176	3	718	412	920	19	487	318	525	662	872	496	651	760	756	947	965	716	1061	671	700	681	682	679	802	579	686	695	556	1188
1394	drob_pmicF_1	9.54888888888889	153	196	282	421	869	505	3711	2176	1170	741	982	796	0	502	728	1234	574	753	15	590	561	947	30	676	289	484	177	473	362	463	758	814	861	593	631	650	674	497	980	397	888	578	616	672	514	862	883
1395	drob_pmicF_1	10.1027777777778	161	198	335	424	549	298	4384	1953	1292	706	1513	528	0	385	543	747	494	471	38	388	600	461	98	1130	317	404	377	498	390	404	958	341	522	237	463	613	419	507	734	336	712	412	368	448	367	387	949
1396	drob_pmicF_1	10.6569444444444	136	401	399	258	483	452	3876	2618	766	203	482	573	0	595	718	620	471	310	137	197	1083	254	1	418	786	521	282	241	502	216	707	552	500	322	665	446	569	285	690	336	445	467	323	464	358	385	620
1397	drob_pmicF_1	11.2108333333333	360	217	298	218	364	321	4153	1901	688	588	601	392	1	522	750	425	464	188	223	400	854	67	44	986	475	361	297	501	473	358	994	438	540	332	469	460	453	527	706	661	560	316	396	253	501	244	790
1398	drob_pmicF_1	11.765	123	453	164	206	310	215	3473	1359	671	456	341	658	0	568	392	320	484	628	141	383	1028	118	77	335	631	384	244	549	587	583	906	420	248	414	283	353	536	448	394	532	675	437	413	197	213	815	391
1399	drob_pmicF_1	12.3188888888889	294	584	261	406	309	387	2579	1945	847	598	625	668	0	177	298	528	168	187	98	361	653	396	68	481	669	729	281	506	337	276	943	271	540	269	263	444	401	481	415	412	465	479	332	147	575	435	313
1400	drob_pmicF_1	12.8727777777778	293	758	287	363	287	661	2611	1575	738	239	492	712	10	152	314	350	359	167	276	147	698	364	106	326	779	545	476	927	263	495	735	668	333	407	393	398	310	379	463	404	491	679	323	308	241	264	321
1401	drob_pmicF_2	0	0	2	60	1	0	1	27	0	0	44	0	3	68	3	3	2	64	29	2	0	2	0	2	0	15	0	31	1	64	0	10	3	0	2	17	1	5	0	3	2	34	0	1	2	0	0	1
1402	drob_pmicF_2	0.628888888888889	5	0	0	0	0	10	0	0	2	0	5	0	2	20	0	0	1	7	0	0	5	0	10	5	24	0	23	0	2	0	0	2	2	0	0	2	0	2	1	0	1	0	1	0	0	6	0
1403	drob_pmicF_2	1.18361111111111	1	0	0	2	35	2	2	4	0	3	3	10	0	0	0	6	1	4	0	33	85	0	33	0	0	0	1	0	0	0	0	2	0	11	0	0	0	0	0	0	0	2	0	0	2	48	42
1404	drob_pmicF_2	1.73833333333333	0	0	2	0	23	5	2	46	1	0	4	0	0	43	0	0	67	0	2	0	2	4	0	2	0	2	0	42	4	0	3	3	0	3	4	0	2	1	0	0	0	1	0	4	0	1	2
1405	drob_pmicF_2	2.29277777777778	0	2	1	0	2	14	1	2	30	44	6	0	5	0	132	0	5	4	2	0	42	0	0	0	0	4	0	16	38	0	6	0	2	2	1	0	68	0	0	3	1	2	0	24	0	7	0
1406	drob_pmicF_2	2.84722222222222	8	1	3	0	30	1	1	4	12	0	83	0	0	2	29	44	4	1	0	3	18	1	13	176	1	0	18	4	0	0	2	1	2	0	2	5	1	7	0	36	2	34	3	4	4	4	0
1407	drob_pmicF_2	3.40194444444444	1	0	74	0	159	2	8	2	30	0	14	2	0	4	113	54	0	2	43	1	1	121	0	0	0	0	0	15	0	30	0	0	69	0	6	6	4	0	0	0	0	0	3	2	3	0	3
1408	drob_pmicF_2	3.95638888888889	13	9	0	0	104	68	6	31	2	49	82	4	0	20	221	111	0	131	0	1	4	0	0	0	3	4	0	1	12	1	0	1	3	47	63	0	40	39	7	0	1	0	0	49	6	31	22
1409	drob_pmicF_2	4.51083333333333	54	264	48	226	101	205	144	104	237	74	324	221	3	0	326	430	80	99	0	0	5	181	0	40	213	78	78	154	146	51	37	61	6	37	255	95	28	85	92	31	1	100	42	32	2	118	2
1410	drob_pmicF_2	5.06611111111111	304	437	192	104	1081	793	46	3	485	425	1053	841	18	46	2021	637	151	110	0	179	146	244	44	123	249	233	398	222	498	406	216	258	453	307	254	385	171	191	354	394	118	160	226	391	218	269	25
1411	drob_pmicF_2	5.62055555555555	339	543	176	472	1454	792	284	156	1438	641	1636	1165	0	24	2749	861	123	278	0	332	121	568	4	22	501	307	459	403	468	606	595	475	352	485	206	479	240	513	672	450	470	393	215	245	349	386	85
1412	drob_pmicF_2	6.175	337	520	468	590	1447	998	67	551	1236	398	2268	883	21	61	2166	1088	373	428	37	287	220	907	2	148	329	364	543	582	945	771	573	291	486	368	962	562	338	611	823	771	396	486	497	622	678	373	219
1413	drob_pmicF_2	6.72944444444444	799	912	456	407	1862	844	570	1121	1271	640	1862	997	0	49	2283	1496	380	568	61	557	0	583	17	118	393	419	571	649	605	735	811	382	754	411	651	695	416	801	882	520	497	636	415	715	677	523	215
1414	drob_pmicF_2	7.28416666666666	521	806	514	614	1820	917	683	2620	1387	684	1207	1219	48	35	1675	1281	591	645	3	509	18	693	8	141	632	726	803	353	705	957	601	560	963	385	614	493	601	672	1122	778	423	711	549	616	617	499	768
1415	drob_pmicF_2	7.83861111111111	519	623	324	756	939	903	839	3757	1418	819	1131	1057	4	0	1978	882	372	503	20	353	84	1050	2	221	522	527	804	403	902	665	915	1003	583	662	833	821	525	550	948	902	617	531	629	903	608	845	474
1416	drob_pmicF_2	8.39305555555555	580	628	686	532	1155	934	445	3567	1479	942	1366	1067	39	8	1708	1053	647	933	2	638	209	925	1	356	537	1009	814	676	1056	690	971	584	1108	885	521	953	695	958	779	833	397	943	468	647	828	708	841
1417	drob_pmicF_2	8.94777777777778	605	521	649	337	1100	908	450	2644	1146	884	939	976	80	323	1427	718	664	778	3	365	117	1009	28	328	524	940	673	517	542	611	1310	481	847	611	1050	813	648	626	637	620	744	793	417	911	473	551	1047
1418	drob_pmicF_2	9.5025	520	305	385	309	1034	639	484	2552	1202	812	880	1523	2	254	1363	1006	624	839	27	463	449	1348	29	433	842	449	790	424	532	822	1058	800	866	519	819	455	465	579	710	660	470	411	466	853	273	326	735
1419	drob_pmicF_2	10.0572222222222	117	258	360	321	841	523	914	2213	1037	870	624	1548	19	299	1415	658	579	258	2	461	628	845	23	459	657	181	223	327	224	314	720	765	641	290	518	231	662	543	255	343	374	428	392	878	213	286	504
1420	drob_pmicF_2	10.6119444444444	112	21	66	307	753	266	660	1839	752	390	934	1446	1	430	1402	158	851	867	39	586	935	840	32	269	441	258	210	335	300	629	642	657	139	191	257	297	671	199	560	336	232	120	266	734	198	237	459
1421	drob_pmicF_2	11.1672222222222	250	409	173	265	673	147	633	2142	918	236	448	1047	0	409	892	519	429	700	9	367	1827	628	38	345	427	349	254	351	407	282	983	504	270	320	355	422	385	350	357	495	348	210	240	314	200	281	352
1422	drob_pmicF_2	11.7405555555556	95	228	309	391	447	211	601	1872	554	353	319	1231	2	573	567	358	262	228	29	473	1566	329	64	560	380	214	326	541	289	414	964	478	269	191	218	266	346	382	449	229	273	260	209	214	291	312	497
1423	drob_pmicF_2	12.295	239	343	189	242	276	584	700	1888	505	573	379	827	5	831	514	288	183	148	2	351	1768	408	55	611	447	334	476	444	200	186	617	439	346	416	433	596	108	423	383	191	163	179	340	206	135	179	439
1424	drob_pmicF_2	12.8494444444444	153	250	166	253	137	274	513	1655	788	409	241	480	4	799	444	341	144	85	72	216	1315	231	4	565	301	237	295	468	108	365	561	343	493	267	519	305	339	221	464	512	130	180	235	332	231	188	366
1425	drob_pompF_1	0	3	51	81	1	14	30	44	47	0	44	0	2	1	41	1	2	0	49	2	33	0	36	17	4	1	0	23	3	3	1	0	3	0	56	4	0	4	15	0	0	0	0	37	48	8	53	0
1426	drob_pompF_1	0.641111111111111	61	3	86	92	22	42	57	34	26	37	0	6	33	13	27	0	5	38	7	80	37	0	0	120	113	60	9	21	21	5	124	3	2	2	80	41	125	3	98	33	0	0	49	6	27	4	73
1427	drob_pompF_1	1.19583333333333	107	42	53	45	90	27	25	0	37	54	34	70	1	27	106	19	2	39	43	65	11	0	0	0	49	45	56	44	41	0	43	120	29	4	30	17	102	56	79	93	75	26	13	23	89	79	58
1428	drob_pompF_1	1.75027777777778	61	1	106	1	0	25	22	0	60	133	0	127	74	52	25	2	38	56	0	83	88	36	138	2	35	0	112	69	33	45	3	5	49	9	0	0	28	38	96	44	20	149	2	42	86	41	14
1429	drob_pompF_1	2.305	60	74	127	87	177	12	0	73	67	92	29	2	0	38	0	25	119	0	37	79	4	36	0	44	236	60	73	46	24	34	26	1	2	32	26	145	92	166	60	37	56	27	43	5	106	173	36
1430	drob_pompF_1	2.85972222222222	7	136	97	86	175	40	52	37	260	199	22	102	41	60	0	172	132	29	0	56	9	0	44	290	293	7	44	52	41	107	3	98	121	61	12	70	83	48	21	105	3	115	229	72	124	68	103
1431	drob_pompF_1	3.41416666666667	106	152	229	184	196	151	0	0	162	246	261	148	0	61	48	243	125	147	1	118	96	80	57	198	70	117	120	165	243	129	19	142	27	95	159	50	26	231	61	223	35	161	238	202	42	139	228
1432	drob_pompF_1	3.96888888888889	740	341	379	510	615	510	22	95	719	393	293	370	4	84	416	408	146	182	0	333	66	408	69	242	393	553	367	176	365	291	253	150	264	177	149	199	274	382	344	152	149	279	188	265	272	341	180
1433	drob_pompF_1	4.52388888888889	2311	2655	4630	1874	1778	1778	96	7	912	1189	1435	869	0	177	1526	876	101	265	37	737	1	1472	183	457	2017	2249	762	615	834	1076	176	583	383	418	391	663	917	812	891	457	505	763	918	726	535	708	267
1434	drob_pompF_1	5.07833333333333	13833	14313	14798	12512	13218	14295	253	273	12541	13249	11545	10210	17	577	5794	11499	335	1240	93	9194	229	11752	36	746	13061	13436	12583	9801	10102	9709	1813	6011	6550	7780	6597	8101	5427	7093	9062	8233	1723	4719	6851	8476	8750	9791	795
1435	drob_pompF_1	5.63305555555556	18404	17720	22056	17978	23013	20821	607	700	24734	20590	20667	20240	157	2456	18477	14870	695	8769	267	13579	362	18266	278	1029	16191	21713	17923	17885	17329	17304	7980	13611	18876	16131	17531	18213	11936	17281	18579	15912	9560	15211	14092	16849	16116	16927	1588
1436	drob_pompF_1	6.1875	23403	23510	28105	24011	21877	26443	473	1156	37930	26791	30147	25179	415	5277	24772	19745	1789	15013	504	16168	412	26330	299	1465	21316	25516	25890	26582	22154	21722	9867	17476	19760	20686	21198	18553	16509	18985	20661	19178	14656	19268	16131	17784	21880	25551	10116
1437	drob_pompF_1	6.74194444444444	20355	21412	24339	24884	24262	26183	924	3990	35386	30914	28864	25916	399	8162	27466	21321	3851	16816	586	19059	953	23804	680	6116	22223	24396	26632	26438	25789	26932	13990	19529	27134	25097	26583	23879	19734	22218	23386	24459	18509	23595	22439	24761	26712	24789	24710
1438	drob_pompF_1	7.29638888888889	22397	20984	28361	21110	21311	27384	1342	8570	30348	25744	19669	21933	530	10895	23681	22564	8990	18695	538	22422	460	30214	618	9096	20570	24754	25472	25589	23929	24736	17151	14011	22800	18865	18981	19426	19149	21886	18992	17050	19665	18359	21260	21379	22659	24365	35665
1439	drob_pompF_1	7.85138888888889	21807	19354	26213	19940	20850	25355	1795	13379	20578	19946	15014	21145	400	12757	20397	20332	12309	16047	593	26009	220	28809	565	19565	20033	21646	24560	22812	20202	22100	8165	13916	21940	19731	20770	20461	18619	19331	17247	20299	17801	18766	25368	24564	23529	23092	32121
1440	drob_pompF_1	8.40583333333333	22652	22223	28679	24555	17803	26490	3097	14376	17396	22757	14790	20353	594	17235	17784	23072	14234	17326	689	27603	464	31684	441	28864	21221	26269	26987	25246	24283	22903	8317	10609	20350	20755	21282	19487	17932	19216	18850	21931	16642	19291	24050	23127	22690	24586	34655
1441	drob_pompF_1	9.00694444444444	27141	23992	33279	27412	19944	34251	4020	14195	16373	27649	14492	24192	291	14274	19273	26601	12530	17436	504	30874	685	33596	876	45844	24741	27512	30698	29666	28403	27739	6312	11303	27273	25871	23098	25321	20537	23834	21950	25283	17089	18852	28954	29168	28387	29623	23242
1442	drob_pompF_1	9.56138888888889	29717	24960	35912	30631	22682	34865	4133	11765	16507	29599	17847	28703	502	14933	19797	28239	14466	19919	1056	33144	677	33618	841	41044	25789	32974	31773	30625	31743	31229	6458	12134	31564	29594	29863	26149	25828	32057	27560	26733	20031	24430	30371	29469	31808	32268	23995
1443	drob_pompF_1	10.1158333333333	25571	18776	33769	22289	25125	34358	4608	8632	18039	26966	18867	25287	527	15926	18750	27837	14553	22660	706	29132	741	30033	983	52206	16227	31683	27350	31614	30928	29311	6853	11004	36333	34300	27056	30165	25262	30900	24634	23710	21531	26648	33574	33202	29447	28851	28249
1444	drob_pompF_1	10.6702777777778	14715	14572	20179	15745	27027	28874	8520	7287	18122	17270	18018	21881	448	16210	20246	24162	15171	24093	421	27236	500	19669	902	53916	12891	16604	16742	16687	17335	16913	5892	10824	23501	18306	20065	18939	23367	18181	19739	19460	21846	27010	27537	21745	17589	16198	29287
1445	drob_pompF_1	11.2247222222222	13132	13316	17369	14108	29904	18314	8407	6445	17709	13145	20594	13871	274	15632	21486	17441	16906	27793	601	22280	575	14801	857	38902	12114	14239	14750	16145	14568	14570	8587	9221	16411	13892	14191	13623	15702	14769	14003	13426	19751	14920	17750	14852	12725	12725	33539
1446	drob_pompF_1	11.7791666666667	14419	13824	17533	15536	30555	15065	7479	6092	19082	12833	18631	13713	160	14900	17627	14299	17305	17580	174	18705	549	14780	556	44439	13903	14584	14210	13615	14672	14512	7778	7600	13702	13819	14332	13648	13116	13573	14517	13054	14000	14104	17060	17329	13943	12999	29377
1447	drob_pompF_1	12.3333333333333	15001	14622	15613	15858	20418	15157	6575	5980	16084	13480	16651	13711	283	14210	17249	13608	20649	14058	477	16660	208	13958	544	35869	14228	13784	14232	14283	15255	14015	8457	6404	13386	13861	13484	14514	13992	14622	13321	14369	11010	12964	15663	15051	13961	13512	18991
1448	drob_pompF_1	12.8877777777778	13684	14216	14963	14585	19664	16391	5481	6146	12512	12922	13096	11227	307	11907	16504	12983	22878	14238	272	16647	81	13874	688	29832	14161	13151	14762	14799	15767	14663	10458	6768	13508	13396	13630	13430	14894	14104	13376	14406	13703	14530	16358	14713	14214	13936	16498
1449	drob_pompF_2	0	3	0	0	48	0	8	0	6	14	11	47	33	5	1	64	1	1	5	20	0	0	29	34	17	9	0	1	1	2	3	0	1	57	75	4	0	0	7	30	54	5	1	1	1	3	4	2
1450	drob_pompF_2	0.641111111111111	131	17	37	76	2	87	85	2	75	61	111	37	46	80	41	0	35	52	8	1	15	2	41	2	76	41	40	84	3	0	65	2	34	1	131	0	22	109	129	20	56	22	36	33	59	23	3
1451	drob_pompF_2	1.19583333333333	113	133	51	84	43	0	25	19	25	52	115	74	73	54	62	118	14	90	24	29	50	75	3	136	121	13	4	164	29	21	56	42	16	70	6	108	0	22	0	1	2	10	34	20	79	61	85
1452	drob_pompF_2	1.75055555555556	43	52	19	13	28	106	22	29	44	85	59	38	42	56	39	44	53	2	0	6	67	50	116	93	2	0	4	33	98	0	58	4	75	162	66	91	6	116	67	4	1	235	82	61	83	0	16
1453	drob_pompF_2	2.305	102	50	103	5	110	67	68	0	99	151	90	93	0	0	168	0	70	34	0	0	4	0	58	128	107	56	43	53	31	174	0	76	97	27	50	15	20	153	78	39	110	6	17	40	175	2	34
1454	drob_pompF_2	2.85972222222222	172	128	107	51	84	95	146	0	224	247	120	107	41	1	109	32	55	113	27	99	48	24	169	47	153	51	51	30	44	84	60	156	51	73	38	27	135	26	66	45	45	0	94	28	115	101	90
1455	drob_pompF_2	3.41416666666667	302	300	196	126	199	143	0	51	349	400	104	230	0	19	152	226	134	80	3	3	42	167	37	181	147	74	136	142	128	155	63	183	146	44	298	130	0	171	391	138	86	58	8	151	200	126	190
1456	drob_pompF_2	3.96861111111111	581	476	366	477	317	421	99	9	703	1013	603	422	2	21	659	200	328	220	51	243	56	435	37	169	313	146	321	303	190	226	140	343	518	481	288	537	269	243	235	364	215	441	122	153	322	459	112
1457	drob_pompF_2	4.52305555555556	2221	2636	1591	1151	944	1822	32	188	1174	6741	1729	2595	55	19	1750	1240	662	366	0	522	29	1802	42	137	3750	997	1042	612	851	963	368	316	875	1536	1639	2158	570	1196	909	751	547	347	453	872	1355	2060	482
1458	drob_pompF_2	5.07833333333333	13990	15034	12382	12533	6991	17678	243	356	19325	23531	18452	17280	45	204	15299	16082	526	3753	196	5458	117	16623	266	295	16066	11691	14921	7727	10008	10087	5514	7044	14682	17174	16953	15711	5357	13861	14770	12155	6659	5649	9119	12453	14453	17100	594
1459	drob_pompF_2	5.63277777777778	19834	22997	19655	22074	22946	23408	389	901	33355	25293	41305	25952	371	462	28616	24251	1451	16609	236	13213	333	24026	254	765	21952	19651	21482	21001	20324	22417	12850	19101	23365	26517	25156	27785	10948	23118	21394	19391	18457	15583	20083	20423	21273	24784	1111
1460	drob_pompF_2	6.1875	27644	23489	26419	25565	26950	28777	719	6134	45359	33659	38318	28721	362	449	26960	29092	9508	21506	511	17521	623	24696	289	1213	25832	25667	28721	24176	26931	27828	18766	21559	30352	33219	28485	33765	19172	28678	29723	27221	21719	21306	23787	26538	26616	28790	5104
1461	drob_pompF_2	6.74194444444444	22960	21515	26285	23660	33379	21620	1445	12138	35922	24396	33024	22265	89	541	24732	21414	17389	23047	686	19136	421	19362	586	1775	21171	23681	24216	26479	24989	25377	22249	22218	27651	26365	27191	25958	19083	24552	26133	25235	26649	24602	22992	24270	22747	20549	10399
1462	drob_pompF_2	7.29638888888889	27233	23745	25450	24388	23718	22708	1532	25398	22941	23716	22568	19731	265	716	21943	23927	23247	19186	691	18614	558	21568	507	1989	21923	23265	24421	23001	26383	24548	16253	19787	29384	30215	25973	26434	19499	25051	28001	24787	17456	17489	21111	28774	24503	25094	27490
1463	drob_pompF_2	7.85083333333333	22690	21381	20616	22782	23114	22005	1232	20809	16734	21824	17610	18180	172	545	18100	19375	20562	19096	623	21864	415	19738	909	4534	22892	20608	22544	20058	23007	22587	11582	14640	24765	26867	21664	21586	16972	22810	22524	21879	16652	17790	21522	24709	20853	23688	47073
1464	drob_pompF_2	8.40555555555555	24179	21690	24514	24587	18850	22231	2060	21686	17668	24001	14785	19930	420	304	17407	17963	19899	16751	447	23475	359	21745	682	5188	23065	21881	24505	22256	22646	23289	11539	14463	25772	25999	23742	24346	14493	24922	24564	23809	16309	18476	21909	27409	23680	25505	61816
1465	drob_pompF_2	8.96	29995	26768	26696	28980	21959	25370	1559	16478	17014	28353	14381	23644	496	746	16044	23941	16530	17510	367	26589	840	24267	587	9287	24095	25612	28288	24312	29233	27511	10230	14629	30698	29313	27949	29542	16204	26057	28245	29135	21426	19693	26733	30828	28407	29922	68843
1466	drob_pompF_2	9.51472222222222	34115	29012	33196	32493	23226	27460	1158	12833	18033	27707	14865	26313	514	661	15611	23591	15708	22830	595	29116	577	27198	799	15346	27788	27029	27088	28586	30676	30338	9584	14038	32428	33224	32414	31384	14655	30899	27293	28320	20291	21583	30021	33049	30077	33344	51304
1467	drob_pompF_2	10.0694444444444	31817	25825	31998	31020	22289	30456	1308	11838	15658	23375	15194	22555	230	509	14833	25665	17717	22510	607	29625	477	21706	663	23443	25359	30111	29352	28001	31815	28640	8884	10357	28590	29475	27438	27448	15165	30788	24668	27120	24458	24992	32337	31591	24120	31610	40356
1468	drob_pompF_2	10.6241666666667	26955	17350	22958	17421	25229	22655	1747	12153	19276	15839	17072	20020	264	1990	16286	22180	18313	23779	496	30816	663	13493	776	37007	13839	15569	14510	17131	20407	16247	8533	9409	20228	22040	23446	20766	13586	18358	19238	17569	24975	28011	22882	24739	14129	16584	37396
1469	drob_pompF_2	11.1794444444444	18633	14473	16384	15026	25584	15575	948	12850	16416	14101	18269	13559	333	3372	17859	15402	17999	24588	588	31829	392	11632	484	54356	13118	13875	13089	12866	14476	13495	8641	9573	13637	15918	16192	14499	14729	15785	15421	14596	17826	16001	17749	16284	13245	13543	35399
1470	drob_pompF_2	11.7525	18377	15115	16855	12492	26022	14867	1574	11743	16017	15420	17964	12917	524	7655	16604	13030	19310	16201	380	28947	249	12316	766	77547	11940	12998	13225	13104	14524	14961	8172	7729	13907	15573	15199	14844	13475	14730	12483	13717	14167	14606	16676	13766	12948	13273	26128
1471	drob_pompF_2	12.3077777777778	17158	15700	15967	14842	26789	14014	1356	10436	14379	14709	17229	14798	246	15875	17032	12922	19830	13910	559	27961	413	12683	633	86291	13620	13576	13799	12132	14328	12066	9249	6856	13533	15807	15025	15385	11741	12834	14125	13210	14692	14357	16957	14564	12885	12873	21470
1472	drob_pompF_2	12.8622222222222	19192	14302	15464	14328	18768	14765	1639	9254	13195	14298	16287	14927	377	15314	15019	14307	19001	13954	443	23984	355	11868	755	79200	15196	13830	14094	11941	13591	12661	10419	6144	13615	13960	14141	16172	11034	13257	15027	13083	12942	12819	14973	15856	12593	12945	16904
1473	drob_prob_1	0	0	1	8	46	6	0	0	0	43	0	36	0	0	77	0	0	4	3	1	1	1	2	1	0	2	1	0	6	0	0	2	1	5	1	0	3	0	4	46	0	4	0	0	0	28	46	1
1474	drob_prob_1	0.616666666666667	1	0	7	0	0	3	0	18	0	106	25	0	2	0	45	3	0	1	0	2	1	0	0	0	4	0	4	1	1	0	3	4	0	0	0	3	2	4	2	5	45	1	5	38	1	0	1
1475	drob_prob_1	1.17111111111111	0	2	0	3	0	19	23	0	0	21	0	2	1	5	2	0	2	4	0	0	58	1	0	0	1	2	0	2	0	0	2	1	0	0	45	58	0	0	0	0	27	0	1	2	0	3	0
1476	drob_prob_1	1.72583333333333	71	30	3	0	14	2	2	1	1	0	6	40	58	2	3	91	0	22	3	0	39	2	0	5	28	0	4	2	0	4	0	2	10	0	3	0	2	4	2	2	0	2	5	50	14	13	17
1477	drob_prob_1	2.28027777777778	3	1	29	1	4	98	1	28	3	3	0	1	15	2	0	1	4	28	5	16	0	1	0	9	2	1	1	2	0	4	2	1	0	0	0	0	2	0	15	33	0	0	2	2	1	0	0
1478	drob_prob_1	2.835	13	1	0	0	0	5	2	1	0	2	0	1	1	0	0	0	4	0	0	0	0	1	6	58	0	0	0	0	0	0	3	0	45	2	35	0	1	2	32	0	0	3	1	0	1	2	92
1479	drob_prob_1	3.38972222222222	1	3	4	0	0	65	4	57	1	2	0	0	1	9	2	0	4	0	0	2	0	27	0	12	2	0	3	4	0	3	0	6	0	0	94	0	5	0	3	0	40	3	33	0	0	0	2
1480	drob_prob_1	3.94416666666667	3	3	2	3	1	0	3	2	0	18	0	0	0	0	0	2	22	2	2	5	0	0	0	0	0	4	0	0	1	0	0	2	13	0	0	5	0	7	3	1	5	2	2	1	3	0	3
1481	drob_prob_1	4.49916666666667	3	0	2	0	4	37	41	0	100	0	8	3	0	4	59	0	0	30	0	2	1	6	23	10	4	0	36	0	41	3	1	4	0	3	6	48	0	5	54	0	0	2	1	3	0	0	1
1482	drob_prob_1	5.05388888888889	9	36	99	12	68	19	0	1	73	105	77	19	3	0	42	97	0	59	50	0	2	64	9	51	2	29	18	42	24	32	0	0	0	2	0	0	22	0	35	73	0	0	75	33	21	55	0
1483	drob_prob_1	5.60833333333333	166	39	85	194	241	106	0	4	406	211	424	10	4	2	245	145	0	5	1	170	4	133	42	38	145	188	115	100	162	44	3	128	288	179	110	18	101	157	191	91	0	0	128	112	324	44	42
1484	drob_prob_1	6.16277777777778	171	208	408	221	113	354	6	0	934	539	387	269	2	117	245	398	103	65	1	133	12	104	0	40	127	287	225	256	419	288	141	145	288	215	323	285	149	231	190	122	252	132	256	175	201	61	70
1485	drob_prob_1	6.71722222222222	238	285	239	442	242	362	48	110	498	454	563	450	0	184	295	408	35	231	0	168	4	647	0	75	286	418	382	323	326	327	98	350	483	366	214	343	203	480	228	575	99	292	261	372	527	438	194
1486	drob_prob_1	7.27166666666667	712	958	728	556	991	684	22	394	856	861	379	789	1	156	348	390	120	160	2	272	3	752	2	68	408	767	592	740	729	885	496	98	567	840	491	410	485	250	412	954	152	352	452	423	916	736	104
1487	drob_prob_1	7.82666666666667	1574	1080	1684	840	1087	1143	136	627	1363	1239	944	1084	0	81	659	1328	155	240	0	423	68	1094	0	143	1646	1432	1483	1395	966	1230	607	989	1174	1270	1003	652	513	930	1153	1894	306	532	966	1296	1375	1312	398
1488	drob_prob_1	8.38111111111111	1454	1698	1218	1392	967	1615	47	750	1752	1277	737	1608	14	311	1149	1167	230	845	47	828	106	1692	46	147	1242	1422	2008	1757	1889	1900	555	1035	1863	1772	1332	1199	1169	1702	1327	1346	1045	1174	1649	1758	1942	1789	610
1489	drob_prob_1	8.97138888888889	1189	815	1590	1118	1181	1203	221	1370	2637	1980	1179	2187	25	206	1264	998	209	1011	58	858	79	1083	0	254	1262	2073	2088	2210	1745	1280	758	1240	1829	2063	2127	1808	1311	1324	1380	1327	1361	1844	1635	1837	1591	2090	935
1490	drob_prob_1	9.52833333333333	1018	1120	798	798	1114	1226	242	1045	2685	1679	1082	2356	14	583	1115	1379	325	1425	137	983	35	890	2	542	849	1127	1259	1123	1322	1622	1323	1625	2894	1522	1635	1338	2067	1445	1241	785	1509	1751	1734	1530	1528	1408	1377
1491	drob_prob_1	10.0827777777778	771	916	1272	902	1275	904	264	1245	1876	867	2051	2898	79	833	980	1318	1417	1316	2	1393	90	1235	1	554	1028	859	1084	578	768	860	1138	1038	1461	947	1737	1264	1740	1051	975	778	844	1051	1449	966	1047	935	1373
1492	drob_prob_1	10.6372222222222	1445	1030	1242	1124	1520	805	533	1293	2868	1301	1294	2309	128	1078	1071	953	777	1050	81	797	190	1066	72	490	991	875	1193	1317	1131	855	1349	1538	1011	788	949	1439	880	998	1160	853	715	839	1159	1065	1470	1126	1140
1493	drob_prob_1	11.1916666666667	1136	1175	1209	975	1307	1066	417	1254	2558	1371	1372	3124	33	1021	1514	1433	953	794	15	640	81	868	0	302	697	948	1544	1332	1302	1284	1503	1823	1337	911	1291	1308	831	891	683	972	1334	977	1085	1352	1043	1544	1340
1494	drob_prob_1	11.7461111111111	1012	1198	1126	996	978	858	801	1147	2946	1609	1641	4045	29	1316	1482	1028	1625	1071	50	1022	168	1137	14	525	1037	1194	1223	1271	1007	1247	1893	1474	1249	1213	826	1515	1276	1350	1113	973	908	1154	1508	1180	1084	1364	1478
1495	drob_prob_1	12.3005555555556	1512	1370	1322	1232	866	889	1574	1663	1932	1901	1037	3690	2	1227	1658	1202	877	956	32	1341	125	1810	31	462	1164	1478	1045	1386	1173	1110	1237	2194	1224	1488	1323	1112	1007	1362	852	1239	1195	1058	1146	1973	1197	1658	1105
1496	drob_prob_1	12.855	1092	836	1169	937	717	1013	1084	2121	1705	1473	1096	4172	28	1038	1043	1327	562	1071	61	1387	206	1006	48	524	1150	1233	1469	1839	1161	1489	1538	1557	1313	1490	1346	1151	1411	967	1379	1100	1176	1148	1560	1251	1441	1850	1065
1497	drob_prob_2	0	0	0	0	0	1	0	18	0	2	2	0	0	44	1	0	3	0	0	1	0	0	2	2	0	2	1	0	0	0	1	1	0	0	1	3	0	3	0	2	0	1	1	14	3	1	4	2
1498	drob_prob_2	0.616666666666667	2	0	7	1	0	2	1	41	35	70	2	2	0	22	2	2	81	53	3	2	3	0	0	22	0	0	1	4	1	0	0	7	1	0	3	13	13	1	1	1	1	2	2	3	2	3	0
1499	drob_prob_2	1.17138888888889	19	2	1	5	1	1	0	1	1	0	23	0	0	4	0	2	4	0	4	8	0	5	0	0	2	26	1	0	4	1	0	2	5	3	1	0	0	2	0	6	2	0	1	2	1	2	1
1500	drob_prob_2	1.72583333333333	1	2	1	0	0	14	4	15	6	2	4	4	0	7	36	0	6	0	5	0	5	2	6	4	2	1	0	2	3	2	1	1	1	2	1	0	2	0	5	4	0	4	0	59	1	34	6
1501	drob_prob_2	2.28055555555556	0	0	0	0	2	2	3	1	4	0	2	0	35	3	10	6	4	0	0	0	1	0	2	0	10	12	1	4	0	0	0	3	0	4	0	3	1	0	17	0	4	27	1	2	67	31	0
1502	drob_prob_2	2.835	0	8	0	2	1	33	37	0	4	0	0	2	0	2	31	37	4	3	3	2	0	1	0	3	6	13	43	43	0	6	3	2	0	0	0	2	2	36	20	0	7	3	4	1	2	1	3
1503	drob_prob_2	3.38944444444444	0	0	3	0	0	1	0	1	5	0	4	0	41	0	2	6	0	18	1	2	0	1	0	1	1	0	0	1	25	3	3	16	4	2	2	0	0	1	0	4	1	2	3	1	32	1	5
1504	drob_prob_2	3.94416666666667	4	0	4	3	3	0	2	0	2	1	2	0	1	0	49	0	1	3	2	1	2	0	3	0	24	0	56	0	0	0	0	15	17	0	0	2	2	0	2	23	2	1	0	0	60	4	1
1505	drob_prob_2	4.49861111111111	1	0	2	17	0	8	2	0	151	40	49	0	4	0	2	20	79	3	3	2	0	0	0	27	1	51	2	3	4	2	22	26	0	11	0	4	25	27	8	15	0	27	59	3	16	1	3
1506	drob_prob_2	5.05361111111111	76	216	156	38	57	110	1	0	103	392	175	94	0	1	62	136	14	215	0	39	50	61	0	3	69	53	85	29	7	162	67	128	125	253	86	68	155	69	108	173	1	53	2	21	159	94	0
1507	drob_prob_2	5.60805555555556	133	97	73	225	224	169	39	2	930	261	494	349	1	145	485	102	1	64	2	130	8	141	19	2	103	149	50	118	308	213	15	189	291	264	231	61	239	298	348	62	268	243	180	216	185	179	33
1508	drob_prob_2	6.16277777777778	532	143	546	263	340	627	0	89	1221	299	620	657	0	267	268	367	69	200	0	187	54	574	42	1	183	113	489	314	257	60	117	125	351	147	175	362	640	421	480	338	174	329	220	332	285	282	1
1509	drob_prob_2	6.71722222222222	1091	730	737	614	934	1250	95	235	1191	645	1096	1037	90	109	706	987	204	431	2	291	13	1381	48	68	799	162	745	692	1007	801	706	471	951	903	639	517	556	999	1071	931	347	382	472	587	1326	451	220
1510	drob_prob_2	7.27166666666667	1289	1513	1011	1160	1123	1563	0	728	2446	1459	1245	1438	23	303	903	1414	121	1277	0	744	18	1711	0	91	1172	1047	1289	1812	1469	1160	561	628	1266	1743	1182	1094	1220	971	1312	1736	1063	879	1274	2109	2081	1560	454
1511	drob_prob_2	7.82638888888889	1321	2008	1534	1552	1196	1565	283	1346	3516	2521	1605	1598	23	633	1399	1538	484	2141	0	792	82	2950	0	152	1240	1064	1411	1466	1415	1475	805	1357	2087	1888	2160	1197	1931	1627	1808	1762	1184	1198	1804	1942	1959	1550	611
1512	drob_prob_2	8.38083333333333	1276	1825	1331	1658	1279	2008	140	1099	3529	1682	1460	1911	35	828	1132	2374	968	2484	1	971	129	3067	26	230	1415	1478	1485	1566	1958	1651	1181	1350	2089	1836	1987	1781	1846	1575	1569	1683	1401	1533	1499	2042	2395	1698	554
1513	drob_prob_2	8.93555555555555	1726	1007	1512	1491	1520	2144	91	1067	3692	2656	1518	1671	45	1289	1344	1702	1010	2534	57	1382	33	3351	46	262	1359	1401	1591	1594	1779	1432	1950	1717	1662	1733	1753	1549	1717	1536	1616	1999	1657	1376	1633	2813	2781	1110	667
1514	drob_prob_2	9.49	1370	855	1376	983	1208	2162	414	1187	3115	2115	1551	1302	0	1259	1203	1595	791	2652	48	1390	36	2695	0	340	753	1371	1673	886	1163	934	1906	1182	1464	984	2143	1444	1591	1555	1504	1005	1504	1161	1000	2387	2710	642	763
1515	drob_prob_2	10.045	1080	1122	893	736	1260	2088	351	2291	3300	987	1374	929	43	1320	1357	459	1318	2167	76	1355	71	1947	0	468	582	849	1003	759	705	1009	1394	1410	837	1043	795	1178	1216	1093	710	917	643	460	963	2307	2563	762	1150
1516	drob_prob_2	10.5997222222222	754	958	1144	877	1495	1102	401	2351	3211	1179	1953	809	3	2178	1648	590	1132	2225	0	1567	1	1336	45	434	572	1049	1160	746	650	1053	1513	1639	528	861	892	1445	880	961	859	703	998	944	907	1282	1191	1046	1035
1517	drob_prob_2	11.1547222222222	680	1048	693	1169	1275	698	514	2579	2983	1567	1668	736	101	2151	1173	813	677	1141	37	1350	11	947	16	258	791	985	1231	782	813	1401	1616	1624	1392	833	1236	918	896	660	1143	779	942	1017	959	983	1133	821	760
1518	drob_prob_2	11.7280555555556	936	894	1144	706	849	919	402	2676	3105	1758	1599	997	33	1218	1935	814	734	900	0	1041	16	1154	43	473	1088	590	1037	834	950	1179	1478	1607	1239	1275	1338	1119	796	1143	784	601	893	1095	1057	1248	1233	1180	834
1519	drob_prob_2	12.2825	1375	1317	1171	1054	698	994	731	2488	2719	1362	2162	1145	0	1448	736	1057	634	1126	3	816	0	1484	0	416	1436	1274	1120	1144	1281	858	2276	1511	728	1340	1121	1396	1051	1651	1021	722	678	632	965	1198	1372	1011	966
1520	drob_prob_2	12.8372222222222	1385	1513	874	1371	1126	1586	532	2944	2235	1088	1340	1445	2	1242	539	1057	885	1101	160	1148	41	1190	101	690	1023	1144	1049	1183	886	1359	2069	2027	1438	1592	704	1203	1542	1190	972	1051	984	1125	1457	850	1246	1542	638
1521	drob_psoxS_1	0	23	9	0	40	0	3	0	2	3	0	0	0	6	1	30	0	6	1	12	1	2	0	13	4	1	1	0	2	0	0	0	79	0	51	2	0	0	0	0	46	0	2	5	0	2	4	2
1522	drob_psoxS_1	0.604444444444444	0	1	1	0	1	0	73	0	0	31	10	72	3	0	0	2	0	4	1	0	10	46	4	0	0	0	59	0	10	44	0	0	0	0	0	0	3	120	0	1	3	0	2	13	3	0	10
1523	drob_psoxS_1	1.15888888888889	29	39	3	0	2	43	71	19	2	1	0	21	1	0	49	13	21	0	1	52	22	24	37	6	1	13	42	14	0	62	40	37	28	2	33	0	0	0	59	0	13	2	19	18	0	1	69
1524	drob_psoxS_1	1.71333333333333	47	5	0	2	96	53	67	4	0	59	0	3	0	4	43	2	4	31	25	1	84	0	0	8	0	4	69	8	19	0	0	3	0	1	3	10	29	0	3	8	1	1	0	0	3	29	84
1525	drob_psoxS_1	2.26805555555556	0	1	3	22	4	44	2	2	2	40	0	93	35	26	2	77	75	26	2	1	0	1	37	3	12	0	59	34	41	33	0	2	2	85	0	0	4	0	67	46	53	68	135	3	28	0	10
1526	drob_psoxS_1	2.82277777777778	81	4	30	12	3	65	1	1	17	47	52	2	0	0	33	0	76	2	0	14	97	27	85	58	2	9	0	21	3	89	6	0	0	60	1	2	2	58	0	32	0	15	58	27	92	0	21
1527	drob_psoxS_1	3.37722222222222	44	72	16	14	42	75	0	8	67	77	44	10	0	86	48	85	0	143	3	14	26	24	62	123	59	236	0	116	162	149	6	78	16	58	117	30	0	3	3	135	40	71	79	45	95	52	97
1528	drob_psoxS_1	3.93194444444444	13	78	143	108	232	260	3	0	226	98	296	45	146	165	206	149	121	135	0	111	149	215	11	16	294	119	168	95	130	198	6	105	13	114	245	219	211	91	103	86	0	48	46	58	76	52	137
1529	drob_psoxS_1	4.48694444444445	643	614	790	851	449	434	6	37	454	854	506	236	67	160	395	663	211	212	0	126	604	750	101	337	1082	802	1126	519	429	385	291	375	348	222	398	159	247	221	237	171	44	321	241	264	464	804	213
1530	drob_psoxS_1	5.04138888888889	1668	1669	1263	1626	1847	1384	81	116	1284	1953	1749	1309	5	731	1440	2038	286	637	12	973	933	1778	292	1140	2133	1746	1785	1402	1680	1447	685	1556	1963	2098	1412	1831	996	1250	1017	1285	228	374	1472	1298	1865	1760	857
1531	drob_psoxS_1	5.59583333333333	1991	2663	2571	3238	2687	2764	130	457	3954	3847	4260	3237	94	1847	3659	2887	381	1391	6	1228	1382	3256	595	1752	2884	3131	2735	2669	3376	2588	1333	2844	2505	2608	3415	3119	2541	2852	2211	2583	1368	1686	2740	2146	3005	2850	2447
1532	drob_psoxS_1	6.15027777777778	3551	3973	4820	4892	4611	3887	107	679	4621	4593	4373	5370	23	2523	3909	4893	886	2073	133	1191	2516	5232	521	3222	4220	5115	5019	4638	5713	4557	1981	4348	4563	4593	4045	4946	3606	4190	4552	3032	2447	3526	4002	2966	4027	4825	3742
1533	drob_psoxS_1	6.705	3469	3937	3840	3510	5174	5179	213	1297	4805	5220	5433	6692	165	3403	5514	4739	1069	3720	42	1990	3865	5085	789	4379	3717	3721	4302	5014	5380	5142	2043	4042	5894	5834	5794	5962	4620	4420	5425	5557	3456	3892	5387	4143	4619	4432	4593
1534	drob_psoxS_1	7.25944444444444	4253	4817	3761	4250	3800	4818	329	1383	5097	6036	4577	4627	21	4785	4554	4238	1787	3171	78	2796	3879	4838	647	6946	5326	4959	5571	4879	5893	5908	2380	3433	5582	5417	4879	4428	3545	4626	4442	4311	3809	4818	5535	4598	4737	5740	4001
1535	drob_psoxS_1	7.81444444444444	3557	4756	4660	4469	3095	5716	548	1325	4505	5476	3321	4899	89	4764	4151	5126	3127	4019	200	2380	3423	5678	928	6711	4199	5518	5936	5307	6139	5098	1701	3730	4663	5800	5763	4700	3500	5285	4965	4227	3519	4009	5699	4322	4431	5098	5448
1536	drob_psoxS_1	8.36888888888889	3115	3955	4751	4984	3952	5839	717	1108	4461	5150	3064	4783	41	3997	4065	4920	2864	3765	78	3662	3062	5064	1450	9107	5648	4873	4954	5957	6453	4728	1570	4405	6066	5341	4757	5103	3852	4434	4492	4332	3426	4357	5575	4604	4532	5612	6405
1537	drob_psoxS_1	8.9425	3776	5258	4684	6473	3082	4563	786	1009	4428	5912	2643	4921	169	3505	4306	4649	2846	4559	198	3962	2262	4957	1632	10790	5279	4812	5061	6387	6149	6265	1598	4674	6065	5327	5271	5408	4536	5019	4674	4353	3679	5071	5827	4348	4857	5820	5785
1538	drob_psoxS_1	9.50333333333333	4499	5457	5190	5758	4080	6506	1455	814	4895	5811	3055	4374	96	3869	4056	5167	3470	4959	276	4832	2263	6015	2320	10636	5422	6743	7315	8926	8576	7446	1665	3592	6448	6719	6529	6383	4378	6666	6665	5115	4123	4815	6888	5727	5642	6147	6678
1539	drob_psoxS_1	10.0575	3315	3057	4426	4215	3273	6019	1042	731	5304	5516	3770	5094	157	3785	4224	4700	3387	5067	165	3614	2550	5594	3952	11762	3174	4792	5152	6232	5537	5242	1980	4194	5614	6459	5348	6011	4307	5576	6456	4916	3980	6164	7707	6595	5658	5909	8205
1540	drob_psoxS_1	10.6116666666667	2687	2611	3480	3804	3763	4541	1286	1058	5309	3698	3046	4788	77	3773	4368	5492	3642	4605	166	3766	2467	4388	5340	12094	3322	3596	2699	3815	3629	3751	1734	2696	4510	4336	4033	4409	4472	4596	4482	3465	5136	5324	7251	6113	4965	4684	8860
1541	drob_psoxS_1	11.1661111111111	2413	2200	2507	3338	3015	2907	1408	1309	4302	3124	3536	2908	77	3349	3734	4477	3253	4216	29	4036	2459	2515	7708	11771	2882	3314	3932	3822	2994	3316	2037	3045	3472	3125	3000	4109	3274	3121	3790	3250	3303	3906	5341	4884	3489	3489	8519
1542	drob_psoxS_1	11.7202777777778	2549	2361	2836	3533	2813	2654	808	713	3366	3304	3139	3361	54	4492	4380	2277	3651	3143	237	3282	2582	2617	9305	10843	3016	2562	2658	3298	2666	2558	2017	2459	3283	2516	3260	3716	2653	3082	2930	2623	2910	2881	4424	3791	3641	3526	8326
1543	drob_psoxS_1	12.2744444444444	1766	2160	2303	2907	1855	2424	529	712	2986	3223	2884	3517	4	3054	3954	2755	3961	3225	324	3901	2124	2756	12748	10893	2610	2553	2374	2776	2902	3081	2018	1882	3218	2413	2751	2762	2691	2858	2791	2868	2696	3476	3708	4531	2895	2854	6099
1544	drob_psoxS_1	12.8286111111111	2180	2744	2576	2757	2050	2346	506	985	2715	3271	2607	2638	189	2272	2577	2584	2252	2512	463	3625	2744	2234	9978	11632	2600	2373	2601	2530	2920	2860	2384	2271	2689	2775	2891	2709	2593	3122	3435	2642	2921	2741	3818	3120	3025	2500	5327
1545	drob_psoxS_2	0	12	6	1	0	3	3	0	0	11	1	0	2	4	0	0	4	0	16	0	61	0	1	3	0	39	0	0	2	3	0	0	2	0	1	1	2	2	2	2	6	27	0	1	2	0	1	7
1546	drob_psoxS_2	0.604444444444444	2	0	2	26	0	0	1	2	0	1	4	0	0	1	4	0	2	0	0	2	17	1	1	58	0	2	0	0	3	0	0	3	0	35	2	0	2	0	4	1	36	4	61	0	2	81	2
1547	drob_psoxS_2	1.15916666666667	34	12	42	3	4	39	13	1	1	3	1	3	1	0	0	1	5	0	22	2	0	41	2	1	2	6	42	5	1	0	54	0	5	2	2	0	0	0	0	1	0	0	20	3	14	33	0
1548	drob_psoxS_2	1.71361111111111	2	0	4	0	3	1	0	0	0	40	16	1	0	0	1	0	3	1	0	1	21	0	58	1	46	59	0	76	0	2	0	4	0	1	0	1	14	44	0	5	0	0	0	2	0	0	3
1549	drob_psoxS_2	2.26833333333333	0	13	2	0	4	2	3	0	2	2	1	2	3	0	5	17	3	0	0	29	84	2	83	2	0	1	28	4	60	15	148	1	0	67	68	0	1	79	1	46	40	2	26	43	0	2	1
1550	drob_psoxS_2	2.8225	45	47	2	19	24	0	0	0	7	3	57	1	1	31	25	2	0	99	2	27	15	0	2	6	2	1	6	28	0	20	1	14	10	18	0	1	0	7	18	13	0	7	45	15	2	0	0
1551	drob_psoxS_2	3.37722222222222	0	45	30	85	3	39	0	0	38	4	0	70	0	3	69	16	36	13	12	48	97	34	0	72	3	1	0	1	0	3	41	88	16	133	2	1	61	0	2	2	32	51	22	23	7	14	103
1552	drob_psoxS_2	3.93166666666667	42	56	63	161	49	123	2	0	178	135	71	44	0	131	151	101	0	131	0	67	28	62	42	27	103	24	74	21	1	88	87	1	39	28	148	3	1	39	49	0	42	46	113	156	58	58	8
1553	drob_psoxS_2	4.48611111111111	382	70	118	330	182	182	59	2	188	214	152	54	0	233	545	201	72	39	43	39	130	367	9	77	182	56	387	237	102	152	181	18	86	218	133	130	147	97	149	143	26	130	61	91	58	167	176
1554	drob_psoxS_2	5.04138888888889	689	727	744	548	801	894	6	50	790	572	616	1073	78	286	520	659	11	665	1	506	980	1405	51	315	1134	926	1257	766	486	819	318	578	678	672	570	713	734	891	957	807	345	709	780	545	789	899	776
1555	drob_psoxS_2	5.59583333333333	1223	1229	1369	1346	2475	1276	90	449	1905	1541	2220	1222	3	444	2098	1808	177	626	0	817	889	1376	203	878	1714	1589	1668	1881	1136	2199	956	1112	1662	1793	1291	1411	1250	1050	1455	1724	1042	1128	1286	1186	1388	1708	1539
1556	drob_psoxS_2	6.15027777777778	2722	2672	2095	2741	2315	2739	47	483	2358	2977	2703	2291	32	1124	2532	2978	695	1288	48	760	604	3197	259	1187	2302	2484	3119	3031	2155	3933	1022	1301	2480	3032	1907	1920	1627	2231	3128	2859	1894	2135	2027	2303	2595	2429	2229
1557	drob_psoxS_2	6.70472222222222	2418	3297	3087	3950	4225	3410	284	1145	3687	3617	3346	4391	55	1599	4490	4037	790	2573	51	899	1157	3863	493	2318	2899	3717	3078	3852	3000	5085	1439	4001	4438	4671	3596	4161	3885	3919	4184	4340	2633	3416	2826	3896	4099	3961	4403
1558	drob_psoxS_2	7.25944444444444	3512	3820	3788	4389	4336	3915	477	1294	4226	4024	3410	4226	128	3208	3496	3172	2096	3099	0	1379	1093	4800	228	2782	3076	4378	4542	4124	4023	4757	2129	3031	4696	3931	3747	4432	3524	3424	4035	4138	2393	3541	3107	4459	4216	3006	4113
1559	drob_psoxS_2	7.81416666666667	3178	3221	3759	4170	2574	4026	554	987	3555	3794	2818	3617	26	3232	3157	3927	2263	4390	127	1655	1709	4418	297	7142	3962	3959	3873	3840	3805	3734	1581	3145	4312	3607	3770	4727	3928	3901	3355	3669	3563	3504	3506	4065	3634	3232	4420
1560	drob_psoxS_2	8.36861111111111	3511	3750	3398	4373	3275	3419	555	1194	3412	4196	2587	4265	48	3277	3442	3034	2956	3345	146	2201	1785	5102	321	10381	3894	3581	3918	3379	4236	3666	1142	2309	4297	4440	3981	4615	3229	3368	3633	3728	3360	2945	3653	3600	4894	3760	4633
1561	drob_psoxS_2	8.92305555555555	3446	4089	3939	4244	4071	3492	861	1109	3242	3829	2488	4460	63	3401	2563	3711	3310	4313	147	2763	1802	6200	705	9531	3976	4050	4833	4209	3427	3847	1586	3483	4577	4892	3284	4656	3940	4183	3862	4671	3527	3066	3173	3525	4742	2895	3980
1562	drob_psoxS_2	9.47777777777778	3243	3757	3964	4164	2957	3581	492	1067	3766	4382	2146	4302	176	2943	3287	3547	3093	4147	50	4393	2218	6810	1149	10453	4020	3940	4436	4591	4525	4158	2252	2919	5089	5082	4092	5288	4067	4099	4643	4254	2771	3311	3383	3922	4532	4005	3994
1563	drob_psoxS_2	10.0327777777778	3433	3630	4675	4124	2880	3978	515	1015	3180	4566	2218	4609	68	3239	2860	3894	3117	5174	105	4198	1598	7611	1316	8940	3957	4087	3664	3697	4186	4908	2248	3041	4836	5160	3566	5612	3985	4199	3965	4196	2739	2947	3246	3889	4221	3334	3816
1564	drob_psoxS_2	10.5872222222222	3217	2691	5021	3932	3071	4206	415	1164	3626	5043	2119	5319	143	3519	2216	3792	2845	5884	132	4312	1652	6407	2452	8014	3007	3306	2470	3230	3620	2558	2119	3103	4364	4631	3063	4583	3227	4026	4096	3102	2703	2750	2816	3139	4229	2193	4088
1565	drob_psoxS_2	11.1416666666667	2531	2250	3578	2434	2674	3066	648	1096	3461	3478	2401	4850	56	2726	2366	2100	2374	5752	200	4176	2145	7472	3428	8293	2227	1927	2143	1678	2296	2719	1751	2436	2837	3330	2832	3199	2917	2525	2302	2357	1887	2346	1874	2076	3362	2232	5096
1566	drob_psoxS_2	11.7158333333333	1945	1761	2506	2360	2141	2457	621	1439	3568	2610	2786	4038	0	2562	2478	3047	2604	4550	20	3637	2051	6030	5416	8859	2370	1852	2088	2108	2154	2115	1815	2637	1630	2316	2252	2164	2750	1634	2584	2218	972	1638	1487	1998	3261	1499	4629
1567	drob_psoxS_2	12.2702777777778	2054	2278	2553	1953	2186	1883	556	1138	2698	2288	1702	2488	44	2489	2012	2190	2144	3925	11	3218	2184	3301	5960	6671	2103	1828	2038	1968	2024	1490	1681	2494	2429	2029	1563	2776	2628	2528	2281	1651	1202	1567	1533	2012	1507	1585	3899
1568	drob_psoxS_2	12.8247222222222	961	1598	1892	2122	1456	1521	428	828	2395	3240	2079	2525	71	2206	2044	1873	1776	2537	110	3289	1448	3282	7777	5990	2289	2025	1909	1199	1790	2164	1616	2672	1785	2086	2138	2405	1823	1942	1841	1440	1018	1440	2076	1724	1378	1550	3819
1569	drob_ptolC_1	0	56	0	2	0	0	5	1	4	0	0	0	4	0	0	0	0	2	1	6	0	5	0	1	6	6	0	24	1	4	0	0	5	3	1	3	0	0	0	146	3	0	3	0	3	44	0	4
1570	drob_ptolC_1	0.579444444444444	1	0	2	3	35	0	1	4	33	0	0	4	0	0	0	0	2	0	1	0	2	26	0	0	22	39	0	46	18	0	4	0	20	0	4	4	12	1	7	3	3	70	0	4	1	0	2
1571	drob_ptolC_1	1.13388888888889	1	2	2	1	0	4	4	0	45	2	0	0	0	3	0	0	1	0	65	0	24	1	0	1	2	3	1	3	1	1	0	22	2	0	2	22	3	11	0	5	2	0	24	0	2	16	19
1572	drob_ptolC_1	1.68861111111111	0	3	2	3	17	3	2	0	0	35	0	4	0	32	1	11	0	0	2	0	4	1	2	2	3	0	0	14	45	0	4	1	1	46	0	0	5	3	4	2	2	1	3	2	17	15	31
1573	drob_ptolC_1	2.24305555555556	3	0	4	0	3	0	0	1	1	0	2	4	0	5	0	2	0	0	0	0	2	0	0	0	0	0	1	0	1	3	0	0	0	0	2	0	3	0	2	3	0	12	1	0	5	68	0
1574	drob_ptolC_1	2.79777777777778	0	62	4	29	0	2	4	0	3	0	43	0	52	4	0	0	52	3	0	0	1	4	0	9	1	2	0	0	74	31	8	1	7	26	2	51	0	2	0	1	0	3	0	0	0	0	4
1575	drob_ptolC_1	3.3525	1	1	3	23	11	0	4	0	0	0	1	0	20	4	45	5	0	3	16	0	0	0	2	0	1	23	5	2	3	0	2	5	0	0	4	7	0	20	0	0	3	4	2	0	2	0	5
1576	drob_ptolC_1	3.90694444444444	0	0	1	2	0	28	5	0	0	53	0	64	49	3	64	0	0	2	0	0	35	1	1	1	21	67	0	58	3	16	6	49	0	5	0	0	33	2	94	1	35	0	0	0	4	0	4
1577	drob_ptolC_1	4.46194444444444	56	0	53	94	87	3	0	0	45	1	22	65	0	3	33	67	53	78	0	50	4	0	3	1	0	4	34	4	0	54	0	1	162	0	26	44	26	41	43	38	5	20	83	0	114	59	15
1578	drob_ptolC_1	5.01638888888889	85	84	2	54	112	89	52	16	135	147	151	111	79	1	43	121	61	35	4	185	63	77	66	27	25	103	85	152	201	65	14	74	65	52	17	75	82	48	15	50	47	49	103	195	32	2	95
1579	drob_ptolC_1	5.57111111111111	210	75	173	68	26	182	3	0	184	235	177	92	3	42	230	162	113	246	1	91	241	134	0	7	81	300	32	102	161	92	34	92	41	91	193	162	94	156	94	154	15	57	148	145	189	191	69
1580	drob_ptolC_1	6.12555555555555	168	94	317	221	303	138	22	131	204	62	101	115	0	153	242	126	103	157	39	240	69	170	3	113	59	263	163	213	260	0	158	197	257	52	104	334	100	115	165	21	146	214	162	184	95	194	141
1581	drob_ptolC_1	6.68027777777778	235	209	104	126	282	313	3	213	106	278	103	287	3	92	89	173	57	61	1	242	104	248	38	306	76	72	153	107	108	91	186	5	108	239	0	140	129	79	115	237	108	164	264	163	153	113	234
1582	drob_ptolC_1	7.23444444444444	60	313	158	175	250	212	3	167	181	168	197	359	1	150	347	289	78	63	4	312	98	263	7	251	287	301	311	209	29	213	56	53	420	51	279	270	98	130	186	98	64	99	246	106	79	498	278
1583	drob_ptolC_1	7.78916666666667	236	160	301	231	198	260	55	249	320	232	155	334	52	92	300	312	62	127	59	291	83	526	77	468	252	188	341	265	263	337	246	192	268	227	277	171	214	214	324	173	280	324	151	234	237	308	143
1584	drob_ptolC_1	8.34361111111111	216	609	562	340	156	414	93	139	437	387	250	279	2	183	304	292	180	260	6	436	95	491	82	313	332	132	519	307	358	364	175	428	573	302	187	634	278	709	288	105	105	256	296	209	683	167	157
1585	drob_ptolC_1	8.90083333333333	350	378	344	470	519	347	62	252	685	394	399	682	1	201	382	242	263	261	183	310	230	510	32	253	294	310	730	190	409	231	111	153	687	340	399	444	273	184	400	497	183	110	391	599	583	351	545
1586	drob_ptolC_1	9.45694444444444	422	414	321	318	443	326	298	359	606	486	538	629	2	274	444	480	211	517	115	554	106	473	0	447	559	399	384	264	131	344	314	284	256	548	460	196	202	420	162	302	387	691	423	92	298	306	425
1587	drob_ptolC_1	10.0113888888889	313	450	155	256	326	669	458	344	465	563	278	365	2	324	391	516	185	576	266	383	70	458	2	241	338	235	363	255	278	125	233	354	232	210	396	234	302	320	229	289	217	288	375	178	320	114	582
1588	drob_ptolC_1	10.5658333333333	162	292	223	339	261	244	366	342	554	446	344	311	2	210	480	355	306	343	178	517	245	165	67	399	401	167	427	266	216	258	208	400	235	447	308	301	332	410	287	188	123	253	212	282	199	243	546
1589	drob_ptolC_1	11.1202777777778	250	372	369	336	337	239	194	402	341	241	358	360	18	392	397	169	63	348	333	371	266	400	0	453	585	146	442	246	413	299	466	508	547	253	265	459	75	338	506	398	189	274	451	414	450	321	491
1590	drob_ptolC_1	11.6744444444444	284	213	582	330	370	147	172	415	275	490	150	408	0	266	187	328	96	343	356	473	294	515	68	612	429	336	413	197	285	142	151	483	329	205	339	260	310	147	379	389	227	255	276	354	316	335	419
1591	drob_ptolC_1	12.2288888888889	282	554	311	313	272	181	242	299	248	289	399	467	0	107	235	219	389	187	173	332	194	460	211	450	319	417	411	325	506	199	502	324	642	282	267	339	239	456	79	265	221	399	226	358	333	197	542
1592	drob_ptolC_1	12.7830555555556	431	621	494	260	139	299	140	361	371	449	441	407	0	173	445	343	321	413	0	759	377	319	157	257	418	412	491	139	422	416	346	562	350	358	136	204	535	423	301	302	44	387	337	535	288	233	430
1593	drob_ptolC_2	0	0	0	2	1	0	3	4	0	0	2	10	2	0	0	1	0	0	0	8	0	47	1	0	0	1	1	0	1	21	0	9	4	0	1	0	0	0	0	4	0	2	2	0	2	2	0	2
1594	drob_ptolC_2	0.579444444444444	0	0	2	0	1	1	0	1	0	0	4	0	1	0	2	0	0	3	0	0	0	0	2	41	0	2	1	0	1	0	0	0	1	0	0	4	0	2	0	0	2	0	2	0	0	4	0
1595	drob_ptolC_2	1.13416666666667	0	33	0	0	1	0	5	3	1	0	0	4	0	0	3	2	24	1	1	1	0	12	3	0	28	3	4	0	28	26	0	0	0	1	0	0	1	1	0	1	7	0	0	1	0	6	1
1596	drob_ptolC_2	1.68861111111111	0	0	1	0	4	0	0	33	4	0	32	0	2	1	22	0	1	17	3	0	2	1	52	1	3	0	0	0	0	2	1	0	2	0	4	1	1	1	4	6	17	0	2	1	2	0	6
1597	drob_ptolC_2	2.24333333333333	2	0	0	2	0	2	2	0	5	0	2	51	0	3	2	2	22	0	0	2	1	1	0	15	0	0	2	2	0	0	3	0	1	4	0	0	53	3	0	3	0	3	4	12	0	25	5
1598	drob_ptolC_2	2.79777777777778	2	0	4	0	1	2	41	26	3	0	22	0	24	0	13	1	3	2	2	24	0	3	0	36	1	2	59	4	1	1	0	0	0	3	0	1	19	5	0	5	0	0	6	2	28	0	2
1599	drob_ptolC_2	3.35222222222222	38	0	5	1	2	3	0	0	6	1	1	0	18	3	0	5	0	6	0	2	0	4	0	27	19	1	2	0	3	0	0	31	3	1	2	50	0	3	11	3	1	3	91	5	0	4	0
1600	drob_ptolC_2	3.90694444444444	0	10	4	0	0	1	2	2	5	0	12	27	5	1	106	0	67	6	0	3	0	46	1	58	50	26	26	0	0	1	3	0	30	19	2	0	0	0	0	22	54	5	0	4	4	86	10
1601	drob_ptolC_2	4.46138888888889	27	100	73	51	26	0	0	2	0	47	83	74	2	2	29	54	28	1	2	79	100	64	2	1	3	1	0	4	0	7	3	6	17	58	0	62	0	43	1	33	2	0	6	72	66	30	2
1602	drob_ptolC_2	5.01638888888889	0	135	11	79	180	86	27	29	32	209	53	104	2	1	233	8	46	2	0	53	61	44	4	5	127	67	27	39	41	3	33	52	52	32	1	18	62	86	44	47	41	110	125	110	110	2	31
1603	drob_ptolC_2	5.57083333333333	130	210	240	0	20	132	2	0	135	127	207	77	8	69	327	9	18	58	0	45	4	113	55	60	54	98	148	139	68	253	106	93	130	129	116	121	203	146	79	187	143	89	114	157	96	24	95
1604	drob_ptolC_2	6.12527777777778	113	9	57	42	96	121	0	19	128	121	218	176	2	49	173	157	0	103	1	108	93	27	4	173	51	97	146	123	62	203	0	4	106	109	126	111	37	97	241	142	25	123	53	273	106	127	109
1605	drob_ptolC_2	6.68	137	23	109	159	190	243	4	111	77	130	185	160	0	46	241	147	136	85	0	66	0	0	102	171	2	75	151	40	72	132	175	35	88	22	84	90	77	166	45	2	113	35	28	238	317	68	198
1606	drob_ptolC_2	7.23444444444444	162	38	214	51	203	79	70	237	149	98	124	87	0	119	143	239	104	147	3	142	66	459	112	303	172	171	75	153	95	161	35	69	245	383	60	168	185	112	301	159	195	189	150	268	152	181	252
1607	drob_ptolC_2	7.78916666666666	219	186	106	194	208	291	156	166	361	385	116	246	2	45	367	157	236	213	1	66	202	503	0	311	278	8	132	371	277	397	28	273	180	158	131	165	256	91	167	99	243	124	358	624	485	322	434
1608	drob_ptolC_2	8.34388888888889	372	644	260	233	180	540	146	259	216	233	181	320	39	7	299	598	228	283	0	87	200	366	65	174	185	268	364	224	244	413	48	219	61	360	188	271	247	152	405	241	107	304	183	447	509	257	155
1609	drob_ptolC_2	8.89833333333333	262	264	305	382	272	301	29	170	389	253	197	596	2	125	352	307	272	661	14	399	182	581	73	599	354	198	178	264	299	229	243	165	488	298	439	550	391	313	159	264	287	287	205	509	273	175	252
1610	drob_ptolC_2	9.45305555555555	345	203	223	280	414	501	0	459	399	351	133	123	3	40	613	528	191	406	33	209	85	470	64	239	260	198	337	290	210	203	288	85	416	270	280	344	214	347	222	380	270	282	487	464	384	201	277
1611	drob_ptolC_2	10.0077777777778	135	212	289	367	297	192	104	372	393	485	462	358	2	230	555	194	349	515	55	106	123	385	40	135	251	309	205	126	325	193	180	173	160	170	810	150	184	429	362	249	174	97	301	618	236	229	357
1612	drob_ptolC_2	10.5622222222222	232	133	156	344	429	202	123	370	506	260	402	166	2	365	514	293	110	469	0	270	216	442	0	147	235	303	217	254	310	443	276	356	422	304	221	101	335	377	303	147	137	245	160	320	124	142	311
1613	drob_ptolC_2	11.1169444444444	245	181	250	322	305	208	204	267	235	329	512	152	2	266	258	262	220	368	85	60	546	434	367	361	342	131	108	171	238	183	480	226	406	112	316	126	107	149	355	255	224	85	291	275	147	224	281
1614	drob_ptolC_2	11.6780555555556	218	109	155	171	170	355	118	255	365	306	445	273	1	230	255	222	256	290	25	299	143	78	410	248	273	312	176	168	357	222	120	374	303	249	287	201	220	381	288	357	187	128	294	181	375	248	593
1615	drob_ptolC_2	12.2369444444444	533	264	486	230	123	252	199	185	42	417	155	236	105	179	191	350	140	402	117	565	226	220	472	457	462	307	81	244	300	295	264	226	299	476	337	150	167	115	248	247	209	275	364	235	193	179	395
1616	drob_ptolC_2	12.7913888888889	474	134	153	512	295	447	110	460	263	269	84	187	0	189	378	395	314	403	0	257	186	250	541	334	418	238	373	129	309	179	389	442	565	265	248	200	207	161	454	100	150	222	351	205	259	233	342
[truncated: 337 more columns]
