# Supplementary material for: Systematic screen uncovers regulator contributions to chemical cues in Escherichia coli
Source: PLoS Biol. 2025 Jul 22;23(7):e3003260. doi: 10.1371/journal.pbio.3003260 (PMC12282887; doi:10.1371/journal.pbio.3003260)
Supplement: S3 Data — (TXT) [file pbio.3003260.s016.txt]

CB_id	strain	Drug 1	Drug 2	replicate	well	Drug 1 conc. (µg/ml)	Drug 2 conc. (µg/ml)	time in h 1	time in h 2	time in h 3	time in h 4	time in h 5	time in h 6	time in h 7	time in h 8	time in h 9	time in h 10	time in h 11	time in h 12	time in h 13	time in h 14	time in h 15	time in h 16	time in h 17	time in h 18	time in h 19	time in h 20	time in h 21	time in h 22	time in h 23	time in h 24	time in h 25	time in h 26	time in h 27	time in h 28	time in h 29	time in h 30	time in h 31	time in h 32	time in h 33	time in h 34	time in h 35	time in h 36	time in h 37	time in h 38	time in h 39	time in h 40	time in h 41	time in h 42
CB_1	E. coli BW25113 WT	Ciprofloxacin	Caffeine	1	A1	0.025	97.1	0	0.33	0.66	0.99	1.33	1.66	1.99	2.33	2.66	2.99	3.33	3.66	3.99	4.33	4.66	4.99	5.33	5.66	5.99	6.33	6.66	6.99	7.33	7.66	7.99	8.33	8.66	8.99	9.33	9.66	9.99	10.33	10.66	10.99	11.33	11.66	11.99	12.33	12.66	12.99	13.33	13.66
CB_1	E. coli BW25113 WT	Ciprofloxacin	Caffeine	1	A2	0.02273	97.1	0	0.33	0.66	0.99	1.33	1.66	1.99	2.33	2.66	2.99	3.33	3.66	3.99	4.33	4.66	4.99	5.33	5.66	5.99	6.33	6.66	6.99	7.33	7.66	7.99	8.33	8.66	8.99	9.33	9.66	9.99	10.33	10.66	10.99	11.33	11.66	11.99	12.33	12.66	12.99	13.33	13.66
CB_1	E. coli BW25113 WT	Ciprofloxacin	Caffeine	1	A3	0.02045	97.1	0	0.33	0.66	0.99	1.33	1.66	1.99	2.33	2.66	2.99	3.33	3.66	3.99	4.33	4.66	4.99	5.33	5.66	5.99	6.33	6.66	6.99	7.33	7.66	7.99	8.33	8.66	8.99	9.33	9.66	9.99	10.33	10.66	10.99	11.33	11.66	11.99	12.33	12.66	12.99	13.33	13.66
CB_1	E. coli BW25113 WT	Ciprofloxacin	Caffeine	1	A4	0.01818	97.1	0	0.33	0.66	0.99	1.33	1.66	1.99	2.33	2.66	2.99	3.33	3.66	3.99	4.33	4.66	4.99	5.33	5.66	5.99	6.33	6.66	6.99	7.33	7.66	7.99	8.33	8.66	8.99	9.33	9.66	9.99	10.33	10.66	10.99	11.33	11.66	11.99	12.33	12.66	12.99	13.33	13.66
CB_1	E. coli BW25113 WT	Ciprofloxacin	Caffeine	1	A5	0.01591	97.1	0	0.33	0.66	0.99	1.33	1.66	1.99	2.33	2.66	2.99	3.33	3.66	3.99	4.33	4.66	4.99	5.33	5.66	5.99	6.33	6.66	6.99	7.33	7.66	7.99	8.33	8.66	8.99	9.33	9.66	9.99	10.33	10.66	10.99	11.33	11.66	11.99	12.33	12.66	12.99	13.33	13.66
CB_1	E. coli BW25113 WT	Ciprofloxacin	Caffeine	1	A6	0.01364	97.1	0	0.33	0.66	0.99	1.33	1.66	1.99	2.33	2.66	2.99	3.33	3.66	3.99	4.33	4.66	4.99	5.33	5.66	5.99	6.33	6.66	6.99	7.33	7.66	7.99	8.33	8.66	8.99	9.33	9.66	9.99	10.33	10.66	10.99	11.33	11.66	11.99	12.33	12.66	12.99	13.33	13.66
CB_1	E. coli BW25113 WT	Ciprofloxacin	Caffeine	1	A7	0.01136	97.1	0	0.33	0.66	0.99	1.33	1.66	1.99	2.33	2.66	2.99	3.33	3.66	3.99	4.33	4.66	4.99	5.33	5.66	5.99	6.33	6.66	6.99	7.33	7.66	7.99	8.33	8.66	8.99	9.33	9.66	9.99	10.33	10.66	10.99	11.33	11.66	11.99	12.33	12.66	12.99	13.33	13.66
CB_1	E. coli BW25113 WT	Ciprofloxacin	Caffeine	1	A8	0.00909	97.1	0	0.33	0.66	0.99	1.33	1.66	1.99	2.33	2.66	2.99	3.33	3.66	3.99	4.33	4.66	4.99	5.33	5.66	5.99	6.33	6.66	6.99	7.33	7.66	7.99	8.33	8.66	8.99	9.33	9.66	9.99	10.33	10.66	10.99	11.33	11.66	11.99	12.33	12.66	12.99	13.33	13.66
CB_1	E. coli BW25113 WT	Ciprofloxacin	Caffeine	1	A9	0.00682	97.1	0	0.33	0.66	0.99	1.33	1.66	1.99	2.33	2.66	2.99	3.33	3.66	3.99	4.33	4.66	4.99	5.33	5.66	5.99	6.33	6.66	6.99	7.33	7.66	7.99	8.33	8.66	8.99	9.33	9.66	9.99	10.33	10.66	10.99	11.33	11.66	11.99	12.33	12.66	12.99	13.33	13.66
CB_1	E. coli BW25113 WT	Ciprofloxacin	Caffeine	1	A10	0.00455	97.1	0	0.33	0.66	0.99	1.33	1.66	1.99	2.33	2.66	2.99	3.33	3.66	3.99	4.33	4.66	4.99	5.33	5.66	5.99	6.33	6.66	6.99	7.33	7.66	7.99	8.33	8.66	8.99	9.33	9.66	9.99	10.33	10.66	10.99	11.33	11.66	11.99	12.33	12.66	12.99	13.33	13.66
CB_1	E. coli BW25113 WT	Ciprofloxacin	Caffeine	1	A11	0.00227	97.1	0	0.33	0.66	0.99	1.33	1.66	1.99	2.33	2.66	2.99	3.33	3.66	3.99	4.33	4.66	4.99	5.33	5.66	5.99	6.33	6.66	6.99	7.33	7.66	7.99	8.33	8.66	8.99	9.33	9.66	9.99	10.33	10.66	10.99	11.33	11.66	11.99	12.33	12.66	12.99	13.33	13.66
CB_1	E. coli BW25113 WT	Ciprofloxacin	Caffeine	1	A12	0	97.1	0	0.33	0.66	0.99	1.33	1.66	1.99	2.33	2.66	2.99	3.33	3.66	3.99	4.33	4.66	4.99	5.33	5.66	5.99	6.33	6.66	6.99	7.33	7.66	7.99	8.33	8.66	8.99	9.33	9.66	9.99	10.33	10.66	10.99	11.33	11.66	11.99	12.33	12.66	12.99	13.33	13.66
CB_1	E. coli BW25113 WT	Ciprofloxacin	Caffeine	1	B1	0.025	83.22857	0	0.33	0.66	0.99	1.33	1.66	1.99	2.33	2.66	2.99	3.33	3.66	3.99	4.33	4.66	4.99	5.33	5.66	5.99	6.33	6.66	6.99	7.33	7.66	7.99	8.33	8.66	8.99	9.33	9.66	9.99	10.33	10.66	10.99	11.33	11.66	11.99	12.33	12.66	12.99	13.33	13.66
CB_1	E. coli BW25113 WT	Ciprofloxacin	Caffeine	1	B2	0.02273	83.22857	0	0.33	0.66	0.99	1.33	1.66	1.99	2.33	2.66	2.99	3.33	3.66	3.99	4.33	4.66	4.99	5.33	5.66	5.99	6.33	6.66	6.99	7.33	7.66	7.99	8.33	8.66	8.99	9.33	9.66	9.99	10.33	10.66	10.99	11.33	11.66	11.99	12.33	12.66	12.99	13.33	13.66
CB_1	E. coli BW25113 WT	Ciprofloxacin	Caffeine	1	B3	0.02045	83.22857	0	0.33	0.66	0.99	1.33	1.66	1.99	2.33	2.66	2.99	3.33	3.66	3.99	4.33	4.66	4.99	5.33	5.66	5.99	6.33	6.66	6.99	7.33	7.66	7.99	8.33	8.66	8.99	9.33	9.66	9.99	10.33	10.66	10.99	11.33	11.66	11.99	12.33	12.66	12.99	13.33	13.66
CB_1	E. coli BW25113 WT	Ciprofloxacin	Caffeine	1	B4	0.01818	83.22857	0	0.33	0.66	0.99	1.33	1.66	1.99	2.33	2.66	2.99	3.33	3.66	3.99	4.33	4.66	4.99	5.33	5.66	5.99	6.33	6.66	6.99	7.33	7.66	7.99	8.33	8.66	8.99	9.33	9.66	9.99	10.33	10.66	10.99	11.33	11.66	11.99	12.33	12.66	12.99	13.33	13.66
CB_1	E. coli BW25113 WT	Ciprofloxacin	Caffeine	1	B5	0.01591	83.22857	0	0.33	0.66	0.99	1.33	1.66	1.99	2.33	2.66	2.99	3.33	3.66	3.99	4.33	4.66	4.99	5.33	5.66	5.99	6.33	6.66	6.99	7.33	7.66	7.99	8.33	8.66	8.99	9.33	9.66	9.99	10.33	10.66	10.99	11.33	11.66	11.99	12.33	12.66	12.99	13.33	13.66
CB_1	E. coli BW25113 WT	Ciprofloxacin	Caffeine	1	B6	0.01364	83.22857	0	0.33	0.66	0.99	1.33	1.66	1.99	2.33	2.66	2.99	3.33	3.66	3.99	4.33	4.66	4.99	5.33	5.66	5.99	6.33	6.66	6.99	7.33	7.66	7.99	8.33	8.66	8.99	9.33	9.66	9.99	10.33	10.66	10.99	11.33	11.66	11.99	12.33	12.66	12.99	13.33	13.66
CB_1	E. coli BW25113 WT	Ciprofloxacin	Caffeine	1	B7	0.01136	83.22857	0	0.33	0.66	0.99	1.33	1.66	1.99	2.33	2.66	2.99	3.33	3.66	3.99	4.33	4.66	4.99	5.33	5.66	5.99	6.33	6.66	6.99	7.33	7.66	7.99	8.33	8.66	8.99	9.33	9.66	9.99	10.33	10.66	10.99	11.33	11.66	11.99	12.33	12.66	12.99	13.33	13.66
CB_1	E. coli BW25113 WT	Ciprofloxacin	Caffeine	1	B8	0.00909	83.22857	0	0.33	0.66	0.99	1.33	1.66	1.99	2.33	2.66	2.99	3.33	3.66	3.99	4.33	4.66	4.99	5.33	5.66	5.99	6.33	6.66	6.99	7.33	7.66	7.99	8.33	8.66	8.99	9.33	9.66	9.99	10.33	10.66	10.99	11.33	11.66	11.99	12.33	12.66	12.99	13.33	13.66
CB_1	E. coli BW25113 WT	Ciprofloxacin	Caffeine	1	B9	0.00682	83.22857	0	0.33	0.66	0.99	1.33	1.66	1.99	2.33	2.66	2.99	3.33	3.66	3.99	4.33	4.66	4.99	5.33	5.66	5.99	6.33	6.66	6.99	7.33	7.66	7.99	8.33	8.66	8.99	9.33	9.66	9.99	10.33	10.66	10.99	11.33	11.66	11.99	12.33	12.66	12.99	13.33	13.66
CB_1	E. coli BW25113 WT	Ciprofloxacin	Caffeine	1	B10	0.00455	83.22857	0	0.33	0.66	0.99	1.33	1.66	1.99	2.33	2.66	2.99	3.33	3.66	3.99	4.33	4.66	4.99	5.33	5.66	5.99	6.33	6.66	6.99	7.33	7.66	7.99	8.33	8.66	8.99	9.33	9.66	9.99	10.33	10.66	10.99	11.33	11.66	11.99	12.33	12.66	12.99	13.33	13.66
CB_1	E. coli BW25113 WT	Ciprofloxacin	Caffeine	1	B11	0.00227	83.22857	0	0.33	0.66	0.99	1.33	1.66	1.99	2.33	2.66	2.99	3.33	3.66	3.99	4.33	4.66	4.99	5.33	5.66	5.99	6.33	6.66	6.99	7.33	7.66	7.99	8.33	8.66	8.99	9.33	9.66	9.99	10.33	10.66	10.99	11.33	11.66	11.99	12.33	12.66	12.99	13.33	13.66
CB_1	E. coli BW25113 WT	Ciprofloxacin	Caffeine	1	B12	0	83.22857	0	0.33	0.66	0.99	1.33	1.66	1.99	2.33	2.66	2.99	3.33	3.66	3.99	4.33	4.66	4.99	5.33	5.66	5.99	6.33	6.66	6.99	7.33	7.66	7.99	8.33	8.66	8.99	9.33	9.66	9.99	10.33	10.66	10.99	11.33	11.66	11.99	12.33	12.66	12.99	13.33	13.66
CB_1	E. coli BW25113 WT	Ciprofloxacin	Caffeine	1	C1	0.025	69.35714	0	0.33	0.66	0.99	1.33	1.66	1.99	2.33	2.66	2.99	3.33	3.66	3.99	4.33	4.66	4.99	5.33	5.66	5.99	6.33	6.66	6.99	7.33	7.66	7.99	8.33	8.66	8.99	9.33	9.66	9.99	10.33	10.66	10.99	11.33	11.66	11.99	12.33	12.66	12.99	13.33	13.66
CB_1	E. coli BW25113 WT	Ciprofloxacin	Caffeine	1	C2	0.02273	69.35714	0	0.33	0.66	0.99	1.33	1.66	1.99	2.33	2.66	2.99	3.33	3.66	3.99	4.33	4.66	4.99	5.33	5.66	5.99	6.33	6.66	6.99	7.33	7.66	7.99	8.33	8.66	8.99	9.33	9.66	9.99	10.33	10.66	10.99	11.33	11.66	11.99	12.33	12.66	12.99	13.33	13.66
CB_1	E. coli BW25113 WT	Ciprofloxacin	Caffeine	1	C3	0.02045	69.35714	0	0.33	0.66	0.99	1.33	1.66	1.99	2.33	2.66	2.99	3.33	3.66	3.99	4.33	4.66	4.99	5.33	5.66	5.99	6.33	6.66	6.99	7.33	7.66	7.99	8.33	8.66	8.99	9.33	9.66	9.99	10.33	10.66	10.99	11.33	11.66	11.99	12.33	12.66	12.99	13.33	13.66
CB_1	E. coli BW25113 WT	Ciprofloxacin	Caffeine	1	C4	0.01818	69.35714	0	0.33	0.66	0.99	1.33	1.66	1.99	2.33	2.66	2.99	3.33	3.66	3.99	4.33	4.66	4.99	5.33	5.66	5.99	6.33	6.66	6.99	7.33	7.66	7.99	8.33	8.66	8.99	9.33	9.66	9.99	10.33	10.66	10.99	11.33	11.66	11.99	12.33	12.66	12.99	13.33	13.66
CB_1	E. coli BW25113 WT	Ciprofloxacin	Caffeine	1	C5	0.01591	69.35714	0	0.33	0.66	0.99	1.33	1.66	1.99	2.33	2.66	2.99	3.33	3.66	3.99	4.33	4.66	4.99	5.33	5.66	5.99	6.33	6.66	6.99	7.33	7.66	7.99	8.33	8.66	8.99	9.33	9.66	9.99	10.33	10.66	10.99	11.33	11.66	11.99	12.33	12.66	12.99	13.33	13.66
CB_1	E. coli BW25113 WT	Ciprofloxacin	Caffeine	1	C6	0.01364	69.35714	0	0.33	0.66	0.99	1.33	1.66	1.99	2.33	2.66	2.99	3.33	3.66	3.99	4.33	4.66	4.99	5.33	5.66	5.99	6.33	6.66	6.99	7.33	7.66	7.99	8.33	8.66	8.99	9.33	9.66	9.99	10.33	10.66	10.99	11.33	11.66	11.99	12.33	12.66	12.99	13.33	13.66
CB_1	E. coli BW25113 WT	Ciprofloxacin	Caffeine	1	C7	0.01136	69.35714	0	0.33	0.66	0.99	1.33	1.66	1.99	2.33	2.66	2.99	3.33	3.66	3.99	4.33	4.66	4.99	5.33	5.66	5.99	6.33	6.66	6.99	7.33	7.66	7.99	8.33	8.66	8.99	9.33	9.66	9.99	10.33	10.66	10.99	11.33	11.66	11.99	12.33	12.66	12.99	13.33	13.66
CB_1	E. coli BW25113 WT	Ciprofloxacin	Caffeine	1	C8	0.00909	69.35714	0	0.33	0.66	0.99	1.33	1.66	1.99	2.33	2.66	2.99	3.33	3.66	3.99	4.33	4.66	4.99	5.33	5.66	5.99	6.33	6.66	6.99	7.33	7.66	7.99	8.33	8.66	8.99	9.33	9.66	9.99	10.33	10.66	10.99	11.33	11.66	11.99	12.33	12.66	12.99	13.33	13.66
CB_1	E. coli BW25113 WT	Ciprofloxacin	Caffeine	1	C9	0.00682	69.35714	0	0.33	0.66	0.99	1.33	1.66	1.99	2.33	2.66	2.99	3.33	3.66	3.99	4.33	4.66	4.99	5.33	5.66	5.99	6.33	6.66	6.99	7.33	7.66	7.99	8.33	8.66	8.99	9.33	9.66	9.99	10.33	10.66	10.99	11.33	11.66	11.99	12.33	12.66	12.99	13.33	13.66
CB_1	E. coli BW25113 WT	Ciprofloxacin	Caffeine	1	C10	0.00455	69.35714	0	0.33	0.66	0.99	1.33	1.66	1.99	2.33	2.66	2.99	3.33	3.66	3.99	4.33	4.66	4.99	5.33	5.66	5.99	6.33	6.66	6.99	7.33	7.66	7.99	8.33	8.66	8.99	9.33	9.66	9.99	10.33	10.66	10.99	11.33	11.66	11.99	12.33	12.66	12.99	13.33	13.66
CB_1	E. coli BW25113 WT	Ciprofloxacin	Caffeine	1	C11	0.00227	69.35714	0	0.33	0.66	0.99	1.33	1.66	1.99	2.33	2.66	2.99	3.33	3.66	3.99	4.33	4.66	4.99	5.33	5.66	5.99	6.33	6.66	6.99	7.33	7.66	7.99	8.33	8.66	8.99	9.33	9.66	9.99	10.33	10.66	10.99	11.33	11.66	11.99	12.33	12.66	12.99	13.33	13.66
CB_1	E. coli BW25113 WT	Ciprofloxacin	Caffeine	1	C12	0	69.35714	0	0.33	0.66	0.99	1.33	1.66	1.99	2.33	2.66	2.99	3.33	3.66	3.99	4.33	4.66	4.99	5.33	5.66	5.99	6.33	6.66	6.99	7.33	7.66	7.99	8.33	8.66	8.99	9.33	9.66	9.99	10.33	10.66	10.99	11.33	11.66	11.99	12.33	12.66	12.99	13.33	13.66
CB_1	E. coli BW25113 WT	Ciprofloxacin	Caffeine	1	D1	0.025	55.48571	0	0.33	0.66	0.99	1.33	1.66	1.99	2.33	2.66	2.99	3.33	3.66	3.99	4.33	4.66	4.99	5.33	5.66	5.99	6.33	6.66	6.99	7.33	7.66	7.99	8.33	8.66	8.99	9.33	9.66	9.99	10.33	10.66	10.99	11.33	11.66	11.99	12.33	12.66	12.99	13.33	13.66
CB_1	E. coli BW25113 WT	Ciprofloxacin	Caffeine	1	D2	0.02273	55.48571	0	0.33	0.66	0.99	1.33	1.66	1.99	2.33	2.66	2.99	3.33	3.66	3.99	4.33	4.66	4.99	5.33	5.66	5.99	6.33	6.66	6.99	7.33	7.66	7.99	8.33	8.66	8.99	9.33	9.66	9.99	10.33	10.66	10.99	11.33	11.66	11.99	12.33	12.66	12.99	13.33	13.66
CB_1	E. coli BW25113 WT	Ciprofloxacin	Caffeine	1	D3	0.02045	55.48571	0	0.33	0.66	0.99	1.33	1.66	1.99	2.33	2.66	2.99	3.33	3.66	3.99	4.33	4.66	4.99	5.33	5.66	5.99	6.33	6.66	6.99	7.33	7.66	7.99	8.33	8.66	8.99	9.33	9.66	9.99	10.33	10.66	10.99	11.33	11.66	11.99	12.33	12.66	12.99	13.33	13.66
CB_1	E. coli BW25113 WT	Ciprofloxacin	Caffeine	1	D4	0.01818	55.48571	0	0.33	0.66	0.99	1.33	1.66	1.99	2.33	2.66	2.99	3.33	3.66	3.99	4.33	4.66	4.99	5.33	5.66	5.99	6.33	6.66	6.99	7.33	7.66	7.99	8.33	8.66	8.99	9.33	9.66	9.99	10.33	10.66	10.99	11.33	11.66	11.99	12.33	12.66	12.99	13.33	13.66
CB_1	E. coli BW25113 WT	Ciprofloxacin	Caffeine	1	D5	0.01591	55.48571	0	0.33	0.66	0.99	1.33	1.66	1.99	2.33	2.66	2.99	3.33	3.66	3.99	4.33	4.66	4.99	5.33	5.66	5.99	6.33	6.66	6.99	7.33	7.66	7.99	8.33	8.66	8.99	9.33	9.66	9.99	10.33	10.66	10.99	11.33	11.66	11.99	12.33	12.66	12.99	13.33	13.66
CB_1	E. coli BW25113 WT	Ciprofloxacin	Caffeine	1	D6	0.01364	55.48571	0	0.33	0.66	0.99	1.33	1.66	1.99	2.33	2.66	2.99	3.33	3.66	3.99	4.33	4.66	4.99	5.33	5.66	5.99	6.33	6.66	6.99	7.33	7.66	7.99	8.33	8.66	8.99	9.33	9.66	9.99	10.33	10.66	10.99	11.33	11.66	11.99	12.33	12.66	12.99	13.33	13.66
CB_1	E. coli BW25113 WT	Ciprofloxacin	Caffeine	1	D7	0.01136	55.48571	0	0.33	0.66	0.99	1.33	1.66	1.99	2.33	2.66	2.99	3.33	3.66	3.99	4.33	4.66	4.99	5.33	5.66	5.99	6.33	6.66	6.99	7.33	7.66	7.99	8.33	8.66	8.99	9.33	9.66	9.99	10.33	10.66	10.99	11.33	11.66	11.99	12.33	12.66	12.99	13.33	13.66
CB_1	E. coli BW25113 WT	Ciprofloxacin	Caffeine	1	D8	0.00909	55.48571	0	0.33	0.66	0.99	1.33	1.66	1.99	2.33	2.66	2.99	3.33	3.66	3.99	4.33	4.66	4.99	5.33	5.66	5.99	6.33	6.66	6.99	7.33	7.66	7.99	8.33	8.66	8.99	9.33	9.66	9.99	10.33	10.66	10.99	11.33	11.66	11.99	12.33	12.66	12.99	13.33	13.66
CB_1	E. coli BW25113 WT	Ciprofloxacin	Caffeine	1	D9	0.00682	55.48571	0	0.33	0.66	0.99	1.33	1.66	1.99	2.33	2.66	2.99	3.33	3.66	3.99	4.33	4.66	4.99	5.33	5.66	5.99	6.33	6.66	6.99	7.33	7.66	7.99	8.33	8.66	8.99	9.33	9.66	9.99	10.33	10.66	10.99	11.33	11.66	11.99	12.33	12.66	12.99	13.33	13.66
CB_1	E. coli BW25113 WT	Ciprofloxacin	Caffeine	1	D10	0.00455	55.48571	0	0.33	0.66	0.99	1.33	1.66	1.99	2.33	2.66	2.99	3.33	3.66	3.99	4.33	4.66	4.99	5.33	5.66	5.99	6.33	6.66	6.99	7.33	7.66	7.99	8.33	8.66	8.99	9.33	9.66	9.99	10.33	10.66	10.99	11.33	11.66	11.99	12.33	12.66	12.99	13.33	13.66
CB_1	E. coli BW25113 WT	Ciprofloxacin	Caffeine	1	D11	0.00227	55.48571	0	0.33	0.66	0.99	1.33	1.66	1.99	2.33	2.66	2.99	3.33	3.66	3.99	4.33	4.66	4.99	5.33	5.66	5.99	6.33	6.66	6.99	7.33	7.66	7.99	8.33	8.66	8.99	9.33	9.66	9.99	10.33	10.66	10.99	11.33	11.66	11.99	12.33	12.66	12.99	13.33	13.66
CB_1	E. coli BW25113 WT	Ciprofloxacin	Caffeine	1	D12	0	55.48571	0	0.33	0.66	0.99	1.33	1.66	1.99	2.33	2.66	2.99	3.33	3.66	3.99	4.33	4.66	4.99	5.33	5.66	5.99	6.33	6.66	6.99	7.33	7.66	7.99	8.33	8.66	8.99	9.33	9.66	9.99	10.33	10.66	10.99	11.33	11.66	11.99	12.33	12.66	12.99	13.33	13.66
CB_1	E. coli BW25113 WT	Ciprofloxacin	Caffeine	1	E1	0.025	41.61429	0	0.33	0.66	0.99	1.33	1.66	1.99	2.33	2.66	2.99	3.33	3.66	3.99	4.33	4.66	4.99	5.33	5.66	5.99	6.33	6.66	6.99	7.33	7.66	7.99	8.33	8.66	8.99	9.33	9.66	9.99	10.33	10.66	10.99	11.33	11.66	11.99	12.33	12.66	12.99	13.33	13.66
CB_1	E. coli BW25113 WT	Ciprofloxacin	Caffeine	1	E2	0.02273	41.61429	0	0.33	0.66	0.99	1.33	1.66	1.99	2.33	2.66	2.99	3.33	3.66	3.99	4.33	4.66	4.99	5.33	5.66	5.99	6.33	6.66	6.99	7.33	7.66	7.99	8.33	8.66	8.99	9.33	9.66	9.99	10.33	10.66	10.99	11.33	11.66	11.99	12.33	12.66	12.99	13.33	13.66
CB_1	E. coli BW25113 WT	Ciprofloxacin	Caffeine	1	E3	0.02045	41.61429	0	0.33	0.66	0.99	1.33	1.66	1.99	2.33	2.66	2.99	3.33	3.66	3.99	4.33	4.66	4.99	5.33	5.66	5.99	6.33	6.66	6.99	7.33	7.66	7.99	8.33	8.66	8.99	9.33	9.66	9.99	10.33	10.66	10.99	11.33	11.66	11.99	12.33	12.66	12.99	13.33	13.66
CB_1	E. coli BW25113 WT	Ciprofloxacin	Caffeine	1	E4	0.01818	41.61429	0	0.33	0.66	0.99	1.33	1.66	1.99	2.33	2.66	2.99	3.33	3.66	3.99	4.33	4.66	4.99	5.33	5.66	5.99	6.33	6.66	6.99	7.33	7.66	7.99	8.33	8.66	8.99	9.33	9.66	9.99	10.33	10.66	10.99	11.33	11.66	11.99	12.33	12.66	12.99	13.33	13.66
CB_1	E. coli BW25113 WT	Ciprofloxacin	Caffeine	1	E5	0.01591	41.61429	0	0.33	0.66	0.99	1.33	1.66	1.99	2.33	2.66	2.99	3.33	3.66	3.99	4.33	4.66	4.99	5.33	5.66	5.99	6.33	6.66	6.99	7.33	7.66	7.99	8.33	8.66	8.99	9.33	9.66	9.99	10.33	10.66	10.99	11.33	11.66	11.99	12.33	12.66	12.99	13.33	13.66
CB_1	E. coli BW25113 WT	Ciprofloxacin	Caffeine	1	E6	0.01364	41.61429	0	0.33	0.66	0.99	1.33	1.66	1.99	2.33	2.66	2.99	3.33	3.66	3.99	4.33	4.66	4.99	5.33	5.66	5.99	6.33	6.66	6.99	7.33	7.66	7.99	8.33	8.66	8.99	9.33	9.66	9.99	10.33	10.66	10.99	11.33	11.66	11.99	12.33	12.66	12.99	13.33	13.66
CB_1	E. coli BW25113 WT	Ciprofloxacin	Caffeine	1	E7	0.01136	41.61429	0	0.33	0.66	0.99	1.33	1.66	1.99	2.33	2.66	2.99	3.33	3.66	3.99	4.33	4.66	4.99	5.33	5.66	5.99	6.33	6.66	6.99	7.33	7.66	7.99	8.33	8.66	8.99	9.33	9.66	9.99	10.33	10.66	10.99	11.33	11.66	11.99	12.33	12.66	12.99	13.33	13.66
CB_1	E. coli BW25113 WT	Ciprofloxacin	Caffeine	1	E8	0.00909	41.61429	0	0.33	0.66	0.99	1.33	1.66	1.99	2.33	2.66	2.99	3.33	3.66	3.99	4.33	4.66	4.99	5.33	5.66	5.99	6.33	6.66	6.99	7.33	7.66	7.99	8.33	8.66	8.99	9.33	9.66	9.99	10.33	10.66	10.99	11.33	11.66	11.99	12.33	12.66	12.99	13.33	13.66
CB_1	E. coli BW25113 WT	Ciprofloxacin	Caffeine	1	E9	0.00682	41.61429	0	0.33	0.66	0.99	1.33	1.66	1.99	2.33	2.66	2.99	3.33	3.66	3.99	4.33	4.66	4.99	5.33	5.66	5.99	6.33	6.66	6.99	7.33	7.66	7.99	8.33	8.66	8.99	9.33	9.66	9.99	10.33	10.66	10.99	11.33	11.66	11.99	12.33	12.66	12.99	13.33	13.66
CB_1	E. coli BW25113 WT	Ciprofloxacin	Caffeine	1	E10	0.00455	41.61429	0	0.33	0.66	0.99	1.33	1.66	1.99	2.33	2.66	2.99	3.33	3.66	3.99	4.33	4.66	4.99	5.33	5.66	5.99	6.33	6.66	6.99	7.33	7.66	7.99	8.33	8.66	8.99	9.33	9.66	9.99	10.33	10.66	10.99	11.33	11.66	11.99	12.33	12.66	12.99	13.33	13.66
CB_1	E. coli BW25113 WT	Ciprofloxacin	Caffeine	1	E11	0.00227	41.61429	0	0.33	0.66	0.99	1.33	1.66	1.99	2.33	2.66	2.99	3.33	3.66	3.99	4.33	4.66	4.99	5.33	5.66	5.99	6.33	6.66	6.99	7.33	7.66	7.99	8.33	8.66	8.99	9.33	9.66	9.99	10.33	10.66	10.99	11.33	11.66	11.99	12.33	12.66	12.99	13.33	13.66
CB_1	E. coli BW25113 WT	Ciprofloxacin	Caffeine	1	E12	0	41.61429	0	0.33	0.66	0.99	1.33	1.66	1.99	2.33	2.66	2.99	3.33	3.66	3.99	4.33	4.66	4.99	5.33	5.66	5.99	6.33	6.66	6.99	7.33	7.66	7.99	8.33	8.66	8.99	9.33	9.66	9.99	10.33	10.66	10.99	11.33	11.66	11.99	12.33	12.66	12.99	13.33	13.66
CB_1	E. coli BW25113 WT	Ciprofloxacin	Caffeine	1	F1	0.025	27.74286	0	0.33	0.66	0.99	1.33	1.66	1.99	2.33	2.66	2.99	3.33	3.66	3.99	4.33	4.66	4.99	5.33	5.66	5.99	6.33	6.66	6.99	7.33	7.66	7.99	8.33	8.66	8.99	9.33	9.66	9.99	10.33	10.66	10.99	11.33	11.66	11.99	12.33	12.66	12.99	13.33	13.66
CB_1	E. coli BW25113 WT	Ciprofloxacin	Caffeine	1	F2	0.02273	27.74286	0	0.33	0.66	0.99	1.33	1.66	1.99	2.33	2.66	2.99	3.33	3.66	3.99	4.33	4.66	4.99	5.33	5.66	5.99	6.33	6.66	6.99	7.33	7.66	7.99	8.33	8.66	8.99	9.33	9.66	9.99	10.33	10.66	10.99	11.33	11.66	11.99	12.33	12.66	12.99	13.33	13.66
CB_1	E. coli BW25113 WT	Ciprofloxacin	Caffeine	1	F3	0.02045	27.74286	0	0.33	0.66	0.99	1.33	1.66	1.99	2.33	2.66	2.99	3.33	3.66	3.99	4.33	4.66	4.99	5.33	5.66	5.99	6.33	6.66	6.99	7.33	7.66	7.99	8.33	8.66	8.99	9.33	9.66	9.99	10.33	10.66	10.99	11.33	11.66	11.99	12.33	12.66	12.99	13.33	13.66
CB_1	E. coli BW25113 WT	Ciprofloxacin	Caffeine	1	F4	0.01818	27.74286	0	0.33	0.66	0.99	1.33	1.66	1.99	2.33	2.66	2.99	3.33	3.66	3.99	4.33	4.66	4.99	5.33	5.66	5.99	6.33	6.66	6.99	7.33	7.66	7.99	8.33	8.66	8.99	9.33	9.66	9.99	10.33	10.66	10.99	11.33	11.66	11.99	12.33	12.66	12.99	13.33	13.66
CB_1	E. coli BW25113 WT	Ciprofloxacin	Caffeine	1	F5	0.01591	27.74286	0	0.33	0.66	0.99	1.33	1.66	1.99	2.33	2.66	2.99	3.33	3.66	3.99	4.33	4.66	4.99	5.33	5.66	5.99	6.33	6.66	6.99	7.33	7.66	7.99	8.33	8.66	8.99	9.33	9.66	9.99	10.33	10.66	10.99	11.33	11.66	11.99	12.33	12.66	12.99	13.33	13.66
CB_1	E. coli BW25113 WT	Ciprofloxacin	Caffeine	1	F6	0.01364	27.74286	0	0.33	0.66	0.99	1.33	1.66	1.99	2.33	2.66	2.99	3.33	3.66	3.99	4.33	4.66	4.99	5.33	5.66	5.99	6.33	6.66	6.99	7.33	7.66	7.99	8.33	8.66	8.99	9.33	9.66	9.99	10.33	10.66	10.99	11.33	11.66	11.99	12.33	12.66	12.99	13.33	13.66
CB_1	E. coli BW25113 WT	Ciprofloxacin	Caffeine	1	F7	0.01136	27.74286	0	0.33	0.66	0.99	1.33	1.66	1.99	2.33	2.66	2.99	3.33	3.66	3.99	4.33	4.66	4.99	5.33	5.66	5.99	6.33	6.66	6.99	7.33	7.66	7.99	8.33	8.66	8.99	9.33	9.66	9.99	10.33	10.66	10.99	11.33	11.66	11.99	12.33	12.66	12.99	13.33	13.66
CB_1	E. coli BW25113 WT	Ciprofloxacin	Caffeine	1	F8	0.00909	27.74286	0	0.33	0.66	0.99	1.33	1.66	1.99	2.33	2.66	2.99	3.33	3.66	3.99	4.33	4.66	4.99	5.33	5.66	5.99	6.33	6.66	6.99	7.33	7.66	7.99	8.33	8.66	8.99	9.33	9.66	9.99	10.33	10.66	10.99	11.33	11.66	11.99	12.33	12.66	12.99	13.33	13.66
CB_1	E. coli BW25113 WT	Ciprofloxacin	Caffeine	1	F9	0.00682	27.74286	0	0.33	0.66	0.99	1.33	1.66	1.99	2.33	2.66	2.99	3.33	3.66	3.99	4.33	4.66	4.99	5.33	5.66	5.99	6.33	6.66	6.99	7.33	7.66	7.99	8.33	8.66	8.99	9.33	9.66	9.99	10.33	10.66	10.99	11.33	11.66	11.99	12.33	12.66	12.99	13.33	13.66
CB_1	E. coli BW25113 WT	Ciprofloxacin	Caffeine	1	F10	0.00455	27.74286	0	0.33	0.66	0.99	1.33	1.66	1.99	2.33	2.66	2.99	3.33	3.66	3.99	4.33	4.66	4.99	5.33	5.66	5.99	6.33	6.66	6.99	7.33	7.66	7.99	8.33	8.66	8.99	9.33	9.66	9.99	10.33	10.66	10.99	11.33	11.66	11.99	12.33	12.66	12.99	13.33	13.66
CB_1	E. coli BW25113 WT	Ciprofloxacin	Caffeine	1	F11	0.00227	27.74286	0	0.33	0.66	0.99	1.33	1.66	1.99	2.33	2.66	2.99	3.33	3.66	3.99	4.33	4.66	4.99	5.33	5.66	5.99	6.33	6.66	6.99	7.33	7.66	7.99	8.33	8.66	8.99	9.33	9.66	9.99	10.33	10.66	10.99	11.33	11.66	11.99	12.33	12.66	12.99	13.33	13.66
CB_1	E. coli BW25113 WT	Ciprofloxacin	Caffeine	1	F12	0	27.74286	0	0.33	0.66	0.99	1.33	1.66	1.99	2.33	2.66	2.99	3.33	3.66	3.99	4.33	4.66	4.99	5.33	5.66	5.99	6.33	6.66	6.99	7.33	7.66	7.99	8.33	8.66	8.99	9.33	9.66	9.99	10.33	10.66	10.99	11.33	11.66	11.99	12.33	12.66	12.99	13.33	13.66
CB_1	E. coli BW25113 WT	Ciprofloxacin	Caffeine	1	G1	0.025	13.87143	0	0.33	0.66	0.99	1.33	1.66	1.99	2.33	2.66	2.99	3.33	3.66	3.99	4.33	4.66	4.99	5.33	5.66	5.99	6.33	6.66	6.99	7.33	7.66	7.99	8.33	8.66	8.99	9.33	9.66	9.99	10.33	10.66	10.99	11.33	11.66	11.99	12.33	12.66	12.99	13.33	13.66
CB_1	E. coli BW25113 WT	Ciprofloxacin	Caffeine	1	G2	0.02273	13.87143	0	0.33	0.66	0.99	1.33	1.66	1.99	2.33	2.66	2.99	3.33	3.66	3.99	4.33	4.66	4.99	5.33	5.66	5.99	6.33	6.66	6.99	7.33	7.66	7.99	8.33	8.66	8.99	9.33	9.66	9.99	10.33	10.66	10.99	11.33	11.66	11.99	12.33	12.66	12.99	13.33	13.66
CB_1	E. coli BW25113 WT	Ciprofloxacin	Caffeine	1	G3	0.02045	13.87143	0	0.33	0.66	0.99	1.33	1.66	1.99	2.33	2.66	2.99	3.33	3.66	3.99	4.33	4.66	4.99	5.33	5.66	5.99	6.33	6.66	6.99	7.33	7.66	7.99	8.33	8.66	8.99	9.33	9.66	9.99	10.33	10.66	10.99	11.33	11.66	11.99	12.33	12.66	12.99	13.33	13.66
CB_1	E. coli BW25113 WT	Ciprofloxacin	Caffeine	1	G4	0.01818	13.87143	0	0.33	0.66	0.99	1.33	1.66	1.99	2.33	2.66	2.99	3.33	3.66	3.99	4.33	4.66	4.99	5.33	5.66	5.99	6.33	6.66	6.99	7.33	7.66	7.99	8.33	8.66	8.99	9.33	9.66	9.99	10.33	10.66	10.99	11.33	11.66	11.99	12.33	12.66	12.99	13.33	13.66
CB_1	E. coli BW25113 WT	Ciprofloxacin	Caffeine	1	G5	0.01591	13.87143	0	0.33	0.66	0.99	1.33	1.66	1.99	2.33	2.66	2.99	3.33	3.66	3.99	4.33	4.66	4.99	5.33	5.66	5.99	6.33	6.66	6.99	7.33	7.66	7.99	8.33	8.66	8.99	9.33	9.66	9.99	10.33	10.66	10.99	11.33	11.66	11.99	12.33	12.66	12.99	13.33	13.66
CB_1	E. coli BW25113 WT	Ciprofloxacin	Caffeine	1	G6	0.01364	13.87143	0	0.33	0.66	0.99	1.33	1.66	1.99	2.33	2.66	2.99	3.33	3.66	3.99	4.33	4.66	4.99	5.33	5.66	5.99	6.33	6.66	6.99	7.33	7.66	7.99	8.33	8.66	8.99	9.33	9.66	9.99	10.33	10.66	10.99	11.33	11.66	11.99	12.33	12.66	12.99	13.33	13.66
CB_1	E. coli BW25113 WT	Ciprofloxacin	Caffeine	1	G7	0.01136	13.87143	0	0.33	0.66	0.99	1.33	1.66	1.99	2.33	2.66	2.99	3.33	3.66	3.99	4.33	4.66	4.99	5.33	5.66	5.99	6.33	6.66	6.99	7.33	7.66	7.99	8.33	8.66	8.99	9.33	9.66	9.99	10.33	10.66	10.99	11.33	11.66	11.99	12.33	12.66	12.99	13.33	13.66
CB_1	E. coli BW25113 WT	Ciprofloxacin	Caffeine	1	G8	0.00909	13.87143	0	0.33	0.66	0.99	1.33	1.66	1.99	2.33	2.66	2.99	3.33	3.66	3.99	4.33	4.66	4.99	5.33	5.66	5.99	6.33	6.66	6.99	7.33	7.66	7.99	8.33	8.66	8.99	9.33	9.66	9.99	10.33	10.66	10.99	11.33	11.66	11.99	12.33	12.66	12.99	13.33	13.66
CB_1	E. coli BW25113 WT	Ciprofloxacin	Caffeine	1	G9	0.00682	13.87143	0	0.33	0.66	0.99	1.33	1.66	1.99	2.33	2.66	2.99	3.33	3.66	3.99	4.33	4.66	4.99	5.33	5.66	5.99	6.33	6.66	6.99	7.33	7.66	7.99	8.33	8.66	8.99	9.33	9.66	9.99	10.33	10.66	10.99	11.33	11.66	11.99	12.33	12.66	12.99	13.33	13.66
CB_1	E. coli BW25113 WT	Ciprofloxacin	Caffeine	1	G10	0.00455	13.87143	0	0.33	0.66	0.99	1.33	1.66	1.99	2.33	2.66	2.99	3.33	3.66	3.99	4.33	4.66	4.99	5.33	5.66	5.99	6.33	6.66	6.99	7.33	7.66	7.99	8.33	8.66	8.99	9.33	9.66	9.99	10.33	10.66	10.99	11.33	11.66	11.99	12.33	12.66	12.99	13.33	13.66
CB_1	E. coli BW25113 WT	Ciprofloxacin	Caffeine	1	G11	0.00227	13.87143	0	0.33	0.66	0.99	1.33	1.66	1.99	2.33	2.66	2.99	3.33	3.66	3.99	4.33	4.66	4.99	5.33	5.66	5.99	6.33	6.66	6.99	7.33	7.66	7.99	8.33	8.66	8.99	9.33	9.66	9.99	10.33	10.66	10.99	11.33	11.66	11.99	12.33	12.66	12.99	13.33	13.66
CB_1	E. coli BW25113 WT	Ciprofloxacin	Caffeine	1	G12	0	13.87143	0	0.33	0.66	0.99	1.33	1.66	1.99	2.33	2.66	2.99	3.33	3.66	3.99	4.33	4.66	4.99	5.33	5.66	5.99	6.33	6.66	6.99	7.33	7.66	7.99	8.33	8.66	8.99	9.33	9.66	9.99	10.33	10.66	10.99	11.33	11.66	11.99	12.33	12.66	12.99	13.33	13.66
CB_1	E. coli BW25113 WT	Ciprofloxacin	Caffeine	1	H1	0.025	0	0	0.33	0.66	0.99	1.33	1.66	1.99	2.33	2.66	2.99	3.33	3.66	3.99	4.33	4.66	4.99	5.33	5.66	5.99	6.33	6.66	6.99	7.33	7.66	7.99	8.33	8.66	8.99	9.33	9.66	9.99	10.33	10.66	10.99	11.33	11.66	11.99	12.33	12.66	12.99	13.33	13.66
CB_1	E. coli BW25113 WT	Ciprofloxacin	Caffeine	1	H2	0.02273	0	0	0.33	0.66	0.99	1.33	1.66	1.99	2.33	2.66	2.99	3.33	3.66	3.99	4.33	4.66	4.99	5.33	5.66	5.99	6.33	6.66	6.99	7.33	7.66	7.99	8.33	8.66	8.99	9.33	9.66	9.99	10.33	10.66	10.99	11.33	11.66	11.99	12.33	12.66	12.99	13.33	13.66
CB_1	E. coli BW25113 WT	Ciprofloxacin	Caffeine	1	H3	0.02045	0	0	0.33	0.66	0.99	1.33	1.66	1.99	2.33	2.66	2.99	3.33	3.66	3.99	4.33	4.66	4.99	5.33	5.66	5.99	6.33	6.66	6.99	7.33	7.66	7.99	8.33	8.66	8.99	9.33	9.66	9.99	10.33	10.66	10.99	11.33	11.66	11.99	12.33	12.66	12.99	13.33	13.66
CB_1	E. coli BW25113 WT	Ciprofloxacin	Caffeine	1	H4	0.01818	0	0	0.33	0.66	0.99	1.33	1.66	1.99	2.33	2.66	2.99	3.33	3.66	3.99	4.33	4.66	4.99	5.33	5.66	5.99	6.33	6.66	6.99	7.33	7.66	7.99	8.33	8.66	8.99	9.33	9.66	9.99	10.33	10.66	10.99	11.33	11.66	11.99	12.33	12.66	12.99	13.33	13.66
CB_1	E. coli BW25113 WT	Ciprofloxacin	Caffeine	1	H5	0.01591	0	0	0.33	0.66	0.99	1.33	1.66	1.99	2.33	2.66	2.99	3.33	3.66	3.99	4.33	4.66	4.99	5.33	5.66	5.99	6.33	6.66	6.99	7.33	7.66	7.99	8.33	8.66	8.99	9.33	9.66	9.99	10.33	10.66	10.99	11.33	11.66	11.99	12.33	12.66	12.99	13.33	13.66
CB_1	E. coli BW25113 WT	Ciprofloxacin	Caffeine	1	H6	0.01364	0	0	0.33	0.66	0.99	1.33	1.66	1.99	2.33	2.66	2.99	3.33	3.66	3.99	4.33	4.66	4.99	5.33	5.66	5.99	6.33	6.66	6.99	7.33	7.66	7.99	8.33	8.66	8.99	9.33	9.66	9.99	10.33	10.66	10.99	11.33	11.66	11.99	12.33	12.66	12.99	13.33	13.66
CB_1	E. coli BW25113 WT	Ciprofloxacin	Caffeine	1	H7	0.01136	0	0	0.33	0.66	0.99	1.33	1.66	1.99	2.33	2.66	2.99	3.33	3.66	3.99	4.33	4.66	4.99	5.33	5.66	5.99	6.33	6.66	6.99	7.33	7.66	7.99	8.33	8.66	8.99	9.33	9.66	9.99	10.33	10.66	10.99	11.33	11.66	11.99	12.33	12.66	12.99	13.33	13.66
CB_1	E. coli BW25113 WT	Ciprofloxacin	Caffeine	1	H8	0.00909	0	0	0.33	0.66	0.99	1.33	1.66	1.99	2.33	2.66	2.99	3.33	3.66	3.99	4.33	4.66	4.99	5.33	5.66	5.99	6.33	6.66	6.99	7.33	7.66	7.99	8.33	8.66	8.99	9.33	9.66	9.99	10.33	10.66	10.99	11.33	11.66	11.99	12.33	12.66	12.99	13.33	13.66
CB_1	E. coli BW25113 WT	Ciprofloxacin	Caffeine	1	H9	0.00682	0	0	0.33	0.66	0.99	1.33	1.66	1.99	2.33	2.66	2.99	3.33	3.66	3.99	4.33	4.66	4.99	5.33	5.66	5.99	6.33	6.66	6.99	7.33	7.66	7.99	8.33	8.66	8.99	9.33	9.66	9.99	10.33	10.66	10.99	11.33	11.66	11.99	12.33	12.66	12.99	13.33	13.66
CB_1	E. coli BW25113 WT	Ciprofloxacin	Caffeine	1	H10	0.00455	0	0	0.33	0.66	0.99	1.33	1.66	1.99	2.33	2.66	2.99	3.33	3.66	3.99	4.33	4.66	4.99	5.33	5.66	5.99	6.33	6.66	6.99	7.33	7.66	7.99	8.33	8.66	8.99	9.33	9.66	9.99	10.33	10.66	10.99	11.33	11.66	11.99	12.33	12.66	12.99	13.33	13.66
CB_1	E. coli BW25113 WT	Ciprofloxacin	Caffeine	1	H11	0.00227	0	0	0.33	0.66	0.99	1.33	1.66	1.99	2.33	2.66	2.99	3.33	3.66	3.99	4.33	4.66	4.99	5.33	5.66	5.99	6.33	6.66	6.99	7.33	7.66	7.99	8.33	8.66	8.99	9.33	9.66	9.99	10.33	10.66	10.99	11.33	11.66	11.99	12.33	12.66	12.99	13.33	13.66
CB_1	E. coli BW25113 WT	Ciprofloxacin	Caffeine	1	H12	0	0	0	0.33	0.66	0.99	1.33	1.66	1.99	2.33	2.66	2.99	3.33	3.66	3.99	4.33	4.66	4.99	5.33	5.66	5.99	6.33	6.66	6.99	7.33	7.66	7.99	8.33	8.66	8.99	9.33	9.66	9.99	10.33	10.66	10.99	11.33	11.66	11.99	12.33	12.66	12.99	13.33	13.66
CB_2	E. coli BW25113 WT	Ciprofloxacin	Caffeine	2	A1	0.025	97.1	0	0.327777778	0.661111111	0.994444444	1.327777778	1.661111111	1.994444444	2.327777778	2.661111111	2.994444444	3.327777778	3.661111111	3.994444444	4.327777778	4.661111111	4.994444444	5.327777778	5.661111111	5.994444444	6.327777778	6.661111111	6.994444444	7.327777778	7.661111111	7.994444444	8.327777778	8.661111111	8.994444444	9.327777778	9.661111111	9.994444444	10.32777778	10.66111111	10.99444444	11.32777778	11.66111111	11.99444444	12.32777778	12.66111111	12.99444444	13.32777778	13.66111111
CB_2	E. coli BW25113 WT	Ciprofloxacin	Caffeine	2	A2	0.02273	97.1	0	0.327777778	0.661111111	0.994444444	1.327777778	1.661111111	1.994444444	2.327777778	2.661111111	2.994444444	3.327777778	3.661111111	3.994444444	4.327777778	4.661111111	4.994444444	5.327777778	5.661111111	5.994444444	6.327777778	6.661111111	6.994444444	7.327777778	7.661111111	7.994444444	8.327777778	8.661111111	8.994444444	9.327777778	9.661111111	9.994444444	10.32777778	10.66111111	10.99444444	11.32777778	11.66111111	11.99444444	12.32777778	12.66111111	12.99444444	13.32777778	13.66111111
CB_2	E. coli BW25113 WT	Ciprofloxacin	Caffeine	2	A3	0.02045	97.1	0	0.327777778	0.661111111	0.994444444	1.327777778	1.661111111	1.994444444	2.327777778	2.661111111	2.994444444	3.327777778	3.661111111	3.994444444	4.327777778	4.661111111	4.994444444	5.327777778	5.661111111	5.994444444	6.327777778	6.661111111	6.994444444	7.327777778	7.661111111	7.994444444	8.327777778	8.661111111	8.994444444	9.327777778	9.661111111	9.994444444	10.32777778	10.66111111	10.99444444	11.32777778	11.66111111	11.99444444	12.32777778	12.66111111	12.99444444	13.32777778	13.66111111
CB_2	E. coli BW25113 WT	Ciprofloxacin	Caffeine	2	A4	0.01818	97.1	0	0.327777778	0.661111111	0.994444444	1.327777778	1.661111111	1.994444444	2.327777778	2.661111111	2.994444444	3.327777778	3.661111111	3.994444444	4.327777778	4.661111111	4.994444444	5.327777778	5.661111111	5.994444444	6.327777778	6.661111111	6.994444444	7.327777778	7.661111111	7.994444444	8.327777778	8.661111111	8.994444444	9.327777778	9.661111111	9.994444444	10.32777778	10.66111111	10.99444444	11.32777778	11.66111111	11.99444444	12.32777778	12.66111111	12.99444444	13.32777778	13.66111111
CB_2	E. coli BW25113 WT	Ciprofloxacin	Caffeine	2	A5	0.01591	97.1	0	0.327777778	0.661111111	0.994444444	1.327777778	1.661111111	1.994444444	2.327777778	2.661111111	2.994444444	3.327777778	3.661111111	3.994444444	4.327777778	4.661111111	4.994444444	5.327777778	5.661111111	5.994444444	6.327777778	6.661111111	6.994444444	7.327777778	7.661111111	7.994444444	8.327777778	8.661111111	8.994444444	9.327777778	9.661111111	9.994444444	10.32777778	10.66111111	10.99444444	11.32777778	11.66111111	11.99444444	12.32777778	12.66111111	12.99444444	13.32777778	13.66111111
CB_2	E. coli BW25113 WT	Ciprofloxacin	Caffeine	2	A6	0.01364	97.1	0	0.327777778	0.661111111	0.994444444	1.327777778	1.661111111	1.994444444	2.327777778	2.661111111	2.994444444	3.327777778	3.661111111	3.994444444	4.327777778	4.661111111	4.994444444	5.327777778	5.661111111	5.994444444	6.327777778	6.661111111	6.994444444	7.327777778	7.661111111	7.994444444	8.327777778	8.661111111	8.994444444	9.327777778	9.661111111	9.994444444	10.32777778	10.66111111	10.99444444	11.32777778	11.66111111	11.99444444	12.32777778	12.66111111	12.99444444	13.32777778	13.66111111
CB_2	E. coli BW25113 WT	Ciprofloxacin	Caffeine	2	A7	0.01136	97.1	0	0.327777778	0.661111111	0.994444444	1.327777778	1.661111111	1.994444444	2.327777778	2.661111111	2.994444444	3.327777778	3.661111111	3.994444444	4.327777778	4.661111111	4.994444444	5.327777778	5.661111111	5.994444444	6.327777778	6.661111111	6.994444444	7.327777778	7.661111111	7.994444444	8.327777778	8.661111111	8.994444444	9.327777778	9.661111111	9.994444444	10.32777778	10.66111111	10.99444444	11.32777778	11.66111111	11.99444444	12.32777778	12.66111111	12.99444444	13.32777778	13.66111111
CB_2	E. coli BW25113 WT	Ciprofloxacin	Caffeine	2	A8	0.00909	97.1	0	0.327777778	0.661111111	0.994444444	1.327777778	1.661111111	1.994444444	2.327777778	2.661111111	2.994444444	3.327777778	3.661111111	3.994444444	4.327777778	4.661111111	4.994444444	5.327777778	5.661111111	5.994444444	6.327777778	6.661111111	6.994444444	7.327777778	7.661111111	7.994444444	8.327777778	8.661111111	8.994444444	9.327777778	9.661111111	9.994444444	10.32777778	10.66111111	10.99444444	11.32777778	11.66111111	11.99444444	12.32777778	12.66111111	12.99444444	13.32777778	13.66111111
CB_2	E. coli BW25113 WT	Ciprofloxacin	Caffeine	2	A9	0.00682	97.1	0	0.327777778	0.661111111	0.994444444	1.327777778	1.661111111	1.994444444	2.327777778	2.661111111	2.994444444	3.327777778	3.661111111	3.994444444	4.327777778	4.661111111	4.994444444	5.327777778	5.661111111	5.994444444	6.327777778	6.661111111	6.994444444	7.327777778	7.661111111	7.994444444	8.327777778	8.661111111	8.994444444	9.327777778	9.661111111	9.994444444	10.32777778	10.66111111	10.99444444	11.32777778	11.66111111	11.99444444	12.32777778	12.66111111	12.99444444	13.32777778	13.66111111
CB_2	E. coli BW25113 WT	Ciprofloxacin	Caffeine	2	A10	0.00455	97.1	0	0.327777778	0.661111111	0.994444444	1.327777778	1.661111111	1.994444444	2.327777778	2.661111111	2.994444444	3.327777778	3.661111111	3.994444444	4.327777778	4.661111111	4.994444444	5.327777778	5.661111111	5.994444444	6.327777778	6.661111111	6.994444444	7.327777778	7.661111111	7.994444444	8.327777778	8.661111111	8.994444444	9.327777778	9.661111111	9.994444444	10.32777778	10.66111111	10.99444444	11.32777778	11.66111111	11.99444444	12.32777778	12.66111111	12.99444444	13.32777778	13.66111111
CB_2	E. coli BW25113 WT	Ciprofloxacin	Caffeine	2	A11	0.00227	97.1	0	0.327777778	0.661111111	0.994444444	1.327777778	1.661111111	1.994444444	2.327777778	2.661111111	2.994444444	3.327777778	3.661111111	3.994444444	4.327777778	4.661111111	4.994444444	5.327777778	5.661111111	5.994444444	6.327777778	6.661111111	6.994444444	7.327777778	7.661111111	7.994444444	8.327777778	8.661111111	8.994444444	9.327777778	9.661111111	9.994444444	10.32777778	10.66111111	10.99444444	11.32777778	11.66111111	11.99444444	12.32777778	12.66111111	12.99444444	13.32777778	13.66111111
CB_2	E. coli BW25113 WT	Ciprofloxacin	Caffeine	2	A12	0	97.1	0	0.327777778	0.661111111	0.994444444	1.327777778	1.661111111	1.994444444	2.327777778	2.661111111	2.994444444	3.327777778	3.661111111	3.994444444	4.327777778	4.661111111	4.994444444	5.327777778	5.661111111	5.994444444	6.327777778	6.661111111	6.994444444	7.327777778	7.661111111	7.994444444	8.327777778	8.661111111	8.994444444	9.327777778	9.661111111	9.994444444	10.32777778	10.66111111	10.99444444	11.32777778	11.66111111	11.99444444	12.32777778	12.66111111	12.99444444	13.32777778	13.66111111
CB_2	E. coli BW25113 WT	Ciprofloxacin	Caffeine	2	B1	0.025	83.22857	0	0.327777778	0.661111111	0.994444444	1.327777778	1.661111111	1.994444444	2.327777778	2.661111111	2.994444444	3.327777778	3.661111111	3.994444444	4.327777778	4.661111111	4.994444444	5.327777778	5.661111111	5.994444444	6.327777778	6.661111111	6.994444444	7.327777778	7.661111111	7.994444444	8.327777778	8.661111111	8.994444444	9.327777778	9.661111111	9.994444444	10.32777778	10.66111111	10.99444444	11.32777778	11.66111111	11.99444444	12.32777778	12.66111111	12.99444444	13.32777778	13.66111111
CB_2	E. coli BW25113 WT	Ciprofloxacin	Caffeine	2	B2	0.02273	83.22857	0	0.327777778	0.661111111	0.994444444	1.327777778	1.661111111	1.994444444	2.327777778	2.661111111	2.994444444	3.327777778	3.661111111	3.994444444	4.327777778	4.661111111	4.994444444	5.327777778	5.661111111	5.994444444	6.327777778	6.661111111	6.994444444	7.327777778	7.661111111	7.994444444	8.327777778	8.661111111	8.994444444	9.327777778	9.661111111	9.994444444	10.32777778	10.66111111	10.99444444	11.32777778	11.66111111	11.99444444	12.32777778	12.66111111	12.99444444	13.32777778	13.66111111
CB_2	E. coli BW25113 WT	Ciprofloxacin	Caffeine	2	B3	0.02045	83.22857	0	0.327777778	0.661111111	0.994444444	1.327777778	1.661111111	1.994444444	2.327777778	2.661111111	2.994444444	3.327777778	3.661111111	3.994444444	4.327777778	4.661111111	4.994444444	5.327777778	5.661111111	5.994444444	6.327777778	6.661111111	6.994444444	7.327777778	7.661111111	7.994444444	8.327777778	8.661111111	8.994444444	9.327777778	9.661111111	9.994444444	10.32777778	10.66111111	10.99444444	11.32777778	11.66111111	11.99444444	12.32777778	12.66111111	12.99444444	13.32777778	13.66111111
CB_2	E. coli BW25113 WT	Ciprofloxacin	Caffeine	2	B4	0.01818	83.22857	0	0.327777778	0.661111111	0.994444444	1.327777778	1.661111111	1.994444444	2.327777778	2.661111111	2.994444444	3.327777778	3.661111111	3.994444444	4.327777778	4.661111111	4.994444444	5.327777778	5.661111111	5.994444444	6.327777778	6.661111111	6.994444444	7.327777778	7.661111111	7.994444444	8.327777778	8.661111111	8.994444444	9.327777778	9.661111111	9.994444444	10.32777778	10.66111111	10.99444444	11.32777778	11.66111111	11.99444444	12.32777778	12.66111111	12.99444444	13.32777778	13.66111111
CB_2	E. coli BW25113 WT	Ciprofloxacin	Caffeine	2	B5	0.01591	83.22857	0	0.327777778	0.661111111	0.994444444	1.327777778	1.661111111	1.994444444	2.327777778	2.661111111	2.994444444	3.327777778	3.661111111	3.994444444	4.327777778	4.661111111	4.994444444	5.327777778	5.661111111	5.994444444	6.327777778	6.661111111	6.994444444	7.327777778	7.661111111	7.994444444	8.327777778	8.661111111	8.994444444	9.327777778	9.661111111	9.994444444	10.32777778	10.66111111	10.99444444	11.32777778	11.66111111	11.99444444	12.32777778	12.66111111	12.99444444	13.32777778	13.66111111
CB_2	E. coli BW25113 WT	Ciprofloxacin	Caffeine	2	B6	0.01364	83.22857	0	0.327777778	0.661111111	0.994444444	1.327777778	1.661111111	1.994444444	2.327777778	2.661111111	2.994444444	3.327777778	3.661111111	3.994444444	4.327777778	4.661111111	4.994444444	5.327777778	5.661111111	5.994444444	6.327777778	6.661111111	6.994444444	7.327777778	7.661111111	7.994444444	8.327777778	8.661111111	8.994444444	9.327777778	9.661111111	9.994444444	10.32777778	10.66111111	10.99444444	11.32777778	11.66111111	11.99444444	12.32777778	12.66111111	12.99444444	13.32777778	13.66111111
CB_2	E. coli BW25113 WT	Ciprofloxacin	Caffeine	2	B7	0.01136	83.22857	0	0.327777778	0.661111111	0.994444444	1.327777778	1.661111111	1.994444444	2.327777778	2.661111111	2.994444444	3.327777778	3.661111111	3.994444444	4.327777778	4.661111111	4.994444444	5.327777778	5.661111111	5.994444444	6.327777778	6.661111111	6.994444444	7.327777778	7.661111111	7.994444444	8.327777778	8.661111111	8.994444444	9.327777778	9.661111111	9.994444444	10.32777778	10.66111111	10.99444444	11.32777778	11.66111111	11.99444444	12.32777778	12.66111111	12.99444444	13.32777778	13.66111111
CB_2	E. coli BW25113 WT	Ciprofloxacin	Caffeine	2	B8	0.00909	83.22857	0	0.327777778	0.661111111	0.994444444	1.327777778	1.661111111	1.994444444	2.327777778	2.661111111	2.994444444	3.327777778	3.661111111	3.994444444	4.327777778	4.661111111	4.994444444	5.327777778	5.661111111	5.994444444	6.327777778	6.661111111	6.994444444	7.327777778	7.661111111	7.994444444	8.327777778	8.661111111	8.994444444	9.327777778	9.661111111	9.994444444	10.32777778	10.66111111	10.99444444	11.32777778	11.66111111	11.99444444	12.32777778	12.66111111	12.99444444	13.32777778	13.66111111
CB_2	E. coli BW25113 WT	Ciprofloxacin	Caffeine	2	B9	0.00682	83.22857	0	0.327777778	0.661111111	0.994444444	1.327777778	1.661111111	1.994444444	2.327777778	2.661111111	2.994444444	3.327777778	3.661111111	3.994444444	4.327777778	4.661111111	4.994444444	5.327777778	5.661111111	5.994444444	6.327777778	6.661111111	6.994444444	7.327777778	7.661111111	7.994444444	8.327777778	8.661111111	8.994444444	9.327777778	9.661111111	9.994444444	10.32777778	10.66111111	10.99444444	11.32777778	11.66111111	11.99444444	12.32777778	12.66111111	12.99444444	13.32777778	13.66111111
CB_2	E. coli BW25113 WT	Ciprofloxacin	Caffeine	2	B10	0.00455	83.22857	0	0.327777778	0.661111111	0.994444444	1.327777778	1.661111111	1.994444444	2.327777778	2.661111111	2.994444444	3.327777778	3.661111111	3.994444444	4.327777778	4.661111111	4.994444444	5.327777778	5.661111111	5.994444444	6.327777778	6.661111111	6.994444444	7.327777778	7.661111111	7.994444444	8.327777778	8.661111111	8.994444444	9.327777778	9.661111111	9.994444444	10.32777778	10.66111111	10.99444444	11.32777778	11.66111111	11.99444444	12.32777778	12.66111111	12.99444444	13.32777778	13.66111111
CB_2	E. coli BW25113 WT	Ciprofloxacin	Caffeine	2	B11	0.00227	83.22857	0	0.327777778	0.661111111	0.994444444	1.327777778	1.661111111	1.994444444	2.327777778	2.661111111	2.994444444	3.327777778	3.661111111	3.994444444	4.327777778	4.661111111	4.994444444	5.327777778	5.661111111	5.994444444	6.327777778	6.661111111	6.994444444	7.327777778	7.661111111	7.994444444	8.327777778	8.661111111	8.994444444	9.327777778	9.661111111	9.994444444	10.32777778	10.66111111	10.99444444	11.32777778	11.66111111	11.99444444	12.32777778	12.66111111	12.99444444	13.32777778	13.66111111
CB_2	E. coli BW25113 WT	Ciprofloxacin	Caffeine	2	B12	0	83.22857	0	0.327777778	0.661111111	0.994444444	1.327777778	1.661111111	1.994444444	2.327777778	2.661111111	2.994444444	3.327777778	3.661111111	3.994444444	4.327777778	4.661111111	4.994444444	5.327777778	5.661111111	5.994444444	6.327777778	6.661111111	6.994444444	7.327777778	7.661111111	7.994444444	8.327777778	8.661111111	8.994444444	9.327777778	9.661111111	9.994444444	10.32777778	10.66111111	10.99444444	11.32777778	11.66111111	11.99444444	12.32777778	12.66111111	12.99444444	13.32777778	13.66111111
CB_2	E. coli BW25113 WT	Ciprofloxacin	Caffeine	2	C1	0.025	69.35714	0	0.327777778	0.661111111	0.994444444	1.327777778	1.661111111	1.994444444	2.327777778	2.661111111	2.994444444	3.327777778	3.661111111	3.994444444	4.327777778	4.661111111	4.994444444	5.327777778	5.661111111	5.994444444	6.327777778	6.661111111	6.994444444	7.327777778	7.661111111	7.994444444	8.327777778	8.661111111	8.994444444	9.327777778	9.661111111	9.994444444	10.32777778	10.66111111	10.99444444	11.32777778	11.66111111	11.99444444	12.32777778	12.66111111	12.99444444	13.32777778	13.66111111
CB_2	E. coli BW25113 WT	Ciprofloxacin	Caffeine	2	C2	0.02273	69.35714	0	0.327777778	0.661111111	0.994444444	1.327777778	1.661111111	1.994444444	2.327777778	2.661111111	2.994444444	3.327777778	3.661111111	3.994444444	4.327777778	4.661111111	4.994444444	5.327777778	5.661111111	5.994444444	6.327777778	6.661111111	6.994444444	7.327777778	7.661111111	7.994444444	8.327777778	8.661111111	8.994444444	9.327777778	9.661111111	9.994444444	10.32777778	10.66111111	10.99444444	11.32777778	11.66111111	11.99444444	12.32777778	12.66111111	12.99444444	13.32777778	13.66111111
CB_2	E. coli BW25113 WT	Ciprofloxacin	Caffeine	2	C3	0.02045	69.35714	0	0.327777778	0.661111111	0.994444444	1.327777778	1.661111111	1.994444444	2.327777778	2.661111111	2.994444444	3.327777778	3.661111111	3.994444444	4.327777778	4.661111111	4.994444444	5.327777778	5.661111111	5.994444444	6.327777778	6.661111111	6.994444444	7.327777778	7.661111111	7.994444444	8.327777778	8.661111111	8.994444444	9.327777778	9.661111111	9.994444444	10.32777778	10.66111111	10.99444444	11.32777778	11.66111111	11.99444444	12.32777778	12.66111111	12.99444444	13.32777778	13.66111111
CB_2	E. coli BW25113 WT	Ciprofloxacin	Caffeine	2	C4	0.01818	69.35714	0	0.327777778	0.661111111	0.994444444	1.327777778	1.661111111	1.994444444	2.327777778	2.661111111	2.994444444	3.327777778	3.661111111	3.994444444	4.327777778	4.661111111	4.994444444	5.327777778	5.661111111	5.994444444	6.327777778	6.661111111	6.994444444	7.327777778	7.661111111	7.994444444	8.327777778	8.661111111	8.994444444	9.327777778	9.661111111	9.994444444	10.32777778	10.66111111	10.99444444	11.32777778	11.66111111	11.99444444	12.32777778	12.66111111	12.99444444	13.32777778	13.66111111
CB_2	E. coli BW25113 WT	Ciprofloxacin	Caffeine	2	C5	0.01591	69.35714	0	0.327777778	0.661111111	0.994444444	1.327777778	1.661111111	1.994444444	2.327777778	2.661111111	2.994444444	3.327777778	3.661111111	3.994444444	4.327777778	4.661111111	4.994444444	5.327777778	5.661111111	5.994444444	6.327777778	6.661111111	6.994444444	7.327777778	7.661111111	7.994444444	8.327777778	8.661111111	8.994444444	9.327777778	9.661111111	9.994444444	10.32777778	10.66111111	10.99444444	11.32777778	11.66111111	11.99444444	12.32777778	12.66111111	12.99444444	13.32777778	13.66111111
CB_2	E. coli BW25113 WT	Ciprofloxacin	Caffeine	2	C6	0.01364	69.35714	0	0.327777778	0.661111111	0.994444444	1.327777778	1.661111111	1.994444444	2.327777778	2.661111111	2.994444444	3.327777778	3.661111111	3.994444444	4.327777778	4.661111111	4.994444444	5.327777778	5.661111111	5.994444444	6.327777778	6.661111111	6.994444444	7.327777778	7.661111111	7.994444444	8.327777778	8.661111111	8.994444444	9.327777778	9.661111111	9.994444444	10.32777778	10.66111111	10.99444444	11.32777778	11.66111111	11.99444444	12.32777778	12.66111111	12.99444444	13.32777778	13.66111111
CB_2	E. coli BW25113 WT	Ciprofloxacin	Caffeine	2	C7	0.01136	69.35714	0	0.327777778	0.661111111	0.994444444	1.327777778	1.661111111	1.994444444	2.327777778	2.661111111	2.994444444	3.327777778	3.661111111	3.994444444	4.327777778	4.661111111	4.994444444	5.327777778	5.661111111	5.994444444	6.327777778	6.661111111	6.994444444	7.327777778	7.661111111	7.994444444	8.327777778	8.661111111	8.994444444	9.327777778	9.661111111	9.994444444	10.32777778	10.66111111	10.99444444	11.32777778	11.66111111	11.99444444	12.32777778	12.66111111	12.99444444	13.32777778	13.66111111
CB_2	E. coli BW25113 WT	Ciprofloxacin	Caffeine	2	C8	0.00909	69.35714	0	0.327777778	0.661111111	0.994444444	1.327777778	1.661111111	1.994444444	2.327777778	2.661111111	2.994444444	3.327777778	3.661111111	3.994444444	4.327777778	4.661111111	4.994444444	5.327777778	5.661111111	5.994444444	6.327777778	6.661111111	6.994444444	7.327777778	7.661111111	7.994444444	8.327777778	8.661111111	8.994444444	9.327777778	9.661111111	9.994444444	10.32777778	10.66111111	10.99444444	11.32777778	11.66111111	11.99444444	12.32777778	12.66111111	12.99444444	13.32777778	13.66111111
CB_2	E. coli BW25113 WT	Ciprofloxacin	Caffeine	2	C9	0.00682	69.35714	0	0.327777778	0.661111111	0.994444444	1.327777778	1.661111111	1.994444444	2.327777778	2.661111111	2.994444444	3.327777778	3.661111111	3.994444444	4.327777778	4.661111111	4.994444444	5.327777778	5.661111111	5.994444444	6.327777778	6.661111111	6.994444444	7.327777778	7.661111111	7.994444444	8.327777778	8.661111111	8.994444444	9.327777778	9.661111111	9.994444444	10.32777778	10.66111111	10.99444444	11.32777778	11.66111111	11.99444444	12.32777778	12.66111111	12.99444444	13.32777778	13.66111111
CB_2	E. coli BW25113 WT	Ciprofloxacin	Caffeine	2	C10	0.00455	69.35714	0	0.327777778	0.661111111	0.994444444	1.327777778	1.661111111	1.994444444	2.327777778	2.661111111	2.994444444	3.327777778	3.661111111	3.994444444	4.327777778	4.661111111	4.994444444	5.327777778	5.661111111	5.994444444	6.327777778	6.661111111	6.994444444	7.327777778	7.661111111	7.994444444	8.327777778	8.661111111	8.994444444	9.327777778	9.661111111	9.994444444	10.32777778	10.66111111	10.99444444	11.32777778	11.66111111	11.99444444	12.32777778	12.66111111	12.99444444	13.32777778	13.66111111
CB_2	E. coli BW25113 WT	Ciprofloxacin	Caffeine	2	C11	0.00227	69.35714	0	0.327777778	0.661111111	0.994444444	1.327777778	1.661111111	1.994444444	2.327777778	2.661111111	2.994444444	3.327777778	3.661111111	3.994444444	4.327777778	4.661111111	4.994444444	5.327777778	5.661111111	5.994444444	6.327777778	6.661111111	6.994444444	7.327777778	7.661111111	7.994444444	8.327777778	8.661111111	8.994444444	9.327777778	9.661111111	9.994444444	10.32777778	10.66111111	10.99444444	11.32777778	11.66111111	11.99444444	12.32777778	12.66111111	12.99444444	13.32777778	13.66111111
CB_2	E. coli BW25113 WT	Ciprofloxacin	Caffeine	2	C12	0	69.35714	0	0.327777778	0.661111111	0.994444444	1.327777778	1.661111111	1.994444444	2.327777778	2.661111111	2.994444444	3.327777778	3.661111111	3.994444444	4.327777778	4.661111111	4.994444444	5.327777778	5.661111111	5.994444444	6.327777778	6.661111111	6.994444444	7.327777778	7.661111111	7.994444444	8.327777778	8.661111111	8.994444444	9.327777778	9.661111111	9.994444444	10.32777778	10.66111111	10.99444444	11.32777778	11.66111111	11.99444444	12.32777778	12.66111111	12.99444444	13.32777778	13.66111111
CB_2	E. coli BW25113 WT	Ciprofloxacin	Caffeine	2	D1	0.025	55.48571	0	0.327777778	0.661111111	0.994444444	1.327777778	1.661111111	1.994444444	2.327777778	2.661111111	2.994444444	3.327777778	3.661111111	3.994444444	4.327777778	4.661111111	4.994444444	5.327777778	5.661111111	5.994444444	6.327777778	6.661111111	6.994444444	7.327777778	7.661111111	7.994444444	8.327777778	8.661111111	8.994444444	9.327777778	9.661111111	9.994444444	10.32777778	10.66111111	10.99444444	11.32777778	11.66111111	11.99444444	12.32777778	12.66111111	12.99444444	13.32777778	13.66111111
CB_2	E. coli BW25113 WT	Ciprofloxacin	Caffeine	2	D2	0.02273	55.48571	0	0.327777778	0.661111111	0.994444444	1.327777778	1.661111111	1.994444444	2.327777778	2.661111111	2.994444444	3.327777778	3.661111111	3.994444444	4.327777778	4.661111111	4.994444444	5.327777778	5.661111111	5.994444444	6.327777778	6.661111111	6.994444444	7.327777778	7.661111111	7.994444444	8.327777778	8.661111111	8.994444444	9.327777778	9.661111111	9.994444444	10.32777778	10.66111111	10.99444444	11.32777778	11.66111111	11.99444444	12.32777778	12.66111111	12.99444444	13.32777778	13.66111111
CB_2	E. coli BW25113 WT	Ciprofloxacin	Caffeine	2	D3	0.02045	55.48571	0	0.327777778	0.661111111	0.994444444	1.327777778	1.661111111	1.994444444	2.327777778	2.661111111	2.994444444	3.327777778	3.661111111	3.994444444	4.327777778	4.661111111	4.994444444	5.327777778	5.661111111	5.994444444	6.327777778	6.661111111	6.994444444	7.327777778	7.661111111	7.994444444	8.327777778	8.661111111	8.994444444	9.327777778	9.661111111	9.994444444	10.32777778	10.66111111	10.99444444	11.32777778	11.66111111	11.99444444	12.32777778	12.66111111	12.99444444	13.32777778	13.66111111
CB_2	E. coli BW25113 WT	Ciprofloxacin	Caffeine	2	D4	0.01818	55.48571	0	0.327777778	0.661111111	0.994444444	1.327777778	1.661111111	1.994444444	2.327777778	2.661111111	2.994444444	3.327777778	3.661111111	3.994444444	4.327777778	4.661111111	4.994444444	5.327777778	5.661111111	5.994444444	6.327777778	6.661111111	6.994444444	7.327777778	7.661111111	7.994444444	8.327777778	8.661111111	8.994444444	9.327777778	9.661111111	9.994444444	10.32777778	10.66111111	10.99444444	11.32777778	11.66111111	11.99444444	12.32777778	12.66111111	12.99444444	13.32777778	13.66111111
CB_2	E. coli BW25113 WT	Ciprofloxacin	Caffeine	2	D5	0.01591	55.48571	0	0.327777778	0.661111111	0.994444444	1.327777778	1.661111111	1.994444444	2.327777778	2.661111111	2.994444444	3.327777778	3.661111111	3.994444444	4.327777778	4.661111111	4.994444444	5.327777778	5.661111111	5.994444444	6.327777778	6.661111111	6.994444444	7.327777778	7.661111111	7.994444444	8.327777778	8.661111111	8.994444444	9.327777778	9.661111111	9.994444444	10.32777778	10.66111111	10.99444444	11.32777778	11.66111111	11.99444444	12.32777778	12.66111111	12.99444444	13.32777778	13.66111111
CB_2	E. coli BW25113 WT	Ciprofloxacin	Caffeine	2	D6	0.01364	55.48571	0	0.327777778	0.661111111	0.994444444	1.327777778	1.661111111	1.994444444	2.327777778	2.661111111	2.994444444	3.327777778	3.661111111	3.994444444	4.327777778	4.661111111	4.994444444	5.327777778	5.661111111	5.994444444	6.327777778	6.661111111	6.994444444	7.327777778	7.661111111	7.994444444	8.327777778	8.661111111	8.994444444	9.327777778	9.661111111	9.994444444	10.32777778	10.66111111	10.99444444	11.32777778	11.66111111	11.99444444	12.32777778	12.66111111	12.99444444	13.32777778	13.66111111
CB_2	E. coli BW25113 WT	Ciprofloxacin	Caffeine	2	D7	0.01136	55.48571	0	0.327777778	0.661111111	0.994444444	1.327777778	1.661111111	1.994444444	2.327777778	2.661111111	2.994444444	3.327777778	3.661111111	3.994444444	4.327777778	4.661111111	4.994444444	5.327777778	5.661111111	5.994444444	6.327777778	6.661111111	6.994444444	7.327777778	7.661111111	7.994444444	8.327777778	8.661111111	8.994444444	9.327777778	9.661111111	9.994444444	10.32777778	10.66111111	10.99444444	11.32777778	11.66111111	11.99444444	12.32777778	12.66111111	12.99444444	13.32777778	13.66111111
CB_2	E. coli BW25113 WT	Ciprofloxacin	Caffeine	2	D8	0.00909	55.48571	0	0.327777778	0.661111111	0.994444444	1.327777778	1.661111111	1.994444444	2.327777778	2.661111111	2.994444444	3.327777778	3.661111111	3.994444444	4.327777778	4.661111111	4.994444444	5.327777778	5.661111111	5.994444444	6.327777778	6.661111111	6.994444444	7.327777778	7.661111111	7.994444444	8.327777778	8.661111111	8.994444444	9.327777778	9.661111111	9.994444444	10.32777778	10.66111111	10.99444444	11.32777778	11.66111111	11.99444444	12.32777778	12.66111111	12.99444444	13.32777778	13.66111111
CB_2	E. coli BW25113 WT	Ciprofloxacin	Caffeine	2	D9	0.00682	55.48571	0	0.327777778	0.661111111	0.994444444	1.327777778	1.661111111	1.994444444	2.327777778	2.661111111	2.994444444	3.327777778	3.661111111	3.994444444	4.327777778	4.661111111	4.994444444	5.327777778	5.661111111	5.994444444	6.327777778	6.661111111	6.994444444	7.327777778	7.661111111	7.994444444	8.327777778	8.661111111	8.994444444	9.327777778	9.661111111	9.994444444	10.32777778	10.66111111	10.99444444	11.32777778	11.66111111	11.99444444	12.32777778	12.66111111	12.99444444	13.32777778	13.66111111
CB_2	E. coli BW25113 WT	Ciprofloxacin	Caffeine	2	D10	0.00455	55.48571	0	0.327777778	0.661111111	0.994444444	1.327777778	1.661111111	1.994444444	2.327777778	2.661111111	2.994444444	3.327777778	3.661111111	3.994444444	4.327777778	4.661111111	4.994444444	5.327777778	5.661111111	5.994444444	6.327777778	6.661111111	6.994444444	7.327777778	7.661111111	7.994444444	8.327777778	8.661111111	8.994444444	9.327777778	9.661111111	9.994444444	10.32777778	10.66111111	10.99444444	11.32777778	11.66111111	11.99444444	12.32777778	12.66111111	12.99444444	13.32777778	13.66111111
CB_2	E. coli BW25113 WT	Ciprofloxacin	Caffeine	2	D11	0.00227	55.48571	0	0.327777778	0.661111111	0.994444444	1.327777778	1.661111111	1.994444444	2.327777778	2.661111111	2.994444444	3.327777778	3.661111111	3.994444444	4.327777778	4.661111111	4.994444444	5.327777778	5.661111111	5.994444444	6.327777778	6.661111111	6.994444444	7.327777778	7.661111111	7.994444444	8.327777778	8.661111111	8.994444444	9.327777778	9.661111111	9.994444444	10.32777778	10.66111111	10.99444444	11.32777778	11.66111111	11.99444444	12.32777778	12.66111111	12.99444444	13.32777778	13.66111111
CB_2	E. coli BW25113 WT	Ciprofloxacin	Caffeine	2	D12	0	55.48571	0	0.327777778	0.661111111	0.994444444	1.327777778	1.661111111	1.994444444	2.327777778	2.661111111	2.994444444	3.327777778	3.661111111	3.994444444	4.327777778	4.661111111	4.994444444	5.327777778	5.661111111	5.994444444	6.327777778	6.661111111	6.994444444	7.327777778	7.661111111	7.994444444	8.327777778	8.661111111	8.994444444	9.327777778	9.661111111	9.994444444	10.32777778	10.66111111	10.99444444	11.32777778	11.66111111	11.99444444	12.32777778	12.66111111	12.99444444	13.32777778	13.66111111
CB_2	E. coli BW25113 WT	Ciprofloxacin	Caffeine	2	E1	0.025	41.61429	0	0.327777778	0.661111111	0.994444444	1.327777778	1.661111111	1.994444444	2.327777778	2.661111111	2.994444444	3.327777778	3.661111111	3.994444444	4.327777778	4.661111111	4.994444444	5.327777778	5.661111111	5.994444444	6.327777778	6.661111111	6.994444444	7.327777778	7.661111111	7.994444444	8.327777778	8.661111111	8.994444444	9.327777778	9.661111111	9.994444444	10.32777778	10.66111111	10.99444444	11.32777778	11.66111111	11.99444444	12.32777778	12.66111111	12.99444444	13.32777778	13.66111111
CB_2	E. coli BW25113 WT	Ciprofloxacin	Caffeine	2	E2	0.02273	41.61429	0	0.327777778	0.661111111	0.994444444	1.327777778	1.661111111	1.994444444	2.327777778	2.661111111	2.994444444	3.327777778	3.661111111	3.994444444	4.327777778	4.661111111	4.994444444	5.327777778	5.661111111	5.994444444	6.327777778	6.661111111	6.994444444	7.327777778	7.661111111	7.994444444	8.327777778	8.661111111	8.994444444	9.327777778	9.661111111	9.994444444	10.32777778	10.66111111	10.99444444	11.32777778	11.66111111	11.99444444	12.32777778	12.66111111	12.99444444	13.32777778	13.66111111
CB_2	E. coli BW25113 WT	Ciprofloxacin	Caffeine	2	E3	0.02045	41.61429	0	0.327777778	0.661111111	0.994444444	1.327777778	1.661111111	1.994444444	2.327777778	2.661111111	2.994444444	3.327777778	3.661111111	3.994444444	4.327777778	4.661111111	4.994444444	5.327777778	5.661111111	5.994444444	6.327777778	6.661111111	6.994444444	7.327777778	7.661111111	7.994444444	8.327777778	8.661111111	8.994444444	9.327777778	9.661111111	9.994444444	10.32777778	10.66111111	10.99444444	11.32777778	11.66111111	11.99444444	12.32777778	12.66111111	12.99444444	13.32777778	13.66111111
CB_2	E. coli BW25113 WT	Ciprofloxacin	Caffeine	2	E4	0.01818	41.61429	0	0.327777778	0.661111111	0.994444444	1.327777778	1.661111111	1.994444444	2.327777778	2.661111111	2.994444444	3.327777778	3.661111111	3.994444444	4.327777778	4.661111111	4.994444444	5.327777778	5.661111111	5.994444444	6.327777778	6.661111111	6.994444444	7.327777778	7.661111111	7.994444444	8.327777778	8.661111111	8.994444444	9.327777778	9.661111111	9.994444444	10.32777778	10.66111111	10.99444444	11.32777778	11.66111111	11.99444444	12.32777778	12.66111111	12.99444444	13.32777778	13.66111111
CB_2	E. coli BW25113 WT	Ciprofloxacin	Caffeine	2	E5	0.01591	41.61429	0	0.327777778	0.661111111	0.994444444	1.327777778	1.661111111	1.994444444	2.327777778	2.661111111	2.994444444	3.327777778	3.661111111	3.994444444	4.327777778	4.661111111	4.994444444	5.327777778	5.661111111	5.994444444	6.327777778	6.661111111	6.994444444	7.327777778	7.661111111	7.994444444	8.327777778	8.661111111	8.994444444	9.327777778	9.661111111	9.994444444	10.32777778	10.66111111	10.99444444	11.32777778	11.66111111	11.99444444	12.32777778	12.66111111	12.99444444	13.32777778	13.66111111
CB_2	E. coli BW25113 WT	Ciprofloxacin	Caffeine	2	E6	0.01364	41.61429	0	0.327777778	0.661111111	0.994444444	1.327777778	1.661111111	1.994444444	2.327777778	2.661111111	2.994444444	3.327777778	3.661111111	3.994444444	4.327777778	4.661111111	4.994444444	5.327777778	5.661111111	5.994444444	6.327777778	6.661111111	6.994444444	7.327777778	7.661111111	7.994444444	8.327777778	8.661111111	8.994444444	9.327777778	9.661111111	9.994444444	10.32777778	10.66111111	10.99444444	11.32777778	11.66111111	11.99444444	12.32777778	12.66111111	12.99444444	13.32777778	13.66111111
CB_2	E. coli BW25113 WT	Ciprofloxacin	Caffeine	2	E7	0.01136	41.61429	0	0.327777778	0.661111111	0.994444444	1.327777778	1.661111111	1.994444444	2.327777778	2.661111111	2.994444444	3.327777778	3.661111111	3.994444444	4.327777778	4.661111111	4.994444444	5.327777778	5.661111111	5.994444444	6.327777778	6.661111111	6.994444444	7.327777778	7.661111111	7.994444444	8.327777778	8.661111111	8.994444444	9.327777778	9.661111111	9.994444444	10.32777778	10.66111111	10.99444444	11.32777778	11.66111111	11.99444444	12.32777778	12.66111111	12.99444444	13.32777778	13.66111111
CB_2	E. coli BW25113 WT	Ciprofloxacin	Caffeine	2	E8	0.00909	41.61429	0	0.327777778	0.661111111	0.994444444	1.327777778	1.661111111	1.994444444	2.327777778	2.661111111	2.994444444	3.327777778	3.661111111	3.994444444	4.327777778	4.661111111	4.994444444	5.327777778	5.661111111	5.994444444	6.327777778	6.661111111	6.994444444	7.327777778	7.661111111	7.994444444	8.327777778	8.661111111	8.994444444	9.327777778	9.661111111	9.994444444	10.32777778	10.66111111	10.99444444	11.32777778	11.66111111	11.99444444	12.32777778	12.66111111	12.99444444	13.32777778	13.66111111
CB_2	E. coli BW25113 WT	Ciprofloxacin	Caffeine	2	E9	0.00682	41.61429	0	0.327777778	0.661111111	0.994444444	1.327777778	1.661111111	1.994444444	2.327777778	2.661111111	2.994444444	3.327777778	3.661111111	3.994444444	4.327777778	4.661111111	4.994444444	5.327777778	5.661111111	5.994444444	6.327777778	6.661111111	6.994444444	7.327777778	7.661111111	7.994444444	8.327777778	8.661111111	8.994444444	9.327777778	9.661111111	9.994444444	10.32777778	10.66111111	10.99444444	11.32777778	11.66111111	11.99444444	12.32777778	12.66111111	12.99444444	13.32777778	13.66111111
CB_2	E. coli BW25113 WT	Ciprofloxacin	Caffeine	2	E10	0.00455	41.61429	0	0.327777778	0.661111111	0.994444444	1.327777778	1.661111111	1.994444444	2.327777778	2.661111111	2.994444444	3.327777778	3.661111111	3.994444444	4.327777778	4.661111111	4.994444444	5.327777778	5.661111111	5.994444444	6.327777778	6.661111111	6.994444444	7.327777778	7.661111111	7.994444444	8.327777778	8.661111111	8.994444444	9.327777778	9.661111111	9.994444444	10.32777778	10.66111111	10.99444444	11.32777778	11.66111111	11.99444444	12.32777778	12.66111111	12.99444444	13.32777778	13.66111111
CB_2	E. coli BW25113 WT	Ciprofloxacin	Caffeine	2	E11	0.00227	41.61429	0	0.327777778	0.661111111	0.994444444	1.327777778	1.661111111	1.994444444	2.327777778	2.661111111	2.994444444	3.327777778	3.661111111	3.994444444	4.327777778	4.661111111	4.994444444	5.327777778	5.661111111	5.994444444	6.327777778	6.661111111	6.994444444	7.327777778	7.661111111	7.994444444	8.327777778	8.661111111	8.994444444	9.327777778	9.661111111	9.994444444	10.32777778	10.66111111	10.99444444	11.32777778	11.66111111	11.99444444	12.32777778	12.66111111	12.99444444	13.32777778	13.66111111
CB_2	E. coli BW25113 WT	Ciprofloxacin	Caffeine	2	E12	0	41.61429	0	0.327777778	0.661111111	0.994444444	1.327777778	1.661111111	1.994444444	2.327777778	2.661111111	2.994444444	3.327777778	3.661111111	3.994444444	4.327777778	4.661111111	4.994444444	5.327777778	5.661111111	5.994444444	6.327777778	6.661111111	6.994444444	7.327777778	7.661111111	7.994444444	8.327777778	8.661111111	8.994444444	9.327777778	9.661111111	9.994444444	10.32777778	10.66111111	10.99444444	11.32777778	11.66111111	11.99444444	12.32777778	12.66111111	12.99444444	13.32777778	13.66111111
CB_2	E. coli BW25113 WT	Ciprofloxacin	Caffeine	2	F1	0.025	27.74286	0	0.327777778	0.661111111	0.994444444	1.327777778	1.661111111	1.994444444	2.327777778	2.661111111	2.994444444	3.327777778	3.661111111	3.994444444	4.327777778	4.661111111	4.994444444	5.327777778	5.661111111	5.994444444	6.327777778	6.661111111	6.994444444	7.327777778	7.661111111	7.994444444	8.327777778	8.661111111	8.994444444	9.327777778	9.661111111	9.994444444	10.32777778	10.66111111	10.99444444	11.32777778	11.66111111	11.99444444	12.32777778	12.66111111	12.99444444	13.32777778	13.66111111
CB_2	E. coli BW25113 WT	Ciprofloxacin	Caffeine	2	F2	0.02273	27.74286	0	0.327777778	0.661111111	0.994444444	1.327777778	1.661111111	1.994444444	2.327777778	2.661111111	2.994444444	3.327777778	3.661111111	3.994444444	4.327777778	4.661111111	4.994444444	5.327777778	5.661111111	5.994444444	6.327777778	6.661111111	6.994444444	7.327777778	7.661111111	7.994444444	8.327777778	8.661111111	8.994444444	9.327777778	9.661111111	9.994444444	10.32777778	10.66111111	10.99444444	11.32777778	11.66111111	11.99444444	12.32777778	12.66111111	12.99444444	13.32777778	13.66111111
CB_2	E. coli BW25113 WT	Ciprofloxacin	Caffeine	2	F3	0.02045	27.74286	0	0.327777778	0.661111111	0.994444444	1.327777778	1.661111111	1.994444444	2.327777778	2.661111111	2.994444444	3.327777778	3.661111111	3.994444444	4.327777778	4.661111111	4.994444444	5.327777778	5.661111111	5.994444444	6.327777778	6.661111111	6.994444444	7.327777778	7.661111111	7.994444444	8.327777778	8.661111111	8.994444444	9.327777778	9.661111111	9.994444444	10.32777778	10.66111111	10.99444444	11.32777778	11.66111111	11.99444444	12.32777778	12.66111111	12.99444444	13.32777778	13.66111111
CB_2	E. coli BW25113 WT	Ciprofloxacin	Caffeine	2	F4	0.01818	27.74286	0	0.327777778	0.661111111	0.994444444	1.327777778	1.661111111	1.994444444	2.327777778	2.661111111	2.994444444	3.327777778	3.661111111	3.994444444	4.327777778	4.661111111	4.994444444	5.327777778	5.661111111	5.994444444	6.327777778	6.661111111	6.994444444	7.327777778	7.661111111	7.994444444	8.327777778	8.661111111	8.994444444	9.327777778	9.661111111	9.994444444	10.32777778	10.66111111	10.99444444	11.32777778	11.66111111	11.99444444	12.32777778	12.66111111	12.99444444	13.32777778	13.66111111
CB_2	E. coli BW25113 WT	Ciprofloxacin	Caffeine	2	F5	0.01591	27.74286	0	0.327777778	0.661111111	0.994444444	1.327777778	1.661111111	1.994444444	2.327777778	2.661111111	2.994444444	3.327777778	3.661111111	3.994444444	4.327777778	4.661111111	4.994444444	5.327777778	5.661111111	5.994444444	6.327777778	6.661111111	6.994444444	7.327777778	7.661111111	7.994444444	8.327777778	8.661111111	8.994444444	9.327777778	9.661111111	9.994444444	10.32777778	10.66111111	10.99444444	11.32777778	11.66111111	11.99444444	12.32777778	12.66111111	12.99444444	13.32777778	13.66111111
CB_2	E. coli BW25113 WT	Ciprofloxacin	Caffeine	2	F6	0.01364	27.74286	0	0.327777778	0.661111111	0.994444444	1.327777778	1.661111111	1.994444444	2.327777778	2.661111111	2.994444444	3.327777778	3.661111111	3.994444444	4.327777778	4.661111111	4.994444444	5.327777778	5.661111111	5.994444444	6.327777778	6.661111111	6.994444444	7.327777778	7.661111111	7.994444444	8.327777778	8.661111111	8.994444444	9.327777778	9.661111111	9.994444444	10.32777778	10.66111111	10.99444444	11.32777778	11.66111111	11.99444444	12.32777778	12.66111111	12.99444444	13.32777778	13.66111111
CB_2	E. coli BW25113 WT	Ciprofloxacin	Caffeine	2	F7	0.01136	27.74286	0	0.327777778	0.661111111	0.994444444	1.327777778	1.661111111	1.994444444	2.327777778	2.661111111	2.994444444	3.327777778	3.661111111	3.994444444	4.327777778	4.661111111	4.994444444	5.327777778	5.661111111	5.994444444	6.327777778	6.661111111	6.994444444	7.327777778	7.661111111	7.994444444	8.327777778	8.661111111	8.994444444	9.327777778	9.661111111	9.994444444	10.32777778	10.66111111	10.99444444	11.32777778	11.66111111	11.99444444	12.32777778	12.66111111	12.99444444	13.32777778	13.66111111
CB_2	E. coli BW25113 WT	Ciprofloxacin	Caffeine	2	F8	0.00909	27.74286	0	0.327777778	0.661111111	0.994444444	1.327777778	1.661111111	1.994444444	2.327777778	2.661111111	2.994444444	3.327777778	3.661111111	3.994444444	4.327777778	4.661111111	4.994444444	5.327777778	5.661111111	5.994444444	6.327777778	6.661111111	6.994444444	7.327777778	7.661111111	7.994444444	8.327777778	8.661111111	8.994444444	9.327777778	9.661111111	9.994444444	10.32777778	10.66111111	10.99444444	11.32777778	11.66111111	11.99444444	12.32777778	12.66111111	12.99444444	13.32777778	13.66111111
CB_2	E. coli BW25113 WT	Ciprofloxacin	Caffeine	2	F9	0.00682	27.74286	0	0.327777778	0.661111111	0.994444444	1.327777778	1.661111111	1.994444444	2.327777778	2.661111111	2.994444444	3.327777778	3.661111111	3.994444444	4.327777778	4.661111111	4.994444444	5.327777778	5.661111111	5.994444444	6.327777778	6.661111111	6.994444444	7.327777778	7.661111111	7.994444444	8.327777778	8.661111111	8.994444444	9.327777778	9.661111111	9.994444444	10.32777778	10.66111111	10.99444444	11.32777778	11.66111111	11.99444444	12.32777778	12.66111111	12.99444444	13.32777778	13.66111111
CB_2	E. coli BW25113 WT	Ciprofloxacin	Caffeine	2	F10	0.00455	27.74286	0	0.327777778	0.661111111	0.994444444	1.327777778	1.661111111	1.994444444	2.327777778	2.661111111	2.994444444	3.327777778	3.661111111	3.994444444	4.327777778	4.661111111	4.994444444	5.327777778	5.661111111	5.994444444	6.327777778	6.661111111	6.994444444	7.327777778	7.661111111	7.994444444	8.327777778	8.661111111	8.994444444	9.327777778	9.661111111	9.994444444	10.32777778	10.66111111	10.99444444	11.32777778	11.66111111	11.99444444	12.32777778	12.66111111	12.99444444	13.32777778	13.66111111
CB_2	E. coli BW25113 WT	Ciprofloxacin	Caffeine	2	F11	0.00227	27.74286	0	0.327777778	0.661111111	0.994444444	1.327777778	1.661111111	1.994444444	2.327777778	2.661111111	2.994444444	3.327777778	3.661111111	3.994444444	4.327777778	4.661111111	4.994444444	5.327777778	5.661111111	5.994444444	6.327777778	6.661111111	6.994444444	7.327777778	7.661111111	7.994444444	8.327777778	8.661111111	8.994444444	9.327777778	9.661111111	9.994444444	10.32777778	10.66111111	10.99444444	11.32777778	11.66111111	11.99444444	12.32777778	12.66111111	12.99444444	13.32777778	13.66111111
CB_2	E. coli BW25113 WT	Ciprofloxacin	Caffeine	2	F12	0	27.74286	0	0.327777778	0.661111111	0.994444444	1.327777778	1.661111111	1.994444444	2.327777778	2.661111111	2.994444444	3.327777778	3.661111111	3.994444444	4.327777778	4.661111111	4.994444444	5.327777778	5.661111111	5.994444444	6.327777778	6.661111111	6.994444444	7.327777778	7.661111111	7.994444444	8.327777778	8.661111111	8.994444444	9.327777778	9.661111111	9.994444444	10.32777778	10.66111111	10.99444444	11.32777778	11.66111111	11.99444444	12.32777778	12.66111111	12.99444444	13.32777778	13.66111111
CB_2	E. coli BW25113 WT	Ciprofloxacin	Caffeine	2	G1	0.025	13.87143	0	0.327777778	0.661111111	0.994444444	1.327777778	1.661111111	1.994444444	2.327777778	2.661111111	2.994444444	3.327777778	3.661111111	3.994444444	4.327777778	4.661111111	4.994444444	5.327777778	5.661111111	5.994444444	6.327777778	6.661111111	6.994444444	7.327777778	7.661111111	7.994444444	8.327777778	8.661111111	8.994444444	9.327777778	9.661111111	9.994444444	10.32777778	10.66111111	10.99444444	11.32777778	11.66111111	11.99444444	12.32777778	12.66111111	12.99444444	13.32777778	13.66111111
CB_2	E. coli BW25113 WT	Ciprofloxacin	Caffeine	2	G2	0.02273	13.87143	0	0.327777778	0.661111111	0.994444444	1.327777778	1.661111111	1.994444444	2.327777778	2.661111111	2.994444444	3.327777778	3.661111111	3.994444444	4.327777778	4.661111111	4.994444444	5.327777778	5.661111111	5.994444444	6.327777778	6.661111111	6.994444444	7.327777778	7.661111111	7.994444444	8.327777778	8.661111111	8.994444444	9.327777778	9.661111111	9.994444444	10.32777778	10.66111111	10.99444444	11.32777778	11.66111111	11.99444444	12.32777778	12.66111111	12.99444444	13.32777778	13.66111111
CB_2	E. coli BW25113 WT	Ciprofloxacin	Caffeine	2	G3	0.02045	13.87143	0	0.327777778	0.661111111	0.994444444	1.327777778	1.661111111	1.994444444	2.327777778	2.661111111	2.994444444	3.327777778	3.661111111	3.994444444	4.327777778	4.661111111	4.994444444	5.327777778	5.661111111	5.994444444	6.327777778	6.661111111	6.994444444	7.327777778	7.661111111	7.994444444	8.327777778	8.661111111	8.994444444	9.327777778	9.661111111	9.994444444	10.32777778	10.66111111	10.99444444	11.32777778	11.66111111	11.99444444	12.32777778	12.66111111	12.99444444	13.32777778	13.66111111
CB_2	E. coli BW25113 WT	Ciprofloxacin	Caffeine	2	G4	0.01818	13.87143	0	0.327777778	0.661111111	0.994444444	1.327777778	1.661111111	1.994444444	2.327777778	2.661111111	2.994444444	3.327777778	3.661111111	3.994444444	4.327777778	4.661111111	4.994444444	5.327777778	5.661111111	5.994444444	6.327777778	6.661111111	6.994444444	7.327777778	7.661111111	7.994444444	8.327777778	8.661111111	8.994444444	9.327777778	9.661111111	9.994444444	10.32777778	10.66111111	10.99444444	11.32777778	11.66111111	11.99444444	12.32777778	12.66111111	12.99444444	13.32777778	13.66111111
CB_2	E. coli BW25113 WT	Ciprofloxacin	Caffeine	2	G5	0.01591	13.87143	0	0.327777778	0.661111111	0.994444444	1.327777778	1.661111111	1.994444444	2.327777778	2.661111111	2.994444444	3.327777778	3.661111111	3.994444444	4.327777778	4.661111111	4.994444444	5.327777778	5.661111111	5.994444444	6.327777778	6.661111111	6.994444444	7.327777778	7.661111111	7.994444444	8.327777778	8.661111111	8.994444444	9.327777778	9.661111111	9.994444444	10.32777778	10.66111111	10.99444444	11.32777778	11.66111111	11.99444444	12.32777778	12.66111111	12.99444444	13.32777778	13.66111111
CB_2	E. coli BW25113 WT	Ciprofloxacin	Caffeine	2	G6	0.01364	13.87143	0	0.327777778	0.661111111	0.994444444	1.327777778	1.661111111	1.994444444	2.327777778	2.661111111	2.994444444	3.327777778	3.661111111	3.994444444	4.327777778	4.661111111	4.994444444	5.327777778	5.661111111	5.994444444	6.327777778	6.661111111	6.994444444	7.327777778	7.661111111	7.994444444	8.327777778	8.661111111	8.994444444	9.327777778	9.661111111	9.994444444	10.32777778	10.66111111	10.99444444	11.32777778	11.66111111	11.99444444	12.32777778	12.66111111	12.99444444	13.32777778	13.66111111
CB_2	E. coli BW25113 WT	Ciprofloxacin	Caffeine	2	G7	0.01136	13.87143	0	0.327777778	0.661111111	0.994444444	1.327777778	1.661111111	1.994444444	2.327777778	2.661111111	2.994444444	3.327777778	3.661111111	3.994444444	4.327777778	4.661111111	4.994444444	5.327777778	5.661111111	5.994444444	6.327777778	6.661111111	6.994444444	7.327777778	7.661111111	7.994444444	8.327777778	8.661111111	8.994444444	9.327777778	9.661111111	9.994444444	10.32777778	10.66111111	10.99444444	11.32777778	11.66111111	11.99444444	12.32777778	12.66111111	12.99444444	13.32777778	13.66111111
CB_2	E. coli BW25113 WT	Ciprofloxacin	Caffeine	2	G8	0.00909	13.87143	0	0.327777778	0.661111111	0.994444444	1.327777778	1.661111111	1.994444444	2.327777778	2.661111111	2.994444444	3.327777778	3.661111111	3.994444444	4.327777778	4.661111111	4.994444444	5.327777778	5.661111111	5.994444444	6.327777778	6.661111111	6.994444444	7.327777778	7.661111111	7.994444444	8.327777778	8.661111111	8.994444444	9.327777778	9.661111111	9.994444444	10.32777778	10.66111111	10.99444444	11.32777778	11.66111111	11.99444444	12.32777778	12.66111111	12.99444444	13.32777778	13.66111111
CB_2	E. coli BW25113 WT	Ciprofloxacin	Caffeine	2	G9	0.00682	13.87143	0	0.327777778	0.661111111	0.994444444	1.327777778	1.661111111	1.994444444	2.327777778	2.661111111	2.994444444	3.327777778	3.661111111	3.994444444	4.327777778	4.661111111	4.994444444	5.327777778	5.661111111	5.994444444	6.327777778	6.661111111	6.994444444	7.327777778	7.661111111	7.994444444	8.327777778	8.661111111	8.994444444	9.327777778	9.661111111	9.994444444	10.32777778	10.66111111	10.99444444	11.32777778	11.66111111	11.99444444	12.32777778	12.66111111	12.99444444	13.32777778	13.66111111
CB_2	E. coli BW25113 WT	Ciprofloxacin	Caffeine	2	G10	0.00455	13.87143	0	0.327777778	0.661111111	0.994444444	1.327777778	1.661111111	1.994444444	2.327777778	2.661111111	2.994444444	3.327777778	3.661111111	3.994444444	4.327777778	4.661111111	4.994444444	5.327777778	5.661111111	5.994444444	6.327777778	6.661111111	6.994444444	7.327777778	7.661111111	7.994444444	8.327777778	8.661111111	8.994444444	9.327777778	9.661111111	9.994444444	10.32777778	10.66111111	10.99444444	11.32777778	11.66111111	11.99444444	12.32777778	12.66111111	12.99444444	13.32777778	13.66111111
CB_2	E. coli BW25113 WT	Ciprofloxacin	Caffeine	2	G11	0.00227	13.87143	0	0.327777778	0.661111111	0.994444444	1.327777778	1.661111111	1.994444444	2.327777778	2.661111111	2.994444444	3.327777778	3.661111111	3.994444444	4.327777778	4.661111111	4.994444444	5.327777778	5.661111111	5.994444444	6.327777778	6.661111111	6.994444444	7.327777778	7.661111111	7.994444444	8.327777778	8.661111111	8.994444444	9.327777778	9.661111111	9.994444444	10.32777778	10.66111111	10.99444444	11.32777778	11.66111111	11.99444444	12.32777778	12.66111111	12.99444444	13.32777778	13.66111111
CB_2	E. coli BW25113 WT	Ciprofloxacin	Caffeine	2	G12	0	13.87143	0	0.327777778	0.661111111	0.994444444	1.327777778	1.661111111	1.994444444	2.327777778	2.661111111	2.994444444	3.327777778	3.661111111	3.994444444	4.327777778	4.661111111	4.994444444	5.327777778	5.661111111	5.994444444	6.327777778	6.661111111	6.994444444	7.327777778	7.661111111	7.994444444	8.327777778	8.661111111	8.994444444	9.327777778	9.661111111	9.994444444	10.32777778	10.66111111	10.99444444	11.32777778	11.66111111	11.99444444	12.32777778	12.66111111	12.99444444	13.32777778	13.66111111
CB_2	E. coli BW25113 WT	Ciprofloxacin	Caffeine	2	H1	0.025	0	0	0.327777778	0.661111111	0.994444444	1.327777778	1.661111111	1.994444444	2.327777778	2.661111111	2.994444444	3.327777778	3.661111111	3.994444444	4.327777778	4.661111111	4.994444444	5.327777778	5.661111111	5.994444444	6.327777778	6.661111111	6.994444444	7.327777778	7.661111111	7.994444444	8.327777778	8.661111111	8.994444444	9.327777778	9.661111111	9.994444444	10.32777778	10.66111111	10.99444444	11.32777778	11.66111111	11.99444444	12.32777778	12.66111111	12.99444444	13.32777778	13.66111111
CB_2	E. coli BW25113 WT	Ciprofloxacin	Caffeine	2	H2	0.02273	0	0	0.327777778	0.661111111	0.994444444	1.327777778	1.661111111	1.994444444	2.327777778	2.661111111	2.994444444	3.327777778	3.661111111	3.994444444	4.327777778	4.661111111	4.994444444	5.327777778	5.661111111	5.994444444	6.327777778	6.661111111	6.994444444	7.327777778	7.661111111	7.994444444	8.327777778	8.661111111	8.994444444	9.327777778	9.661111111	9.994444444	10.32777778	10.66111111	10.99444444	11.32777778	11.66111111	11.99444444	12.32777778	12.66111111	12.99444444	13.32777778	13.66111111
CB_2	E. coli BW25113 WT	Ciprofloxacin	Caffeine	2	H3	0.02045	0	0	0.327777778	0.661111111	0.994444444	1.327777778	1.661111111	1.994444444	2.327777778	2.661111111	2.994444444	3.327777778	3.661111111	3.994444444	4.327777778	4.661111111	4.994444444	5.327777778	5.661111111	5.994444444	6.327777778	6.661111111	6.994444444	7.327777778	7.661111111	7.994444444	8.327777778	8.661111111	8.994444444	9.327777778	9.661111111	9.994444444	10.32777778	10.66111111	10.99444444	11.32777778	11.66111111	11.99444444	12.32777778	12.66111111	12.99444444	13.32777778	13.66111111
CB_2	E. coli BW25113 WT	Ciprofloxacin	Caffeine	2	H4	0.01818	0	0	0.327777778	0.661111111	0.994444444	1.327777778	1.661111111	1.994444444	2.327777778	2.661111111	2.994444444	3.327777778	3.661111111	3.994444444	4.327777778	4.661111111	4.994444444	5.327777778	5.661111111	5.994444444	6.327777778	6.661111111	6.994444444	7.327777778	7.661111111	7.994444444	8.327777778	8.661111111	8.994444444	9.327777778	9.661111111	9.994444444	10.32777778	10.66111111	10.99444444	11.32777778	11.66111111	11.99444444	12.32777778	12.66111111	12.99444444	13.32777778	13.66111111
CB_2	E. coli BW25113 WT	Ciprofloxacin	Caffeine	2	H5	0.01591	0	0	0.327777778	0.661111111	0.994444444	1.327777778	1.661111111	1.994444444	2.327777778	2.661111111	2.994444444	3.327777778	3.661111111	3.994444444	4.327777778	4.661111111	4.994444444	5.327777778	5.661111111	5.994444444	6.327777778	6.661111111	6.994444444	7.327777778	7.661111111	7.994444444	8.327777778	8.661111111	8.994444444	9.327777778	9.661111111	9.994444444	10.32777778	10.66111111	10.99444444	11.32777778	11.66111111	11.99444444	12.32777778	12.66111111	12.99444444	13.32777778	13.66111111
CB_2	E. coli BW25113 WT	Ciprofloxacin	Caffeine	2	H6	0.01364	0	0	0.327777778	0.661111111	0.994444444	1.327777778	1.661111111	1.994444444	2.327777778	2.661111111	2.994444444	3.327777778	3.661111111	3.994444444	4.327777778	4.661111111	4.994444444	5.327777778	5.661111111	5.994444444	6.327777778	6.661111111	6.994444444	7.327777778	7.661111111	7.994444444	8.327777778	8.661111111	8.994444444	9.327777778	9.661111111	9.994444444	10.32777778	10.66111111	10.99444444	11.32777778	11.66111111	11.99444444	12.32777778	12.66111111	12.99444444	13.32777778	13.66111111
CB_2	E. coli BW25113 WT	Ciprofloxacin	Caffeine	2	H7	0.01136	0	0	0.327777778	0.661111111	0.994444444	1.327777778	1.661111111	1.994444444	2.327777778	2.661111111	2.994444444	3.327777778	3.661111111	3.994444444	4.327777778	4.661111111	4.994444444	5.327777778	5.661111111	5.994444444	6.327777778	6.661111111	6.994444444	7.327777778	7.661111111	7.994444444	8.327777778	8.661111111	8.994444444	9.327777778	9.661111111	9.994444444	10.32777778	10.66111111	10.99444444	11.32777778	11.66111111	11.99444444	12.32777778	12.66111111	12.99444444	13.32777778	13.66111111
CB_2	E. coli BW25113 WT	Ciprofloxacin	Caffeine	2	H8	0.00909	0	0	0.327777778	0.661111111	0.994444444	1.327777778	1.661111111	1.994444444	2.327777778	2.661111111	2.994444444	3.327777778	3.661111111	3.994444444	4.327777778	4.661111111	4.994444444	5.327777778	5.661111111	5.994444444	6.327777778	6.661111111	6.994444444	7.327777778	7.661111111	7.994444444	8.327777778	8.661111111	8.994444444	9.327777778	9.661111111	9.994444444	10.32777778	10.66111111	10.99444444	11.32777778	11.66111111	11.99444444	12.32777778	12.66111111	12.99444444	13.32777778	13.66111111
CB_2	E. coli BW25113 WT	Ciprofloxacin	Caffeine	2	H9	0.00682	0	0	0.327777778	0.661111111	0.994444444	1.327777778	1.661111111	1.994444444	2.327777778	2.661111111	2.994444444	3.327777778	3.661111111	3.994444444	4.327777778	4.661111111	4.994444444	5.327777778	5.661111111	5.994444444	6.327777778	6.661111111	6.994444444	7.327777778	7.661111111	7.994444444	8.327777778	8.661111111	8.994444444	9.327777778	9.661111111	9.994444444	10.32777778	10.66111111	10.99444444	11.32777778	11.66111111	11.99444444	12.32777778	12.66111111	12.99444444	13.32777778	13.66111111
CB_2	E. coli BW25113 WT	Ciprofloxacin	Caffeine	2	H10	0.00455	0	0	0.327777778	0.661111111	0.994444444	1.327777778	1.661111111	1.994444444	2.327777778	2.661111111	2.994444444	3.327777778	3.661111111	3.994444444	4.327777778	4.661111111	4.994444444	5.327777778	5.661111111	5.994444444	6.327777778	6.661111111	6.994444444	7.327777778	7.661111111	7.994444444	8.327777778	8.661111111	8.994444444	9.327777778	9.661111111	9.994444444	10.32777778	10.66111111	10.99444444	11.32777778	11.66111111	11.99444444	12.32777778	12.66111111	12.99444444	13.32777778	13.66111111
CB_2	E. coli BW25113 WT	Ciprofloxacin	Caffeine	2	H11	0.00227	0	0	0.327777778	0.661111111	0.994444444	1.327777778	1.661111111	1.994444444	2.327777778	2.661111111	2.994444444	3.327777778	3.661111111	3.994444444	4.327777778	4.661111111	4.994444444	5.327777778	5.661111111	5.994444444	6.327777778	6.661111111	6.994444444	7.327777778	7.661111111	7.994444444	8.327777778	8.661111111	8.994444444	9.327777778	9.661111111	9.994444444	10.32777778	10.66111111	10.99444444	11.32777778	11.66111111	11.99444444	12.32777778	12.66111111	12.99444444	13.32777778	13.66111111
CB_2	E. coli BW25113 WT	Ciprofloxacin	Caffeine	2	H12	0	0	0	0.327777778	0.661111111	0.994444444	1.327777778	1.661111111	1.994444444	2.327777778	2.661111111	2.994444444	3.327777778	3.661111111	3.994444444	4.327777778	4.661111111	4.994444444	5.327777778	5.661111111	5.994444444	6.327777778	6.661111111	6.994444444	7.327777778	7.661111111	7.994444444	8.327777778	8.661111111	8.994444444	9.327777778	9.661111111	9.994444444	10.32777778	10.66111111	10.99444444	11.32777778	11.66111111	11.99444444	12.32777778	12.66111111	12.99444444	13.32777778	13.66111111
CB_3	E. coli BW25113 WT	Ciprofloxacin	Caffeine	3	A1	0.025	97.1	0	0.327777778	0.661111111	0.994444444	1.327777778	1.661111111	1.994444444	2.327777778	2.661111111	2.994444444	3.327777778	3.661111111	3.994444444	4.327777778	4.661111111	4.994444444	5.327777778	5.661111111	5.994444444	6.327777778	6.661111111	6.994444444	7.327777778	7.661111111	7.994444444	8.327777778	8.661111111	8.994444444	9.327777778	9.661111111	9.994444444	10.32777778	10.66111111	10.99444444	11.32777778	11.66111111	11.99444444	12.32777778	12.66111111	12.99444444	13.32777778	13.66111111
CB_3	E. coli BW25113 WT	Ciprofloxacin	Caffeine	3	A2	0.02273	97.1	0	0.327777778	0.661111111	0.994444444	1.327777778	1.661111111	1.994444444	2.327777778	2.661111111	2.994444444	3.327777778	3.661111111	3.994444444	4.327777778	4.661111111	4.994444444	5.327777778	5.661111111	5.994444444	6.327777778	6.661111111	6.994444444	7.327777778	7.661111111	7.994444444	8.327777778	8.661111111	8.994444444	9.327777778	9.661111111	9.994444444	10.32777778	10.66111111	10.99444444	11.32777778	11.66111111	11.99444444	12.32777778	12.66111111	12.99444444	13.32777778	13.66111111
CB_3	E. coli BW25113 WT	Ciprofloxacin	Caffeine	3	A3	0.02045	97.1	0	0.327777778	0.661111111	0.994444444	1.327777778	1.661111111	1.994444444	2.327777778	2.661111111	2.994444444	3.327777778	3.661111111	3.994444444	4.327777778	4.661111111	4.994444444	5.327777778	5.661111111	5.994444444	6.327777778	6.661111111	6.994444444	7.327777778	7.661111111	7.994444444	8.327777778	8.661111111	8.994444444	9.327777778	9.661111111	9.994444444	10.32777778	10.66111111	10.99444444	11.32777778	11.66111111	11.99444444	12.32777778	12.66111111	12.99444444	13.32777778	13.66111111
CB_3	E. coli BW25113 WT	Ciprofloxacin	Caffeine	3	A4	0.01818	97.1	0	0.327777778	0.661111111	0.994444444	1.327777778	1.661111111	1.994444444	2.327777778	2.661111111	2.994444444	3.327777778	3.661111111	3.994444444	4.327777778	4.661111111	4.994444444	5.327777778	5.661111111	5.994444444	6.327777778	6.661111111	6.994444444	7.327777778	7.661111111	7.994444444	8.327777778	8.661111111	8.994444444	9.327777778	9.661111111	9.994444444	10.32777778	10.66111111	10.99444444	11.32777778	11.66111111	11.99444444	12.32777778	12.66111111	12.99444444	13.32777778	13.66111111
CB_3	E. coli BW25113 WT	Ciprofloxacin	Caffeine	3	A5	0.01591	97.1	0	0.327777778	0.661111111	0.994444444	1.327777778	1.661111111	1.994444444	2.327777778	2.661111111	2.994444444	3.327777778	3.661111111	3.994444444	4.327777778	4.661111111	4.994444444	5.327777778	5.661111111	5.994444444	6.327777778	6.661111111	6.994444444	7.327777778	7.661111111	7.994444444	8.327777778	8.661111111	8.994444444	9.327777778	9.661111111	9.994444444	10.32777778	10.66111111	10.99444444	11.32777778	11.66111111	11.99444444	12.32777778	12.66111111	12.99444444	13.32777778	13.66111111
CB_3	E. coli BW25113 WT	Ciprofloxacin	Caffeine	3	A6	0.01364	97.1	0	0.327777778	0.661111111	0.994444444	1.327777778	1.661111111	1.994444444	2.327777778	2.661111111	2.994444444	3.327777778	3.661111111	3.994444444	4.327777778	4.661111111	4.994444444	5.327777778	5.661111111	5.994444444	6.327777778	6.661111111	6.994444444	7.327777778	7.661111111	7.994444444	8.327777778	8.661111111	8.994444444	9.327777778	9.661111111	9.994444444	10.32777778	10.66111111	10.99444444	11.32777778	11.66111111	11.99444444	12.32777778	12.66111111	12.99444444	13.32777778	13.66111111
CB_3	E. coli BW25113 WT	Ciprofloxacin	Caffeine	3	A7	0.01136	97.1	0	0.327777778	0.661111111	0.994444444	1.327777778	1.661111111	1.994444444	2.327777778	2.661111111	2.994444444	3.327777778	3.661111111	3.994444444	4.327777778	4.661111111	4.994444444	5.327777778	5.661111111	5.994444444	6.327777778	6.661111111	6.994444444	7.327777778	7.661111111	7.994444444	8.327777778	8.661111111	8.994444444	9.327777778	9.661111111	9.994444444	10.32777778	10.66111111	10.99444444	11.32777778	11.66111111	11.99444444	12.32777778	12.66111111	12.99444444	13.32777778	13.66111111
CB_3	E. coli BW25113 WT	Ciprofloxacin	Caffeine	3	A8	0.00909	97.1	0	0.327777778	0.661111111	0.994444444	1.327777778	1.661111111	1.994444444	2.327777778	2.661111111	2.994444444	3.327777778	3.661111111	3.994444444	4.327777778	4.661111111	4.994444444	5.327777778	5.661111111	5.994444444	6.327777778	6.661111111	6.994444444	7.327777778	7.661111111	7.994444444	8.327777778	8.661111111	8.994444444	9.327777778	9.661111111	9.994444444	10.32777778	10.66111111	10.99444444	11.32777778	11.66111111	11.99444444	12.32777778	12.66111111	12.99444444	13.32777778	13.66111111
CB_3	E. coli BW25113 WT	Ciprofloxacin	Caffeine	3	A9	0.00682	97.1	0	0.327777778	0.661111111	0.994444444	1.327777778	1.661111111	1.994444444	2.327777778	2.661111111	2.994444444	3.327777778	3.661111111	3.994444444	4.327777778	4.661111111	4.994444444	5.327777778	5.661111111	5.994444444	6.327777778	6.661111111	6.994444444	7.327777778	7.661111111	7.994444444	8.327777778	8.661111111	8.994444444	9.327777778	9.661111111	9.994444444	10.32777778	10.66111111	10.99444444	11.32777778	11.66111111	11.99444444	12.32777778	12.66111111	12.99444444	13.32777778	13.66111111
CB_3	E. coli BW25113 WT	Ciprofloxacin	Caffeine	3	A10	0.00455	97.1	0	0.327777778	0.661111111	0.994444444	1.327777778	1.661111111	1.994444444	2.327777778	2.661111111	2.994444444	3.327777778	3.661111111	3.994444444	4.327777778	4.661111111	4.994444444	5.327777778	5.661111111	5.994444444	6.327777778	6.661111111	6.994444444	7.327777778	7.661111111	7.994444444	8.327777778	8.661111111	8.994444444	9.327777778	9.661111111	9.994444444	10.32777778	10.66111111	10.99444444	11.32777778	11.66111111	11.99444444	12.32777778	12.66111111	12.99444444	13.32777778	13.66111111
CB_3	E. coli BW25113 WT	Ciprofloxacin	Caffeine	3	A11	0.00227	97.1	0	0.327777778	0.661111111	0.994444444	1.327777778	1.661111111	1.994444444	2.327777778	2.661111111	2.994444444	3.327777778	3.661111111	3.994444444	4.327777778	4.661111111	4.994444444	5.327777778	5.661111111	5.994444444	6.327777778	6.661111111	6.994444444	7.327777778	7.661111111	7.994444444	8.327777778	8.661111111	8.994444444	9.327777778	9.661111111	9.994444444	10.32777778	10.66111111	10.99444444	11.32777778	11.66111111	11.99444444	12.32777778	12.66111111	12.99444444	13.32777778	13.66111111
CB_3	E. coli BW25113 WT	Ciprofloxacin	Caffeine	3	A12	0	97.1	0	0.327777778	0.661111111	0.994444444	1.327777778	1.661111111	1.994444444	2.327777778	2.661111111	2.994444444	3.327777778	3.661111111	3.994444444	4.327777778	4.661111111	4.994444444	5.327777778	5.661111111	5.994444444	6.327777778	6.661111111	6.994444444	7.327777778	7.661111111	7.994444444	8.327777778	8.661111111	8.994444444	9.327777778	9.661111111	9.994444444	10.32777778	10.66111111	10.99444444	11.32777778	11.66111111	11.99444444	12.32777778	12.66111111	12.99444444	13.32777778	13.66111111
CB_3	E. coli BW25113 WT	Ciprofloxacin	Caffeine	3	B1	0.025	83.22857	0	0.327777778	0.661111111	0.994444444	1.327777778	1.661111111	1.994444444	2.327777778	2.661111111	2.994444444	3.327777778	3.661111111	3.994444444	4.327777778	4.661111111	4.994444444	5.327777778	5.661111111	5.994444444	6.327777778	6.661111111	6.994444444	7.327777778	7.661111111	7.994444444	8.327777778	8.661111111	8.994444444	9.327777778	9.661111111	9.994444444	10.32777778	10.66111111	10.99444444	11.32777778	11.66111111	11.99444444	12.32777778	12.66111111	12.99444444	13.32777778	13.66111111
CB_3	E. coli BW25113 WT	Ciprofloxacin	Caffeine	3	B2	0.02273	83.22857	0	0.327777778	0.661111111	0.994444444	1.327777778	1.661111111	1.994444444	2.327777778	2.661111111	2.994444444	3.327777778	3.661111111	3.994444444	4.327777778	4.661111111	4.994444444	5.327777778	5.661111111	5.994444444	6.327777778	6.661111111	6.994444444	7.327777778	7.661111111	7.994444444	8.327777778	8.661111111	8.994444444	9.327777778	9.661111111	9.994444444	10.32777778	10.66111111	10.99444444	11.32777778	11.66111111	11.99444444	12.32777778	12.66111111	12.99444444	13.32777778	13.66111111
CB_3	E. coli BW25113 WT	Ciprofloxacin	Caffeine	3	B3	0.02045	83.22857	0	0.327777778	0.661111111	0.994444444	1.327777778	1.661111111	1.994444444	2.327777778	2.661111111	2.994444444	3.327777778	3.661111111	3.994444444	4.327777778	4.661111111	4.994444444	5.327777778	5.661111111	5.994444444	6.327777778	6.661111111	6.994444444	7.327777778	7.661111111	7.994444444	8.327777778	8.661111111	8.994444444	9.327777778	9.661111111	9.994444444	10.32777778	10.66111111	10.99444444	11.32777778	11.66111111	11.99444444	12.32777778	12.66111111	12.99444444	13.32777778	13.66111111
CB_3	E. coli BW25113 WT	Ciprofloxacin	Caffeine	3	B4	0.01818	83.22857	0	0.327777778	0.661111111	0.994444444	1.327777778	1.661111111	1.994444444	2.327777778	2.661111111	2.994444444	3.327777778	3.661111111	3.994444444	4.327777778	4.661111111	4.994444444	5.327777778	5.661111111	5.994444444	6.327777778	6.661111111	6.994444444	7.327777778	7.661111111	7.994444444	8.327777778	8.661111111	8.994444444	9.327777778	9.661111111	9.994444444	10.32777778	10.66111111	10.99444444	11.32777778	11.66111111	11.99444444	12.32777778	12.66111111	12.99444444	13.32777778	13.66111111
CB_3	E. coli BW25113 WT	Ciprofloxacin	Caffeine	3	B5	0.01591	83.22857	0	0.327777778	0.661111111	0.994444444	1.327777778	1.661111111	1.994444444	2.327777778	2.661111111	2.994444444	3.327777778	3.661111111	3.994444444	4.327777778	4.661111111	4.994444444	5.327777778	5.661111111	5.994444444	6.327777778	6.661111111	6.994444444	7.327777778	7.661111111	7.994444444	8.327777778	8.661111111	8.994444444	9.327777778	9.661111111	9.994444444	10.32777778	10.66111111	10.99444444	11.32777778	11.66111111	11.99444444	12.32777778	12.66111111	12.99444444	13.32777778	13.66111111
CB_3	E. coli BW25113 WT	Ciprofloxacin	Caffeine	3	B6	0.01364	83.22857	0	0.327777778	0.661111111	0.994444444	1.327777778	1.661111111	1.994444444	2.327777778	2.661111111	2.994444444	3.327777778	3.661111111	3.994444444	4.327777778	4.661111111	4.994444444	5.327777778	5.661111111	5.994444444	6.327777778	6.661111111	6.994444444	7.327777778	7.661111111	7.994444444	8.327777778	8.661111111	8.994444444	9.327777778	9.661111111	9.994444444	10.32777778	10.66111111	10.99444444	11.32777778	11.66111111	11.99444444	12.32777778	12.66111111	12.99444444	13.32777778	13.66111111
CB_3	E. coli BW25113 WT	Ciprofloxacin	Caffeine	3	B7	0.01136	83.22857	0	0.327777778	0.661111111	0.994444444	1.327777778	1.661111111	1.994444444	2.327777778	2.661111111	2.994444444	3.327777778	3.661111111	3.994444444	4.327777778	4.661111111	4.994444444	5.327777778	5.661111111	5.994444444	6.327777778	6.661111111	6.994444444	7.327777778	7.661111111	7.994444444	8.327777778	8.661111111	8.994444444	9.327777778	9.661111111	9.994444444	10.32777778	10.66111111	10.99444444	11.32777778	11.66111111	11.99444444	12.32777778	12.66111111	12.99444444	13.32777778	13.66111111
CB_3	E. coli BW25113 WT	Ciprofloxacin	Caffeine	3	B8	0.00909	83.22857	0	0.327777778	0.661111111	0.994444444	1.327777778	1.661111111	1.994444444	2.327777778	2.661111111	2.994444444	3.327777778	3.661111111	3.994444444	4.327777778	4.661111111	4.994444444	5.327777778	5.661111111	5.994444444	6.327777778	6.661111111	6.994444444	7.327777778	7.661111111	7.994444444	8.327777778	8.661111111	8.994444444	9.327777778	9.661111111	9.994444444	10.32777778	10.66111111	10.99444444	11.32777778	11.66111111	11.99444444	12.32777778	12.66111111	12.99444444	13.32777778	13.66111111
CB_3	E. coli BW25113 WT	Ciprofloxacin	Caffeine	3	B9	0.00682	83.22857	0	0.327777778	0.661111111	0.994444444	1.327777778	1.661111111	1.994444444	2.327777778	2.661111111	2.994444444	3.327777778	3.661111111	3.994444444	4.327777778	4.661111111	4.994444444	5.327777778	5.661111111	5.994444444	6.327777778	6.661111111	6.994444444	7.327777778	7.661111111	7.994444444	8.327777778	8.661111111	8.994444444	9.327777778	9.661111111	9.994444444	10.32777778	10.66111111	10.99444444	11.32777778	11.66111111	11.99444444	12.32777778	12.66111111	12.99444444	13.32777778	13.66111111
CB_3	E. coli BW25113 WT	Ciprofloxacin	Caffeine	3	B10	0.00455	83.22857	0	0.327777778	0.661111111	0.994444444	1.327777778	1.661111111	1.994444444	2.327777778	2.661111111	2.994444444	3.327777778	3.661111111	3.994444444	4.327777778	4.661111111	4.994444444	5.327777778	5.661111111	5.994444444	6.327777778	6.661111111	6.994444444	7.327777778	7.661111111	7.994444444	8.327777778	8.661111111	8.994444444	9.327777778	9.661111111	9.994444444	10.32777778	10.66111111	10.99444444	11.32777778	11.66111111	11.99444444	12.32777778	12.66111111	12.99444444	13.32777778	13.66111111
CB_3	E. coli BW25113 WT	Ciprofloxacin	Caffeine	3	B11	0.00227	83.22857	0	0.327777778	0.661111111	0.994444444	1.327777778	1.661111111	1.994444444	2.327777778	2.661111111	2.994444444	3.327777778	3.661111111	3.994444444	4.327777778	4.661111111	4.994444444	5.327777778	5.661111111	5.994444444	6.327777778	6.661111111	6.994444444	7.327777778	7.661111111	7.994444444	8.327777778	8.661111111	8.994444444	9.327777778	9.661111111	9.994444444	10.32777778	10.66111111	10.99444444	11.32777778	11.66111111	11.99444444	12.32777778	12.66111111	12.99444444	13.32777778	13.66111111
CB_3	E. coli BW25113 WT	Ciprofloxacin	Caffeine	3	B12	0	83.22857	0	0.327777778	0.661111111	0.994444444	1.327777778	1.661111111	1.994444444	2.327777778	2.661111111	2.994444444	3.327777778	3.661111111	3.994444444	4.327777778	4.661111111	4.994444444	5.327777778	5.661111111	5.994444444	6.327777778	6.661111111	6.994444444	7.327777778	7.661111111	7.994444444	8.327777778	8.661111111	8.994444444	9.327777778	9.661111111	9.994444444	10.32777778	10.66111111	10.99444444	11.32777778	11.66111111	11.99444444	12.32777778	12.66111111	12.99444444	13.32777778	13.66111111
CB_3	E. coli BW25113 WT	Ciprofloxacin	Caffeine	3	C1	0.025	69.35714	0	0.327777778	0.661111111	0.994444444	1.327777778	1.661111111	1.994444444	2.327777778	2.661111111	2.994444444	3.327777778	3.661111111	3.994444444	4.327777778	4.661111111	4.994444444	5.327777778	5.661111111	5.994444444	6.327777778	6.661111111	6.994444444	7.327777778	7.661111111	7.994444444	8.327777778	8.661111111	8.994444444	9.327777778	9.661111111	9.994444444	10.32777778	10.66111111	10.99444444	11.32777778	11.66111111	11.99444444	12.32777778	12.66111111	12.99444444	13.32777778	13.66111111
CB_3	E. coli BW25113 WT	Ciprofloxacin	Caffeine	3	C2	0.02273	69.35714	0	0.327777778	0.661111111	0.994444444	1.327777778	1.661111111	1.994444444	2.327777778	2.661111111	2.994444444	3.327777778	3.661111111	3.994444444	4.327777778	4.661111111	4.994444444	5.327777778	5.661111111	5.994444444	6.327777778	6.661111111	6.994444444	7.327777778	7.661111111	7.994444444	8.327777778	8.661111111	8.994444444	9.327777778	9.661111111	9.994444444	10.32777778	10.66111111	10.99444444	11.32777778	11.66111111	11.99444444	12.32777778	12.66111111	12.99444444	13.32777778	13.66111111
CB_3	E. coli BW25113 WT	Ciprofloxacin	Caffeine	3	C3	0.02045	69.35714	0	0.327777778	0.661111111	0.994444444	1.327777778	1.661111111	1.994444444	2.327777778	2.661111111	2.994444444	3.327777778	3.661111111	3.994444444	4.327777778	4.661111111	4.994444444	5.327777778	5.661111111	5.994444444	6.327777778	6.661111111	6.994444444	7.327777778	7.661111111	7.994444444	8.327777778	8.661111111	8.994444444	9.327777778	9.661111111	9.994444444	10.32777778	10.66111111	10.99444444	11.32777778	11.66111111	11.99444444	12.32777778	12.66111111	12.99444444	13.32777778	13.66111111
CB_3	E. coli BW25113 WT	Ciprofloxacin	Caffeine	3	C4	0.01818	69.35714	0	0.327777778	0.661111111	0.994444444	1.327777778	1.661111111	1.994444444	2.327777778	2.661111111	2.994444444	3.327777778	3.661111111	3.994444444	4.327777778	4.661111111	4.994444444	5.327777778	5.661111111	5.994444444	6.327777778	6.661111111	6.994444444	7.327777778	7.661111111	7.994444444	8.327777778	8.661111111	8.994444444	9.327777778	9.661111111	9.994444444	10.32777778	10.66111111	10.99444444	11.32777778	11.66111111	11.99444444	12.32777778	12.66111111	12.99444444	13.32777778	13.66111111
CB_3	E. coli BW25113 WT	Ciprofloxacin	Caffeine	3	C5	0.01591	69.35714	0	0.327777778	0.661111111	0.994444444	1.327777778	1.661111111	1.994444444	2.327777778	2.661111111	2.994444444	3.327777778	3.661111111	3.994444444	4.327777778	4.661111111	4.994444444	5.327777778	5.661111111	5.994444444	6.327777778	6.661111111	6.994444444	7.327777778	7.661111111	7.994444444	8.327777778	8.661111111	8.994444444	9.327777778	9.661111111	9.994444444	10.32777778	10.66111111	10.99444444	11.32777778	11.66111111	11.99444444	12.32777778	12.66111111	12.99444444	13.32777778	13.66111111
CB_3	E. coli BW25113 WT	Ciprofloxacin	Caffeine	3	C6	0.01364	69.35714	0	0.327777778	0.661111111	0.994444444	1.327777778	1.661111111	1.994444444	2.327777778	2.661111111	2.994444444	3.327777778	3.661111111	3.994444444	4.327777778	4.661111111	4.994444444	5.327777778	5.661111111	5.994444444	6.327777778	6.661111111	6.994444444	7.327777778	7.661111111	7.994444444	8.327777778	8.661111111	8.994444444	9.327777778	9.661111111	9.994444444	10.32777778	10.66111111	10.99444444	11.32777778	11.66111111	11.99444444	12.32777778	12.66111111	12.99444444	13.32777778	13.66111111
CB_3	E. coli BW25113 WT	Ciprofloxacin	Caffeine	3	C7	0.01136	69.35714	0	0.327777778	0.661111111	0.994444444	1.327777778	1.661111111	1.994444444	2.327777778	2.661111111	2.994444444	3.327777778	3.661111111	3.994444444	4.327777778	4.661111111	4.994444444	5.327777778	5.661111111	5.994444444	6.327777778	6.661111111	6.994444444	7.327777778	7.661111111	7.994444444	8.327777778	8.661111111	8.994444444	9.327777778	9.661111111	9.994444444	10.32777778	10.66111111	10.99444444	11.32777778	11.66111111	11.99444444	12.32777778	12.66111111	12.99444444	13.32777778	13.66111111
CB_3	E. coli BW25113 WT	Ciprofloxacin	Caffeine	3	C8	0.00909	69.35714	0	0.327777778	0.661111111	0.994444444	1.327777778	1.661111111	1.994444444	2.327777778	2.661111111	2.994444444	3.327777778	3.661111111	3.994444444	4.327777778	4.661111111	4.994444444	5.327777778	5.661111111	5.994444444	6.327777778	6.661111111	6.994444444	7.327777778	7.661111111	7.994444444	8.327777778	8.661111111	8.994444444	9.327777778	9.661111111	9.994444444	10.32777778	10.66111111	10.99444444	11.32777778	11.66111111	11.99444444	12.32777778	12.66111111	12.99444444	13.32777778	13.66111111
CB_3	E. coli BW25113 WT	Ciprofloxacin	Caffeine	3	C9	0.00682	69.35714	0	0.327777778	0.661111111	0.994444444	1.327777778	1.661111111	1.994444444	2.327777778	2.661111111	2.994444444	3.327777778	3.661111111	3.994444444	4.327777778	4.661111111	4.994444444	5.327777778	5.661111111	5.994444444	6.327777778	6.661111111	6.994444444	7.327777778	7.661111111	7.994444444	8.327777778	8.661111111	8.994444444	9.327777778	9.661111111	9.994444444	10.32777778	10.66111111	10.99444444	11.32777778	11.66111111	11.99444444	12.32777778	12.66111111	12.99444444	13.32777778	13.66111111
CB_3	E. coli BW25113 WT	Ciprofloxacin	Caffeine	3	C10	0.00455	69.35714	0	0.327777778	0.661111111	0.994444444	1.327777778	1.661111111	1.994444444	2.327777778	2.661111111	2.994444444	3.327777778	3.661111111	3.994444444	4.327777778	4.661111111	4.994444444	5.327777778	5.661111111	5.994444444	6.327777778	6.661111111	6.994444444	7.327777778	7.661111111	7.994444444	8.327777778	8.661111111	8.994444444	9.327777778	9.661111111	9.994444444	10.32777778	10.66111111	10.99444444	11.32777778	11.66111111	11.99444444	12.32777778	12.66111111	12.99444444	13.32777778	13.66111111
CB_3	E. coli BW25113 WT	Ciprofloxacin	Caffeine	3	C11	0.00227	69.35714	0	0.327777778	0.661111111	0.994444444	1.327777778	1.661111111	1.994444444	2.327777778	2.661111111	2.994444444	3.327777778	3.661111111	3.994444444	4.327777778	4.661111111	4.994444444	5.327777778	5.661111111	5.994444444	6.327777778	6.661111111	6.994444444	7.327777778	7.661111111	7.994444444	8.327777778	8.661111111	8.994444444	9.327777778	9.661111111	9.994444444	10.32777778	10.66111111	10.99444444	11.32777778	11.66111111	11.99444444	12.32777778	12.66111111	12.99444444	13.32777778	13.66111111
CB_3	E. coli BW25113 WT	Ciprofloxacin	Caffeine	3	C12	0	69.35714	0	0.327777778	0.661111111	0.994444444	1.327777778	1.661111111	1.994444444	2.327777778	2.661111111	2.994444444	3.327777778	3.661111111	3.994444444	4.327777778	4.661111111	4.994444444	5.327777778	5.661111111	5.994444444	6.327777778	6.661111111	6.994444444	7.327777778	7.661111111	7.994444444	8.327777778	8.661111111	8.994444444	9.327777778	9.661111111	9.994444444	10.32777778	10.66111111	10.99444444	11.32777778	11.66111111	11.99444444	12.32777778	12.66111111	12.99444444	13.32777778	13.66111111
CB_3	E. coli BW25113 WT	Ciprofloxacin	Caffeine	3	D1	0.025	55.48571	0	0.327777778	0.661111111	0.994444444	1.327777778	1.661111111	1.994444444	2.327777778	2.661111111	2.994444444	3.327777778	3.661111111	3.994444444	4.327777778	4.661111111	4.994444444	5.327777778	5.661111111	5.994444444	6.327777778	6.661111111	6.994444444	7.327777778	7.661111111	7.994444444	8.327777778	8.661111111	8.994444444	9.327777778	9.661111111	9.994444444	10.32777778	10.66111111	10.99444444	11.32777778	11.66111111	11.99444444	12.32777778	12.66111111	12.99444444	13.32777778	13.66111111
CB_3	E. coli BW25113 WT	Ciprofloxacin	Caffeine	3	D2	0.02273	55.48571	0	0.327777778	0.661111111	0.994444444	1.327777778	1.661111111	1.994444444	2.327777778	2.661111111	2.994444444	3.327777778	3.661111111	3.994444444	4.327777778	4.661111111	4.994444444	5.327777778	5.661111111	5.994444444	6.327777778	6.661111111	6.994444444	7.327777778	7.661111111	7.994444444	8.327777778	8.661111111	8.994444444	9.327777778	9.661111111	9.994444444	10.32777778	10.66111111	10.99444444	11.32777778	11.66111111	11.99444444	12.32777778	12.66111111	12.99444444	13.32777778	13.66111111
CB_3	E. coli BW25113 WT	Ciprofloxacin	Caffeine	3	D3	0.02045	55.48571	0	0.327777778	0.661111111	0.994444444	1.327777778	1.661111111	1.994444444	2.327777778	2.661111111	2.994444444	3.327777778	3.661111111	3.994444444	4.327777778	4.661111111	4.994444444	5.327777778	5.661111111	5.994444444	6.327777778	6.661111111	6.994444444	7.327777778	7.661111111	7.994444444	8.327777778	8.661111111	8.994444444	9.327777778	9.661111111	9.994444444	10.32777778	10.66111111	10.99444444	11.32777778	11.66111111	11.99444444	12.32777778	12.66111111	12.99444444	13.32777778	13.66111111
CB_3	E. coli BW25113 WT	Ciprofloxacin	Caffeine	3	D4	0.01818	55.48571	0	0.327777778	0.661111111	0.994444444	1.327777778	1.661111111	1.994444444	2.327777778	2.661111111	2.994444444	3.327777778	3.661111111	3.994444444	4.327777778	4.661111111	4.994444444	5.327777778	5.661111111	5.994444444	6.327777778	6.661111111	6.994444444	7.327777778	7.661111111	7.994444444	8.327777778	8.661111111	8.994444444	9.327777778	9.661111111	9.994444444	10.32777778	10.66111111	10.99444444	11.32777778	11.66111111	11.99444444	12.32777778	12.66111111	12.99444444	13.32777778	13.66111111
CB_3	E. coli BW25113 WT	Ciprofloxacin	Caffeine	3	D5	0.01591	55.48571	0	0.327777778	0.661111111	0.994444444	1.327777778	1.661111111	1.994444444	2.327777778	2.661111111	2.994444444	3.327777778	3.661111111	3.994444444	4.327777778	4.661111111	4.994444444	5.327777778	5.661111111	5.994444444	6.327777778	6.661111111	6.994444444	7.327777778	7.661111111	7.994444444	8.327777778	8.661111111	8.994444444	9.327777778	9.661111111	9.994444444	10.32777778	10.66111111	10.99444444	11.32777778	11.66111111	11.99444444	12.32777778	12.66111111	12.99444444	13.32777778	13.66111111
CB_3	E. coli BW25113 WT	Ciprofloxacin	Caffeine	3	D6	0.01364	55.48571	0	0.327777778	0.661111111	0.994444444	1.327777778	1.661111111	1.994444444	2.327777778	2.661111111	2.994444444	3.327777778	3.661111111	3.994444444	4.327777778	4.661111111	4.994444444	5.327777778	5.661111111	5.994444444	6.327777778	6.661111111	6.994444444	7.327777778	7.661111111	7.994444444	8.327777778	8.661111111	8.994444444	9.327777778	9.661111111	9.994444444	10.32777778	10.66111111	10.99444444	11.32777778	11.66111111	11.99444444	12.32777778	12.66111111	12.99444444	13.32777778	13.66111111
CB_3	E. coli BW25113 WT	Ciprofloxacin	Caffeine	3	D7	0.01136	55.48571	0	0.327777778	0.661111111	0.994444444	1.327777778	1.661111111	1.994444444	2.327777778	2.661111111	2.994444444	3.327777778	3.661111111	3.994444444	4.327777778	4.661111111	4.994444444	5.327777778	5.661111111	5.994444444	6.327777778	6.661111111	6.994444444	7.327777778	7.661111111	7.994444444	8.327777778	8.661111111	8.994444444	9.327777778	9.661111111	9.994444444	10.32777778	10.66111111	10.99444444	11.32777778	11.66111111	11.99444444	12.32777778	12.66111111	12.99444444	13.32777778	13.66111111
CB_3	E. coli BW25113 WT	Ciprofloxacin	Caffeine	3	D8	0.00909	55.48571	0	0.327777778	0.661111111	0.994444444	1.327777778	1.661111111	1.994444444	2.327777778	2.661111111	2.994444444	3.327777778	3.661111111	3.994444444	4.327777778	4.661111111	4.994444444	5.327777778	5.661111111	5.994444444	6.327777778	6.661111111	6.994444444	7.327777778	7.661111111	7.994444444	8.327777778	8.661111111	8.994444444	9.327777778	9.661111111	9.994444444	10.32777778	10.66111111	10.99444444	11.32777778	11.66111111	11.99444444	12.32777778	12.66111111	12.99444444	13.32777778	13.66111111
CB_3	E. coli BW25113 WT	Ciprofloxacin	Caffeine	3	D9	0.00682	55.48571	0	0.327777778	0.661111111	0.994444444	1.327777778	1.661111111	1.994444444	2.327777778	2.661111111	2.994444444	3.327777778	3.661111111	3.994444444	4.327777778	4.661111111	4.994444444	5.327777778	5.661111111	5.994444444	6.327777778	6.661111111	6.994444444	7.327777778	7.661111111	7.994444444	8.327777778	8.661111111	8.994444444	9.327777778	9.661111111	9.994444444	10.32777778	10.66111111	10.99444444	11.32777778	11.66111111	11.99444444	12.32777778	12.66111111	12.99444444	13.32777778	13.66111111
CB_3	E. coli BW25113 WT	Ciprofloxacin	Caffeine	3	D10	0.00455	55.48571	0	0.327777778	0.661111111	0.994444444	1.327777778	1.661111111	1.994444444	2.327777778	2.661111111	2.994444444	3.327777778	3.661111111	3.994444444	4.327777778	4.661111111	4.994444444	5.327777778	5.661111111	5.994444444	6.327777778	6.661111111	6.994444444	7.327777778	7.661111111	7.994444444	8.327777778	8.661111111	8.994444444	9.327777778	9.661111111	9.994444444	10.32777778	10.66111111	10.99444444	11.32777778	11.66111111	11.99444444	12.32777778	12.66111111	12.99444444	13.32777778	13.66111111
CB_3	E. coli BW25113 WT	Ciprofloxacin	Caffeine	3	D11	0.00227	55.48571	0	0.327777778	0.661111111	0.994444444	1.327777778	1.661111111	1.994444444	2.327777778	2.661111111	2.994444444	3.327777778	3.661111111	3.994444444	4.327777778	4.661111111	4.994444444	5.327777778	5.661111111	5.994444444	6.327777778	6.661111111	6.994444444	7.327777778	7.661111111	7.994444444	8.327777778	8.661111111	8.994444444	9.327777778	9.661111111	9.994444444	10.32777778	10.66111111	10.99444444	11.32777778	11.66111111	11.99444444	12.32777778	12.66111111	12.99444444	13.32777778	13.66111111
CB_3	E. coli BW25113 WT	Ciprofloxacin	Caffeine	3	D12	0	55.48571	0	0.327777778	0.661111111	0.994444444	1.327777778	1.661111111	1.994444444	2.327777778	2.661111111	2.994444444	3.327777778	3.661111111	3.994444444	4.327777778	4.661111111	4.994444444	5.327777778	5.661111111	5.994444444	6.327777778	6.661111111	6.994444444	7.327777778	7.661111111	7.994444444	8.327777778	8.661111111	8.994444444	9.327777778	9.661111111	9.994444444	10.32777778	10.66111111	10.99444444	11.32777778	11.66111111	11.99444444	12.32777778	12.66111111	12.99444444	13.32777778	13.66111111
CB_3	E. coli BW25113 WT	Ciprofloxacin	Caffeine	3	E1	0.025	41.61429	0	0.327777778	0.661111111	0.994444444	1.327777778	1.661111111	1.994444444	2.327777778	2.661111111	2.994444444	3.327777778	3.661111111	3.994444444	4.327777778	4.661111111	4.994444444	5.327777778	5.661111111	5.994444444	6.327777778	6.661111111	6.994444444	7.327777778	7.661111111	7.994444444	8.327777778	8.661111111	8.994444444	9.327777778	9.661111111	9.994444444	10.32777778	10.66111111	10.99444444	11.32777778	11.66111111	11.99444444	12.32777778	12.66111111	12.99444444	13.32777778	13.66111111
CB_3	E. coli BW25113 WT	Ciprofloxacin	Caffeine	3	E2	0.02273	41.61429	0	0.327777778	0.661111111	0.994444444	1.327777778	1.661111111	1.994444444	2.327777778	2.661111111	2.994444444	3.327777778	3.661111111	3.994444444	4.327777778	4.661111111	4.994444444	5.327777778	5.661111111	5.994444444	6.327777778	6.661111111	6.994444444	7.327777778	7.661111111	7.994444444	8.327777778	8.661111111	8.994444444	9.327777778	9.661111111	9.994444444	10.32777778	10.66111111	10.99444444	11.32777778	11.66111111	11.99444444	12.32777778	12.66111111	12.99444444	13.32777778	13.66111111
CB_3	E. coli BW25113 WT	Ciprofloxacin	Caffeine	3	E3	0.02045	41.61429	0	0.327777778	0.661111111	0.994444444	1.327777778	1.661111111	1.994444444	2.327777778	2.661111111	2.994444444	3.327777778	3.661111111	3.994444444	4.327777778	4.661111111	4.994444444	5.327777778	5.661111111	5.994444444	6.327777778	6.661111111	6.994444444	7.327777778	7.661111111	7.994444444	8.327777778	8.661111111	8.994444444	9.327777778	9.661111111	9.994444444	10.32777778	10.66111111	10.99444444	11.32777778	11.66111111	11.99444444	12.32777778	12.66111111	12.99444444	13.32777778	13.66111111
CB_3	E. coli BW25113 WT	Ciprofloxacin	Caffeine	3	E4	0.01818	41.61429	0	0.327777778	0.661111111	0.994444444	1.327777778	1.661111111	1.994444444	2.327777778	2.661111111	2.994444444	3.327777778	3.661111111	3.994444444	4.327777778	4.661111111	4.994444444	5.327777778	5.661111111	5.994444444	6.327777778	6.661111111	6.994444444	7.327777778	7.661111111	7.994444444	8.327777778	8.661111111	8.994444444	9.327777778	9.661111111	9.994444444	10.32777778	10.66111111	10.99444444	11.32777778	11.66111111	11.99444444	12.32777778	12.66111111	12.99444444	13.32777778	13.66111111
CB_3	E. coli BW25113 WT	Ciprofloxacin	Caffeine	3	E5	0.01591	41.61429	0	0.327777778	0.661111111	0.994444444	1.327777778	1.661111111	1.994444444	2.327777778	2.661111111	2.994444444	3.327777778	3.661111111	3.994444444	4.327777778	4.661111111	4.994444444	5.327777778	5.661111111	5.994444444	6.327777778	6.661111111	6.994444444	7.327777778	7.661111111	7.994444444	8.327777778	8.661111111	8.994444444	9.327777778	9.661111111	9.994444444	10.32777778	10.66111111	10.99444444	11.32777778	11.66111111	11.99444444	12.32777778	12.66111111	12.99444444	13.32777778	13.66111111
CB_3	E. coli BW25113 WT	Ciprofloxacin	Caffeine	3	E6	0.01364	41.61429	0	0.327777778	0.661111111	0.994444444	1.327777778	1.661111111	1.994444444	2.327777778	2.661111111	2.994444444	3.327777778	3.661111111	3.994444444	4.327777778	4.661111111	4.994444444	5.327777778	5.661111111	5.994444444	6.327777778	6.661111111	6.994444444	7.327777778	7.661111111	7.994444444	8.327777778	8.661111111	8.994444444	9.327777778	9.661111111	9.994444444	10.32777778	10.66111111	10.99444444	11.32777778	11.66111111	11.99444444	12.32777778	12.66111111	12.99444444	13.32777778	13.66111111
CB_3	E. coli BW25113 WT	Ciprofloxacin	Caffeine	3	E7	0.01136	41.61429	0	0.327777778	0.661111111	0.994444444	1.327777778	1.661111111	1.994444444	2.327777778	2.661111111	2.994444444	3.327777778	3.661111111	3.994444444	4.327777778	4.661111111	4.994444444	5.327777778	5.661111111	5.994444444	6.327777778	6.661111111	6.994444444	7.327777778	7.661111111	7.994444444	8.327777778	8.661111111	8.994444444	9.327777778	9.661111111	9.994444444	10.32777778	10.66111111	10.99444444	11.32777778	11.66111111	11.99444444	12.32777778	12.66111111	12.99444444	13.32777778	13.66111111
CB_3	E. coli BW25113 WT	Ciprofloxacin	Caffeine	3	E8	0.00909	41.61429	0	0.327777778	0.661111111	0.994444444	1.327777778	1.661111111	1.994444444	2.327777778	2.661111111	2.994444444	3.327777778	3.661111111	3.994444444	4.327777778	4.661111111	4.994444444	5.327777778	5.661111111	5.994444444	6.327777778	6.661111111	6.994444444	7.327777778	7.661111111	7.994444444	8.327777778	8.661111111	8.994444444	9.327777778	9.661111111	9.994444444	10.32777778	10.66111111	10.99444444	11.32777778	11.66111111	11.99444444	12.32777778	12.66111111	12.99444444	13.32777778	13.66111111
CB_3	E. coli BW25113 WT	Ciprofloxacin	Caffeine	3	E9	0.00682	41.61429	0	0.327777778	0.661111111	0.994444444	1.327777778	1.661111111	1.994444444	2.327777778	2.661111111	2.994444444	3.327777778	3.661111111	3.994444444	4.327777778	4.661111111	4.994444444	5.327777778	5.661111111	5.994444444	6.327777778	6.661111111	6.994444444	7.327777778	7.661111111	7.994444444	8.327777778	8.661111111	8.994444444	9.327777778	9.661111111	9.994444444	10.32777778	10.66111111	10.99444444	11.32777778	11.66111111	11.99444444	12.32777778	12.66111111	12.99444444	13.32777778	13.66111111
CB_3	E. coli BW25113 WT	Ciprofloxacin	Caffeine	3	E10	0.00455	41.61429	0	0.327777778	0.661111111	0.994444444	1.327777778	1.661111111	1.994444444	2.327777778	2.661111111	2.994444444	3.327777778	3.661111111	3.994444444	4.327777778	4.661111111	4.994444444	5.327777778	5.661111111	5.994444444	6.327777778	6.661111111	6.994444444	7.327777778	7.661111111	7.994444444	8.327777778	8.661111111	8.994444444	9.327777778	9.661111111	9.994444444	10.32777778	10.66111111	10.99444444	11.32777778	11.66111111	11.99444444	12.32777778	12.66111111	12.99444444	13.32777778	13.66111111
CB_3	E. coli BW25113 WT	Ciprofloxacin	Caffeine	3	E11	0.00227	41.61429	0	0.327777778	0.661111111	0.994444444	1.327777778	1.661111111	1.994444444	2.327777778	2.661111111	2.994444444	3.327777778	3.661111111	3.994444444	4.327777778	4.661111111	4.994444444	5.327777778	5.661111111	5.994444444	6.327777778	6.661111111	6.994444444	7.327777778	7.661111111	7.994444444	8.327777778	8.661111111	8.994444444	9.327777778	9.661111111	9.994444444	10.32777778	10.66111111	10.99444444	11.32777778	11.66111111	11.99444444	12.32777778	12.66111111	12.99444444	13.32777778	13.66111111
CB_3	E. coli BW25113 WT	Ciprofloxacin	Caffeine	3	E12	0	41.61429	0	0.327777778	0.661111111	0.994444444	1.327777778	1.661111111	1.994444444	2.327777778	2.661111111	2.994444444	3.327777778	3.661111111	3.994444444	4.327777778	4.661111111	4.994444444	5.327777778	5.661111111	5.994444444	6.327777778	6.661111111	6.994444444	7.327777778	7.661111111	7.994444444	8.327777778	8.661111111	8.994444444	9.327777778	9.661111111	9.994444444	10.32777778	10.66111111	10.99444444	11.32777778	11.66111111	11.99444444	12.32777778	12.66111111	12.99444444	13.32777778	13.66111111
CB_3	E. coli BW25113 WT	Ciprofloxacin	Caffeine	3	F1	0.025	27.74286	0	0.327777778	0.661111111	0.994444444	1.327777778	1.661111111	1.994444444	2.327777778	2.661111111	2.994444444	3.327777778	3.661111111	3.994444444	4.327777778	4.661111111	4.994444444	5.327777778	5.661111111	5.994444444	6.327777778	6.661111111	6.994444444	7.327777778	7.661111111	7.994444444	8.327777778	8.661111111	8.994444444	9.327777778	9.661111111	9.994444444	10.32777778	10.66111111	10.99444444	11.32777778	11.66111111	11.99444444	12.32777778	12.66111111	12.99444444	13.32777778	13.66111111
CB_3	E. coli BW25113 WT	Ciprofloxacin	Caffeine	3	F2	0.02273	27.74286	0	0.327777778	0.661111111	0.994444444	1.327777778	1.661111111	1.994444444	2.327777778	2.661111111	2.994444444	3.327777778	3.661111111	3.994444444	4.327777778	4.661111111	4.994444444	5.327777778	5.661111111	5.994444444	6.327777778	6.661111111	6.994444444	7.327777778	7.661111111	7.994444444	8.327777778	8.661111111	8.994444444	9.327777778	9.661111111	9.994444444	10.32777778	10.66111111	10.99444444	11.32777778	11.66111111	11.99444444	12.32777778	12.66111111	12.99444444	13.32777778	13.66111111
CB_3	E. coli BW25113 WT	Ciprofloxacin	Caffeine	3	F3	0.02045	27.74286	0	0.327777778	0.661111111	0.994444444	1.327777778	1.661111111	1.994444444	2.327777778	2.661111111	2.994444444	3.327777778	3.661111111	3.994444444	4.327777778	4.661111111	4.994444444	5.327777778	5.661111111	5.994444444	6.327777778	6.661111111	6.994444444	7.327777778	7.661111111	7.994444444	8.327777778	8.661111111	8.994444444	9.327777778	9.661111111	9.994444444	10.32777778	10.66111111	10.99444444	11.32777778	11.66111111	11.99444444	12.32777778	12.66111111	12.99444444	13.32777778	13.66111111
CB_3	E. coli BW25113 WT	Ciprofloxacin	Caffeine	3	F4	0.01818	27.74286	0	0.327777778	0.661111111	0.994444444	1.327777778	1.661111111	1.994444444	2.327777778	2.661111111	2.994444444	3.327777778	3.661111111	3.994444444	4.327777778	4.661111111	4.994444444	5.327777778	5.661111111	5.994444444	6.327777778	6.661111111	6.994444444	7.327777778	7.661111111	7.994444444	8.327777778	8.661111111	8.994444444	9.327777778	9.661111111	9.994444444	10.32777778	10.66111111	10.99444444	11.32777778	11.66111111	11.99444444	12.32777778	12.66111111	12.99444444	13.32777778	13.66111111
CB_3	E. coli BW25113 WT	Ciprofloxacin	Caffeine	3	F5	0.01591	27.74286	0	0.327777778	0.661111111	0.994444444	1.327777778	1.661111111	1.994444444	2.327777778	2.661111111	2.994444444	3.327777778	3.661111111	3.994444444	4.327777778	4.661111111	4.994444444	5.327777778	5.661111111	5.994444444	6.327777778	6.661111111	6.994444444	7.327777778	7.661111111	7.994444444	8.327777778	8.661111111	8.994444444	9.327777778	9.661111111	9.994444444	10.32777778	10.66111111	10.99444444	11.32777778	11.66111111	11.99444444	12.32777778	12.66111111	12.99444444	13.32777778	13.66111111
CB_3	E. coli BW25113 WT	Ciprofloxacin	Caffeine	3	F6	0.01364	27.74286	0	0.327777778	0.661111111	0.994444444	1.327777778	1.661111111	1.994444444	2.327777778	2.661111111	2.994444444	3.327777778	3.661111111	3.994444444	4.327777778	4.661111111	4.994444444	5.327777778	5.661111111	5.994444444	6.327777778	6.661111111	6.994444444	7.327777778	7.661111111	7.994444444	8.327777778	8.661111111	8.994444444	9.327777778	9.661111111	9.994444444	10.32777778	10.66111111	10.99444444	11.32777778	11.66111111	11.99444444	12.32777778	12.66111111	12.99444444	13.32777778	13.66111111
CB_3	E. coli BW25113 WT	Ciprofloxacin	Caffeine	3	F7	0.01136	27.74286	0	0.327777778	0.661111111	0.994444444	1.327777778	1.661111111	1.994444444	2.327777778	2.661111111	2.994444444	3.327777778	3.661111111	3.994444444	4.327777778	4.661111111	4.994444444	5.327777778	5.661111111	5.994444444	6.327777778	6.661111111	6.994444444	7.327777778	7.661111111	7.994444444	8.327777778	8.661111111	8.994444444	9.327777778	9.661111111	9.994444444	10.32777778	10.66111111	10.99444444	11.32777778	11.66111111	11.99444444	12.32777778	12.66111111	12.99444444	13.32777778	13.66111111
CB_3	E. coli BW25113 WT	Ciprofloxacin	Caffeine	3	F8	0.00909	27.74286	0	0.327777778	0.661111111	0.994444444	1.327777778	1.661111111	1.994444444	2.327777778	2.661111111	2.994444444	3.327777778	3.661111111	3.994444444	4.327777778	4.661111111	4.994444444	5.327777778	5.661111111	5.994444444	6.327777778	6.661111111	6.994444444	7.327777778	7.661111111	7.994444444	8.327777778	8.661111111	8.994444444	9.327777778	9.661111111	9.994444444	10.32777778	10.66111111	10.99444444	11.32777778	11.66111111	11.99444444	12.32777778	12.66111111	12.99444444	13.32777778	13.66111111
CB_3	E. coli BW25113 WT	Ciprofloxacin	Caffeine	3	F9	0.00682	27.74286	0	0.327777778	0.661111111	0.994444444	1.327777778	1.661111111	1.994444444	2.327777778	2.661111111	2.994444444	3.327777778	3.661111111	3.994444444	4.327777778	4.661111111	4.994444444	5.327777778	5.661111111	5.994444444	6.327777778	6.661111111	6.994444444	7.327777778	7.661111111	7.994444444	8.327777778	8.661111111	8.994444444	9.327777778	9.661111111	9.994444444	10.32777778	10.66111111	10.99444444	11.32777778	11.66111111	11.99444444	12.32777778	12.66111111	12.99444444	13.32777778	13.66111111
CB_3	E. coli BW25113 WT	Ciprofloxacin	Caffeine	3	F10	0.00455	27.74286	0	0.327777778	0.661111111	0.994444444	1.327777778	1.661111111	1.994444444	2.327777778	2.661111111	2.994444444	3.327777778	3.661111111	3.994444444	4.327777778	4.661111111	4.994444444	5.327777778	5.661111111	5.994444444	6.327777778	6.661111111	6.994444444	7.327777778	7.661111111	7.994444444	8.327777778	8.661111111	8.994444444	9.327777778	9.661111111	9.994444444	10.32777778	10.66111111	10.99444444	11.32777778	11.66111111	11.99444444	12.32777778	12.66111111	12.99444444	13.32777778	13.66111111
CB_3	E. coli BW25113 WT	Ciprofloxacin	Caffeine	3	F11	0.00227	27.74286	0	0.327777778	0.661111111	0.994444444	1.327777778	1.661111111	1.994444444	2.327777778	2.661111111	2.994444444	3.327777778	3.661111111	3.994444444	4.327777778	4.661111111	4.994444444	5.327777778	5.661111111	5.994444444	6.327777778	6.661111111	6.994444444	7.327777778	7.661111111	7.994444444	8.327777778	8.661111111	8.994444444	9.327777778	9.661111111	9.994444444	10.32777778	10.66111111	10.99444444	11.32777778	11.66111111	11.99444444	12.32777778	12.66111111	12.99444444	13.32777778	13.66111111
CB_3	E. coli BW25113 WT	Ciprofloxacin	Caffeine	3	F12	0	27.74286	0	0.327777778	0.661111111	0.994444444	1.327777778	1.661111111	1.994444444	2.327777778	2.661111111	2.994444444	3.327777778	3.661111111	3.994444444	4.327777778	4.661111111	4.994444444	5.327777778	5.661111111	5.994444444	6.327777778	6.661111111	6.994444444	7.327777778	7.661111111	7.994444444	8.327777778	8.661111111	8.994444444	9.327777778	9.661111111	9.994444444	10.32777778	10.66111111	10.99444444	11.32777778	11.66111111	11.99444444	12.32777778	12.66111111	12.99444444	13.32777778	13.66111111
CB_3	E. coli BW25113 WT	Ciprofloxacin	Caffeine	3	G1	0.025	13.87143	0	0.327777778	0.661111111	0.994444444	1.327777778	1.661111111	1.994444444	2.327777778	2.661111111	2.994444444	3.327777778	3.661111111	3.994444444	4.327777778	4.661111111	4.994444444	5.327777778	5.661111111	5.994444444	6.327777778	6.661111111	6.994444444	7.327777778	7.661111111	7.994444444	8.327777778	8.661111111	8.994444444	9.327777778	9.661111111	9.994444444	10.32777778	10.66111111	10.99444444	11.32777778	11.66111111	11.99444444	12.32777778	12.66111111	12.99444444	13.32777778	13.66111111
CB_3	E. coli BW25113 WT	Ciprofloxacin	Caffeine	3	G2	0.02273	13.87143	0	0.327777778	0.661111111	0.994444444	1.327777778	1.661111111	1.994444444	2.327777778	2.661111111	2.994444444	3.327777778	3.661111111	3.994444444	4.327777778	4.661111111	4.994444444	5.327777778	5.661111111	5.994444444	6.327777778	6.661111111	6.994444444	7.327777778	7.661111111	7.994444444	8.327777778	8.661111111	8.994444444	9.327777778	9.661111111	9.994444444	10.32777778	10.66111111	10.99444444	11.32777778	11.66111111	11.99444444	12.32777778	12.66111111	12.99444444	13.32777778	13.66111111
CB_3	E. coli BW25113 WT	Ciprofloxacin	Caffeine	3	G3	0.02045	13.87143	0	0.327777778	0.661111111	0.994444444	1.327777778	1.661111111	1.994444444	2.327777778	2.661111111	2.994444444	3.327777778	3.661111111	3.994444444	4.327777778	4.661111111	4.994444444	5.327777778	5.661111111	5.994444444	6.327777778	6.661111111	6.994444444	7.327777778	7.661111111	7.994444444	8.327777778	8.661111111	8.994444444	9.327777778	9.661111111	9.994444444	10.32777778	10.66111111	10.99444444	11.32777778	11.66111111	11.99444444	12.32777778	12.66111111	12.99444444	13.32777778	13.66111111
CB_3	E. coli BW25113 WT	Ciprofloxacin	Caffeine	3	G4	0.01818	13.87143	0	0.327777778	0.661111111	0.994444444	1.327777778	1.661111111	1.994444444	2.327777778	2.661111111	2.994444444	3.327777778	3.661111111	3.994444444	4.327777778	4.661111111	4.994444444	5.327777778	5.661111111	5.994444444	6.327777778	6.661111111	6.994444444	7.327777778	7.661111111	7.994444444	8.327777778	8.661111111	8.994444444	9.327777778	9.661111111	9.994444444	10.32777778	10.66111111	10.99444444	11.32777778	11.66111111	11.99444444	12.32777778	12.66111111	12.99444444	13.32777778	13.66111111
CB_3	E. coli BW25113 WT	Ciprofloxacin	Caffeine	3	G5	0.01591	13.87143	0	0.327777778	0.661111111	0.994444444	1.327777778	1.661111111	1.994444444	2.327777778	2.661111111	2.994444444	3.327777778	3.661111111	3.994444444	4.327777778	4.661111111	4.994444444	5.327777778	5.661111111	5.994444444	6.327777778	6.661111111	6.994444444	7.327777778	7.661111111	7.994444444	8.327777778	8.661111111	8.994444444	9.327777778	9.661111111	9.994444444	10.32777778	10.66111111	10.99444444	11.32777778	11.66111111	11.99444444	12.32777778	12.66111111	12.99444444	13.32777778	13.66111111
CB_3	E. coli BW25113 WT	Ciprofloxacin	Caffeine	3	G6	0.01364	13.87143	0	0.327777778	0.661111111	0.994444444	1.327777778	1.661111111	1.994444444	2.327777778	2.661111111	2.994444444	3.327777778	3.661111111	3.994444444	4.327777778	4.661111111	4.994444444	5.327777778	5.661111111	5.994444444	6.327777778	6.661111111	6.994444444	7.327777778	7.661111111	7.994444444	8.327777778	8.661111111	8.994444444	9.327777778	9.661111111	9.994444444	10.32777778	10.66111111	10.99444444	11.32777778	11.66111111	11.99444444	12.32777778	12.66111111	12.99444444	13.32777778	13.66111111
CB_3	E. coli BW25113 WT	Ciprofloxacin	Caffeine	3	G7	0.01136	13.87143	0	0.327777778	0.661111111	0.994444444	1.327777778	1.661111111	1.994444444	2.327777778	2.661111111	2.994444444	3.327777778	3.661111111	3.994444444	4.327777778	4.661111111	4.994444444	5.327777778	5.661111111	5.994444444	6.327777778	6.661111111	6.994444444	7.327777778	7.661111111	7.994444444	8.327777778	8.661111111	8.994444444	9.327777778	9.661111111	9.994444444	10.32777778	10.66111111	10.99444444	11.32777778	11.66111111	11.99444444	12.32777778	12.66111111	12.99444444	13.32777778	13.66111111
CB_3	E. coli BW25113 WT	Ciprofloxacin	Caffeine	3	G8	0.00909	13.87143	0	0.327777778	0.661111111	0.994444444	1.327777778	1.661111111	1.994444444	2.327777778	2.661111111	2.994444444	3.327777778	3.661111111	3.994444444	4.327777778	4.661111111	4.994444444	5.327777778	5.661111111	5.994444444	6.327777778	6.661111111	6.994444444	7.327777778	7.661111111	7.994444444	8.327777778	8.661111111	8.994444444	9.327777778	9.661111111	9.994444444	10.32777778	10.66111111	10.99444444	11.32777778	11.66111111	11.99444444	12.32777778	12.66111111	12.99444444	13.32777778	13.66111111
CB_3	E. coli BW25113 WT	Ciprofloxacin	Caffeine	3	G9	0.00682	13.87143	0	0.327777778	0.661111111	0.994444444	1.327777778	1.661111111	1.994444444	2.327777778	2.661111111	2.994444444	3.327777778	3.661111111	3.994444444	4.327777778	4.661111111	4.994444444	5.327777778	5.661111111	5.994444444	6.327777778	6.661111111	6.994444444	7.327777778	7.661111111	7.994444444	8.327777778	8.661111111	8.994444444	9.327777778	9.661111111	9.994444444	10.32777778	10.66111111	10.99444444	11.32777778	11.66111111	11.99444444	12.32777778	12.66111111	12.99444444	13.32777778	13.66111111
CB_3	E. coli BW25113 WT	Ciprofloxacin	Caffeine	3	G10	0.00455	13.87143	0	0.327777778	0.661111111	0.994444444	1.327777778	1.661111111	1.994444444	2.327777778	2.661111111	2.994444444	3.327777778	3.661111111	3.994444444	4.327777778	4.661111111	4.994444444	5.327777778	5.661111111	5.994444444	6.327777778	6.661111111	6.994444444	7.327777778	7.661111111	7.994444444	8.327777778	8.661111111	8.994444444	9.327777778	9.661111111	9.994444444	10.32777778	10.66111111	10.99444444	11.32777778	11.66111111	11.99444444	12.32777778	12.66111111	12.99444444	13.32777778	13.66111111
CB_3	E. coli BW25113 WT	Ciprofloxacin	Caffeine	3	G11	0.00227	13.87143	0	0.327777778	0.661111111	0.994444444	1.327777778	1.661111111	1.994444444	2.327777778	2.661111111	2.994444444	3.327777778	3.661111111	3.994444444	4.327777778	4.661111111	4.994444444	5.327777778	5.661111111	5.994444444	6.327777778	6.661111111	6.994444444	7.327777778	7.661111111	7.994444444	8.327777778	8.661111111	8.994444444	9.327777778	9.661111111	9.994444444	10.32777778	10.66111111	10.99444444	11.32777778	11.66111111	11.99444444	12.32777778	12.66111111	12.99444444	13.32777778	13.66111111
CB_3	E. coli BW25113 WT	Ciprofloxacin	Caffeine	3	G12	0	13.87143	0	0.327777778	0.661111111	0.994444444	1.327777778	1.661111111	1.994444444	2.327777778	2.661111111	2.994444444	3.327777778	3.661111111	3.994444444	4.327777778	4.661111111	4.994444444	5.327777778	5.661111111	5.994444444	6.327777778	6.661111111	6.994444444	7.327777778	7.661111111	7.994444444	8.327777778	8.661111111	8.994444444	9.327777778	9.661111111	9.994444444	10.32777778	10.66111111	10.99444444	11.32777778	11.66111111	11.99444444	12.32777778	12.66111111	12.99444444	13.32777778	13.66111111
CB_3	E. coli BW25113 WT	Ciprofloxacin	Caffeine	3	H1	0.025	0	0	0.327777778	0.661111111	0.994444444	1.327777778	1.661111111	1.994444444	2.327777778	2.661111111	2.994444444	3.327777778	3.661111111	3.994444444	4.327777778	4.661111111	4.994444444	5.327777778	5.661111111	5.994444444	6.327777778	6.661111111	6.994444444	7.327777778	7.661111111	7.994444444	8.327777778	8.661111111	8.994444444	9.327777778	9.661111111	9.994444444	10.32777778	10.66111111	10.99444444	11.32777778	11.66111111	11.99444444	12.32777778	12.66111111	12.99444444	13.32777778	13.66111111
CB_3	E. coli BW25113 WT	Ciprofloxacin	Caffeine	3	H2	0.02273	0	0	0.327777778	0.661111111	0.994444444	1.327777778	1.661111111	1.994444444	2.327777778	2.661111111	2.994444444	3.327777778	3.661111111	3.994444444	4.327777778	4.661111111	4.994444444	5.327777778	5.661111111	5.994444444	6.327777778	6.661111111	6.994444444	7.327777778	7.661111111	7.994444444	8.327777778	8.661111111	8.994444444	9.327777778	9.661111111	9.994444444	10.32777778	10.66111111	10.99444444	11.32777778	11.66111111	11.99444444	12.32777778	12.66111111	12.99444444	13.32777778	13.66111111
CB_3	E. coli BW25113 WT	Ciprofloxacin	Caffeine	3	H3	0.02045	0	0	0.327777778	0.661111111	0.994444444	1.327777778	1.661111111	1.994444444	2.327777778	2.661111111	2.994444444	3.327777778	3.661111111	3.994444444	4.327777778	4.661111111	4.994444444	5.327777778	5.661111111	5.994444444	6.327777778	6.661111111	6.994444444	7.327777778	7.661111111	7.994444444	8.327777778	8.661111111	8.994444444	9.327777778	9.661111111	9.994444444	10.32777778	10.66111111	10.99444444	11.32777778	11.66111111	11.99444444	12.32777778	12.66111111	12.99444444	13.32777778	13.66111111
CB_3	E. coli BW25113 WT	Ciprofloxacin	Caffeine	3	H4	0.01818	0	0	0.327777778	0.661111111	0.994444444	1.327777778	1.661111111	1.994444444	2.327777778	2.661111111	2.994444444	3.327777778	3.661111111	3.994444444	4.327777778	4.661111111	4.994444444	5.327777778	5.661111111	5.994444444	6.327777778	6.661111111	6.994444444	7.327777778	7.661111111	7.994444444	8.327777778	8.661111111	8.994444444	9.327777778	9.661111111	9.994444444	10.32777778	10.66111111	10.99444444	11.32777778	11.66111111	11.99444444	12.32777778	12.66111111	12.99444444	13.32777778	13.66111111
CB_3	E. coli BW25113 WT	Ciprofloxacin	Caffeine	3	H5	0.01591	0	0	0.327777778	0.661111111	0.994444444	1.327777778	1.661111111	1.994444444	2.327777778	2.661111111	2.994444444	3.327777778	3.661111111	3.994444444	4.327777778	4.661111111	4.994444444	5.327777778	5.661111111	5.994444444	6.327777778	6.661111111	6.994444444	7.327777778	7.661111111	7.994444444	8.327777778	8.661111111	8.994444444	9.327777778	9.661111111	9.994444444	10.32777778	10.66111111	10.99444444	11.32777778	11.66111111	11.99444444	12.32777778	12.66111111	12.99444444	13.32777778	13.66111111
CB_3	E. coli BW25113 WT	Ciprofloxacin	Caffeine	3	H6	0.01364	0	0	0.327777778	0.661111111	0.994444444	1.327777778	1.661111111	1.994444444	2.327777778	2.661111111	2.994444444	3.327777778	3.661111111	3.994444444	4.327777778	4.661111111	4.994444444	5.327777778	5.661111111	5.994444444	6.327777778	6.661111111	6.994444444	7.327777778	7.661111111	7.994444444	8.327777778	8.661111111	8.994444444	9.327777778	9.661111111	9.994444444	10.32777778	10.66111111	10.99444444	11.32777778	11.66111111	11.99444444	12.32777778	12.66111111	12.99444444	13.32777778	13.66111111
CB_3	E. coli BW25113 WT	Ciprofloxacin	Caffeine	3	H7	0.01136	0	0	0.327777778	0.661111111	0.994444444	1.327777778	1.661111111	1.994444444	2.327777778	2.661111111	2.994444444	3.327777778	3.661111111	3.994444444	4.327777778	4.661111111	4.994444444	5.327777778	5.661111111	5.994444444	6.327777778	6.661111111	6.994444444	7.327777778	7.661111111	7.994444444	8.327777778	8.661111111	8.994444444	9.327777778	9.661111111	9.994444444	10.32777778	10.66111111	10.99444444	11.32777778	11.66111111	11.99444444	12.32777778	12.66111111	12.99444444	13.32777778	13.66111111
CB_3	E. coli BW25113 WT	Ciprofloxacin	Caffeine	3	H8	0.00909	0	0	0.327777778	0.661111111	0.994444444	1.327777778	1.661111111	1.994444444	2.327777778	2.661111111	2.994444444	3.327777778	3.661111111	3.994444444	4.327777778	4.661111111	4.994444444	5.327777778	5.661111111	5.994444444	6.327777778	6.661111111	6.994444444	7.327777778	7.661111111	7.994444444	8.327777778	8.661111111	8.994444444	9.327777778	9.661111111	9.994444444	10.32777778	10.66111111	10.99444444	11.32777778	11.66111111	11.99444444	12.32777778	12.66111111	12.99444444	13.32777778	13.66111111
CB_3	E. coli BW25113 WT	Ciprofloxacin	Caffeine	3	H9	0.00682	0	0	0.327777778	0.661111111	0.994444444	1.327777778	1.661111111	1.994444444	2.327777778	2.661111111	2.994444444	3.327777778	3.661111111	3.994444444	4.327777778	4.661111111	4.994444444	5.327777778	5.661111111	5.994444444	6.327777778	6.661111111	6.994444444	7.327777778	7.661111111	7.994444444	8.327777778	8.661111111	8.994444444	9.327777778	9.661111111	9.994444444	10.32777778	10.66111111	10.99444444	11.32777778	11.66111111	11.99444444	12.32777778	12.66111111	12.99444444	13.32777778	13.66111111
CB_3	E. coli BW25113 WT	Ciprofloxacin	Caffeine	3	H10	0.00455	0	0	0.327777778	0.661111111	0.994444444	1.327777778	1.661111111	1.994444444	2.327777778	2.661111111	2.994444444	3.327777778	3.661111111	3.994444444	4.327777778	4.661111111	4.994444444	5.327777778	5.661111111	5.994444444	6.327777778	6.661111111	6.994444444	7.327777778	7.661111111	7.994444444	8.327777778	8.661111111	8.994444444	9.327777778	9.661111111	9.994444444	10.32777778	10.66111111	10.99444444	11.32777778	11.66111111	11.99444444	12.32777778	12.66111111	12.99444444	13.32777778	13.66111111
CB_3	E. coli BW25113 WT	Ciprofloxacin	Caffeine	3	H11	0.00227	0	0	0.327777778	0.661111111	0.994444444	1.327777778	1.661111111	1.994444444	2.327777778	2.661111111	2.994444444	3.327777778	3.661111111	3.994444444	4.327777778	4.661111111	4.994444444	5.327777778	5.661111111	5.994444444	6.327777778	6.661111111	6.994444444	7.327777778	7.661111111	7.994444444	8.327777778	8.661111111	8.994444444	9.327777778	9.661111111	9.994444444	10.32777778	10.66111111	10.99444444	11.32777778	11.66111111	11.99444444	12.32777778	12.66111111	12.99444444	13.32777778	13.66111111
CB_3	E. coli BW25113 WT	Ciprofloxacin	Caffeine	3	H12	0	0	0	0.327777778	0.661111111	0.994444444	1.327777778	1.661111111	1.994444444	2.327777778	2.661111111	2.994444444	3.327777778	3.661111111	3.994444444	4.327777778	4.661111111	4.994444444	5.327777778	5.661111111	5.994444444	6.327777778	6.661111111	6.994444444	7.327777778	7.661111111	7.994444444	8.327777778	8.661111111	8.994444444	9.327777778	9.661111111	9.994444444	10.32777778	10.66111111	10.99444444	11.32777778	11.66111111	11.99444444	12.32777778	12.66111111	12.99444444	13.32777778	13.66111111
CB_4	E. coli BW25113 WT	Amoxicillin	Caffeine	1	A1	8	97.1	0	0.526111111111111	1.05222222222222	1.57805555555556	2.10416666666667	2.63027777777778	3.15611111111111	3.68194444444444	4.20805555555556	4.73388888888889	5.25972222222222	5.78583333333333	6.31166666666667	6.83777777777778	7.36361111111111	7.88944444444444	8.41555555555555	8.94138888888889	9.46722222222222	9.99333333333333	10.5191666666667	11.0452777777778	11.5713888888889	12.0972222222222	NA	NA	NA	NA	NA	NA	NA	NA	NA	NA	NA	NA	NA	NA	NA	NA	NA	NA
CB_4	E. coli BW25113 WT	Amoxicillin	Caffeine	1	A2	7.27273	97.1	0	0.526111111111111	1.05222222222222	1.57805555555556	2.10416666666667	2.63027777777778	3.15611111111111	3.68194444444444	4.20805555555556	4.73388888888889	5.25972222222222	5.78583333333333	6.31166666666667	6.83777777777778	7.36361111111111	7.88944444444444	8.41555555555555	8.94138888888889	9.46722222222222	9.99333333333333	10.5191666666667	11.0452777777778	11.5713888888889	12.0972222222222	NA	NA	NA	NA	NA	NA	NA	NA	NA	NA	NA	NA	NA	NA	NA	NA	NA	NA
CB_4	E. coli BW25113 WT	Amoxicillin	Caffeine	1	A3	6.54545	97.1	0	0.526111111111111	1.05222222222222	1.57805555555556	2.10416666666667	2.63027777777778	3.15611111111111	3.68194444444444	4.20805555555556	4.73388888888889	5.25972222222222	5.78583333333333	6.31166666666667	6.83777777777778	7.36361111111111	7.88944444444444	8.41555555555555	8.94138888888889	9.46722222222222	9.99333333333333	10.5191666666667	11.0452777777778	11.5713888888889	12.0972222222222	NA	NA	NA	NA	NA	NA	NA	NA	NA	NA	NA	NA	NA	NA	NA	NA	NA	NA
CB_4	E. coli BW25113 WT	Amoxicillin	Caffeine	1	A4	5.81818	97.1	0	0.526111111111111	1.05222222222222	1.57805555555556	2.10416666666667	2.63027777777778	3.15611111111111	3.68194444444444	4.20805555555556	4.73388888888889	5.25972222222222	5.78583333333333	6.31166666666667	6.83777777777778	7.36361111111111	7.88944444444444	8.41555555555555	8.94138888888889	9.46722222222222	9.99333333333333	10.5191666666667	11.0452777777778	11.5713888888889	12.0972222222222	NA	NA	NA	NA	NA	NA	NA	NA	NA	NA	NA	NA	NA	NA	NA	NA	NA	NA
CB_4	E. coli BW25113 WT	Amoxicillin	Caffeine	1	A5	5.09091	97.1	0	0.526111111111111	1.05222222222222	1.57805555555556	2.10416666666667	2.63027777777778	3.15611111111111	3.68194444444444	4.20805555555556	4.73388888888889	5.25972222222222	5.78583333333333	6.31166666666667	6.83777777777778	7.36361111111111	7.88944444444444	8.41555555555555	8.94138888888889	9.46722222222222	9.99333333333333	10.5191666666667	11.0452777777778	11.5713888888889	12.0972222222222	NA	NA	NA	NA	NA	NA	NA	NA	NA	NA	NA	NA	NA	NA	NA	NA	NA	NA
CB_4	E. coli BW25113 WT	Amoxicillin	Caffeine	1	A6	4.36364	97.1	0	0.526111111111111	1.05222222222222	1.57805555555556	2.10416666666667	2.63027777777778	3.15611111111111	3.68194444444444	4.20805555555556	4.73388888888889	5.25972222222222	5.78583333333333	6.31166666666667	6.83777777777778	7.36361111111111	7.88944444444444	8.41555555555555	8.94138888888889	9.46722222222222	9.99333333333333	10.5191666666667	11.0452777777778	11.5713888888889	12.0972222222222	NA	NA	NA	NA	NA	NA	NA	NA	NA	NA	NA	NA	NA	NA	NA	NA	NA	NA
CB_4	E. coli BW25113 WT	Amoxicillin	Caffeine	1	A7	3.63636	97.1	0	0.526111111111111	1.05222222222222	1.57805555555556	2.10416666666667	2.63027777777778	3.15611111111111	3.68194444444444	4.20805555555556	4.73388888888889	5.25972222222222	5.78583333333333	6.31166666666667	6.83777777777778	7.36361111111111	7.88944444444444	8.41555555555555	8.94138888888889	9.46722222222222	9.99333333333333	10.5191666666667	11.0452777777778	11.5713888888889	12.0972222222222	NA	NA	NA	NA	NA	NA	NA	NA	NA	NA	NA	NA	NA	NA	NA	NA	NA	NA
CB_4	E. coli BW25113 WT	Amoxicillin	Caffeine	1	A8	2.90909	97.1	0	0.526111111111111	1.05222222222222	1.57805555555556	2.10416666666667	2.63027777777778	3.15611111111111	3.68194444444444	4.20805555555556	4.73388888888889	5.25972222222222	5.78583333333333	6.31166666666667	6.83777777777778	7.36361111111111	7.88944444444444	8.41555555555555	8.94138888888889	9.46722222222222	9.99333333333333	10.5191666666667	11.0452777777778	11.5713888888889	12.0972222222222	NA	NA	NA	NA	NA	NA	NA	NA	NA	NA	NA	NA	NA	NA	NA	NA	NA	NA
CB_4	E. coli BW25113 WT	Amoxicillin	Caffeine	1	A9	2.18182	97.1	0	0.526111111111111	1.05222222222222	1.57805555555556	2.10416666666667	2.63027777777778	3.15611111111111	3.68194444444444	4.20805555555556	4.73388888888889	5.25972222222222	5.78583333333333	6.31166666666667	6.83777777777778	7.36361111111111	7.88944444444444	8.41555555555555	8.94138888888889	9.46722222222222	9.99333333333333	10.5191666666667	11.0452777777778	11.5713888888889	12.0972222222222	NA	NA	NA	NA	NA	NA	NA	NA	NA	NA	NA	NA	NA	NA	NA	NA	NA	NA
CB_4	E. coli BW25113 WT	Amoxicillin	Caffeine	1	A10	1.45455	97.1	0	0.526111111111111	1.05222222222222	1.57805555555556	2.10416666666667	2.63027777777778	3.15611111111111	3.68194444444444	4.20805555555556	4.73388888888889	5.25972222222222	5.78583333333333	6.31166666666667	6.83777777777778	7.36361111111111	7.88944444444444	8.41555555555555	8.94138888888889	9.46722222222222	9.99333333333333	10.5191666666667	11.0452777777778	11.5713888888889	12.0972222222222	NA	NA	NA	NA	NA	NA	NA	NA	NA	NA	NA	NA	NA	NA	NA	NA	NA	NA
CB_4	E. coli BW25113 WT	Amoxicillin	Caffeine	1	A11	0.72727	97.1	0	0.526111111111111	1.05222222222222	1.57805555555556	2.10416666666667	2.63027777777778	3.15611111111111	3.68194444444444	4.20805555555556	4.73388888888889	5.25972222222222	5.78583333333333	6.31166666666667	6.83777777777778	7.36361111111111	7.88944444444444	8.41555555555555	8.94138888888889	9.46722222222222	9.99333333333333	10.5191666666667	11.0452777777778	11.5713888888889	12.0972222222222	NA	NA	NA	NA	NA	NA	NA	NA	NA	NA	NA	NA	NA	NA	NA	NA	NA	NA
CB_4	E. coli BW25113 WT	Amoxicillin	Caffeine	1	A12	0	97.1	0	0.526111111111111	1.05222222222222	1.57805555555556	2.10416666666667	2.63027777777778	3.15611111111111	3.68194444444444	4.20805555555556	4.73388888888889	5.25972222222222	5.78583333333333	6.31166666666667	6.83777777777778	7.36361111111111	7.88944444444444	8.41555555555555	8.94138888888889	9.46722222222222	9.99333333333333	10.5191666666667	11.0452777777778	11.5713888888889	12.0972222222222	NA	NA	NA	NA	NA	NA	NA	NA	NA	NA	NA	NA	NA	NA	NA	NA	NA	NA
CB_4	E. coli BW25113 WT	Amoxicillin	Caffeine	1	B1	8	83.22857	0	0.526111111111111	1.05222222222222	1.57805555555556	2.10416666666667	2.63027777777778	3.15611111111111	3.68194444444444	4.20805555555556	4.73388888888889	5.25972222222222	5.78583333333333	6.31166666666667	6.83777777777778	7.36361111111111	7.88944444444444	8.41555555555555	8.94138888888889	9.46722222222222	9.99333333333333	10.5191666666667	11.0452777777778	11.5713888888889	12.0972222222222	NA	NA	NA	NA	NA	NA	NA	NA	NA	NA	NA	NA	NA	NA	NA	NA	NA	NA
CB_4	E. coli BW25113 WT	Amoxicillin	Caffeine	1	B2	7.27273	83.22857	0	0.526111111111111	1.05222222222222	1.57805555555556	2.10416666666667	2.63027777777778	3.15611111111111	3.68194444444444	4.20805555555556	4.73388888888889	5.25972222222222	5.78583333333333	6.31166666666667	6.83777777777778	7.36361111111111	7.88944444444444	8.41555555555555	8.94138888888889	9.46722222222222	9.99333333333333	10.5191666666667	11.0452777777778	11.5713888888889	12.0972222222222	NA	NA	NA	NA	NA	NA	NA	NA	NA	NA	NA	NA	NA	NA	NA	NA	NA	NA
CB_4	E. coli BW25113 WT	Amoxicillin	Caffeine	1	B3	6.54545	83.22857	0	0.526111111111111	1.05222222222222	1.57805555555556	2.10416666666667	2.63027777777778	3.15611111111111	3.68194444444444	4.20805555555556	4.73388888888889	5.25972222222222	5.78583333333333	6.31166666666667	6.83777777777778	7.36361111111111	7.88944444444444	8.41555555555555	8.94138888888889	9.46722222222222	9.99333333333333	10.5191666666667	11.0452777777778	11.5713888888889	12.0972222222222	NA	NA	NA	NA	NA	NA	NA	NA	NA	NA	NA	NA	NA	NA	NA	NA	NA	NA
CB_4	E. coli BW25113 WT	Amoxicillin	Caffeine	1	B4	5.81818	83.22857	0	0.526111111111111	1.05222222222222	1.57805555555556	2.10416666666667	2.63027777777778	3.15611111111111	3.68194444444444	4.20805555555556	4.73388888888889	5.25972222222222	5.78583333333333	6.31166666666667	6.83777777777778	7.36361111111111	7.88944444444444	8.41555555555555	8.94138888888889	9.46722222222222	9.99333333333333	10.5191666666667	11.0452777777778	11.5713888888889	12.0972222222222	NA	NA	NA	NA	NA	NA	NA	NA	NA	NA	NA	NA	NA	NA	NA	NA	NA	NA
CB_4	E. coli BW25113 WT	Amoxicillin	Caffeine	1	B5	5.09091	83.22857	0	0.526111111111111	1.05222222222222	1.57805555555556	2.10416666666667	2.63027777777778	3.15611111111111	3.68194444444444	4.20805555555556	4.73388888888889	5.25972222222222	5.78583333333333	6.31166666666667	6.83777777777778	7.36361111111111	7.88944444444444	8.41555555555555	8.94138888888889	9.46722222222222	9.99333333333333	10.5191666666667	11.0452777777778	11.5713888888889	12.0972222222222	NA	NA	NA	NA	NA	NA	NA	NA	NA	NA	NA	NA	NA	NA	NA	NA	NA	NA
CB_4	E. coli BW25113 WT	Amoxicillin	Caffeine	1	B6	4.36364	83.22857	0	0.526111111111111	1.05222222222222	1.57805555555556	2.10416666666667	2.63027777777778	3.15611111111111	3.68194444444444	4.20805555555556	4.73388888888889	5.25972222222222	5.78583333333333	6.31166666666667	6.83777777777778	7.36361111111111	7.88944444444444	8.41555555555555	8.94138888888889	9.46722222222222	9.99333333333333	10.5191666666667	11.0452777777778	11.5713888888889	12.0972222222222	NA	NA	NA	NA	NA	NA	NA	NA	NA	NA	NA	NA	NA	NA	NA	NA	NA	NA
CB_4	E. coli BW25113 WT	Amoxicillin	Caffeine	1	B7	3.63636	83.22857	0	0.526111111111111	1.05222222222222	1.57805555555556	2.10416666666667	2.63027777777778	3.15611111111111	3.68194444444444	4.20805555555556	4.73388888888889	5.25972222222222	5.78583333333333	6.31166666666667	6.83777777777778	7.36361111111111	7.88944444444444	8.41555555555555	8.94138888888889	9.46722222222222	9.99333333333333	10.5191666666667	11.0452777777778	11.5713888888889	12.0972222222222	NA	NA	NA	NA	NA	NA	NA	NA	NA	NA	NA	NA	NA	NA	NA	NA	NA	NA
CB_4	E. coli BW25113 WT	Amoxicillin	Caffeine	1	B8	2.90909	83.22857	0	0.526111111111111	1.05222222222222	1.57805555555556	2.10416666666667	2.63027777777778	3.15611111111111	3.68194444444444	4.20805555555556	4.73388888888889	5.25972222222222	5.78583333333333	6.31166666666667	6.83777777777778	7.36361111111111	7.88944444444444	8.41555555555555	8.94138888888889	9.46722222222222	9.99333333333333	10.5191666666667	11.0452777777778	11.5713888888889	12.0972222222222	NA	NA	NA	NA	NA	NA	NA	NA	NA	NA	NA	NA	NA	NA	NA	NA	NA	NA
CB_4	E. coli BW25113 WT	Amoxicillin	Caffeine	1	B9	2.18182	83.22857	0	0.526111111111111	1.05222222222222	1.57805555555556	2.10416666666667	2.63027777777778	3.15611111111111	3.68194444444444	4.20805555555556	4.73388888888889	5.25972222222222	5.78583333333333	6.31166666666667	6.83777777777778	7.36361111111111	7.88944444444444	8.41555555555555	8.94138888888889	9.46722222222222	9.99333333333333	10.5191666666667	11.0452777777778	11.5713888888889	12.0972222222222	NA	NA	NA	NA	NA	NA	NA	NA	NA	NA	NA	NA	NA	NA	NA	NA	NA	NA
CB_4	E. coli BW25113 WT	Amoxicillin	Caffeine	1	B10	1.45455	83.22857	0	0.526111111111111	1.05222222222222	1.57805555555556	2.10416666666667	2.63027777777778	3.15611111111111	3.68194444444444	4.20805555555556	4.73388888888889	5.25972222222222	5.78583333333333	6.31166666666667	6.83777777777778	7.36361111111111	7.88944444444444	8.41555555555555	8.94138888888889	9.46722222222222	9.99333333333333	10.5191666666667	11.0452777777778	11.5713888888889	12.0972222222222	NA	NA	NA	NA	NA	NA	NA	NA	NA	NA	NA	NA	NA	NA	NA	NA	NA	NA
CB_4	E. coli BW25113 WT	Amoxicillin	Caffeine	1	B11	0.72727	83.22857	0	0.526111111111111	1.05222222222222	1.57805555555556	2.10416666666667	2.63027777777778	3.15611111111111	3.68194444444444	4.20805555555556	4.73388888888889	5.25972222222222	5.78583333333333	6.31166666666667	6.83777777777778	7.36361111111111	7.88944444444444	8.41555555555555	8.94138888888889	9.46722222222222	9.99333333333333	10.5191666666667	11.0452777777778	11.5713888888889	12.0972222222222	NA	NA	NA	NA	NA	NA	NA	NA	NA	NA	NA	NA	NA	NA	NA	NA	NA	NA
CB_4	E. coli BW25113 WT	Amoxicillin	Caffeine	1	B12	0	83.22857	0	0.526111111111111	1.05222222222222	1.57805555555556	2.10416666666667	2.63027777777778	3.15611111111111	3.68194444444444	4.20805555555556	4.73388888888889	5.25972222222222	5.78583333333333	6.31166666666667	6.83777777777778	7.36361111111111	7.88944444444444	8.41555555555555	8.94138888888889	9.46722222222222	9.99333333333333	10.5191666666667	11.0452777777778	11.5713888888889	12.0972222222222	NA	NA	NA	NA	NA	NA	NA	NA	NA	NA	NA	NA	NA	NA	NA	NA	NA	NA
CB_4	E. coli BW25113 WT	Amoxicillin	Caffeine	1	C1	8	69.35714	0	0.526111111111111	1.05222222222222	1.57805555555556	2.10416666666667	2.63027777777778	3.15611111111111	3.68194444444444	4.20805555555556	4.73388888888889	5.25972222222222	5.78583333333333	6.31166666666667	6.83777777777778	7.36361111111111	7.88944444444444	8.41555555555555	8.94138888888889	9.46722222222222	9.99333333333333	10.5191666666667	11.0452777777778	11.5713888888889	12.0972222222222	NA	NA	NA	NA	NA	NA	NA	NA	NA	NA	NA	NA	NA	NA	NA	NA	NA	NA
CB_4	E. coli BW25113 WT	Amoxicillin	Caffeine	1	C2	7.27273	69.35714	0	0.526111111111111	1.05222222222222	1.57805555555556	2.10416666666667	2.63027777777778	3.15611111111111	3.68194444444444	4.20805555555556	4.73388888888889	5.25972222222222	5.78583333333333	6.31166666666667	6.83777777777778	7.36361111111111	7.88944444444444	8.41555555555555	8.94138888888889	9.46722222222222	9.99333333333333	10.5191666666667	11.0452777777778	11.5713888888889	12.0972222222222	NA	NA	NA	NA	NA	NA	NA	NA	NA	NA	NA	NA	NA	NA	NA	NA	NA	NA
CB_4	E. coli BW25113 WT	Amoxicillin	Caffeine	1	C3	6.54545	69.35714	0	0.526111111111111	1.05222222222222	1.57805555555556	2.10416666666667	2.63027777777778	3.15611111111111	3.68194444444444	4.20805555555556	4.73388888888889	5.25972222222222	5.78583333333333	6.31166666666667	6.83777777777778	7.36361111111111	7.88944444444444	8.41555555555555	8.94138888888889	9.46722222222222	9.99333333333333	10.5191666666667	11.0452777777778	11.5713888888889	12.0972222222222	NA	NA	NA	NA	NA	NA	NA	NA	NA	NA	NA	NA	NA	NA	NA	NA	NA	NA
CB_4	E. coli BW25113 WT	Amoxicillin	Caffeine	1	C4	5.81818	69.35714	0	0.526111111111111	1.05222222222222	1.57805555555556	2.10416666666667	2.63027777777778	3.15611111111111	3.68194444444444	4.20805555555556	4.73388888888889	5.25972222222222	5.78583333333333	6.31166666666667	6.83777777777778	7.36361111111111	7.88944444444444	8.41555555555555	8.94138888888889	9.46722222222222	9.99333333333333	10.5191666666667	11.0452777777778	11.5713888888889	12.0972222222222	NA	NA	NA	NA	NA	NA	NA	NA	NA	NA	NA	NA	NA	NA	NA	NA	NA	NA
CB_4	E. coli BW25113 WT	Amoxicillin	Caffeine	1	C5	5.09091	69.35714	0	0.526111111111111	1.05222222222222	1.57805555555556	2.10416666666667	2.63027777777778	3.15611111111111	3.68194444444444	4.20805555555556	4.73388888888889	5.25972222222222	5.78583333333333	6.31166666666667	6.83777777777778	7.36361111111111	7.88944444444444	8.41555555555555	8.94138888888889	9.46722222222222	9.99333333333333	10.5191666666667	11.0452777777778	11.5713888888889	12.0972222222222	NA	NA	NA	NA	NA	NA	NA	NA	NA	NA	NA	NA	NA	NA	NA	NA	NA	NA
CB_4	E. coli BW25113 WT	Amoxicillin	Caffeine	1	C6	4.36364	69.35714	0	0.526111111111111	1.05222222222222	1.57805555555556	2.10416666666667	2.63027777777778	3.15611111111111	3.68194444444444	4.20805555555556	4.73388888888889	5.25972222222222	5.78583333333333	6.31166666666667	6.83777777777778	7.36361111111111	7.88944444444444	8.41555555555555	8.94138888888889	9.46722222222222	9.99333333333333	10.5191666666667	11.0452777777778	11.5713888888889	12.0972222222222	NA	NA	NA	NA	NA	NA	NA	NA	NA	NA	NA	NA	NA	NA	NA	NA	NA	NA
CB_4	E. coli BW25113 WT	Amoxicillin	Caffeine	1	C7	3.63636	69.35714	0	0.526111111111111	1.05222222222222	1.57805555555556	2.10416666666667	2.63027777777778	3.15611111111111	3.68194444444444	4.20805555555556	4.73388888888889	5.25972222222222	5.78583333333333	6.31166666666667	6.83777777777778	7.36361111111111	7.88944444444444	8.41555555555555	8.94138888888889	9.46722222222222	9.99333333333333	10.5191666666667	11.0452777777778	11.5713888888889	12.0972222222222	NA	NA	NA	NA	NA	NA	NA	NA	NA	NA	NA	NA	NA	NA	NA	NA	NA	NA
CB_4	E. coli BW25113 WT	Amoxicillin	Caffeine	1	C8	2.90909	69.35714	0	0.526111111111111	1.05222222222222	1.57805555555556	2.10416666666667	2.63027777777778	3.15611111111111	3.68194444444444	4.20805555555556	4.73388888888889	5.25972222222222	5.78583333333333	6.31166666666667	6.83777777777778	7.36361111111111	7.88944444444444	8.41555555555555	8.94138888888889	9.46722222222222	9.99333333333333	10.5191666666667	11.0452777777778	11.5713888888889	12.0972222222222	NA	NA	NA	NA	NA	NA	NA	NA	NA	NA	NA	NA	NA	NA	NA	NA	NA	NA
CB_4	E. coli BW25113 WT	Amoxicillin	Caffeine	1	C9	2.18182	69.35714	0	0.526111111111111	1.05222222222222	1.57805555555556	2.10416666666667	2.63027777777778	3.15611111111111	3.68194444444444	4.20805555555556	4.73388888888889	5.25972222222222	5.78583333333333	6.31166666666667	6.83777777777778	7.36361111111111	7.88944444444444	8.41555555555555	8.94138888888889	9.46722222222222	9.99333333333333	10.5191666666667	11.0452777777778	11.5713888888889	12.0972222222222	NA	NA	NA	NA	NA	NA	NA	NA	NA	NA	NA	NA	NA	NA	NA	NA	NA	NA
CB_4	E. coli BW25113 WT	Amoxicillin	Caffeine	1	C10	1.45455	69.35714	0	0.526111111111111	1.05222222222222	1.57805555555556	2.10416666666667	2.63027777777778	3.15611111111111	3.68194444444444	4.20805555555556	4.73388888888889	5.25972222222222	5.78583333333333	6.31166666666667	6.83777777777778	7.36361111111111	7.88944444444444	8.41555555555555	8.94138888888889	9.46722222222222	9.99333333333333	10.5191666666667	11.0452777777778	11.5713888888889	12.0972222222222	NA	NA	NA	NA	NA	NA	NA	NA	NA	NA	NA	NA	NA	NA	NA	NA	NA	NA
CB_4	E. coli BW25113 WT	Amoxicillin	Caffeine	1	C11	0.72727	69.35714	0	0.526111111111111	1.05222222222222	1.57805555555556	2.10416666666667	2.63027777777778	3.15611111111111	3.68194444444444	4.20805555555556	4.73388888888889	5.25972222222222	5.78583333333333	6.31166666666667	6.83777777777778	7.36361111111111	7.88944444444444	8.41555555555555	8.94138888888889	9.46722222222222	9.99333333333333	10.5191666666667	11.0452777777778	11.5713888888889	12.0972222222222	NA	NA	NA	NA	NA	NA	NA	NA	NA	NA	NA	NA	NA	NA	NA	NA	NA	NA
CB_4	E. coli BW25113 WT	Amoxicillin	Caffeine	1	C12	0	69.35714	0	0.526111111111111	1.05222222222222	1.57805555555556	2.10416666666667	2.63027777777778	3.15611111111111	3.68194444444444	4.20805555555556	4.73388888888889	5.25972222222222	5.78583333333333	6.31166666666667	6.83777777777778	7.36361111111111	7.88944444444444	8.41555555555555	8.94138888888889	9.46722222222222	9.99333333333333	10.5191666666667	11.0452777777778	11.5713888888889	12.0972222222222	NA	NA	NA	NA	NA	NA	NA	NA	NA	NA	NA	NA	NA	NA	NA	NA	NA	NA
CB_4	E. coli BW25113 WT	Amoxicillin	Caffeine	1	D1	8	55.48571	0	0.526111111111111	1.05222222222222	1.57805555555556	2.10416666666667	2.63027777777778	3.15611111111111	3.68194444444444	4.20805555555556	4.73388888888889	5.25972222222222	5.78583333333333	6.31166666666667	6.83777777777778	7.36361111111111	7.88944444444444	8.41555555555555	8.94138888888889	9.46722222222222	9.99333333333333	10.5191666666667	11.0452777777778	11.5713888888889	12.0972222222222	NA	NA	NA	NA	NA	NA	NA	NA	NA	NA	NA	NA	NA	NA	NA	NA	NA	NA
CB_4	E. coli BW25113 WT	Amoxicillin	Caffeine	1	D2	7.27273	55.48571	0	0.526111111111111	1.05222222222222	1.57805555555556	2.10416666666667	2.63027777777778	3.15611111111111	3.68194444444444	4.20805555555556	4.73388888888889	5.25972222222222	5.78583333333333	6.31166666666667	6.83777777777778	7.36361111111111	7.88944444444444	8.41555555555555	8.94138888888889	9.46722222222222	9.99333333333333	10.5191666666667	11.0452777777778	11.5713888888889	12.0972222222222	NA	NA	NA	NA	NA	NA	NA	NA	NA	NA	NA	NA	NA	NA	NA	NA	NA	NA
CB_4	E. coli BW25113 WT	Amoxicillin	Caffeine	1	D3	6.54545	55.48571	0	0.526111111111111	1.05222222222222	1.57805555555556	2.10416666666667	2.63027777777778	3.15611111111111	3.68194444444444	4.20805555555556	4.73388888888889	5.25972222222222	5.78583333333333	6.31166666666667	6.83777777777778	7.36361111111111	7.88944444444444	8.41555555555555	8.94138888888889	9.46722222222222	9.99333333333333	10.5191666666667	11.0452777777778	11.5713888888889	12.0972222222222	NA	NA	NA	NA	NA	NA	NA	NA	NA	NA	NA	NA	NA	NA	NA	NA	NA	NA
CB_4	E. coli BW25113 WT	Amoxicillin	Caffeine	1	D4	5.81818	55.48571	0	0.526111111111111	1.05222222222222	1.57805555555556	2.10416666666667	2.63027777777778	3.15611111111111	3.68194444444444	4.20805555555556	4.73388888888889	5.25972222222222	5.78583333333333	6.31166666666667	6.83777777777778	7.36361111111111	7.88944444444444	8.41555555555555	8.94138888888889	9.46722222222222	9.99333333333333	10.5191666666667	11.0452777777778	11.5713888888889	12.0972222222222	NA	NA	NA	NA	NA	NA	NA	NA	NA	NA	NA	NA	NA	NA	NA	NA	NA	NA
CB_4	E. coli BW25113 WT	Amoxicillin	Caffeine	1	D5	5.09091	55.48571	0	0.526111111111111	1.05222222222222	1.57805555555556	2.10416666666667	2.63027777777778	3.15611111111111	3.68194444444444	4.20805555555556	4.73388888888889	5.25972222222222	5.78583333333333	6.31166666666667	6.83777777777778	7.36361111111111	7.88944444444444	8.41555555555555	8.94138888888889	9.46722222222222	9.99333333333333	10.5191666666667	11.0452777777778	11.5713888888889	12.0972222222222	NA	NA	NA	NA	NA	NA	NA	NA	NA	NA	NA	NA	NA	NA	NA	NA	NA	NA
CB_4	E. coli BW25113 WT	Amoxicillin	Caffeine	1	D6	4.36364	55.48571	0	0.526111111111111	1.05222222222222	1.57805555555556	2.10416666666667	2.63027777777778	3.15611111111111	3.68194444444444	4.20805555555556	4.73388888888889	5.25972222222222	5.78583333333333	6.31166666666667	6.83777777777778	7.36361111111111	7.88944444444444	8.41555555555555	8.94138888888889	9.46722222222222	9.99333333333333	10.5191666666667	11.0452777777778	11.5713888888889	12.0972222222222	NA	NA	NA	NA	NA	NA	NA	NA	NA	NA	NA	NA	NA	NA	NA	NA	NA	NA
CB_4	E. coli BW25113 WT	Amoxicillin	Caffeine	1	D7	3.63636	55.48571	0	0.526111111111111	1.05222222222222	1.57805555555556	2.10416666666667	2.63027777777778	3.15611111111111	3.68194444444444	4.20805555555556	4.73388888888889	5.25972222222222	5.78583333333333	6.31166666666667	6.83777777777778	7.36361111111111	7.88944444444444	8.41555555555555	8.94138888888889	9.46722222222222	9.99333333333333	10.5191666666667	11.0452777777778	11.5713888888889	12.0972222222222	NA	NA	NA	NA	NA	NA	NA	NA	NA	NA	NA	NA	NA	NA	NA	NA	NA	NA
CB_4	E. coli BW25113 WT	Amoxicillin	Caffeine	1	D8	2.90909	55.48571	0	0.526111111111111	1.05222222222222	1.57805555555556	2.10416666666667	2.63027777777778	3.15611111111111	3.68194444444444	4.20805555555556	4.73388888888889	5.25972222222222	5.78583333333333	6.31166666666667	6.83777777777778	7.36361111111111	7.88944444444444	8.41555555555555	8.94138888888889	9.46722222222222	9.99333333333333	10.5191666666667	11.0452777777778	11.5713888888889	12.0972222222222	NA	NA	NA	NA	NA	NA	NA	NA	NA	NA	NA	NA	NA	NA	NA	NA	NA	NA
CB_4	E. coli BW25113 WT	Amoxicillin	Caffeine	1	D9	2.18182	55.48571	0	0.526111111111111	1.05222222222222	1.57805555555556	2.10416666666667	2.63027777777778	3.15611111111111	3.68194444444444	4.20805555555556	4.73388888888889	5.25972222222222	5.78583333333333	6.31166666666667	6.83777777777778	7.36361111111111	7.88944444444444	8.41555555555555	8.94138888888889	9.46722222222222	9.99333333333333	10.5191666666667	11.0452777777778	11.5713888888889	12.0972222222222	NA	NA	NA	NA	NA	NA	NA	NA	NA	NA	NA	NA	NA	NA	NA	NA	NA	NA
CB_4	E. coli BW25113 WT	Amoxicillin	Caffeine	1	D10	1.45455	55.48571	0	0.526111111111111	1.05222222222222	1.57805555555556	2.10416666666667	2.63027777777778	3.15611111111111	3.68194444444444	4.20805555555556	4.73388888888889	5.25972222222222	5.78583333333333	6.31166666666667	6.83777777777778	7.36361111111111	7.88944444444444	8.41555555555555	8.94138888888889	9.46722222222222	9.99333333333333	10.5191666666667	11.0452777777778	11.5713888888889	12.0972222222222	NA	NA	NA	NA	NA	NA	NA	NA	NA	NA	NA	NA	NA	NA	NA	NA	NA	NA
CB_4	E. coli BW25113 WT	Amoxicillin	Caffeine	1	D11	0.72727	55.48571	0	0.526111111111111	1.05222222222222	1.57805555555556	2.10416666666667	2.63027777777778	3.15611111111111	3.68194444444444	4.20805555555556	4.73388888888889	5.25972222222222	5.78583333333333	6.31166666666667	6.83777777777778	7.36361111111111	7.88944444444444	8.41555555555555	8.94138888888889	9.46722222222222	9.99333333333333	10.5191666666667	11.0452777777778	11.5713888888889	12.0972222222222	NA	NA	NA	NA	NA	NA	NA	NA	NA	NA	NA	NA	NA	NA	NA	NA	NA	NA
CB_4	E. coli BW25113 WT	Amoxicillin	Caffeine	1	D12	0	55.48571	0	0.526111111111111	1.05222222222222	1.57805555555556	2.10416666666667	2.63027777777778	3.15611111111111	3.68194444444444	4.20805555555556	4.73388888888889	5.25972222222222	5.78583333333333	6.31166666666667	6.83777777777778	7.36361111111111	7.88944444444444	8.41555555555555	8.94138888888889	9.46722222222222	9.99333333333333	10.5191666666667	11.0452777777778	11.5713888888889	12.0972222222222	NA	NA	NA	NA	NA	NA	NA	NA	NA	NA	NA	NA	NA	NA	NA	NA	NA	NA
CB_4	E. coli BW25113 WT	Amoxicillin	Caffeine	1	E1	8	41.61429	0	0.526111111111111	1.05222222222222	1.57805555555556	2.10416666666667	2.63027777777778	3.15611111111111	3.68194444444444	4.20805555555556	4.73388888888889	5.25972222222222	5.78583333333333	6.31166666666667	6.83777777777778	7.36361111111111	7.88944444444444	8.41555555555555	8.94138888888889	9.46722222222222	9.99333333333333	10.5191666666667	11.0452777777778	11.5713888888889	12.0972222222222	NA	NA	NA	NA	NA	NA	NA	NA	NA	NA	NA	NA	NA	NA	NA	NA	NA	NA
CB_4	E. coli BW25113 WT	Amoxicillin	Caffeine	1	E2	7.27273	41.61429	0	0.526111111111111	1.05222222222222	1.57805555555556	2.10416666666667	2.63027777777778	3.15611111111111	3.68194444444444	4.20805555555556	4.73388888888889	5.25972222222222	5.78583333333333	6.31166666666667	6.83777777777778	7.36361111111111	7.88944444444444	8.41555555555555	8.94138888888889	9.46722222222222	9.99333333333333	10.5191666666667	11.0452777777778	11.5713888888889	12.0972222222222	NA	NA	NA	NA	NA	NA	NA	NA	NA	NA	NA	NA	NA	NA	NA	NA	NA	NA
CB_4	E. coli BW25113 WT	Amoxicillin	Caffeine	1	E3	6.54545	41.61429	0	0.526111111111111	1.05222222222222	1.57805555555556	2.10416666666667	2.63027777777778	3.15611111111111	3.68194444444444	4.20805555555556	4.73388888888889	5.25972222222222	5.78583333333333	6.31166666666667	6.83777777777778	7.36361111111111	7.88944444444444	8.41555555555555	8.94138888888889	9.46722222222222	9.99333333333333	10.5191666666667	11.0452777777778	11.5713888888889	12.0972222222222	NA	NA	NA	NA	NA	NA	NA	NA	NA	NA	NA	NA	NA	NA	NA	NA	NA	NA
CB_4	E. coli BW25113 WT	Amoxicillin	Caffeine	1	E4	5.81818	41.61429	0	0.526111111111111	1.05222222222222	1.57805555555556	2.10416666666667	2.63027777777778	3.15611111111111	3.68194444444444	4.20805555555556	4.73388888888889	5.25972222222222	5.78583333333333	6.31166666666667	6.83777777777778	7.36361111111111	7.88944444444444	8.41555555555555	8.94138888888889	9.46722222222222	9.99333333333333	10.5191666666667	11.0452777777778	11.5713888888889	12.0972222222222	NA	NA	NA	NA	NA	NA	NA	NA	NA	NA	NA	NA	NA	NA	NA	NA	NA	NA
CB_4	E. coli BW25113 WT	Amoxicillin	Caffeine	1	E5	5.09091	41.61429	0	0.526111111111111	1.05222222222222	1.57805555555556	2.10416666666667	2.63027777777778	3.15611111111111	3.68194444444444	4.20805555555556	4.73388888888889	5.25972222222222	5.78583333333333	6.31166666666667	6.83777777777778	7.36361111111111	7.88944444444444	8.41555555555555	8.94138888888889	9.46722222222222	9.99333333333333	10.5191666666667	11.0452777777778	11.5713888888889	12.0972222222222	NA	NA	NA	NA	NA	NA	NA	NA	NA	NA	NA	NA	NA	NA	NA	NA	NA	NA
CB_4	E. coli BW25113 WT	Amoxicillin	Caffeine	1	E6	4.36364	41.61429	0	0.526111111111111	1.05222222222222	1.57805555555556	2.10416666666667	2.63027777777778	3.15611111111111	3.68194444444444	4.20805555555556	4.73388888888889	5.25972222222222	5.78583333333333	6.31166666666667	6.83777777777778	7.36361111111111	7.88944444444444	8.41555555555555	8.94138888888889	9.46722222222222	9.99333333333333	10.5191666666667	11.0452777777778	11.5713888888889	12.0972222222222	NA	NA	NA	NA	NA	NA	NA	NA	NA	NA	NA	NA	NA	NA	NA	NA	NA	NA
CB_4	E. coli BW25113 WT	Amoxicillin	Caffeine	1	E7	3.63636	41.61429	0	0.526111111111111	1.05222222222222	1.57805555555556	2.10416666666667	2.63027777777778	3.15611111111111	3.68194444444444	4.20805555555556	4.73388888888889	5.25972222222222	5.78583333333333	6.31166666666667	6.83777777777778	7.36361111111111	7.88944444444444	8.41555555555555	8.94138888888889	9.46722222222222	9.99333333333333	10.5191666666667	11.0452777777778	11.5713888888889	12.0972222222222	NA	NA	NA	NA	NA	NA	NA	NA	NA	NA	NA	NA	NA	NA	NA	NA	NA	NA
CB_4	E. coli BW25113 WT	Amoxicillin	Caffeine	1	E8	2.90909	41.61429	0	0.526111111111111	1.05222222222222	1.57805555555556	2.10416666666667	2.63027777777778	3.15611111111111	3.68194444444444	4.20805555555556	4.73388888888889	5.25972222222222	5.78583333333333	6.31166666666667	6.83777777777778	7.36361111111111	7.88944444444444	8.41555555555555	8.94138888888889	9.46722222222222	9.99333333333333	10.5191666666667	11.0452777777778	11.5713888888889	12.0972222222222	NA	NA	NA	NA	NA	NA	NA	NA	NA	NA	NA	NA	NA	NA	NA	NA	NA	NA
CB_4	E. coli BW25113 WT	Amoxicillin	Caffeine	1	E9	2.18182	41.61429	0	0.526111111111111	1.05222222222222	1.57805555555556	2.10416666666667	2.63027777777778	3.15611111111111	3.68194444444444	4.20805555555556	4.73388888888889	5.25972222222222	5.78583333333333	6.31166666666667	6.83777777777778	7.36361111111111	7.88944444444444	8.41555555555555	8.94138888888889	9.46722222222222	9.99333333333333	10.5191666666667	11.0452777777778	11.5713888888889	12.0972222222222	NA	NA	NA	NA	NA	NA	NA	NA	NA	NA	NA	NA	NA	NA	NA	NA	NA	NA
CB_4	E. coli BW25113 WT	Amoxicillin	Caffeine	1	E10	1.45455	41.61429	0	0.526111111111111	1.05222222222222	1.57805555555556	2.10416666666667	2.63027777777778	3.15611111111111	3.68194444444444	4.20805555555556	4.73388888888889	5.25972222222222	5.78583333333333	6.31166666666667	6.83777777777778	7.36361111111111	7.88944444444444	8.41555555555555	8.94138888888889	9.46722222222222	9.99333333333333	10.5191666666667	11.0452777777778	11.5713888888889	12.0972222222222	NA	NA	NA	NA	NA	NA	NA	NA	NA	NA	NA	NA	NA	NA	NA	NA	NA	NA
CB_4	E. coli BW25113 WT	Amoxicillin	Caffeine	1	E11	0.72727	41.61429	0	0.526111111111111	1.05222222222222	1.57805555555556	2.10416666666667	2.63027777777778	3.15611111111111	3.68194444444444	4.20805555555556	4.73388888888889	5.25972222222222	5.78583333333333	6.31166666666667	6.83777777777778	7.36361111111111	7.88944444444444	8.41555555555555	8.94138888888889	9.46722222222222	9.99333333333333	10.5191666666667	11.0452777777778	11.5713888888889	12.0972222222222	NA	NA	NA	NA	NA	NA	NA	NA	NA	NA	NA	NA	NA	NA	NA	NA	NA	NA
CB_4	E. coli BW25113 WT	Amoxicillin	Caffeine	1	E12	0	41.61429	0	0.526111111111111	1.05222222222222	1.57805555555556	2.10416666666667	2.63027777777778	3.15611111111111	3.68194444444444	4.20805555555556	4.73388888888889	5.25972222222222	5.78583333333333	6.31166666666667	6.83777777777778	7.36361111111111	7.88944444444444	8.41555555555555	8.94138888888889	9.46722222222222	9.99333333333333	10.5191666666667	11.0452777777778	11.5713888888889	12.0972222222222	NA	NA	NA	NA	NA	NA	NA	NA	NA	NA	NA	NA	NA	NA	NA	NA	NA	NA
CB_4	E. coli BW25113 WT	Amoxicillin	Caffeine	1	F1	8	27.74286	0	0.526111111111111	1.05222222222222	1.57805555555556	2.10416666666667	2.63027777777778	3.15611111111111	3.68194444444444	4.20805555555556	4.73388888888889	5.25972222222222	5.78583333333333	6.31166666666667	6.83777777777778	7.36361111111111	7.88944444444444	8.41555555555555	8.94138888888889	9.46722222222222	9.99333333333333	10.5191666666667	11.0452777777778	11.5713888888889	12.0972222222222	NA	NA	NA	NA	NA	NA	NA	NA	NA	NA	NA	NA	NA	NA	NA	NA	NA	NA
CB_4	E. coli BW25113 WT	Amoxicillin	Caffeine	1	F2	7.27273	27.74286	0	0.526111111111111	1.05222222222222	1.57805555555556	2.10416666666667	2.63027777777778	3.15611111111111	3.68194444444444	4.20805555555556	4.73388888888889	5.25972222222222	5.78583333333333	6.31166666666667	6.83777777777778	7.36361111111111	7.88944444444444	8.41555555555555	8.94138888888889	9.46722222222222	9.99333333333333	10.5191666666667	11.0452777777778	11.5713888888889	12.0972222222222	NA	NA	NA	NA	NA	NA	NA	NA	NA	NA	NA	NA	NA	NA	NA	NA	NA	NA
CB_4	E. coli BW25113 WT	Amoxicillin	Caffeine	1	F3	6.54545	27.74286	0	0.526111111111111	1.05222222222222	1.57805555555556	2.10416666666667	2.63027777777778	3.15611111111111	3.68194444444444	4.20805555555556	4.73388888888889	5.25972222222222	5.78583333333333	6.31166666666667	6.83777777777778	7.36361111111111	7.88944444444444	8.41555555555555	8.94138888888889	9.46722222222222	9.99333333333333	10.5191666666667	11.0452777777778	11.5713888888889	12.0972222222222	NA	NA	NA	NA	NA	NA	NA	NA	NA	NA	NA	NA	NA	NA	NA	NA	NA	NA
CB_4	E. coli BW25113 WT	Amoxicillin	Caffeine	1	F4	5.81818	27.74286	0	0.526111111111111	1.05222222222222	1.57805555555556	2.10416666666667	2.63027777777778	3.15611111111111	3.68194444444444	4.20805555555556	4.73388888888889	5.25972222222222	5.78583333333333	6.31166666666667	6.83777777777778	7.36361111111111	7.88944444444444	8.41555555555555	8.94138888888889	9.46722222222222	9.99333333333333	10.5191666666667	11.0452777777778	11.5713888888889	12.0972222222222	NA	NA	NA	NA	NA	NA	NA	NA	NA	NA	NA	NA	NA	NA	NA	NA	NA	NA
CB_4	E. coli BW25113 WT	Amoxicillin	Caffeine	1	F5	5.09091	27.74286	0	0.526111111111111	1.05222222222222	1.57805555555556	2.10416666666667	2.63027777777778	3.15611111111111	3.68194444444444	4.20805555555556	4.73388888888889	5.25972222222222	5.78583333333333	6.31166666666667	6.83777777777778	7.36361111111111	7.88944444444444	8.41555555555555	8.94138888888889	9.46722222222222	9.99333333333333	10.5191666666667	11.0452777777778	11.5713888888889	12.0972222222222	NA	NA	NA	NA	NA	NA	NA	NA	NA	NA	NA	NA	NA	NA	NA	NA	NA	NA
CB_4	E. coli BW25113 WT	Amoxicillin	Caffeine	1	F6	4.36364	27.74286	0	0.526111111111111	1.05222222222222	1.57805555555556	2.10416666666667	2.63027777777778	3.15611111111111	3.68194444444444	4.20805555555556	4.73388888888889	5.25972222222222	5.78583333333333	6.31166666666667	6.83777777777778	7.36361111111111	7.88944444444444	8.41555555555555	8.94138888888889	9.46722222222222	9.99333333333333	10.5191666666667	11.0452777777778	11.5713888888889	12.0972222222222	NA	NA	NA	NA	NA	NA	NA	NA	NA	NA	NA	NA	NA	NA	NA	NA	NA	NA
CB_4	E. coli BW25113 WT	Amoxicillin	Caffeine	1	F7	3.63636	27.74286	0	0.526111111111111	1.05222222222222	1.57805555555556	2.10416666666667	2.63027777777778	3.15611111111111	3.68194444444444	4.20805555555556	4.73388888888889	5.25972222222222	5.78583333333333	6.31166666666667	6.83777777777778	7.36361111111111	7.88944444444444	8.41555555555555	8.94138888888889	9.46722222222222	9.99333333333333	10.5191666666667	11.0452777777778	11.5713888888889	12.0972222222222	NA	NA	NA	NA	NA	NA	NA	NA	NA	NA	NA	NA	NA	NA	NA	NA	NA	NA
CB_4	E. coli BW25113 WT	Amoxicillin	Caffeine	1	F8	2.90909	27.74286	0	0.526111111111111	1.05222222222222	1.57805555555556	2.10416666666667	2.63027777777778	3.15611111111111	3.68194444444444	4.20805555555556	4.73388888888889	5.25972222222222	5.78583333333333	6.31166666666667	6.83777777777778	7.36361111111111	7.88944444444444	8.41555555555555	8.94138888888889	9.46722222222222	9.99333333333333	10.5191666666667	11.0452777777778	11.5713888888889	12.0972222222222	NA	NA	NA	NA	NA	NA	NA	NA	NA	NA	NA	NA	NA	NA	NA	NA	NA	NA
CB_4	E. coli BW25113 WT	Amoxicillin	Caffeine	1	F9	2.18182	27.74286	0	0.526111111111111	1.05222222222222	1.57805555555556	2.10416666666667	2.63027777777778	3.15611111111111	3.68194444444444	4.20805555555556	4.73388888888889	5.25972222222222	5.78583333333333	6.31166666666667	6.83777777777778	7.36361111111111	7.88944444444444	8.41555555555555	8.94138888888889	9.46722222222222	9.99333333333333	10.5191666666667	11.0452777777778	11.5713888888889	12.0972222222222	NA	NA	NA	NA	NA	NA	NA	NA	NA	NA	NA	NA	NA	NA	NA	NA	NA	NA
CB_4	E. coli BW25113 WT	Amoxicillin	Caffeine	1	F10	1.45455	27.74286	0	0.526111111111111	1.05222222222222	1.57805555555556	2.10416666666667	2.63027777777778	3.15611111111111	3.68194444444444	4.20805555555556	4.73388888888889	5.25972222222222	5.78583333333333	6.31166666666667	6.83777777777778	7.36361111111111	7.88944444444444	8.41555555555555	8.94138888888889	9.46722222222222	9.99333333333333	10.5191666666667	11.0452777777778	11.5713888888889	12.0972222222222	NA	NA	NA	NA	NA	NA	NA	NA	NA	NA	NA	NA	NA	NA	NA	NA	NA	NA
CB_4	E. coli BW25113 WT	Amoxicillin	Caffeine	1	F11	0.72727	27.74286	0	0.526111111111111	1.05222222222222	1.57805555555556	2.10416666666667	2.63027777777778	3.15611111111111	3.68194444444444	4.20805555555556	4.73388888888889	5.25972222222222	5.78583333333333	6.31166666666667	6.83777777777778	7.36361111111111	7.88944444444444	8.41555555555555	8.94138888888889	9.46722222222222	9.99333333333333	10.5191666666667	11.0452777777778	11.5713888888889	12.0972222222222	NA	NA	NA	NA	NA	NA	NA	NA	NA	NA	NA	NA	NA	NA	NA	NA	NA	NA
CB_4	E. coli BW25113 WT	Amoxicillin	Caffeine	1	F12	0	27.74286	0	0.526111111111111	1.05222222222222	1.57805555555556	2.10416666666667	2.63027777777778	3.15611111111111	3.68194444444444	4.20805555555556	4.73388888888889	5.25972222222222	5.78583333333333	6.31166666666667	6.83777777777778	7.36361111111111	7.88944444444444	8.41555555555555	8.94138888888889	9.46722222222222	9.99333333333333	10.5191666666667	11.0452777777778	11.5713888888889	12.0972222222222	NA	NA	NA	NA	NA	NA	NA	NA	NA	NA	NA	NA	NA	NA	NA	NA	NA	NA
CB_4	E. coli BW25113 WT	Amoxicillin	Caffeine	1	G1	8	13.87143	0	0.526111111111111	1.05222222222222	1.57805555555556	2.10416666666667	2.63027777777778	3.15611111111111	3.68194444444444	4.20805555555556	4.73388888888889	5.25972222222222	5.78583333333333	6.31166666666667	6.83777777777778	7.36361111111111	7.88944444444444	8.41555555555555	8.94138888888889	9.46722222222222	9.99333333333333	10.5191666666667	11.0452777777778	11.5713888888889	12.0972222222222	NA	NA	NA	NA	NA	NA	NA	NA	NA	NA	NA	NA	NA	NA	NA	NA	NA	NA
CB_4	E. coli BW25113 WT	Amoxicillin	Caffeine	1	G2	7.27273	13.87143	0	0.526111111111111	1.05222222222222	1.57805555555556	2.10416666666667	2.63027777777778	3.15611111111111	3.68194444444444	4.20805555555556	4.73388888888889	5.25972222222222	5.78583333333333	6.31166666666667	6.83777777777778	7.36361111111111	7.88944444444444	8.41555555555555	8.94138888888889	9.46722222222222	9.99333333333333	10.5191666666667	11.0452777777778	11.5713888888889	12.0972222222222	NA	NA	NA	NA	NA	NA	NA	NA	NA	NA	NA	NA	NA	NA	NA	NA	NA	NA
CB_4	E. coli BW25113 WT	Amoxicillin	Caffeine	1	G3	6.54545	13.87143	0	0.526111111111111	1.05222222222222	1.57805555555556	2.10416666666667	2.63027777777778	3.15611111111111	3.68194444444444	4.20805555555556	4.73388888888889	5.25972222222222	5.78583333333333	6.31166666666667	6.83777777777778	7.36361111111111	7.88944444444444	8.41555555555555	8.94138888888889	9.46722222222222	9.99333333333333	10.5191666666667	11.0452777777778	11.5713888888889	12.0972222222222	NA	NA	NA	NA	NA	NA	NA	NA	NA	NA	NA	NA	NA	NA	NA	NA	NA	NA
CB_4	E. coli BW25113 WT	Amoxicillin	Caffeine	1	G4	5.81818	13.87143	0	0.526111111111111	1.05222222222222	1.57805555555556	2.10416666666667	2.63027777777778	3.15611111111111	3.68194444444444	4.20805555555556	4.73388888888889	5.25972222222222	5.78583333333333	6.31166666666667	6.83777777777778	7.36361111111111	7.88944444444444	8.41555555555555	8.94138888888889	9.46722222222222	9.99333333333333	10.5191666666667	11.0452777777778	11.5713888888889	12.0972222222222	NA	NA	NA	NA	NA	NA	NA	NA	NA	NA	NA	NA	NA	NA	NA	NA	NA	NA
CB_4	E. coli BW25113 WT	Amoxicillin	Caffeine	1	G5	5.09091	13.87143	0	0.526111111111111	1.05222222222222	1.57805555555556	2.10416666666667	2.63027777777778	3.15611111111111	3.68194444444444	4.20805555555556	4.73388888888889	5.25972222222222	5.78583333333333	6.31166666666667	6.83777777777778	7.36361111111111	7.88944444444444	8.41555555555555	8.94138888888889	9.46722222222222	9.99333333333333	10.5191666666667	11.0452777777778	11.5713888888889	12.0972222222222	NA	NA	NA	NA	NA	NA	NA	NA	NA	NA	NA	NA	NA	NA	NA	NA	NA	NA
CB_4	E. coli BW25113 WT	Amoxicillin	Caffeine	1	G6	4.36364	13.87143	0	0.526111111111111	1.05222222222222	1.57805555555556	2.10416666666667	2.63027777777778	3.15611111111111	3.68194444444444	4.20805555555556	4.73388888888889	5.25972222222222	5.78583333333333	6.31166666666667	6.83777777777778	7.36361111111111	7.88944444444444	8.41555555555555	8.94138888888889	9.46722222222222	9.99333333333333	10.5191666666667	11.0452777777778	11.5713888888889	12.0972222222222	NA	NA	NA	NA	NA	NA	NA	NA	NA	NA	NA	NA	NA	NA	NA	NA	NA	NA
CB_4	E. coli BW25113 WT	Amoxicillin	Caffeine	1	G7	3.63636	13.87143	0	0.526111111111111	1.05222222222222	1.57805555555556	2.10416666666667	2.63027777777778	3.15611111111111	3.68194444444444	4.20805555555556	4.73388888888889	5.25972222222222	5.78583333333333	6.31166666666667	6.83777777777778	7.36361111111111	7.88944444444444	8.41555555555555	8.94138888888889	9.46722222222222	9.99333333333333	10.5191666666667	11.0452777777778	11.5713888888889	12.0972222222222	NA	NA	NA	NA	NA	NA	NA	NA	NA	NA	NA	NA	NA	NA	NA	NA	NA	NA
CB_4	E. coli BW25113 WT	Amoxicillin	Caffeine	1	G8	2.90909	13.87143	0	0.526111111111111	1.05222222222222	1.57805555555556	2.10416666666667	2.63027777777778	3.15611111111111	3.68194444444444	4.20805555555556	4.73388888888889	5.25972222222222	5.78583333333333	6.31166666666667	6.83777777777778	7.36361111111111	7.88944444444444	8.41555555555555	8.94138888888889	9.46722222222222	9.99333333333333	10.5191666666667	11.0452777777778	11.5713888888889	12.0972222222222	NA	NA	NA	NA	NA	NA	NA	NA	NA	NA	NA	NA	NA	NA	NA	NA	NA	NA
CB_4	E. coli BW25113 WT	Amoxicillin	Caffeine	1	G9	2.18182	13.87143	0	0.526111111111111	1.05222222222222	1.57805555555556	2.10416666666667	2.63027777777778	3.15611111111111	3.68194444444444	4.20805555555556	4.73388888888889	5.25972222222222	5.78583333333333	6.31166666666667	6.83777777777778	7.36361111111111	7.88944444444444	8.41555555555555	8.94138888888889	9.46722222222222	9.99333333333333	10.5191666666667	11.0452777777778	11.5713888888889	12.0972222222222	NA	NA	NA	NA	NA	NA	NA	NA	NA	NA	NA	NA	NA	NA	NA	NA	NA	NA
CB_4	E. coli BW25113 WT	Amoxicillin	Caffeine	1	G10	1.45455	13.87143	0	0.526111111111111	1.05222222222222	1.57805555555556	2.10416666666667	2.63027777777778	3.15611111111111	3.68194444444444	4.20805555555556	4.73388888888889	5.25972222222222	5.78583333333333	6.31166666666667	6.83777777777778	7.36361111111111	7.88944444444444	8.41555555555555	8.94138888888889	9.46722222222222	9.99333333333333	10.5191666666667	11.0452777777778	11.5713888888889	12.0972222222222	NA	NA	NA	NA	NA	NA	NA	NA	NA	NA	NA	NA	NA	NA	NA	NA	NA	NA
CB_4	E. coli BW25113 WT	Amoxicillin	Caffeine	1	G11	0.72727	13.87143	0	0.526111111111111	1.05222222222222	1.57805555555556	2.10416666666667	2.63027777777778	3.15611111111111	3.68194444444444	4.20805555555556	4.73388888888889	5.25972222222222	5.78583333333333	6.31166666666667	6.83777777777778	7.36361111111111	7.88944444444444	8.41555555555555	8.94138888888889	9.46722222222222	9.99333333333333	10.5191666666667	11.0452777777778	11.5713888888889	12.0972222222222	NA	NA	NA	NA	NA	NA	NA	NA	NA	NA	NA	NA	NA	NA	NA	NA	NA	NA
CB_4	E. coli BW25113 WT	Amoxicillin	Caffeine	1	G12	0	13.87143	0	0.526111111111111	1.05222222222222	1.57805555555556	2.10416666666667	2.63027777777778	3.15611111111111	3.68194444444444	4.20805555555556	4.73388888888889	5.25972222222222	5.78583333333333	6.31166666666667	6.83777777777778	7.36361111111111	7.88944444444444	8.41555555555555	8.94138888888889	9.46722222222222	9.99333333333333	10.5191666666667	11.0452777777778	11.5713888888889	12.0972222222222	NA	NA	NA	NA	NA	NA	NA	NA	NA	NA	NA	NA	NA	NA	NA	NA	NA	NA
CB_4	E. coli BW25113 WT	Amoxicillin	Caffeine	1	H1	8	0	0	0.526111111111111	1.05222222222222	1.57805555555556	2.10416666666667	2.63027777777778	3.15611111111111	3.68194444444444	4.20805555555556	4.73388888888889	5.25972222222222	5.78583333333333	6.31166666666667	6.83777777777778	7.36361111111111	7.88944444444444	8.41555555555555	8.94138888888889	9.46722222222222	9.99333333333333	10.5191666666667	11.0452777777778	11.5713888888889	12.0972222222222	NA	NA	NA	NA	NA	NA	NA	NA	NA	NA	NA	NA	NA	NA	NA	NA	NA	NA
CB_4	E. coli BW25113 WT	Amoxicillin	Caffeine	1	H2	7.27273	0	0	0.526111111111111	1.05222222222222	1.57805555555556	2.10416666666667	2.63027777777778	3.15611111111111	3.68194444444444	4.20805555555556	4.73388888888889	5.25972222222222	5.78583333333333	6.31166666666667	6.83777777777778	7.36361111111111	7.88944444444444	8.41555555555555	8.94138888888889	9.46722222222222	9.99333333333333	10.5191666666667	11.0452777777778	11.5713888888889	12.0972222222222	NA	NA	NA	NA	NA	NA	NA	NA	NA	NA	NA	NA	NA	NA	NA	NA	NA	NA
CB_4	E. coli BW25113 WT	Amoxicillin	Caffeine	1	H3	6.54545	0	0	0.526111111111111	1.05222222222222	1.57805555555556	2.10416666666667	2.63027777777778	3.15611111111111	3.68194444444444	4.20805555555556	4.73388888888889	5.25972222222222	5.78583333333333	6.31166666666667	6.83777777777778	7.36361111111111	7.88944444444444	8.41555555555555	8.94138888888889	9.46722222222222	9.99333333333333	10.5191666666667	11.0452777777778	11.5713888888889	12.0972222222222	NA	NA	NA	NA	NA	NA	NA	NA	NA	NA	NA	NA	NA	NA	NA	NA	NA	NA
CB_4	E. coli BW25113 WT	Amoxicillin	Caffeine	1	H4	5.81818	0	0	0.526111111111111	1.05222222222222	1.57805555555556	2.10416666666667	2.63027777777778	3.15611111111111	3.68194444444444	4.20805555555556	4.73388888888889	5.25972222222222	5.78583333333333	6.31166666666667	6.83777777777778	7.36361111111111	7.88944444444444	8.41555555555555	8.94138888888889	9.46722222222222	9.99333333333333	10.5191666666667	11.0452777777778	11.5713888888889	12.0972222222222	NA	NA	NA	NA	NA	NA	NA	NA	NA	NA	NA	NA	NA	NA	NA	NA	NA	NA
CB_4	E. coli BW25113 WT	Amoxicillin	Caffeine	1	H5	5.09091	0	0	0.526111111111111	1.05222222222222	1.57805555555556	2.10416666666667	2.63027777777778	3.15611111111111	3.68194444444444	4.20805555555556	4.73388888888889	5.25972222222222	5.78583333333333	6.31166666666667	6.83777777777778	7.36361111111111	7.88944444444444	8.41555555555555	8.94138888888889	9.46722222222222	9.99333333333333	10.5191666666667	11.0452777777778	11.5713888888889	12.0972222222222	NA	NA	NA	NA	NA	NA	NA	NA	NA	NA	NA	NA	NA	NA	NA	NA	NA	NA
CB_4	E. coli BW25113 WT	Amoxicillin	Caffeine	1	H6	4.36364	0	0	0.526111111111111	1.05222222222222	1.57805555555556	2.10416666666667	2.63027777777778	3.15611111111111	3.68194444444444	4.20805555555556	4.73388888888889	5.25972222222222	5.78583333333333	6.31166666666667	6.83777777777778	7.36361111111111	7.88944444444444	8.41555555555555	8.94138888888889	9.46722222222222	9.99333333333333	10.5191666666667	11.0452777777778	11.5713888888889	12.0972222222222	NA	NA	NA	NA	NA	NA	NA	NA	NA	NA	NA	NA	NA	NA	NA	NA	NA	NA
CB_4	E. coli BW25113 WT	Amoxicillin	Caffeine	1	H7	3.63636	0	0	0.526111111111111	1.05222222222222	1.57805555555556	2.10416666666667	2.63027777777778	3.15611111111111	3.68194444444444	4.20805555555556	4.73388888888889	5.25972222222222	5.78583333333333	6.31166666666667	6.83777777777778	7.36361111111111	7.88944444444444	8.41555555555555	8.94138888888889	9.46722222222222	9.99333333333333	10.5191666666667	11.0452777777778	11.5713888888889	12.0972222222222	NA	NA	NA	NA	NA	NA	NA	NA	NA	NA	NA	NA	NA	NA	NA	NA	NA	NA
CB_4	E. coli BW25113 WT	Amoxicillin	Caffeine	1	H8	2.90909	0	0	0.526111111111111	1.05222222222222	1.57805555555556	2.10416666666667	2.63027777777778	3.15611111111111	3.68194444444444	4.20805555555556	4.73388888888889	5.25972222222222	5.78583333333333	6.31166666666667	6.83777777777778	7.36361111111111	7.88944444444444	8.41555555555555	8.94138888888889	9.46722222222222	9.99333333333333	10.5191666666667	11.0452777777778	11.5713888888889	12.0972222222222	NA	NA	NA	NA	NA	NA	NA	NA	NA	NA	NA	NA	NA	NA	NA	NA	NA	NA
CB_4	E. coli BW25113 WT	Amoxicillin	Caffeine	1	H9	2.18182	0	0	0.526111111111111	1.05222222222222	1.57805555555556	2.10416666666667	2.63027777777778	3.15611111111111	3.68194444444444	4.20805555555556	4.73388888888889	5.25972222222222	5.78583333333333	6.31166666666667	6.83777777777778	7.36361111111111	7.88944444444444	8.41555555555555	8.94138888888889	9.46722222222222	9.99333333333333	10.5191666666667	11.0452777777778	11.5713888888889	12.0972222222222	NA	NA	NA	NA	NA	NA	NA	NA	NA	NA	NA	NA	NA	NA	NA	NA	NA	NA
CB_4	E. coli BW25113 WT	Amoxicillin	Caffeine	1	H10	1.45455	0	0	0.526111111111111	1.05222222222222	1.57805555555556	2.10416666666667	2.63027777777778	3.15611111111111	3.68194444444444	4.20805555555556	4.73388888888889	5.25972222222222	5.78583333333333	6.31166666666667	6.83777777777778	7.36361111111111	7.88944444444444	8.41555555555555	8.94138888888889	9.46722222222222	9.99333333333333	10.5191666666667	11.0452777777778	11.5713888888889	12.0972222222222	NA	NA	NA	NA	NA	NA	NA	NA	NA	NA	NA	NA	NA	NA	NA	NA	NA	NA
CB_4	E. coli BW25113 WT	Amoxicillin	Caffeine	1	H11	0.72727	0	0	0.526111111111111	1.05222222222222	1.57805555555556	2.10416666666667	2.63027777777778	3.15611111111111	3.68194444444444	4.20805555555556	4.73388888888889	5.25972222222222	5.78583333333333	6.31166666666667	6.83777777777778	7.36361111111111	7.88944444444444	8.41555555555555	8.94138888888889	9.46722222222222	9.99333333333333	10.5191666666667	11.0452777777778	11.5713888888889	12.0972222222222	NA	NA	NA	NA	NA	NA	NA	NA	NA	NA	NA	NA	NA	NA	NA	NA	NA	NA
CB_4	E. coli BW25113 WT	Amoxicillin	Caffeine	1	H12	0	0	0	0.526111111111111	1.05222222222222	1.57805555555556	2.10416666666667	2.63027777777778	3.15611111111111	3.68194444444444	4.20805555555556	4.73388888888889	5.25972222222222	5.78583333333333	6.31166666666667	6.83777777777778	7.36361111111111	7.88944444444444	8.41555555555555	8.94138888888889	9.46722222222222	9.99333333333333	10.5191666666667	11.0452777777778	11.5713888888889	12.0972222222222	NA	NA	NA	NA	NA	NA	NA	NA	NA	NA	NA	NA	NA	NA	NA	NA	NA	NA
CB_5	E. coli BW25113 WT	Amoxicillin	Caffeine	2	A1	8	97.1	0	0.535555555555556	1.06166666666667	1.58777777777778	2.11416666666667	2.64027777777778	3.16638888888889	3.69277777777778	4.21888888888889	4.74527777777778	5.27138888888889	5.79777777777778	6.32388888888889	6.85	7.37611111111111	7.90222222222222	8.42833333333333	8.95444444444444	9.48055555555555	10.0063888888889	10.5325	11.0588888888889	11.5852777777778	12.1113888888889	NA	NA	NA	NA	NA	NA	NA	NA	NA	NA	NA	NA	NA	NA	NA	NA	NA	NA
CB_5	E. coli BW25113 WT	Amoxicillin	Caffeine	2	A2	7.27273	97.1	0	0.535555555555556	1.06166666666667	1.58777777777778	2.11416666666667	2.64027777777778	3.16638888888889	3.69277777777778	4.21888888888889	4.74527777777778	5.27138888888889	5.79777777777778	6.32388888888889	6.85	7.37611111111111	7.90222222222222	8.42833333333333	8.95444444444444	9.48055555555555	10.0063888888889	10.5325	11.0588888888889	11.5852777777778	12.1113888888889	NA	NA	NA	NA	NA	NA	NA	NA	NA	NA	NA	NA	NA	NA	NA	NA	NA	NA
CB_5	E. coli BW25113 WT	Amoxicillin	Caffeine	2	A3	6.54545	97.1	0	0.535555555555556	1.06166666666667	1.58777777777778	2.11416666666667	2.64027777777778	3.16638888888889	3.69277777777778	4.21888888888889	4.74527777777778	5.27138888888889	5.79777777777778	6.32388888888889	6.85	7.37611111111111	7.90222222222222	8.42833333333333	8.95444444444444	9.48055555555555	10.0063888888889	10.5325	11.0588888888889	11.5852777777778	12.1113888888889	NA	NA	NA	NA	NA	NA	NA	NA	NA	NA	NA	NA	NA	NA	NA	NA	NA	NA
CB_5	E. coli BW25113 WT	Amoxicillin	Caffeine	2	A4	5.81818	97.1	0	0.535555555555556	1.06166666666667	1.58777777777778	2.11416666666667	2.64027777777778	3.16638888888889	3.69277777777778	4.21888888888889	4.74527777777778	5.27138888888889	5.79777777777778	6.32388888888889	6.85	7.37611111111111	7.90222222222222	8.42833333333333	8.95444444444444	9.48055555555555	10.0063888888889	10.5325	11.0588888888889	11.5852777777778	12.1113888888889	NA	NA	NA	NA	NA	NA	NA	NA	NA	NA	NA	NA	NA	NA	NA	NA	NA	NA
CB_5	E. coli BW25113 WT	Amoxicillin	Caffeine	2	A5	5.09091	97.1	0	0.535555555555556	1.06166666666667	1.58777777777778	2.11416666666667	2.64027777777778	3.16638888888889	3.69277777777778	4.21888888888889	4.74527777777778	5.27138888888889	5.79777777777778	6.32388888888889	6.85	7.37611111111111	7.90222222222222	8.42833333333333	8.95444444444444	9.48055555555555	10.0063888888889	10.5325	11.0588888888889	11.5852777777778	12.1113888888889	NA	NA	NA	NA	NA	NA	NA	NA	NA	NA	NA	NA	NA	NA	NA	NA	NA	NA
CB_5	E. coli BW25113 WT	Amoxicillin	Caffeine	2	A6	4.36364	97.1	0	0.535555555555556	1.06166666666667	1.58777777777778	2.11416666666667	2.64027777777778	3.16638888888889	3.69277777777778	4.21888888888889	4.74527777777778	5.27138888888889	5.79777777777778	6.32388888888889	6.85	7.37611111111111	7.90222222222222	8.42833333333333	8.95444444444444	9.48055555555555	10.0063888888889	10.5325	11.0588888888889	11.5852777777778	12.1113888888889	NA	NA	NA	NA	NA	NA	NA	NA	NA	NA	NA	NA	NA	NA	NA	NA	NA	NA
CB_5	E. coli BW25113 WT	Amoxicillin	Caffeine	2	A7	3.63636	97.1	0	0.535555555555556	1.06166666666667	1.58777777777778	2.11416666666667	2.64027777777778	3.16638888888889	3.69277777777778	4.21888888888889	4.74527777777778	5.27138888888889	5.79777777777778	6.32388888888889	6.85	7.37611111111111	7.90222222222222	8.42833333333333	8.95444444444444	9.48055555555555	10.0063888888889	10.5325	11.0588888888889	11.5852777777778	12.1113888888889	NA	NA	NA	NA	NA	NA	NA	NA	NA	NA	NA	NA	NA	NA	NA	NA	NA	NA
CB_5	E. coli BW25113 WT	Amoxicillin	Caffeine	2	A8	2.90909	97.1	0	0.535555555555556	1.06166666666667	1.58777777777778	2.11416666666667	2.64027777777778	3.16638888888889	3.69277777777778	4.21888888888889	4.74527777777778	5.27138888888889	5.79777777777778	6.32388888888889	6.85	7.37611111111111	7.90222222222222	8.42833333333333	8.95444444444444	9.48055555555555	10.0063888888889	10.5325	11.0588888888889	11.5852777777778	12.1113888888889	NA	NA	NA	NA	NA	NA	NA	NA	NA	NA	NA	NA	NA	NA	NA	NA	NA	NA
CB_5	E. coli BW25113 WT	Amoxicillin	Caffeine	2	A9	2.18182	97.1	0	0.535555555555556	1.06166666666667	1.58777777777778	2.11416666666667	2.64027777777778	3.16638888888889	3.69277777777778	4.21888888888889	4.74527777777778	5.27138888888889	5.79777777777778	6.32388888888889	6.85	7.37611111111111	7.90222222222222	8.42833333333333	8.95444444444444	9.48055555555555	10.0063888888889	10.5325	11.0588888888889	11.5852777777778	12.1113888888889	NA	NA	NA	NA	NA	NA	NA	NA	NA	NA	NA	NA	NA	NA	NA	NA	NA	NA
CB_5	E. coli BW25113 WT	Amoxicillin	Caffeine	2	A10	1.45455	97.1	0	0.535555555555556	1.06166666666667	1.58777777777778	2.11416666666667	2.64027777777778	3.16638888888889	3.69277777777778	4.21888888888889	4.74527777777778	5.27138888888889	5.79777777777778	6.32388888888889	6.85	7.37611111111111	7.90222222222222	8.42833333333333	8.95444444444444	9.48055555555555	10.0063888888889	10.5325	11.0588888888889	11.5852777777778	12.1113888888889	NA	NA	NA	NA	NA	NA	NA	NA	NA	NA	NA	NA	NA	NA	NA	NA	NA	NA
CB_5	E. coli BW25113 WT	Amoxicillin	Caffeine	2	A11	0.72727	97.1	0	0.535555555555556	1.06166666666667	1.58777777777778	2.11416666666667	2.64027777777778	3.16638888888889	3.69277777777778	4.21888888888889	4.74527777777778	5.27138888888889	5.79777777777778	6.32388888888889	6.85	7.37611111111111	7.90222222222222	8.42833333333333	8.95444444444444	9.48055555555555	10.0063888888889	10.5325	11.0588888888889	11.5852777777778	12.1113888888889	NA	NA	NA	NA	NA	NA	NA	NA	NA	NA	NA	NA	NA	NA	NA	NA	NA	NA
CB_5	E. coli BW25113 WT	Amoxicillin	Caffeine	2	A12	0	97.1	0	0.535555555555556	1.06166666666667	1.58777777777778	2.11416666666667	2.64027777777778	3.16638888888889	3.69277777777778	4.21888888888889	4.74527777777778	5.27138888888889	5.79777777777778	6.32388888888889	6.85	7.37611111111111	7.90222222222222	8.42833333333333	8.95444444444444	9.48055555555555	10.0063888888889	10.5325	11.0588888888889	11.5852777777778	12.1113888888889	NA	NA	NA	NA	NA	NA	NA	NA	NA	NA	NA	NA	NA	NA	NA	NA	NA	NA
CB_5	E. coli BW25113 WT	Amoxicillin	Caffeine	2	B1	8	83.22857	0	0.535555555555556	1.06166666666667	1.58777777777778	2.11416666666667	2.64027777777778	3.16638888888889	3.69277777777778	4.21888888888889	4.74527777777778	5.27138888888889	5.79777777777778	6.32388888888889	6.85	7.37611111111111	7.90222222222222	8.42833333333333	8.95444444444444	9.48055555555555	10.0063888888889	10.5325	11.0588888888889	11.5852777777778	12.1113888888889	NA	NA	NA	NA	NA	NA	NA	NA	NA	NA	NA	NA	NA	NA	NA	NA	NA	NA
CB_5	E. coli BW25113 WT	Amoxicillin	Caffeine	2	B2	7.27273	83.22857	0	0.535555555555556	1.06166666666667	1.58777777777778	2.11416666666667	2.64027777777778	3.16638888888889	3.69277777777778	4.21888888888889	4.74527777777778	5.27138888888889	5.79777777777778	6.32388888888889	6.85	7.37611111111111	7.90222222222222	8.42833333333333	8.95444444444444	9.48055555555555	10.0063888888889	10.5325	11.0588888888889	11.5852777777778	12.1113888888889	NA	NA	NA	NA	NA	NA	NA	NA	NA	NA	NA	NA	NA	NA	NA	NA	NA	NA
CB_5	E. coli BW25113 WT	Amoxicillin	Caffeine	2	B3	6.54545	83.22857	0	0.535555555555556	1.06166666666667	1.58777777777778	2.11416666666667	2.64027777777778	3.16638888888889	3.69277777777778	4.21888888888889	4.74527777777778	5.27138888888889	5.79777777777778	6.32388888888889	6.85	7.37611111111111	7.90222222222222	8.42833333333333	8.95444444444444	9.48055555555555	10.0063888888889	10.5325	11.0588888888889	11.5852777777778	12.1113888888889	NA	NA	NA	NA	NA	NA	NA	NA	NA	NA	NA	NA	NA	NA	NA	NA	NA	NA
CB_5	E. coli BW25113 WT	Amoxicillin	Caffeine	2	B4	5.81818	83.22857	0	0.535555555555556	1.06166666666667	1.58777777777778	2.11416666666667	2.64027777777778	3.16638888888889	3.69277777777778	4.21888888888889	4.74527777777778	5.27138888888889	5.79777777777778	6.32388888888889	6.85	7.37611111111111	7.90222222222222	8.42833333333333	8.95444444444444	9.48055555555555	10.0063888888889	10.5325	11.0588888888889	11.5852777777778	12.1113888888889	NA	NA	NA	NA	NA	NA	NA	NA	NA	NA	NA	NA	NA	NA	NA	NA	NA	NA
CB_5	E. coli BW25113 WT	Amoxicillin	Caffeine	2	B5	5.09091	83.22857	0	0.535555555555556	1.06166666666667	1.58777777777778	2.11416666666667	2.64027777777778	3.16638888888889	3.69277777777778	4.21888888888889	4.74527777777778	5.27138888888889	5.79777777777778	6.32388888888889	6.85	7.37611111111111	7.90222222222222	8.42833333333333	8.95444444444444	9.48055555555555	10.0063888888889	10.5325	11.0588888888889	11.5852777777778	12.1113888888889	NA	NA	NA	NA	NA	NA	NA	NA	NA	NA	NA	NA	NA	NA	NA	NA	NA	NA
CB_5	E. coli BW25113 WT	Amoxicillin	Caffeine	2	B6	4.36364	83.22857	0	0.535555555555556	1.06166666666667	1.58777777777778	2.11416666666667	2.64027777777778	3.16638888888889	3.69277777777778	4.21888888888889	4.74527777777778	5.27138888888889	5.79777777777778	6.32388888888889	6.85	7.37611111111111	7.90222222222222	8.42833333333333	8.95444444444444	9.48055555555555	10.0063888888889	10.5325	11.0588888888889	11.5852777777778	12.1113888888889	NA	NA	NA	NA	NA	NA	NA	NA	NA	NA	NA	NA	NA	NA	NA	NA	NA	NA
CB_5	E. coli BW25113 WT	Amoxicillin	Caffeine	2	B7	3.63636	83.22857	0	0.535555555555556	1.06166666666667	1.58777777777778	2.11416666666667	2.64027777777778	3.16638888888889	3.69277777777778	4.21888888888889	4.74527777777778	5.27138888888889	5.79777777777778	6.32388888888889	6.85	7.37611111111111	7.90222222222222	8.42833333333333	8.95444444444444	9.48055555555555	10.0063888888889	10.5325	11.0588888888889	11.5852777777778	12.1113888888889	NA	NA	NA	NA	NA	NA	NA	NA	NA	NA	NA	NA	NA	NA	NA	NA	NA	NA
CB_5	E. coli BW25113 WT	Amoxicillin	Caffeine	2	B8	2.90909	83.22857	0	0.535555555555556	1.06166666666667	1.58777777777778	2.11416666666667	2.64027777777778	3.16638888888889	3.69277777777778	4.21888888888889	4.74527777777778	5.27138888888889	5.79777777777778	6.32388888888889	6.85	7.37611111111111	7.90222222222222	8.42833333333333	8.95444444444444	9.48055555555555	10.0063888888889	10.5325	11.0588888888889	11.5852777777778	12.1113888888889	NA	NA	NA	NA	NA	NA	NA	NA	NA	NA	NA	NA	NA	NA	NA	NA	NA	NA
CB_5	E. coli BW25113 WT	Amoxicillin	Caffeine	2	B9	2.18182	83.22857	0	0.535555555555556	1.06166666666667	1.58777777777778	2.11416666666667	2.64027777777778	3.16638888888889	3.69277777777778	4.21888888888889	4.74527777777778	5.27138888888889	5.79777777777778	6.32388888888889	6.85	7.37611111111111	7.90222222222222	8.42833333333333	8.95444444444444	9.48055555555555	10.0063888888889	10.5325	11.0588888888889	11.5852777777778	12.1113888888889	NA	NA	NA	NA	NA	NA	NA	NA	NA	NA	NA	NA	NA	NA	NA	NA	NA	NA
CB_5	E. coli BW25113 WT	Amoxicillin	Caffeine	2	B10	1.45455	83.22857	0	0.535555555555556	1.06166666666667	1.58777777777778	2.11416666666667	2.64027777777778	3.16638888888889	3.69277777777778	4.21888888888889	4.74527777777778	5.27138888888889	5.79777777777778	6.32388888888889	6.85	7.37611111111111	7.90222222222222	8.42833333333333	8.95444444444444	9.48055555555555	10.0063888888889	10.5325	11.0588888888889	11.5852777777778	12.1113888888889	NA	NA	NA	NA	NA	NA	NA	NA	NA	NA	NA	NA	NA	NA	NA	NA	NA	NA
CB_5	E. coli BW25113 WT	Amoxicillin	Caffeine	2	B11	0.72727	83.22857	0	0.535555555555556	1.06166666666667	1.58777777777778	2.11416666666667	2.64027777777778	3.16638888888889	3.69277777777778	4.21888888888889	4.74527777777778	5.27138888888889	5.79777777777778	6.32388888888889	6.85	7.37611111111111	7.90222222222222	8.42833333333333	8.95444444444444	9.48055555555555	10.0063888888889	10.5325	11.0588888888889	11.5852777777778	12.1113888888889	NA	NA	NA	NA	NA	NA	NA	NA	NA	NA	NA	NA	NA	NA	NA	NA	NA	NA
CB_5	E. coli BW25113 WT	Amoxicillin	Caffeine	2	B12	0	83.22857	0	0.535555555555556	1.06166666666667	1.58777777777778	2.11416666666667	2.64027777777778	3.16638888888889	3.69277777777778	4.21888888888889	4.74527777777778	5.27138888888889	5.79777777777778	6.32388888888889	6.85	7.37611111111111	7.90222222222222	8.42833333333333	8.95444444444444	9.48055555555555	10.0063888888889	10.5325	11.0588888888889	11.5852777777778	12.1113888888889	NA	NA	NA	NA	NA	NA	NA	NA	NA	NA	NA	NA	NA	NA	NA	NA	NA	NA
CB_5	E. coli BW25113 WT	Amoxicillin	Caffeine	2	C1	8	69.35714	0	0.535555555555556	1.06166666666667	1.58777777777778	2.11416666666667	2.64027777777778	3.16638888888889	3.69277777777778	4.21888888888889	4.74527777777778	5.27138888888889	5.79777777777778	6.32388888888889	6.85	7.37611111111111	7.90222222222222	8.42833333333333	8.95444444444444	9.48055555555555	10.0063888888889	10.5325	11.0588888888889	11.5852777777778	12.1113888888889	NA	NA	NA	NA	NA	NA	NA	NA	NA	NA	NA	NA	NA	NA	NA	NA	NA	NA
CB_5	E. coli BW25113 WT	Amoxicillin	Caffeine	2	C2	7.27273	69.35714	0	0.535555555555556	1.06166666666667	1.58777777777778	2.11416666666667	2.64027777777778	3.16638888888889	3.69277777777778	4.21888888888889	4.74527777777778	5.27138888888889	5.79777777777778	6.32388888888889	6.85	7.37611111111111	7.90222222222222	8.42833333333333	8.95444444444444	9.48055555555555	10.0063888888889	10.5325	11.0588888888889	11.5852777777778	12.1113888888889	NA	NA	NA	NA	NA	NA	NA	NA	NA	NA	NA	NA	NA	NA	NA	NA	NA	NA
CB_5	E. coli BW25113 WT	Amoxicillin	Caffeine	2	C3	6.54545	69.35714	0	0.535555555555556	1.06166666666667	1.58777777777778	2.11416666666667	2.64027777777778	3.16638888888889	3.69277777777778	4.21888888888889	4.74527777777778	5.27138888888889	5.79777777777778	6.32388888888889	6.85	7.37611111111111	7.90222222222222	8.42833333333333	8.95444444444444	9.48055555555555	10.0063888888889	10.5325	11.0588888888889	11.5852777777778	12.1113888888889	NA	NA	NA	NA	NA	NA	NA	NA	NA	NA	NA	NA	NA	NA	NA	NA	NA	NA
CB_5	E. coli BW25113 WT	Amoxicillin	Caffeine	2	C4	5.81818	69.35714	0	0.535555555555556	1.06166666666667	1.58777777777778	2.11416666666667	2.64027777777778	3.16638888888889	3.69277777777778	4.21888888888889	4.74527777777778	5.27138888888889	5.79777777777778	6.32388888888889	6.85	7.37611111111111	7.90222222222222	8.42833333333333	8.95444444444444	9.48055555555555	10.0063888888889	10.5325	11.0588888888889	11.5852777777778	12.1113888888889	NA	NA	NA	NA	NA	NA	NA	NA	NA	NA	NA	NA	NA	NA	NA	NA	NA	NA
CB_5	E. coli BW25113 WT	Amoxicillin	Caffeine	2	C5	5.09091	69.35714	0	0.535555555555556	1.06166666666667	1.58777777777778	2.11416666666667	2.64027777777778	3.16638888888889	3.69277777777778	4.21888888888889	4.74527777777778	5.27138888888889	5.79777777777778	6.32388888888889	6.85	7.37611111111111	7.90222222222222	8.42833333333333	8.95444444444444	9.48055555555555	10.0063888888889	10.5325	11.0588888888889	11.5852777777778	12.1113888888889	NA	NA	NA	NA	NA	NA	NA	NA	NA	NA	NA	NA	NA	NA	NA	NA	NA	NA
CB_5	E. coli BW25113 WT	Amoxicillin	Caffeine	2	C6	4.36364	69.35714	0	0.535555555555556	1.06166666666667	1.58777777777778	2.11416666666667	2.64027777777778	3.16638888888889	3.69277777777778	4.21888888888889	4.74527777777778	5.27138888888889	5.79777777777778	6.32388888888889	6.85	7.37611111111111	7.90222222222222	8.42833333333333	8.95444444444444	9.48055555555555	10.0063888888889	10.5325	11.0588888888889	11.5852777777778	12.1113888888889	NA	NA	NA	NA	NA	NA	NA	NA	NA	NA	NA	NA	NA	NA	NA	NA	NA	NA
CB_5	E. coli BW25113 WT	Amoxicillin	Caffeine	2	C7	3.63636	69.35714	0	0.535555555555556	1.06166666666667	1.58777777777778	2.11416666666667	2.64027777777778	3.16638888888889	3.69277777777778	4.21888888888889	4.74527777777778	5.27138888888889	5.79777777777778	6.32388888888889	6.85	7.37611111111111	7.90222222222222	8.42833333333333	8.95444444444444	9.48055555555555	10.0063888888889	10.5325	11.0588888888889	11.5852777777778	12.1113888888889	NA	NA	NA	NA	NA	NA	NA	NA	NA	NA	NA	NA	NA	NA	NA	NA	NA	NA
CB_5	E. coli BW25113 WT	Amoxicillin	Caffeine	2	C8	2.90909	69.35714	0	0.535555555555556	1.06166666666667	1.58777777777778	2.11416666666667	2.64027777777778	3.16638888888889	3.69277777777778	4.21888888888889	4.74527777777778	5.27138888888889	5.79777777777778	6.32388888888889	6.85	7.37611111111111	7.90222222222222	8.42833333333333	8.95444444444444	9.48055555555555	10.0063888888889	10.5325	11.0588888888889	11.5852777777778	12.1113888888889	NA	NA	NA	NA	NA	NA	NA	NA	NA	NA	NA	NA	NA	NA	NA	NA	NA	NA
CB_5	E. coli BW25113 WT	Amoxicillin	Caffeine	2	C9	2.18182	69.35714	0	0.535555555555556	1.06166666666667	1.58777777777778	2.11416666666667	2.64027777777778	3.16638888888889	3.69277777777778	4.21888888888889	4.74527777777778	5.27138888888889	5.79777777777778	6.32388888888889	6.85	7.37611111111111	7.90222222222222	8.42833333333333	8.95444444444444	9.48055555555555	10.0063888888889	10.5325	11.0588888888889	11.5852777777778	12.1113888888889	NA	NA	NA	NA	NA	NA	NA	NA	NA	NA	NA	NA	NA	NA	NA	NA	NA	NA
CB_5	E. coli BW25113 WT	Amoxicillin	Caffeine	2	C10	1.45455	69.35714	0	0.535555555555556	1.06166666666667	1.58777777777778	2.11416666666667	2.64027777777778	3.16638888888889	3.69277777777778	4.21888888888889	4.74527777777778	5.27138888888889	5.79777777777778	6.32388888888889	6.85	7.37611111111111	7.90222222222222	8.42833333333333	8.95444444444444	9.48055555555555	10.0063888888889	10.5325	11.0588888888889	11.5852777777778	12.1113888888889	NA	NA	NA	NA	NA	NA	NA	NA	NA	NA	NA	NA	NA	NA	NA	NA	NA	NA
CB_5	E. coli BW25113 WT	Amoxicillin	Caffeine	2	C11	0.72727	69.35714	0	0.535555555555556	1.06166666666667	1.58777777777778	2.11416666666667	2.64027777777778	3.16638888888889	3.69277777777778	4.21888888888889	4.74527777777778	5.27138888888889	5.79777777777778	6.32388888888889	6.85	7.37611111111111	7.90222222222222	8.42833333333333	8.95444444444444	9.48055555555555	10.0063888888889	10.5325	11.0588888888889	11.5852777777778	12.1113888888889	NA	NA	NA	NA	NA	NA	NA	NA	NA	NA	NA	NA	NA	NA	NA	NA	NA	NA
CB_5	E. coli BW25113 WT	Amoxicillin	Caffeine	2	C12	0	69.35714	0	0.535555555555556	1.06166666666667	1.58777777777778	2.11416666666667	2.64027777777778	3.16638888888889	3.69277777777778	4.21888888888889	4.74527777777778	5.27138888888889	5.79777777777778	6.32388888888889	6.85	7.37611111111111	7.90222222222222	8.42833333333333	8.95444444444444	9.48055555555555	10.0063888888889	10.5325	11.0588888888889	11.5852777777778	12.1113888888889	NA	NA	NA	NA	NA	NA	NA	NA	NA	NA	NA	NA	NA	NA	NA	NA	NA	NA
CB_5	E. coli BW25113 WT	Amoxicillin	Caffeine	2	D1	8	55.48571	0	0.535555555555556	1.06166666666667	1.58777777777778	2.11416666666667	2.64027777777778	3.16638888888889	3.69277777777778	4.21888888888889	4.74527777777778	5.27138888888889	5.79777777777778	6.32388888888889	6.85	7.37611111111111	7.90222222222222	8.42833333333333	8.95444444444444	9.48055555555555	10.0063888888889	10.5325	11.0588888888889	11.5852777777778	12.1113888888889	NA	NA	NA	NA	NA	NA	NA	NA	NA	NA	NA	NA	NA	NA	NA	NA	NA	NA
CB_5	E. coli BW25113 WT	Amoxicillin	Caffeine	2	D2	7.27273	55.48571	0	0.535555555555556	1.06166666666667	1.58777777777778	2.11416666666667	2.64027777777778	3.16638888888889	3.69277777777778	4.21888888888889	4.74527777777778	5.27138888888889	5.79777777777778	6.32388888888889	6.85	7.37611111111111	7.90222222222222	8.42833333333333	8.95444444444444	9.48055555555555	10.0063888888889	10.5325	11.0588888888889	11.5852777777778	12.1113888888889	NA	NA	NA	NA	NA	NA	NA	NA	NA	NA	NA	NA	NA	NA	NA	NA	NA	NA
CB_5	E. coli BW25113 WT	Amoxicillin	Caffeine	2	D3	6.54545	55.48571	0	0.535555555555556	1.06166666666667	1.58777777777778	2.11416666666667	2.64027777777778	3.16638888888889	3.69277777777778	4.21888888888889	4.74527777777778	5.27138888888889	5.79777777777778	6.32388888888889	6.85	7.37611111111111	7.90222222222222	8.42833333333333	8.95444444444444	9.48055555555555	10.0063888888889	10.5325	11.0588888888889	11.5852777777778	12.1113888888889	NA	NA	NA	NA	NA	NA	NA	NA	NA	NA	NA	NA	NA	NA	NA	NA	NA	NA
CB_5	E. coli BW25113 WT	Amoxicillin	Caffeine	2	D4	5.81818	55.48571	0	0.535555555555556	1.06166666666667	1.58777777777778	2.11416666666667	2.64027777777778	3.16638888888889	3.69277777777778	4.21888888888889	4.74527777777778	5.27138888888889	5.79777777777778	6.32388888888889	6.85	7.37611111111111	7.90222222222222	8.42833333333333	8.95444444444444	9.48055555555555	10.0063888888889	10.5325	11.0588888888889	11.5852777777778	12.1113888888889	NA	NA	NA	NA	NA	NA	NA	NA	NA	NA	NA	NA	NA	NA	NA	NA	NA	NA
CB_5	E. coli BW25113 WT	Amoxicillin	Caffeine	2	D5	5.09091	55.48571	0	0.535555555555556	1.06166666666667	1.58777777777778	2.11416666666667	2.64027777777778	3.16638888888889	3.69277777777778	4.21888888888889	4.74527777777778	5.27138888888889	5.79777777777778	6.32388888888889	6.85	7.37611111111111	7.90222222222222	8.42833333333333	8.95444444444444	9.48055555555555	10.0063888888889	10.5325	11.0588888888889	11.5852777777778	12.1113888888889	NA	NA	NA	NA	NA	NA	NA	NA	NA	NA	NA	NA	NA	NA	NA	NA	NA	NA
CB_5	E. coli BW25113 WT	Amoxicillin	Caffeine	2	D6	4.36364	55.48571	0	0.535555555555556	1.06166666666667	1.58777777777778	2.11416666666667	2.64027777777778	3.16638888888889	3.69277777777778	4.21888888888889	4.74527777777778	5.27138888888889	5.79777777777778	6.32388888888889	6.85	7.37611111111111	7.90222222222222	8.42833333333333	8.95444444444444	9.48055555555555	10.0063888888889	10.5325	11.0588888888889	11.5852777777778	12.1113888888889	NA	NA	NA	NA	NA	NA	NA	NA	NA	NA	NA	NA	NA	NA	NA	NA	NA	NA
CB_5	E. coli BW25113 WT	Amoxicillin	Caffeine	2	D7	3.63636	55.48571	0	0.535555555555556	1.06166666666667	1.58777777777778	2.11416666666667	2.64027777777778	3.16638888888889	3.69277777777778	4.21888888888889	4.74527777777778	5.27138888888889	5.79777777777778	6.32388888888889	6.85	7.37611111111111	7.90222222222222	8.42833333333333	8.95444444444444	9.48055555555555	10.0063888888889	10.5325	11.0588888888889	11.5852777777778	12.1113888888889	NA	NA	NA	NA	NA	NA	NA	NA	NA	NA	NA	NA	NA	NA	NA	NA	NA	NA
CB_5	E. coli BW25113 WT	Amoxicillin	Caffeine	2	D8	2.90909	55.48571	0	0.535555555555556	1.06166666666667	1.58777777777778	2.11416666666667	2.64027777777778	3.16638888888889	3.69277777777778	4.21888888888889	4.74527777777778	5.27138888888889	5.79777777777778	6.32388888888889	6.85	7.37611111111111	7.90222222222222	8.42833333333333	8.95444444444444	9.48055555555555	10.0063888888889	10.5325	11.0588888888889	11.5852777777778	12.1113888888889	NA	NA	NA	NA	NA	NA	NA	NA	NA	NA	NA	NA	NA	NA	NA	NA	NA	NA
CB_5	E. coli BW25113 WT	Amoxicillin	Caffeine	2	D9	2.18182	55.48571	0	0.535555555555556	1.06166666666667	1.58777777777778	2.11416666666667	2.64027777777778	3.16638888888889	3.69277777777778	4.21888888888889	4.74527777777778	5.27138888888889	5.79777777777778	6.32388888888889	6.85	7.37611111111111	7.90222222222222	8.42833333333333	8.95444444444444	9.48055555555555	10.0063888888889	10.5325	11.0588888888889	11.5852777777778	12.1113888888889	NA	NA	NA	NA	NA	NA	NA	NA	NA	NA	NA	NA	NA	NA	NA	NA	NA	NA
CB_5	E. coli BW25113 WT	Amoxicillin	Caffeine	2	D10	1.45455	55.48571	0	0.535555555555556	1.06166666666667	1.58777777777778	2.11416666666667	2.64027777777778	3.16638888888889	3.69277777777778	4.21888888888889	4.74527777777778	5.27138888888889	5.79777777777778	6.32388888888889	6.85	7.37611111111111	7.90222222222222	8.42833333333333	8.95444444444444	9.48055555555555	10.0063888888889	10.5325	11.0588888888889	11.5852777777778	12.1113888888889	NA	NA	NA	NA	NA	NA	NA	NA	NA	NA	NA	NA	NA	NA	NA	NA	NA	NA
CB_5	E. coli BW25113 WT	Amoxicillin	Caffeine	2	D11	0.72727	55.48571	0	0.535555555555556	1.06166666666667	1.58777777777778	2.11416666666667	2.64027777777778	3.16638888888889	3.69277777777778	4.21888888888889	4.74527777777778	5.27138888888889	5.79777777777778	6.32388888888889	6.85	7.37611111111111	7.90222222222222	8.42833333333333	8.95444444444444	9.48055555555555	10.0063888888889	10.5325	11.0588888888889	11.5852777777778	12.1113888888889	NA	NA	NA	NA	NA	NA	NA	NA	NA	NA	NA	NA	NA	NA	NA	NA	NA	NA
CB_5	E. coli BW25113 WT	Amoxicillin	Caffeine	2	D12	0	55.48571	0	0.535555555555556	1.06166666666667	1.58777777777778	2.11416666666667	2.64027777777778	3.16638888888889	3.69277777777778	4.21888888888889	4.74527777777778	5.27138888888889	5.79777777777778	6.32388888888889	6.85	7.37611111111111	7.90222222222222	8.42833333333333	8.95444444444444	9.48055555555555	10.0063888888889	10.5325	11.0588888888889	11.5852777777778	12.1113888888889	NA	NA	NA	NA	NA	NA	NA	NA	NA	NA	NA	NA	NA	NA	NA	NA	NA	NA
CB_5	E. coli BW25113 WT	Amoxicillin	Caffeine	2	E1	8	41.61429	0	0.535555555555556	1.06166666666667	1.58777777777778	2.11416666666667	2.64027777777778	3.16638888888889	3.69277777777778	4.21888888888889	4.74527777777778	5.27138888888889	5.79777777777778	6.32388888888889	6.85	7.37611111111111	7.90222222222222	8.42833333333333	8.95444444444444	9.48055555555555	10.0063888888889	10.5325	11.0588888888889	11.5852777777778	12.1113888888889	NA	NA	NA	NA	NA	NA	NA	NA	NA	NA	NA	NA	NA	NA	NA	NA	NA	NA
CB_5	E. coli BW25113 WT	Amoxicillin	Caffeine	2	E2	7.27273	41.61429	0	0.535555555555556	1.06166666666667	1.58777777777778	2.11416666666667	2.64027777777778	3.16638888888889	3.69277777777778	4.21888888888889	4.74527777777778	5.27138888888889	5.79777777777778	6.32388888888889	6.85	7.37611111111111	7.90222222222222	8.42833333333333	8.95444444444444	9.48055555555555	10.0063888888889	10.5325	11.0588888888889	11.5852777777778	12.1113888888889	NA	NA	NA	NA	NA	NA	NA	NA	NA	NA	NA	NA	NA	NA	NA	NA	NA	NA
CB_5	E. coli BW25113 WT	Amoxicillin	Caffeine	2	E3	6.54545	41.61429	0	0.535555555555556	1.06166666666667	1.58777777777778	2.11416666666667	2.64027777777778	3.16638888888889	3.69277777777778	4.21888888888889	4.74527777777778	5.27138888888889	5.79777777777778	6.32388888888889	6.85	7.37611111111111	7.90222222222222	8.42833333333333	8.95444444444444	9.48055555555555	10.0063888888889	10.5325	11.0588888888889	11.5852777777778	12.1113888888889	NA	NA	NA	NA	NA	NA	NA	NA	NA	NA	NA	NA	NA	NA	NA	NA	NA	NA
CB_5	E. coli BW25113 WT	Amoxicillin	Caffeine	2	E4	5.81818	41.61429	0	0.535555555555556	1.06166666666667	1.58777777777778	2.11416666666667	2.64027777777778	3.16638888888889	3.69277777777778	4.21888888888889	4.74527777777778	5.27138888888889	5.79777777777778	6.32388888888889	6.85	7.37611111111111	7.90222222222222	8.42833333333333	8.95444444444444	9.48055555555555	10.0063888888889	10.5325	11.0588888888889	11.5852777777778	12.1113888888889	NA	NA	NA	NA	NA	NA	NA	NA	NA	NA	NA	NA	NA	NA	NA	NA	NA	NA
CB_5	E. coli BW25113 WT	Amoxicillin	Caffeine	2	E5	5.09091	41.61429	0	0.535555555555556	1.06166666666667	1.58777777777778	2.11416666666667	2.64027777777778	3.16638888888889	3.69277777777778	4.21888888888889	4.74527777777778	5.27138888888889	5.79777777777778	6.32388888888889	6.85	7.37611111111111	7.90222222222222	8.42833333333333	8.95444444444444	9.48055555555555	10.0063888888889	10.5325	11.0588888888889	11.5852777777778	12.1113888888889	NA	NA	NA	NA	NA	NA	NA	NA	NA	NA	NA	NA	NA	NA	NA	NA	NA	NA
CB_5	E. coli BW25113 WT	Amoxicillin	Caffeine	2	E6	4.36364	41.61429	0	0.535555555555556	1.06166666666667	1.58777777777778	2.11416666666667	2.64027777777778	3.16638888888889	3.69277777777778	4.21888888888889	4.74527777777778	5.27138888888889	5.79777777777778	6.32388888888889	6.85	7.37611111111111	7.90222222222222	8.42833333333333	8.95444444444444	9.48055555555555	10.0063888888889	10.5325	11.0588888888889	11.5852777777778	12.1113888888889	NA	NA	NA	NA	NA	NA	NA	NA	NA	NA	NA	NA	NA	NA	NA	NA	NA	NA
CB_5	E. coli BW25113 WT	Amoxicillin	Caffeine	2	E7	3.63636	41.61429	0	0.535555555555556	1.06166666666667	1.58777777777778	2.11416666666667	2.64027777777778	3.16638888888889	3.69277777777778	4.21888888888889	4.74527777777778	5.27138888888889	5.79777777777778	6.32388888888889	6.85	7.37611111111111	7.90222222222222	8.42833333333333	8.95444444444444	9.48055555555555	10.0063888888889	10.5325	11.0588888888889	11.5852777777778	12.1113888888889	NA	NA	NA	NA	NA	NA	NA	NA	NA	NA	NA	NA	NA	NA	NA	NA	NA	NA
CB_5	E. coli BW25113 WT	Amoxicillin	Caffeine	2	E8	2.90909	41.61429	0	0.535555555555556	1.06166666666667	1.58777777777778	2.11416666666667	2.64027777777778	3.16638888888889	3.69277777777778	4.21888888888889	4.74527777777778	5.27138888888889	5.79777777777778	6.32388888888889	6.85	7.37611111111111	7.90222222222222	8.42833333333333	8.95444444444444	9.48055555555555	10.0063888888889	10.5325	11.0588888888889	11.5852777777778	12.1113888888889	NA	NA	NA	NA	NA	NA	NA	NA	NA	NA	NA	NA	NA	NA	NA	NA	NA	NA
CB_5	E. coli BW25113 WT	Amoxicillin	Caffeine	2	E9	2.18182	41.61429	0	0.535555555555556	1.06166666666667	1.58777777777778	2.11416666666667	2.64027777777778	3.16638888888889	3.69277777777778	4.21888888888889	4.74527777777778	5.27138888888889	5.79777777777778	6.32388888888889	6.85	7.37611111111111	7.90222222222222	8.42833333333333	8.95444444444444	9.48055555555555	10.0063888888889	10.5325	11.0588888888889	11.5852777777778	12.1113888888889	NA	NA	NA	NA	NA	NA	NA	NA	NA	NA	NA	NA	NA	NA	NA	NA	NA	NA
CB_5	E. coli BW25113 WT	Amoxicillin	Caffeine	2	E10	1.45455	41.61429	0	0.535555555555556	1.06166666666667	1.58777777777778	2.11416666666667	2.64027777777778	3.16638888888889	3.69277777777778	4.21888888888889	4.74527777777778	5.27138888888889	5.79777777777778	6.32388888888889	6.85	7.37611111111111	7.90222222222222	8.42833333333333	8.95444444444444	9.48055555555555	10.0063888888889	10.5325	11.0588888888889	11.5852777777778	12.1113888888889	NA	NA	NA	NA	NA	NA	NA	NA	NA	NA	NA	NA	NA	NA	NA	NA	NA	NA
CB_5	E. coli BW25113 WT	Amoxicillin	Caffeine	2	E11	0.72727	41.61429	0	0.535555555555556	1.06166666666667	1.58777777777778	2.11416666666667	2.64027777777778	3.16638888888889	3.69277777777778	4.21888888888889	4.74527777777778	5.27138888888889	5.79777777777778	6.32388888888889	6.85	7.37611111111111	7.90222222222222	8.42833333333333	8.95444444444444	9.48055555555555	10.0063888888889	10.5325	11.0588888888889	11.5852777777778	12.1113888888889	NA	NA	NA	NA	NA	NA	NA	NA	NA	NA	NA	NA	NA	NA	NA	NA	NA	NA
CB_5	E. coli BW25113 WT	Amoxicillin	Caffeine	2	E12	0	41.61429	0	0.535555555555556	1.06166666666667	1.58777777777778	2.11416666666667	2.64027777777778	3.16638888888889	3.69277777777778	4.21888888888889	4.74527777777778	5.27138888888889	5.79777777777778	6.32388888888889	6.85	7.37611111111111	7.90222222222222	8.42833333333333	8.95444444444444	9.48055555555555	10.0063888888889	10.5325	11.0588888888889	11.5852777777778	12.1113888888889	NA	NA	NA	NA	NA	NA	NA	NA	NA	NA	NA	NA	NA	NA	NA	NA	NA	NA
CB_5	E. coli BW25113 WT	Amoxicillin	Caffeine	2	F1	8	27.74286	0	0.535555555555556	1.06166666666667	1.58777777777778	2.11416666666667	2.64027777777778	3.16638888888889	3.69277777777778	4.21888888888889	4.74527777777778	5.27138888888889	5.79777777777778	6.32388888888889	6.85	7.37611111111111	7.90222222222222	8.42833333333333	8.95444444444444	9.48055555555555	10.0063888888889	10.5325	11.0588888888889	11.5852777777778	12.1113888888889	NA	NA	NA	NA	NA	NA	NA	NA	NA	NA	NA	NA	NA	NA	NA	NA	NA	NA
CB_5	E. coli BW25113 WT	Amoxicillin	Caffeine	2	F2	7.27273	27.74286	0	0.535555555555556	1.06166666666667	1.58777777777778	2.11416666666667	2.64027777777778	3.16638888888889	3.69277777777778	4.21888888888889	4.74527777777778	5.27138888888889	5.79777777777778	6.32388888888889	6.85	7.37611111111111	7.90222222222222	8.42833333333333	8.95444444444444	9.48055555555555	10.0063888888889	10.5325	11.0588888888889	11.5852777777778	12.1113888888889	NA	NA	NA	NA	NA	NA	NA	NA	NA	NA	NA	NA	NA	NA	NA	NA	NA	NA
CB_5	E. coli BW25113 WT	Amoxicillin	Caffeine	2	F3	6.54545	27.74286	0	0.535555555555556	1.06166666666667	1.58777777777778	2.11416666666667	2.64027777777778	3.16638888888889	3.69277777777778	4.21888888888889	4.74527777777778	5.27138888888889	5.79777777777778	6.32388888888889	6.85	7.37611111111111	7.90222222222222	8.42833333333333	8.95444444444444	9.48055555555555	10.0063888888889	10.5325	11.0588888888889	11.5852777777778	12.1113888888889	NA	NA	NA	NA	NA	NA	NA	NA	NA	NA	NA	NA	NA	NA	NA	NA	NA	NA
CB_5	E. coli BW25113 WT	Amoxicillin	Caffeine	2	F4	5.81818	27.74286	0	0.535555555555556	1.06166666666667	1.58777777777778	2.11416666666667	2.64027777777778	3.16638888888889	3.69277777777778	4.21888888888889	4.74527777777778	5.27138888888889	5.79777777777778	6.32388888888889	6.85	7.37611111111111	7.90222222222222	8.42833333333333	8.95444444444444	9.48055555555555	10.0063888888889	10.5325	11.0588888888889	11.5852777777778	12.1113888888889	NA	NA	NA	NA	NA	NA	NA	NA	NA	NA	NA	NA	NA	NA	NA	NA	NA	NA
CB_5	E. coli BW25113 WT	Amoxicillin	Caffeine	2	F5	5.09091	27.74286	0	0.535555555555556	1.06166666666667	1.58777777777778	2.11416666666667	2.64027777777778	3.16638888888889	3.69277777777778	4.21888888888889	4.74527777777778	5.27138888888889	5.79777777777778	6.32388888888889	6.85	7.37611111111111	7.90222222222222	8.42833333333333	8.95444444444444	9.48055555555555	10.0063888888889	10.5325	11.0588888888889	11.5852777777778	12.1113888888889	NA	NA	NA	NA	NA	NA	NA	NA	NA	NA	NA	NA	NA	NA	NA	NA	NA	NA
CB_5	E. coli BW25113 WT	Amoxicillin	Caffeine	2	F6	4.36364	27.74286	0	0.535555555555556	1.06166666666667	1.58777777777778	2.11416666666667	2.64027777777778	3.16638888888889	3.69277777777778	4.21888888888889	4.74527777777778	5.27138888888889	5.79777777777778	6.32388888888889	6.85	7.37611111111111	7.90222222222222	8.42833333333333	8.95444444444444	9.48055555555555	10.0063888888889	10.5325	11.0588888888889	11.5852777777778	12.1113888888889	NA	NA	NA	NA	NA	NA	NA	NA	NA	NA	NA	NA	NA	NA	NA	NA	NA	NA
CB_5	E. coli BW25113 WT	Amoxicillin	Caffeine	2	F7	3.63636	27.74286	0	0.535555555555556	1.06166666666667	1.58777777777778	2.11416666666667	2.64027777777778	3.16638888888889	3.69277777777778	4.21888888888889	4.74527777777778	5.27138888888889	5.79777777777778	6.32388888888889	6.85	7.37611111111111	7.90222222222222	8.42833333333333	8.95444444444444	9.48055555555555	10.0063888888889	10.5325	11.0588888888889	11.5852777777778	12.1113888888889	NA	NA	NA	NA	NA	NA	NA	NA	NA	NA	NA	NA	NA	NA	NA	NA	NA	NA
CB_5	E. coli BW25113 WT	Amoxicillin	Caffeine	2	F8	2.90909	27.74286	0	0.535555555555556	1.06166666666667	1.58777777777778	2.11416666666667	2.64027777777778	3.16638888888889	3.69277777777778	4.21888888888889	4.74527777777778	5.27138888888889	5.79777777777778	6.32388888888889	6.85	7.37611111111111	7.90222222222222	8.42833333333333	8.95444444444444	9.48055555555555	10.0063888888889	10.5325	11.0588888888889	11.5852777777778	12.1113888888889	NA	NA	NA	NA	NA	NA	NA	NA	NA	NA	NA	NA	NA	NA	NA	NA	NA	NA
CB_5	E. coli BW25113 WT	Amoxicillin	Caffeine	2	F9	2.18182	27.74286	0	0.535555555555556	1.06166666666667	1.58777777777778	2.11416666666667	2.64027777777778	3.16638888888889	3.69277777777778	4.21888888888889	4.74527777777778	5.27138888888889	5.79777777777778	6.32388888888889	6.85	7.37611111111111	7.90222222222222	8.42833333333333	8.95444444444444	9.48055555555555	10.0063888888889	10.5325	11.0588888888889	11.5852777777778	12.1113888888889	NA	NA	NA	NA	NA	NA	NA	NA	NA	NA	NA	NA	NA	NA	NA	NA	NA	NA
CB_5	E. coli BW25113 WT	Amoxicillin	Caffeine	2	F10	1.45455	27.74286	0	0.535555555555556	1.06166666666667	1.58777777777778	2.11416666666667	2.64027777777778	3.16638888888889	3.69277777777778	4.21888888888889	4.74527777777778	5.27138888888889	5.79777777777778	6.32388888888889	6.85	7.37611111111111	7.90222222222222	8.42833333333333	8.95444444444444	9.48055555555555	10.0063888888889	10.5325	11.0588888888889	11.5852777777778	12.1113888888889	NA	NA	NA	NA	NA	NA	NA	NA	NA	NA	NA	NA	NA	NA	NA	NA	NA	NA
CB_5	E. coli BW25113 WT	Amoxicillin	Caffeine	2	F11	0.72727	27.74286	0	0.535555555555556	1.06166666666667	1.58777777777778	2.11416666666667	2.64027777777778	3.16638888888889	3.69277777777778	4.21888888888889	4.74527777777778	5.27138888888889	5.79777777777778	6.32388888888889	6.85	7.37611111111111	7.90222222222222	8.42833333333333	8.95444444444444	9.48055555555555	10.0063888888889	10.5325	11.0588888888889	11.5852777777778	12.1113888888889	NA	NA	NA	NA	NA	NA	NA	NA	NA	NA	NA	NA	NA	NA	NA	NA	NA	NA
CB_5	E. coli BW25113 WT	Amoxicillin	Caffeine	2	F12	0	27.74286	0	0.535555555555556	1.06166666666667	1.58777777777778	2.11416666666667	2.64027777777778	3.16638888888889	3.69277777777778	4.21888888888889	4.74527777777778	5.27138888888889	5.79777777777778	6.32388888888889	6.85	7.37611111111111	7.90222222222222	8.42833333333333	8.95444444444444	9.48055555555555	10.0063888888889	10.5325	11.0588888888889	11.5852777777778	12.1113888888889	NA	NA	NA	NA	NA	NA	NA	NA	NA	NA	NA	NA	NA	NA	NA	NA	NA	NA
CB_5	E. coli BW25113 WT	Amoxicillin	Caffeine	2	G1	8	13.87143	0	0.535555555555556	1.06166666666667	1.58777777777778	2.11416666666667	2.64027777777778	3.16638888888889	3.69277777777778	4.21888888888889	4.74527777777778	5.27138888888889	5.79777777777778	6.32388888888889	6.85	7.37611111111111	7.90222222222222	8.42833333333333	8.95444444444444	9.48055555555555	10.0063888888889	10.5325	11.0588888888889	11.5852777777778	12.1113888888889	NA	NA	NA	NA	NA	NA	NA	NA	NA	NA	NA	NA	NA	NA	NA	NA	NA	NA
CB_5	E. coli BW25113 WT	Amoxicillin	Caffeine	2	G2	7.27273	13.87143	0	0.535555555555556	1.06166666666667	1.58777777777778	2.11416666666667	2.64027777777778	3.16638888888889	3.69277777777778	4.21888888888889	4.74527777777778	5.27138888888889	5.79777777777778	6.32388888888889	6.85	7.37611111111111	7.90222222222222	8.42833333333333	8.95444444444444	9.48055555555555	10.0063888888889	10.5325	11.0588888888889	11.5852777777778	12.1113888888889	NA	NA	NA	NA	NA	NA	NA	NA	NA	NA	NA	NA	NA	NA	NA	NA	NA	NA
CB_5	E. coli BW25113 WT	Amoxicillin	Caffeine	2	G3	6.54545	13.87143	0	0.535555555555556	1.06166666666667	1.58777777777778	2.11416666666667	2.64027777777778	3.16638888888889	3.69277777777778	4.21888888888889	4.74527777777778	5.27138888888889	5.79777777777778	6.32388888888889	6.85	7.37611111111111	7.90222222222222	8.42833333333333	8.95444444444444	9.48055555555555	10.0063888888889	10.5325	11.0588888888889	11.5852777777778	12.1113888888889	NA	NA	NA	NA	NA	NA	NA	NA	NA	NA	NA	NA	NA	NA	NA	NA	NA	NA
CB_5	E. coli BW25113 WT	Amoxicillin	Caffeine	2	G4	5.81818	13.87143	0	0.535555555555556	1.06166666666667	1.58777777777778	2.11416666666667	2.64027777777778	3.16638888888889	3.69277777777778	4.21888888888889	4.74527777777778	5.27138888888889	5.79777777777778	6.32388888888889	6.85	7.37611111111111	7.90222222222222	8.42833333333333	8.95444444444444	9.48055555555555	10.0063888888889	10.5325	11.0588888888889	11.5852777777778	12.1113888888889	NA	NA	NA	NA	NA	NA	NA	NA	NA	NA	NA	NA	NA	NA	NA	NA	NA	NA
CB_5	E. coli BW25113 WT	Amoxicillin	Caffeine	2	G5	5.09091	13.87143	0	0.535555555555556	1.06166666666667	1.58777777777778	2.11416666666667	2.64027777777778	3.16638888888889	3.69277777777778	4.21888888888889	4.74527777777778	5.27138888888889	5.79777777777778	6.32388888888889	6.85	7.37611111111111	7.90222222222222	8.42833333333333	8.95444444444444	9.48055555555555	10.0063888888889	10.5325	11.0588888888889	11.5852777777778	12.1113888888889	NA	NA	NA	NA	NA	NA	NA	NA	NA	NA	NA	NA	NA	NA	NA	NA	NA	NA
CB_5	E. coli BW25113 WT	Amoxicillin	Caffeine	2	G6	4.36364	13.87143	0	0.535555555555556	1.06166666666667	1.58777777777778	2.11416666666667	2.64027777777778	3.16638888888889	3.69277777777778	4.21888888888889	4.74527777777778	5.27138888888889	5.79777777777778	6.32388888888889	6.85	7.37611111111111	7.90222222222222	8.42833333333333	8.95444444444444	9.48055555555555	10.0063888888889	10.5325	11.0588888888889	11.5852777777778	12.1113888888889	NA	NA	NA	NA	NA	NA	NA	NA	NA	NA	NA	NA	NA	NA	NA	NA	NA	NA
CB_5	E. coli BW25113 WT	Amoxicillin	Caffeine	2	G7	3.63636	13.87143	0	0.535555555555556	1.06166666666667	1.58777777777778	2.11416666666667	2.64027777777778	3.16638888888889	3.69277777777778	4.21888888888889	4.74527777777778	5.27138888888889	5.79777777777778	6.32388888888889	6.85	7.37611111111111	7.90222222222222	8.42833333333333	8.95444444444444	9.48055555555555	10.0063888888889	10.5325	11.0588888888889	11.5852777777778	12.1113888888889	NA	NA	NA	NA	NA	NA	NA	NA	NA	NA	NA	NA	NA	NA	NA	NA	NA	NA
CB_5	E. coli BW25113 WT	Amoxicillin	Caffeine	2	G8	2.90909	13.87143	0	0.535555555555556	1.06166666666667	1.58777777777778	2.11416666666667	2.64027777777778	3.16638888888889	3.69277777777778	4.21888888888889	4.74527777777778	5.27138888888889	5.79777777777778	6.32388888888889	6.85	7.37611111111111	7.90222222222222	8.42833333333333	8.95444444444444	9.48055555555555	10.0063888888889	10.5325	11.0588888888889	11.5852777777778	12.1113888888889	NA	NA	NA	NA	NA	NA	NA	NA	NA	NA	NA	NA	NA	NA	NA	NA	NA	NA
CB_5	E. coli BW25113 WT	Amoxicillin	Caffeine	2	G9	2.18182	13.87143	0	0.535555555555556	1.06166666666667	1.58777777777778	2.11416666666667	2.64027777777778	3.16638888888889	3.69277777777778	4.21888888888889	4.74527777777778	5.27138888888889	5.79777777777778	6.32388888888889	6.85	7.37611111111111	7.90222222222222	8.42833333333333	8.95444444444444	9.48055555555555	10.0063888888889	10.5325	11.0588888888889	11.5852777777778	12.1113888888889	NA	NA	NA	NA	NA	NA	NA	NA	NA	NA	NA	NA	NA	NA	NA	NA	NA	NA
CB_5	E. coli BW25113 WT	Amoxicillin	Caffeine	2	G10	1.45455	13.87143	0	0.535555555555556	1.06166666666667	1.58777777777778	2.11416666666667	2.64027777777778	3.16638888888889	3.69277777777778	4.21888888888889	4.74527777777778	5.27138888888889	5.79777777777778	6.32388888888889	6.85	7.37611111111111	7.90222222222222	8.42833333333333	8.95444444444444	9.48055555555555	10.0063888888889	10.5325	11.0588888888889	11.5852777777778	12.1113888888889	NA	NA	NA	NA	NA	NA	NA	NA	NA	NA	NA	NA	NA	NA	NA	NA	NA	NA
CB_5	E. coli BW25113 WT	Amoxicillin	Caffeine	2	G11	0.72727	13.87143	0	0.535555555555556	1.06166666666667	1.58777777777778	2.11416666666667	2.64027777777778	3.16638888888889	3.69277777777778	4.21888888888889	4.74527777777778	5.27138888888889	5.79777777777778	6.32388888888889	6.85	7.37611111111111	7.90222222222222	8.42833333333333	8.95444444444444	9.48055555555555	10.0063888888889	10.5325	11.0588888888889	11.5852777777778	12.1113888888889	NA	NA	NA	NA	NA	NA	NA	NA	NA	NA	NA	NA	NA	NA	NA	NA	NA	NA
CB_5	E. coli BW25113 WT	Amoxicillin	Caffeine	2	G12	0	13.87143	0	0.535555555555556	1.06166666666667	1.58777777777778	2.11416666666667	2.64027777777778	3.16638888888889	3.69277777777778	4.21888888888889	4.74527777777778	5.27138888888889	5.79777777777778	6.32388888888889	6.85	7.37611111111111	7.90222222222222	8.42833333333333	8.95444444444444	9.48055555555555	10.0063888888889	10.5325	11.0588888888889	11.5852777777778	12.1113888888889	NA	NA	NA	NA	NA	NA	NA	NA	NA	NA	NA	NA	NA	NA	NA	NA	NA	NA
CB_5	E. coli BW25113 WT	Amoxicillin	Caffeine	2	H1	8	0	0	0.535555555555556	1.06166666666667	1.58777777777778	2.11416666666667	2.64027777777778	3.16638888888889	3.69277777777778	4.21888888888889	4.74527777777778	5.27138888888889	5.79777777777778	6.32388888888889	6.85	7.37611111111111	7.90222222222222	8.42833333333333	8.95444444444444	9.48055555555555	10.0063888888889	10.5325	11.0588888888889	11.5852777777778	12.1113888888889	NA	NA	NA	NA	NA	NA	NA	NA	NA	NA	NA	NA	NA	NA	NA	NA	NA	NA
CB_5	E. coli BW25113 WT	Amoxicillin	Caffeine	2	H2	7.27273	0	0	0.535555555555556	1.06166666666667	1.58777777777778	2.11416666666667	2.64027777777778	3.16638888888889	3.69277777777778	4.21888888888889	4.74527777777778	5.27138888888889	5.79777777777778	6.32388888888889	6.85	7.37611111111111	7.90222222222222	8.42833333333333	8.95444444444444	9.48055555555555	10.0063888888889	10.5325	11.0588888888889	11.5852777777778	12.1113888888889	NA	NA	NA	NA	NA	NA	NA	NA	NA	NA	NA	NA	NA	NA	NA	NA	NA	NA
CB_5	E. coli BW25113 WT	Amoxicillin	Caffeine	2	H3	6.54545	0	0	0.535555555555556	1.06166666666667	1.58777777777778	2.11416666666667	2.64027777777778	3.16638888888889	3.69277777777778	4.21888888888889	4.74527777777778	5.27138888888889	5.79777777777778	6.32388888888889	6.85	7.37611111111111	7.90222222222222	8.42833333333333	8.95444444444444	9.48055555555555	10.0063888888889	10.5325	11.0588888888889	11.5852777777778	12.1113888888889	NA	NA	NA	NA	NA	NA	NA	NA	NA	NA	NA	NA	NA	NA	NA	NA	NA	NA
CB_5	E. coli BW25113 WT	Amoxicillin	Caffeine	2	H4	5.81818	0	0	0.535555555555556	1.06166666666667	1.58777777777778	2.11416666666667	2.64027777777778	3.16638888888889	3.69277777777778	4.21888888888889	4.74527777777778	5.27138888888889	5.79777777777778	6.32388888888889	6.85	7.37611111111111	7.90222222222222	8.42833333333333	8.95444444444444	9.48055555555555	10.0063888888889	10.5325	11.0588888888889	11.5852777777778	12.1113888888889	NA	NA	NA	NA	NA	NA	NA	NA	NA	NA	NA	NA	NA	NA	NA	NA	NA	NA
CB_5	E. coli BW25113 WT	Amoxicillin	Caffeine	2	H5	5.09091	0	0	0.535555555555556	1.06166666666667	1.58777777777778	2.11416666666667	2.64027777777778	3.16638888888889	3.69277777777778	4.21888888888889	4.74527777777778	5.27138888888889	5.79777777777778	6.32388888888889	6.85	7.37611111111111	7.90222222222222	8.42833333333333	8.95444444444444	9.48055555555555	10.0063888888889	10.5325	11.0588888888889	11.5852777777778	12.1113888888889	NA	NA	NA	NA	NA	NA	NA	NA	NA	NA	NA	NA	NA	NA	NA	NA	NA	NA
CB_5	E. coli BW25113 WT	Amoxicillin	Caffeine	2	H6	4.36364	0	0	0.535555555555556	1.06166666666667	1.58777777777778	2.11416666666667	2.64027777777778	3.16638888888889	3.69277777777778	4.21888888888889	4.74527777777778	5.27138888888889	5.79777777777778	6.32388888888889	6.85	7.37611111111111	7.90222222222222	8.42833333333333	8.95444444444444	9.48055555555555	10.0063888888889	10.5325	11.0588888888889	11.5852777777778	12.1113888888889	NA	NA	NA	NA	NA	NA	NA	NA	NA	NA	NA	NA	NA	NA	NA	NA	NA	NA
CB_5	E. coli BW25113 WT	Amoxicillin	Caffeine	2	H7	3.63636	0	0	0.535555555555556	1.06166666666667	1.58777777777778	2.11416666666667	2.64027777777778	3.16638888888889	3.69277777777778	4.21888888888889	4.74527777777778	5.27138888888889	5.79777777777778	6.32388888888889	6.85	7.37611111111111	7.90222222222222	8.42833333333333	8.95444444444444	9.48055555555555	10.0063888888889	10.5325	11.0588888888889	11.5852777777778	12.1113888888889	NA	NA	NA	NA	NA	NA	NA	NA	NA	NA	NA	NA	NA	NA	NA	NA	NA	NA
CB_5	E. coli BW25113 WT	Amoxicillin	Caffeine	2	H8	2.90909	0	0	0.535555555555556	1.06166666666667	1.58777777777778	2.11416666666667	2.64027777777778	3.16638888888889	3.69277777777778	4.21888888888889	4.74527777777778	5.27138888888889	5.79777777777778	6.32388888888889	6.85	7.37611111111111	7.90222222222222	8.42833333333333	8.95444444444444	9.48055555555555	10.0063888888889	10.5325	11.0588888888889	11.5852777777778	12.1113888888889	NA	NA	NA	NA	NA	NA	NA	NA	NA	NA	NA	NA	NA	NA	NA	NA	NA	NA
CB_5	E. coli BW25113 WT	Amoxicillin	Caffeine	2	H9	2.18182	0	0	0.535555555555556	1.06166666666667	1.58777777777778	2.11416666666667	2.64027777777778	3.16638888888889	3.69277777777778	4.21888888888889	4.74527777777778	5.27138888888889	5.79777777777778	6.32388888888889	6.85	7.37611111111111	7.90222222222222	8.42833333333333	8.95444444444444	9.48055555555555	10.0063888888889	10.5325	11.0588888888889	11.5852777777778	12.1113888888889	NA	NA	NA	NA	NA	NA	NA	NA	NA	NA	NA	NA	NA	NA	NA	NA	NA	NA
CB_5	E. coli BW25113 WT	Amoxicillin	Caffeine	2	H10	1.45455	0	0	0.535555555555556	1.06166666666667	1.58777777777778	2.11416666666667	2.64027777777778	3.16638888888889	3.69277777777778	4.21888888888889	4.74527777777778	5.27138888888889	5.79777777777778	6.32388888888889	6.85	7.37611111111111	7.90222222222222	8.42833333333333	8.95444444444444	9.48055555555555	10.0063888888889	10.5325	11.0588888888889	11.5852777777778	12.1113888888889	NA	NA	NA	NA	NA	NA	NA	NA	NA	NA	NA	NA	NA	NA	NA	NA	NA	NA
CB_5	E. coli BW25113 WT	Amoxicillin	Caffeine	2	H11	0.72727	0	0	0.535555555555556	1.06166666666667	1.58777777777778	2.11416666666667	2.64027777777778	3.16638888888889	3.69277777777778	4.21888888888889	4.74527777777778	5.27138888888889	5.79777777777778	6.32388888888889	6.85	7.37611111111111	7.90222222222222	8.42833333333333	8.95444444444444	9.48055555555555	10.0063888888889	10.5325	11.0588888888889	11.5852777777778	12.1113888888889	NA	NA	NA	NA	NA	NA	NA	NA	NA	NA	NA	NA	NA	NA	NA	NA	NA	NA
CB_5	E. coli BW25113 WT	Amoxicillin	Caffeine	2	H12	0	0	0	0.535555555555556	1.06166666666667	1.58777777777778	2.11416666666667	2.64027777777778	3.16638888888889	3.69277777777778	4.21888888888889	4.74527777777778	5.27138888888889	5.79777777777778	6.32388888888889	6.85	7.37611111111111	7.90222222222222	8.42833333333333	8.95444444444444	9.48055555555555	10.0063888888889	10.5325	11.0588888888889	11.5852777777778	12.1113888888889	NA	NA	NA	NA	NA	NA	NA	NA	NA	NA	NA	NA	NA	NA	NA	NA	NA	NA
CB_6	E. coli BW25113 WT	Amoxicillin	Caffeine	3	A1	8	97.1	0	0.546388888888889	1.07277777777778	1.59916666666667	2.12527777777778	2.65138888888889	3.17777777777778	3.70388888888889	4.23027777777778	4.75638888888889	5.28277777777778	5.80888888888889	6.33527777777778	6.86138888888889	7.3875	7.91388888888889	8.44027777777778	8.96666666666667	9.49277777777778	10.0188888888889	10.545	11.0713888888889	11.5975	12.1238888888889	NA	NA	NA	NA	NA	NA	NA	NA	NA	NA	NA	NA	NA	NA	NA	NA	NA	NA
CB_6	E. coli BW25113 WT	Amoxicillin	Caffeine	3	A2	7.27273	97.1	0	0.546388888888889	1.07277777777778	1.59916666666667	2.12527777777778	2.65138888888889	3.17777777777778	3.70388888888889	4.23027777777778	4.75638888888889	5.28277777777778	5.80888888888889	6.33527777777778	6.86138888888889	7.3875	7.91388888888889	8.44027777777778	8.96666666666667	9.49277777777778	10.0188888888889	10.545	11.0713888888889	11.5975	12.1238888888889	NA	NA	NA	NA	NA	NA	NA	NA	NA	NA	NA	NA	NA	NA	NA	NA	NA	NA
CB_6	E. coli BW25113 WT	Amoxicillin	Caffeine	3	A3	6.54545	97.1	0	0.546388888888889	1.07277777777778	1.59916666666667	2.12527777777778	2.65138888888889	3.17777777777778	3.70388888888889	4.23027777777778	4.75638888888889	5.28277777777778	5.80888888888889	6.33527777777778	6.86138888888889	7.3875	7.91388888888889	8.44027777777778	8.96666666666667	9.49277777777778	10.0188888888889	10.545	11.0713888888889	11.5975	12.1238888888889	NA	NA	NA	NA	NA	NA	NA	NA	NA	NA	NA	NA	NA	NA	NA	NA	NA	NA
CB_6	E. coli BW25113 WT	Amoxicillin	Caffeine	3	A4	5.81818	97.1	0	0.546388888888889	1.07277777777778	1.59916666666667	2.12527777777778	2.65138888888889	3.17777777777778	3.70388888888889	4.23027777777778	4.75638888888889	5.28277777777778	5.80888888888889	6.33527777777778	6.86138888888889	7.3875	7.91388888888889	8.44027777777778	8.96666666666667	9.49277777777778	10.0188888888889	10.545	11.0713888888889	11.5975	12.1238888888889	NA	NA	NA	NA	NA	NA	NA	NA	NA	NA	NA	NA	NA	NA	NA	NA	NA	NA
CB_6	E. coli BW25113 WT	Amoxicillin	Caffeine	3	A5	5.09091	97.1	0	0.546388888888889	1.07277777777778	1.59916666666667	2.12527777777778	2.65138888888889	3.17777777777778	3.70388888888889	4.23027777777778	4.75638888888889	5.28277777777778	5.80888888888889	6.33527777777778	6.86138888888889	7.3875	7.91388888888889	8.44027777777778	8.96666666666667	9.49277777777778	10.0188888888889	10.545	11.0713888888889	11.5975	12.1238888888889	NA	NA	NA	NA	NA	NA	NA	NA	NA	NA	NA	NA	NA	NA	NA	NA	NA	NA
CB_6	E. coli BW25113 WT	Amoxicillin	Caffeine	3	A6	4.36364	97.1	0	0.546388888888889	1.07277777777778	1.59916666666667	2.12527777777778	2.65138888888889	3.17777777777778	3.70388888888889	4.23027777777778	4.75638888888889	5.28277777777778	5.80888888888889	6.33527777777778	6.86138888888889	7.3875	7.91388888888889	8.44027777777778	8.96666666666667	9.49277777777778	10.0188888888889	10.545	11.0713888888889	11.5975	12.1238888888889	NA	NA	NA	NA	NA	NA	NA	NA	NA	NA	NA	NA	NA	NA	NA	NA	NA	NA
CB_6	E. coli BW25113 WT	Amoxicillin	Caffeine	3	A7	3.63636	97.1	0	0.546388888888889	1.07277777777778	1.59916666666667	2.12527777777778	2.65138888888889	3.17777777777778	3.70388888888889	4.23027777777778	4.75638888888889	5.28277777777778	5.80888888888889	6.33527777777778	6.86138888888889	7.3875	7.91388888888889	8.44027777777778	8.96666666666667	9.49277777777778	10.0188888888889	10.545	11.0713888888889	11.5975	12.1238888888889	NA	NA	NA	NA	NA	NA	NA	NA	NA	NA	NA	NA	NA	NA	NA	NA	NA	NA
CB_6	E. coli BW25113 WT	Amoxicillin	Caffeine	3	A8	2.90909	97.1	0	0.546388888888889	1.07277777777778	1.59916666666667	2.12527777777778	2.65138888888889	3.17777777777778	3.70388888888889	4.23027777777778	4.75638888888889	5.28277777777778	5.80888888888889	6.33527777777778	6.86138888888889	7.3875	7.91388888888889	8.44027777777778	8.96666666666667	9.49277777777778	10.0188888888889	10.545	11.0713888888889	11.5975	12.1238888888889	NA	NA	NA	NA	NA	NA	NA	NA	NA	NA	NA	NA	NA	NA	NA	NA	NA	NA
CB_6	E. coli BW25113 WT	Amoxicillin	Caffeine	3	A9	2.18182	97.1	0	0.546388888888889	1.07277777777778	1.59916666666667	2.12527777777778	2.65138888888889	3.17777777777778	3.70388888888889	4.23027777777778	4.75638888888889	5.28277777777778	5.80888888888889	6.33527777777778	6.86138888888889	7.3875	7.91388888888889	8.44027777777778	8.96666666666667	9.49277777777778	10.0188888888889	10.545	11.0713888888889	11.5975	12.1238888888889	NA	NA	NA	NA	NA	NA	NA	NA	NA	NA	NA	NA	NA	NA	NA	NA	NA	NA
CB_6	E. coli BW25113 WT	Amoxicillin	Caffeine	3	A10	1.45455	97.1	0	0.546388888888889	1.07277777777778	1.59916666666667	2.12527777777778	2.65138888888889	3.17777777777778	3.70388888888889	4.23027777777778	4.75638888888889	5.28277777777778	5.80888888888889	6.33527777777778	6.86138888888889	7.3875	7.91388888888889	8.44027777777778	8.96666666666667	9.49277777777778	10.0188888888889	10.545	11.0713888888889	11.5975	12.1238888888889	NA	NA	NA	NA	NA	NA	NA	NA	NA	NA	NA	NA	NA	NA	NA	NA	NA	NA
CB_6	E. coli BW25113 WT	Amoxicillin	Caffeine	3	A11	0.72727	97.1	0	0.546388888888889	1.07277777777778	1.59916666666667	2.12527777777778	2.65138888888889	3.17777777777778	3.70388888888889	4.23027777777778	4.75638888888889	5.28277777777778	5.80888888888889	6.33527777777778	6.86138888888889	7.3875	7.91388888888889	8.44027777777778	8.96666666666667	9.49277777777778	10.0188888888889	10.545	11.0713888888889	11.5975	12.1238888888889	NA	NA	NA	NA	NA	NA	NA	NA	NA	NA	NA	NA	NA	NA	NA	NA	NA	NA
CB_6	E. coli BW25113 WT	Amoxicillin	Caffeine	3	A12	0	97.1	0	0.546388888888889	1.07277777777778	1.59916666666667	2.12527777777778	2.65138888888889	3.17777777777778	3.70388888888889	4.23027777777778	4.75638888888889	5.28277777777778	5.80888888888889	6.33527777777778	6.86138888888889	7.3875	7.91388888888889	8.44027777777778	8.96666666666667	9.49277777777778	10.0188888888889	10.545	11.0713888888889	11.5975	12.1238888888889	NA	NA	NA	NA	NA	NA	NA	NA	NA	NA	NA	NA	NA	NA	NA	NA	NA	NA
CB_6	E. coli BW25113 WT	Amoxicillin	Caffeine	3	B1	8	83.22857	0	0.546388888888889	1.07277777777778	1.59916666666667	2.12527777777778	2.65138888888889	3.17777777777778	3.70388888888889	4.23027777777778	4.75638888888889	5.28277777777778	5.80888888888889	6.33527777777778	6.86138888888889	7.3875	7.91388888888889	8.44027777777778	8.96666666666667	9.49277777777778	10.0188888888889	10.545	11.0713888888889	11.5975	12.1238888888889	NA	NA	NA	NA	NA	NA	NA	NA	NA	NA	NA	NA	NA	NA	NA	NA	NA	NA
CB_6	E. coli BW25113 WT	Amoxicillin	Caffeine	3	B2	7.27273	83.22857	0	0.546388888888889	1.07277777777778	1.59916666666667	2.12527777777778	2.65138888888889	3.17777777777778	3.70388888888889	4.23027777777778	4.75638888888889	5.28277777777778	5.80888888888889	6.33527777777778	6.86138888888889	7.3875	7.91388888888889	8.44027777777778	8.96666666666667	9.49277777777778	10.0188888888889	10.545	11.0713888888889	11.5975	12.1238888888889	NA	NA	NA	NA	NA	NA	NA	NA	NA	NA	NA	NA	NA	NA	NA	NA	NA	NA
CB_6	E. coli BW25113 WT	Amoxicillin	Caffeine	3	B3	6.54545	83.22857	0	0.546388888888889	1.07277777777778	1.59916666666667	2.12527777777778	2.65138888888889	3.17777777777778	3.70388888888889	4.23027777777778	4.75638888888889	5.28277777777778	5.80888888888889	6.33527777777778	6.86138888888889	7.3875	7.91388888888889	8.44027777777778	8.96666666666667	9.49277777777778	10.0188888888889	10.545	11.0713888888889	11.5975	12.1238888888889	NA	NA	NA	NA	NA	NA	NA	NA	NA	NA	NA	NA	NA	NA	NA	NA	NA	NA
CB_6	E. coli BW25113 WT	Amoxicillin	Caffeine	3	B4	5.81818	83.22857	0	0.546388888888889	1.07277777777778	1.59916666666667	2.12527777777778	2.65138888888889	3.17777777777778	3.70388888888889	4.23027777777778	4.75638888888889	5.28277777777778	5.80888888888889	6.33527777777778	6.86138888888889	7.3875	7.91388888888889	8.44027777777778	8.96666666666667	9.49277777777778	10.0188888888889	10.545	11.0713888888889	11.5975	12.1238888888889	NA	NA	NA	NA	NA	NA	NA	NA	NA	NA	NA	NA	NA	NA	NA	NA	NA	NA
CB_6	E. coli BW25113 WT	Amoxicillin	Caffeine	3	B5	5.09091	83.22857	0	0.546388888888889	1.07277777777778	1.59916666666667	2.12527777777778	2.65138888888889	3.17777777777778	3.70388888888889	4.23027777777778	4.75638888888889	5.28277777777778	5.80888888888889	6.33527777777778	6.86138888888889	7.3875	7.91388888888889	8.44027777777778	8.96666666666667	9.49277777777778	10.0188888888889	10.545	11.0713888888889	11.5975	12.1238888888889	NA	NA	NA	NA	NA	NA	NA	NA	NA	NA	NA	NA	NA	NA	NA	NA	NA	NA
CB_6	E. coli BW25113 WT	Amoxicillin	Caffeine	3	B6	4.36364	83.22857	0	0.546388888888889	1.07277777777778	1.59916666666667	2.12527777777778	2.65138888888889	3.17777777777778	3.70388888888889	4.23027777777778	4.75638888888889	5.28277777777778	5.80888888888889	6.33527777777778	6.86138888888889	7.3875	7.91388888888889	8.44027777777778	8.96666666666667	9.49277777777778	10.0188888888889	10.545	11.0713888888889	11.5975	12.1238888888889	NA	NA	NA	NA	NA	NA	NA	NA	NA	NA	NA	NA	NA	NA	NA	NA	NA	NA
CB_6	E. coli BW25113 WT	Amoxicillin	Caffeine	3	B7	3.63636	83.22857	0	0.546388888888889	1.07277777777778	1.59916666666667	2.12527777777778	2.65138888888889	3.17777777777778	3.70388888888889	4.23027777777778	4.75638888888889	5.28277777777778	5.80888888888889	6.33527777777778	6.86138888888889	7.3875	7.91388888888889	8.44027777777778	8.96666666666667	9.49277777777778	10.0188888888889	10.545	11.0713888888889	11.5975	12.1238888888889	NA	NA	NA	NA	NA	NA	NA	NA	NA	NA	NA	NA	NA	NA	NA	NA	NA	NA
CB_6	E. coli BW25113 WT	Amoxicillin	Caffeine	3	B8	2.90909	83.22857	0	0.546388888888889	1.07277777777778	1.59916666666667	2.12527777777778	2.65138888888889	3.17777777777778	3.70388888888889	4.23027777777778	4.75638888888889	5.28277777777778	5.80888888888889	6.33527777777778	6.86138888888889	7.3875	7.91388888888889	8.44027777777778	8.96666666666667	9.49277777777778	10.0188888888889	10.545	11.0713888888889	11.5975	12.1238888888889	NA	NA	NA	NA	NA	NA	NA	NA	NA	NA	NA	NA	NA	NA	NA	NA	NA	NA
CB_6	E. coli BW25113 WT	Amoxicillin	Caffeine	3	B9	2.18182	83.22857	0	0.546388888888889	1.07277777777778	1.59916666666667	2.12527777777778	2.65138888888889	3.17777777777778	3.70388888888889	4.23027777777778	4.75638888888889	5.28277777777778	5.80888888888889	6.33527777777778	6.86138888888889	7.3875	7.91388888888889	8.44027777777778	8.96666666666667	9.49277777777778	10.0188888888889	10.545	11.0713888888889	11.5975	12.1238888888889	NA	NA	NA	NA	NA	NA	NA	NA	NA	NA	NA	NA	NA	NA	NA	NA	NA	NA
CB_6	E. coli BW25113 WT	Amoxicillin	Caffeine	3	B10	1.45455	83.22857	0	0.546388888888889	1.07277777777778	1.59916666666667	2.12527777777778	2.65138888888889	3.17777777777778	3.70388888888889	4.23027777777778	4.75638888888889	5.28277777777778	5.80888888888889	6.33527777777778	6.86138888888889	7.3875	7.91388888888889	8.44027777777778	8.96666666666667	9.49277777777778	10.0188888888889	10.545	11.0713888888889	11.5975	12.1238888888889	NA	NA	NA	NA	NA	NA	NA	NA	NA	NA	NA	NA	NA	NA	NA	NA	NA	NA
CB_6	E. coli BW25113 WT	Amoxicillin	Caffeine	3	B11	0.72727	83.22857	0	0.546388888888889	1.07277777777778	1.59916666666667	2.12527777777778	2.65138888888889	3.17777777777778	3.70388888888889	4.23027777777778	4.75638888888889	5.28277777777778	5.80888888888889	6.33527777777778	6.86138888888889	7.3875	7.91388888888889	8.44027777777778	8.96666666666667	9.49277777777778	10.0188888888889	10.545	11.0713888888889	11.5975	12.1238888888889	NA	NA	NA	NA	NA	NA	NA	NA	NA	NA	NA	NA	NA	NA	NA	NA	NA	NA
CB_6	E. coli BW25113 WT	Amoxicillin	Caffeine	3	B12	0	83.22857	0	0.546388888888889	1.07277777777778	1.59916666666667	2.12527777777778	2.65138888888889	3.17777777777778	3.70388888888889	4.23027777777778	4.75638888888889	5.28277777777778	5.80888888888889	6.33527777777778	6.86138888888889	7.3875	7.91388888888889	8.44027777777778	8.96666666666667	9.49277777777778	10.0188888888889	10.545	11.0713888888889	11.5975	12.1238888888889	NA	NA	NA	NA	NA	NA	NA	NA	NA	NA	NA	NA	NA	NA	NA	NA	NA	NA
CB_6	E. coli BW25113 WT	Amoxicillin	Caffeine	3	C1	8	69.35714	0	0.546388888888889	1.07277777777778	1.59916666666667	2.12527777777778	2.65138888888889	3.17777777777778	3.70388888888889	4.23027777777778	4.75638888888889	5.28277777777778	5.80888888888889	6.33527777777778	6.86138888888889	7.3875	7.91388888888889	8.44027777777778	8.96666666666667	9.49277777777778	10.0188888888889	10.545	11.0713888888889	11.5975	12.1238888888889	NA	NA	NA	NA	NA	NA	NA	NA	NA	NA	NA	NA	NA	NA	NA	NA	NA	NA
CB_6	E. coli BW25113 WT	Amoxicillin	Caffeine	3	C2	7.27273	69.35714	0	0.546388888888889	1.07277777777778	1.59916666666667	2.12527777777778	2.65138888888889	3.17777777777778	3.70388888888889	4.23027777777778	4.75638888888889	5.28277777777778	5.80888888888889	6.33527777777778	6.86138888888889	7.3875	7.91388888888889	8.44027777777778	8.96666666666667	9.49277777777778	10.0188888888889	10.545	11.0713888888889	11.5975	12.1238888888889	NA	NA	NA	NA	NA	NA	NA	NA	NA	NA	NA	NA	NA	NA	NA	NA	NA	NA
CB_6	E. coli BW25113 WT	Amoxicillin	Caffeine	3	C3	6.54545	69.35714	0	0.546388888888889	1.07277777777778	1.59916666666667	2.12527777777778	2.65138888888889	3.17777777777778	3.70388888888889	4.23027777777778	4.75638888888889	5.28277777777778	5.80888888888889	6.33527777777778	6.86138888888889	7.3875	7.91388888888889	8.44027777777778	8.96666666666667	9.49277777777778	10.0188888888889	10.545	11.0713888888889	11.5975	12.1238888888889	NA	NA	NA	NA	NA	NA	NA	NA	NA	NA	NA	NA	NA	NA	NA	NA	NA	NA
CB_6	E. coli BW25113 WT	Amoxicillin	Caffeine	3	C4	5.81818	69.35714	0	0.546388888888889	1.07277777777778	1.59916666666667	2.12527777777778	2.65138888888889	3.17777777777778	3.70388888888889	4.23027777777778	4.75638888888889	5.28277777777778	5.80888888888889	6.33527777777778	6.86138888888889	7.3875	7.91388888888889	8.44027777777778	8.96666666666667	9.49277777777778	10.0188888888889	10.545	11.0713888888889	11.5975	12.1238888888889	NA	NA	NA	NA	NA	NA	NA	NA	NA	NA	NA	NA	NA	NA	NA	NA	NA	NA
CB_6	E. coli BW25113 WT	Amoxicillin	Caffeine	3	C5	5.09091	69.35714	0	0.546388888888889	1.07277777777778	1.59916666666667	2.12527777777778	2.65138888888889	3.17777777777778	3.70388888888889	4.23027777777778	4.75638888888889	5.28277777777778	5.80888888888889	6.33527777777778	6.86138888888889	7.3875	7.91388888888889	8.44027777777778	8.96666666666667	9.49277777777778	10.0188888888889	10.545	11.0713888888889	11.5975	12.1238888888889	NA	NA	NA	NA	NA	NA	NA	NA	NA	NA	NA	NA	NA	NA	NA	NA	NA	NA
CB_6	E. coli BW25113 WT	Amoxicillin	Caffeine	3	C6	4.36364	69.35714	0	0.546388888888889	1.07277777777778	1.59916666666667	2.12527777777778	2.65138888888889	3.17777777777778	3.70388888888889	4.23027777777778	4.75638888888889	5.28277777777778	5.80888888888889	6.33527777777778	6.86138888888889	7.3875	7.91388888888889	8.44027777777778	8.96666666666667	9.49277777777778	10.0188888888889	10.545	11.0713888888889	11.5975	12.1238888888889	NA	NA	NA	NA	NA	NA	NA	NA	NA	NA	NA	NA	NA	NA	NA	NA	NA	NA
CB_6	E. coli BW25113 WT	Amoxicillin	Caffeine	3	C7	3.63636	69.35714	0	0.546388888888889	1.07277777777778	1.59916666666667	2.12527777777778	2.65138888888889	3.17777777777778	3.70388888888889	4.23027777777778	4.75638888888889	5.28277777777778	5.80888888888889	6.33527777777778	6.86138888888889	7.3875	7.91388888888889	8.44027777777778	8.96666666666667	9.49277777777778	10.0188888888889	10.545	11.0713888888889	11.5975	12.1238888888889	NA	NA	NA	NA	NA	NA	NA	NA	NA	NA	NA	NA	NA	NA	NA	NA	NA	NA
CB_6	E. coli BW25113 WT	Amoxicillin	Caffeine	3	C8	2.90909	69.35714	0	0.546388888888889	1.07277777777778	1.59916666666667	2.12527777777778	2.65138888888889	3.17777777777778	3.70388888888889	4.23027777777778	4.75638888888889	5.28277777777778	5.80888888888889	6.33527777777778	6.86138888888889	7.3875	7.91388888888889	8.44027777777778	8.96666666666667	9.49277777777778	10.0188888888889	10.545	11.0713888888889	11.5975	12.1238888888889	NA	NA	NA	NA	NA	NA	NA	NA	NA	NA	NA	NA	NA	NA	NA	NA	NA	NA
CB_6	E. coli BW25113 WT	Amoxicillin	Caffeine	3	C9	2.18182	69.35714	0	0.546388888888889	1.07277777777778	1.59916666666667	2.12527777777778	2.65138888888889	3.17777777777778	3.70388888888889	4.23027777777778	4.75638888888889	5.28277777777778	5.80888888888889	6.33527777777778	6.86138888888889	7.3875	7.91388888888889	8.44027777777778	8.96666666666667	9.49277777777778	10.0188888888889	10.545	11.0713888888889	11.5975	12.1238888888889	NA	NA	NA	NA	NA	NA	NA	NA	NA	NA	NA	NA	NA	NA	NA	NA	NA	NA
CB_6	E. coli BW25113 WT	Amoxicillin	Caffeine	3	C10	1.45455	69.35714	0	0.546388888888889	1.07277777777778	1.59916666666667	2.12527777777778	2.65138888888889	3.17777777777778	3.70388888888889	4.23027777777778	4.75638888888889	5.28277777777778	5.80888888888889	6.33527777777778	6.86138888888889	7.3875	7.91388888888889	8.44027777777778	8.96666666666667	9.49277777777778	10.0188888888889	10.545	11.0713888888889	11.5975	12.1238888888889	NA	NA	NA	NA	NA	NA	NA	NA	NA	NA	NA	NA	NA	NA	NA	NA	NA	NA
CB_6	E. coli BW25113 WT	Amoxicillin	Caffeine	3	C11	0.72727	69.35714	0	0.546388888888889	1.07277777777778	1.59916666666667	2.12527777777778	2.65138888888889	3.17777777777778	3.70388888888889	4.23027777777778	4.75638888888889	5.28277777777778	5.80888888888889	6.33527777777778	6.86138888888889	7.3875	7.91388888888889	8.44027777777778	8.96666666666667	9.49277777777778	10.0188888888889	10.545	11.0713888888889	11.5975	12.1238888888889	NA	NA	NA	NA	NA	NA	NA	NA	NA	NA	NA	NA	NA	NA	NA	NA	NA	NA
CB_6	E. coli BW25113 WT	Amoxicillin	Caffeine	3	C12	0	69.35714	0	0.546388888888889	1.07277777777778	1.59916666666667	2.12527777777778	2.65138888888889	3.17777777777778	3.70388888888889	4.23027777777778	4.75638888888889	5.28277777777778	5.80888888888889	6.33527777777778	6.86138888888889	7.3875	7.91388888888889	8.44027777777778	8.96666666666667	9.49277777777778	10.0188888888889	10.545	11.0713888888889	11.5975	12.1238888888889	NA	NA	NA	NA	NA	NA	NA	NA	NA	NA	NA	NA	NA	NA	NA	NA	NA	NA
CB_6	E. coli BW25113 WT	Amoxicillin	Caffeine	3	D1	8	55.48571	0	0.546388888888889	1.07277777777778	1.59916666666667	2.12527777777778	2.65138888888889	3.17777777777778	3.70388888888889	4.23027777777778	4.75638888888889	5.28277777777778	5.80888888888889	6.33527777777778	6.86138888888889	7.3875	7.91388888888889	8.44027777777778	8.96666666666667	9.49277777777778	10.0188888888889	10.545	11.0713888888889	11.5975	12.1238888888889	NA	NA	NA	NA	NA	NA	NA	NA	NA	NA	NA	NA	NA	NA	NA	NA	NA	NA
CB_6	E. coli BW25113 WT	Amoxicillin	Caffeine	3	D2	7.27273	55.48571	0	0.546388888888889	1.07277777777778	1.59916666666667	2.12527777777778	2.65138888888889	3.17777777777778	3.70388888888889	4.23027777777778	4.75638888888889	5.28277777777778	5.80888888888889	6.33527777777778	6.86138888888889	7.3875	7.91388888888889	8.44027777777778	8.96666666666667	9.49277777777778	10.0188888888889	10.545	11.0713888888889	11.5975	12.1238888888889	NA	NA	NA	NA	NA	NA	NA	NA	NA	NA	NA	NA	NA	NA	NA	NA	NA	NA
CB_6	E. coli BW25113 WT	Amoxicillin	Caffeine	3	D3	6.54545	55.48571	0	0.546388888888889	1.07277777777778	1.59916666666667	2.12527777777778	2.65138888888889	3.17777777777778	3.70388888888889	4.23027777777778	4.75638888888889	5.28277777777778	5.80888888888889	6.33527777777778	6.86138888888889	7.3875	7.91388888888889	8.44027777777778	8.96666666666667	9.49277777777778	10.0188888888889	10.545	11.0713888888889	11.5975	12.1238888888889	NA	NA	NA	NA	NA	NA	NA	NA	NA	NA	NA	NA	NA	NA	NA	NA	NA	NA
CB_6	E. coli BW25113 WT	Amoxicillin	Caffeine	3	D4	5.81818	55.48571	0	0.546388888888889	1.07277777777778	1.59916666666667	2.12527777777778	2.65138888888889	3.17777777777778	3.70388888888889	4.23027777777778	4.75638888888889	5.28277777777778	5.80888888888889	6.33527777777778	6.86138888888889	7.3875	7.91388888888889	8.44027777777778	8.96666666666667	9.49277777777778	10.0188888888889	10.545	11.0713888888889	11.5975	12.1238888888889	NA	NA	NA	NA	NA	NA	NA	NA	NA	NA	NA	NA	NA	NA	NA	NA	NA	NA
CB_6	E. coli BW25113 WT	Amoxicillin	Caffeine	3	D5	5.09091	55.48571	0	0.546388888888889	1.07277777777778	1.59916666666667	2.12527777777778	2.65138888888889	3.17777777777778	3.70388888888889	4.23027777777778	4.75638888888889	5.28277777777778	5.80888888888889	6.33527777777778	6.86138888888889	7.3875	7.91388888888889	8.44027777777778	8.96666666666667	9.49277777777778	10.0188888888889	10.545	11.0713888888889	11.5975	12.1238888888889	NA	NA	NA	NA	NA	NA	NA	NA	NA	NA	NA	NA	NA	NA	NA	NA	NA	NA
CB_6	E. coli BW25113 WT	Amoxicillin	Caffeine	3	D6	4.36364	55.48571	0	0.546388888888889	1.07277777777778	1.59916666666667	2.12527777777778	2.65138888888889	3.17777777777778	3.70388888888889	4.23027777777778	4.75638888888889	5.28277777777778	5.80888888888889	6.33527777777778	6.86138888888889	7.3875	7.91388888888889	8.44027777777778	8.96666666666667	9.49277777777778	10.0188888888889	10.545	11.0713888888889	11.5975	12.1238888888889	NA	NA	NA	NA	NA	NA	NA	NA	NA	NA	NA	NA	NA	NA	NA	NA	NA	NA
CB_6	E. coli BW25113 WT	Amoxicillin	Caffeine	3	D7	3.63636	55.48571	0	0.546388888888889	1.07277777777778	1.59916666666667	2.12527777777778	2.65138888888889	3.17777777777778	3.70388888888889	4.23027777777778	4.75638888888889	5.28277777777778	5.80888888888889	6.33527777777778	6.86138888888889	7.3875	7.91388888888889	8.44027777777778	8.96666666666667	9.49277777777778	10.0188888888889	10.545	11.0713888888889	11.5975	12.1238888888889	NA	NA	NA	NA	NA	NA	NA	NA	NA	NA	NA	NA	NA	NA	NA	NA	NA	NA
CB_6	E. coli BW25113 WT	Amoxicillin	Caffeine	3	D8	2.90909	55.48571	0	0.546388888888889	1.07277777777778	1.59916666666667	2.12527777777778	2.65138888888889	3.17777777777778	3.70388888888889	4.23027777777778	4.75638888888889	5.28277777777778	5.80888888888889	6.33527777777778	6.86138888888889	7.3875	7.91388888888889	8.44027777777778	8.96666666666667	9.49277777777778	10.0188888888889	10.545	11.0713888888889	11.5975	12.1238888888889	NA	NA	NA	NA	NA	NA	NA	NA	NA	NA	NA	NA	NA	NA	NA	NA	NA	NA
CB_6	E. coli BW25113 WT	Amoxicillin	Caffeine	3	D9	2.18182	55.48571	0	0.546388888888889	1.07277777777778	1.59916666666667	2.12527777777778	2.65138888888889	3.17777777777778	3.70388888888889	4.23027777777778	4.75638888888889	5.28277777777778	5.80888888888889	6.33527777777778	6.86138888888889	7.3875	7.91388888888889	8.44027777777778	8.96666666666667	9.49277777777778	10.0188888888889	10.545	11.0713888888889	11.5975	12.1238888888889	NA	NA	NA	NA	NA	NA	NA	NA	NA	NA	NA	NA	NA	NA	NA	NA	NA	NA
CB_6	E. coli BW25113 WT	Amoxicillin	Caffeine	3	D10	1.45455	55.48571	0	0.546388888888889	1.07277777777778	1.59916666666667	2.12527777777778	2.65138888888889	3.17777777777778	3.70388888888889	4.23027777777778	4.75638888888889	5.28277777777778	5.80888888888889	6.33527777777778	6.86138888888889	7.3875	7.91388888888889	8.44027777777778	8.96666666666667	9.49277777777778	10.0188888888889	10.545	11.0713888888889	11.5975	12.1238888888889	NA	NA	NA	NA	NA	NA	NA	NA	NA	NA	NA	NA	NA	NA	NA	NA	NA	NA
CB_6	E. coli BW25113 WT	Amoxicillin	Caffeine	3	D11	0.72727	55.48571	0	0.546388888888889	1.07277777777778	1.59916666666667	2.12527777777778	2.65138888888889	3.17777777777778	3.70388888888889	4.23027777777778	4.75638888888889	5.28277777777778	5.80888888888889	6.33527777777778	6.86138888888889	7.3875	7.91388888888889	8.44027777777778	8.96666666666667	9.49277777777778	10.0188888888889	10.545	11.0713888888889	11.5975	12.1238888888889	NA	NA	NA	NA	NA	NA	NA	NA	NA	NA	NA	NA	NA	NA	NA	NA	NA	NA
CB_6	E. coli BW25113 WT	Amoxicillin	Caffeine	3	D12	0	55.48571	0	0.546388888888889	1.07277777777778	1.59916666666667	2.12527777777778	2.65138888888889	3.17777777777778	3.70388888888889	4.23027777777778	4.75638888888889	5.28277777777778	5.80888888888889	6.33527777777778	6.86138888888889	7.3875	7.91388888888889	8.44027777777778	8.96666666666667	9.49277777777778	10.0188888888889	10.545	11.0713888888889	11.5975	12.1238888888889	NA	NA	NA	NA	NA	NA	NA	NA	NA	NA	NA	NA	NA	NA	NA	NA	NA	NA
CB_6	E. coli BW25113 WT	Amoxicillin	Caffeine	3	E1	8	41.61429	0	0.546388888888889	1.07277777777778	1.59916666666667	2.12527777777778	2.65138888888889	3.17777777777778	3.70388888888889	4.23027777777778	4.75638888888889	5.28277777777778	5.80888888888889	6.33527777777778	6.86138888888889	7.3875	7.91388888888889	8.44027777777778	8.96666666666667	9.49277777777778	10.0188888888889	10.545	11.0713888888889	11.5975	12.1238888888889	NA	NA	NA	NA	NA	NA	NA	NA	NA	NA	NA	NA	NA	NA	NA	NA	NA	NA
CB_6	E. coli BW25113 WT	Amoxicillin	Caffeine	3	E2	7.27273	41.61429	0	0.546388888888889	1.07277777777778	1.59916666666667	2.12527777777778	2.65138888888889	3.17777777777778	3.70388888888889	4.23027777777778	4.75638888888889	5.28277777777778	5.80888888888889	6.33527777777778	6.86138888888889	7.3875	7.91388888888889	8.44027777777778	8.96666666666667	9.49277777777778	10.0188888888889	10.545	11.0713888888889	11.5975	12.1238888888889	NA	NA	NA	NA	NA	NA	NA	NA	NA	NA	NA	NA	NA	NA	NA	NA	NA	NA
CB_6	E. coli BW25113 WT	Amoxicillin	Caffeine	3	E3	6.54545	41.61429	0	0.546388888888889	1.07277777777778	1.59916666666667	2.12527777777778	2.65138888888889	3.17777777777778	3.70388888888889	4.23027777777778	4.75638888888889	5.28277777777778	5.80888888888889	6.33527777777778	6.86138888888889	7.3875	7.91388888888889	8.44027777777778	8.96666666666667	9.49277777777778	10.0188888888889	10.545	11.0713888888889	11.5975	12.1238888888889	NA	NA	NA	NA	NA	NA	NA	NA	NA	NA	NA	NA	NA	NA	NA	NA	NA	NA
CB_6	E. coli BW25113 WT	Amoxicillin	Caffeine	3	E4	5.81818	41.61429	0	0.546388888888889	1.07277777777778	1.59916666666667	2.12527777777778	2.65138888888889	3.17777777777778	3.70388888888889	4.23027777777778	4.75638888888889	5.28277777777778	5.80888888888889	6.33527777777778	6.86138888888889	7.3875	7.91388888888889	8.44027777777778	8.96666666666667	9.49277777777778	10.0188888888889	10.545	11.0713888888889	11.5975	12.1238888888889	NA	NA	NA	NA	NA	NA	NA	NA	NA	NA	NA	NA	NA	NA	NA	NA	NA	NA
CB_6	E. coli BW25113 WT	Amoxicillin	Caffeine	3	E5	5.09091	41.61429	0	0.546388888888889	1.07277777777778	1.59916666666667	2.12527777777778	2.65138888888889	3.17777777777778	3.70388888888889	4.23027777777778	4.75638888888889	5.28277777777778	5.80888888888889	6.33527777777778	6.86138888888889	7.3875	7.91388888888889	8.44027777777778	8.96666666666667	9.49277777777778	10.0188888888889	10.545	11.0713888888889	11.5975	12.1238888888889	NA	NA	NA	NA	NA	NA	NA	NA	NA	NA	NA	NA	NA	NA	NA	NA	NA	NA
CB_6	E. coli BW25113 WT	Amoxicillin	Caffeine	3	E6	4.36364	41.61429	0	0.546388888888889	1.07277777777778	1.59916666666667	2.12527777777778	2.65138888888889	3.17777777777778	3.70388888888889	4.23027777777778	4.75638888888889	5.28277777777778	5.80888888888889	6.33527777777778	6.86138888888889	7.3875	7.91388888888889	8.44027777777778	8.96666666666667	9.49277777777778	10.0188888888889	10.545	11.0713888888889	11.5975	12.1238888888889	NA	NA	NA	NA	NA	NA	NA	NA	NA	NA	NA	NA	NA	NA	NA	NA	NA	NA
CB_6	E. coli BW25113 WT	Amoxicillin	Caffeine	3	E7	3.63636	41.61429	0	0.546388888888889	1.07277777777778	1.59916666666667	2.12527777777778	2.65138888888889	3.17777777777778	3.70388888888889	4.23027777777778	4.75638888888889	5.28277777777778	5.80888888888889	6.33527777777778	6.86138888888889	7.3875	7.91388888888889	8.44027777777778	8.96666666666667	9.49277777777778	10.0188888888889	10.545	11.0713888888889	11.5975	12.1238888888889	NA	NA	NA	NA	NA	NA	NA	NA	NA	NA	NA	NA	NA	NA	NA	NA	NA	NA
CB_6	E. coli BW25113 WT	Amoxicillin	Caffeine	3	E8	2.90909	41.61429	0	0.546388888888889	1.07277777777778	1.59916666666667	2.12527777777778	2.65138888888889	3.17777777777778	3.70388888888889	4.23027777777778	4.75638888888889	5.28277777777778	5.80888888888889	6.33527777777778	6.86138888888889	7.3875	7.91388888888889	8.44027777777778	8.96666666666667	9.49277777777778	10.0188888888889	10.545	11.0713888888889	11.5975	12.1238888888889	NA	NA	NA	NA	NA	NA	NA	NA	NA	NA	NA	NA	NA	NA	NA	NA	NA	NA
CB_6	E. coli BW25113 WT	Amoxicillin	Caffeine	3	E9	2.18182	41.61429	0	0.546388888888889	1.07277777777778	1.59916666666667	2.12527777777778	2.65138888888889	3.17777777777778	3.70388888888889	4.23027777777778	4.75638888888889	5.28277777777778	5.80888888888889	6.33527777777778	6.86138888888889	7.3875	7.91388888888889	8.44027777777778	8.96666666666667	9.49277777777778	10.0188888888889	10.545	11.0713888888889	11.5975	12.1238888888889	NA	NA	NA	NA	NA	NA	NA	NA	NA	NA	NA	NA	NA	NA	NA	NA	NA	NA
CB_6	E. coli BW25113 WT	Amoxicillin	Caffeine	3	E10	1.45455	41.61429	0	0.546388888888889	1.07277777777778	1.59916666666667	2.12527777777778	2.65138888888889	3.17777777777778	3.70388888888889	4.23027777777778	4.75638888888889	5.28277777777778	5.80888888888889	6.33527777777778	6.86138888888889	7.3875	7.91388888888889	8.44027777777778	8.96666666666667	9.49277777777778	10.0188888888889	10.545	11.0713888888889	11.5975	12.1238888888889	NA	NA	NA	NA	NA	NA	NA	NA	NA	NA	NA	NA	NA	NA	NA	NA	NA	NA
CB_6	E. coli BW25113 WT	Amoxicillin	Caffeine	3	E11	0.72727	41.61429	0	0.546388888888889	1.07277777777778	1.59916666666667	2.12527777777778	2.65138888888889	3.17777777777778	3.70388888888889	4.23027777777778	4.75638888888889	5.28277777777778	5.80888888888889	6.33527777777778	6.86138888888889	7.3875	7.91388888888889	8.44027777777778	8.96666666666667	9.49277777777778	10.0188888888889	10.545	11.0713888888889	11.5975	12.1238888888889	NA	NA	NA	NA	NA	NA	NA	NA	NA	NA	NA	NA	NA	NA	NA	NA	NA	NA
CB_6	E. coli BW25113 WT	Amoxicillin	Caffeine	3	E12	0	41.61429	0	0.546388888888889	1.07277777777778	1.59916666666667	2.12527777777778	2.65138888888889	3.17777777777778	3.70388888888889	4.23027777777778	4.75638888888889	5.28277777777778	5.80888888888889	6.33527777777778	6.86138888888889	7.3875	7.91388888888889	8.44027777777778	8.96666666666667	9.49277777777778	10.0188888888889	10.545	11.0713888888889	11.5975	12.1238888888889	NA	NA	NA	NA	NA	NA	NA	NA	NA	NA	NA	NA	NA	NA	NA	NA	NA	NA
CB_6	E. coli BW25113 WT	Amoxicillin	Caffeine	3	F1	8	27.74286	0	0.546388888888889	1.07277777777778	1.59916666666667	2.12527777777778	2.65138888888889	3.17777777777778	3.70388888888889	4.23027777777778	4.75638888888889	5.28277777777778	5.80888888888889	6.33527777777778	6.86138888888889	7.3875	7.91388888888889	8.44027777777778	8.96666666666667	9.49277777777778	10.0188888888889	10.545	11.0713888888889	11.5975	12.1238888888889	NA	NA	NA	NA	NA	NA	NA	NA	NA	NA	NA	NA	NA	NA	NA	NA	NA	NA
CB_6	E. coli BW25113 WT	Amoxicillin	Caffeine	3	F2	7.27273	27.74286	0	0.546388888888889	1.07277777777778	1.59916666666667	2.12527777777778	2.65138888888889	3.17777777777778	3.70388888888889	4.23027777777778	4.75638888888889	5.28277777777778	5.80888888888889	6.33527777777778	6.86138888888889	7.3875	7.91388888888889	8.44027777777778	8.96666666666667	9.49277777777778	10.0188888888889	10.545	11.0713888888889	11.5975	12.1238888888889	NA	NA	NA	NA	NA	NA	NA	NA	NA	NA	NA	NA	NA	NA	NA	NA	NA	NA
CB_6	E. coli BW25113 WT	Amoxicillin	Caffeine	3	F3	6.54545	27.74286	0	0.546388888888889	1.07277777777778	1.59916666666667	2.12527777777778	2.65138888888889	3.17777777777778	3.70388888888889	4.23027777777778	4.75638888888889	5.28277777777778	5.80888888888889	6.33527777777778	6.86138888888889	7.3875	7.91388888888889	8.44027777777778	8.96666666666667	9.49277777777778	10.0188888888889	10.545	11.0713888888889	11.5975	12.1238888888889	NA	NA	NA	NA	NA	NA	NA	NA	NA	NA	NA	NA	NA	NA	NA	NA	NA	NA
CB_6	E. coli BW25113 WT	Amoxicillin	Caffeine	3	F4	5.81818	27.74286	0	0.546388888888889	1.07277777777778	1.59916666666667	2.12527777777778	2.65138888888889	3.17777777777778	3.70388888888889	4.23027777777778	4.75638888888889	5.28277777777778	5.80888888888889	6.33527777777778	6.86138888888889	7.3875	7.91388888888889	8.44027777777778	8.96666666666667	9.49277777777778	10.0188888888889	10.545	11.0713888888889	11.5975	12.1238888888889	NA	NA	NA	NA	NA	NA	NA	NA	NA	NA	NA	NA	NA	NA	NA	NA	NA	NA
CB_6	E. coli BW25113 WT	Amoxicillin	Caffeine	3	F5	5.09091	27.74286	0	0.546388888888889	1.07277777777778	1.59916666666667	2.12527777777778	2.65138888888889	3.17777777777778	3.70388888888889	4.23027777777778	4.75638888888889	5.28277777777778	5.80888888888889	6.33527777777778	6.86138888888889	7.3875	7.91388888888889	8.44027777777778	8.96666666666667	9.49277777777778	10.0188888888889	10.545	11.0713888888889	11.5975	12.1238888888889	NA	NA	NA	NA	NA	NA	NA	NA	NA	NA	NA	NA	NA	NA	NA	NA	NA	NA
CB_6	E. coli BW25113 WT	Amoxicillin	Caffeine	3	F6	4.36364	27.74286	0	0.546388888888889	1.07277777777778	1.59916666666667	2.12527777777778	2.65138888888889	3.17777777777778	3.70388888888889	4.23027777777778	4.75638888888889	5.28277777777778	5.80888888888889	6.33527777777778	6.86138888888889	7.3875	7.91388888888889	8.44027777777778	8.96666666666667	9.49277777777778	10.0188888888889	10.545	11.0713888888889	11.5975	12.1238888888889	NA	NA	NA	NA	NA	NA	NA	NA	NA	NA	NA	NA	NA	NA	NA	NA	NA	NA
CB_6	E. coli BW25113 WT	Amoxicillin	Caffeine	3	F7	3.63636	27.74286	0	0.546388888888889	1.07277777777778	1.59916666666667	2.12527777777778	2.65138888888889	3.17777777777778	3.70388888888889	4.23027777777778	4.75638888888889	5.28277777777778	5.80888888888889	6.33527777777778	6.86138888888889	7.3875	7.91388888888889	8.44027777777778	8.96666666666667	9.49277777777778	10.0188888888889	10.545	11.0713888888889	11.5975	12.1238888888889	NA	NA	NA	NA	NA	NA	NA	NA	NA	NA	NA	NA	NA	NA	NA	NA	NA	NA
CB_6	E. coli BW25113 WT	Amoxicillin	Caffeine	3	F8	2.90909	27.74286	0	0.546388888888889	1.07277777777778	1.59916666666667	2.12527777777778	2.65138888888889	3.17777777777778	3.70388888888889	4.23027777777778	4.75638888888889	5.28277777777778	5.80888888888889	6.33527777777778	6.86138888888889	7.3875	7.91388888888889	8.44027777777778	8.96666666666667	9.49277777777778	10.0188888888889	10.545	11.0713888888889	11.5975	12.1238888888889	NA	NA	NA	NA	NA	NA	NA	NA	NA	NA	NA	NA	NA	NA	NA	NA	NA	NA
CB_6	E. coli BW25113 WT	Amoxicillin	Caffeine	3	F9	2.18182	27.74286	0	0.546388888888889	1.07277777777778	1.59916666666667	2.12527777777778	2.65138888888889	3.17777777777778	3.70388888888889	4.23027777777778	4.75638888888889	5.28277777777778	5.80888888888889	6.33527777777778	6.86138888888889	7.3875	7.91388888888889	8.44027777777778	8.96666666666667	9.49277777777778	10.0188888888889	10.545	11.0713888888889	11.5975	12.1238888888889	NA	NA	NA	NA	NA	NA	NA	NA	NA	NA	NA	NA	NA	NA	NA	NA	NA	NA
CB_6	E. coli BW25113 WT	Amoxicillin	Caffeine	3	F10	1.45455	27.74286	0	0.546388888888889	1.07277777777778	1.59916666666667	2.12527777777778	2.65138888888889	3.17777777777778	3.70388888888889	4.23027777777778	4.75638888888889	5.28277777777778	5.80888888888889	6.33527777777778	6.86138888888889	7.3875	7.91388888888889	8.44027777777778	8.96666666666667	9.49277777777778	10.0188888888889	10.545	11.0713888888889	11.5975	12.1238888888889	NA	NA	NA	NA	NA	NA	NA	NA	NA	NA	NA	NA	NA	NA	NA	NA	NA	NA
CB_6	E. coli BW25113 WT	Amoxicillin	Caffeine	3	F11	0.72727	27.74286	0	0.546388888888889	1.07277777777778	1.59916666666667	2.12527777777778	2.65138888888889	3.17777777777778	3.70388888888889	4.23027777777778	4.75638888888889	5.28277777777778	5.80888888888889	6.33527777777778	6.86138888888889	7.3875	7.91388888888889	8.44027777777778	8.96666666666667	9.49277777777778	10.0188888888889	10.545	11.0713888888889	11.5975	12.1238888888889	NA	NA	NA	NA	NA	NA	NA	NA	NA	NA	NA	NA	NA	NA	NA	NA	NA	NA
CB_6	E. coli BW25113 WT	Amoxicillin	Caffeine	3	F12	0	27.74286	0	0.546388888888889	1.07277777777778	1.59916666666667	2.12527777777778	2.65138888888889	3.17777777777778	3.70388888888889	4.23027777777778	4.75638888888889	5.28277777777778	5.80888888888889	6.33527777777778	6.86138888888889	7.3875	7.91388888888889	8.44027777777778	8.96666666666667	9.49277777777778	10.0188888888889	10.545	11.0713888888889	11.5975	12.1238888888889	NA	NA	NA	NA	NA	NA	NA	NA	NA	NA	NA	NA	NA	NA	NA	NA	NA	NA
CB_6	E. coli BW25113 WT	Amoxicillin	Caffeine	3	G1	8	13.87143	0	0.546388888888889	1.07277777777778	1.59916666666667	2.12527777777778	2.65138888888889	3.17777777777778	3.70388888888889	4.23027777777778	4.75638888888889	5.28277777777778	5.80888888888889	6.33527777777778	6.86138888888889	7.3875	7.91388888888889	8.44027777777778	8.96666666666667	9.49277777777778	10.0188888888889	10.545	11.0713888888889	11.5975	12.1238888888889	NA	NA	NA	NA	NA	NA	NA	NA	NA	NA	NA	NA	NA	NA	NA	NA	NA	NA
CB_6	E. coli BW25113 WT	Amoxicillin	Caffeine	3	G2	7.27273	13.87143	0	0.546388888888889	1.07277777777778	1.59916666666667	2.12527777777778	2.65138888888889	3.17777777777778	3.70388888888889	4.23027777777778	4.75638888888889	5.28277777777778	5.80888888888889	6.33527777777778	6.86138888888889	7.3875	7.91388888888889	8.44027777777778	8.96666666666667	9.49277777777778	10.0188888888889	10.545	11.0713888888889	11.5975	12.1238888888889	NA	NA	NA	NA	NA	NA	NA	NA	NA	NA	NA	NA	NA	NA	NA	NA	NA	NA
CB_6	E. coli BW25113 WT	Amoxicillin	Caffeine	3	G3	6.54545	13.87143	0	0.546388888888889	1.07277777777778	1.59916666666667	2.12527777777778	2.65138888888889	3.17777777777778	3.70388888888889	4.23027777777778	4.75638888888889	5.28277777777778	5.80888888888889	6.33527777777778	6.86138888888889	7.3875	7.91388888888889	8.44027777777778	8.96666666666667	9.49277777777778	10.0188888888889	10.545	11.0713888888889	11.5975	12.1238888888889	NA	NA	NA	NA	NA	NA	NA	NA	NA	NA	NA	NA	NA	NA	NA	NA	NA	NA
CB_6	E. coli BW25113 WT	Amoxicillin	Caffeine	3	G4	5.81818	13.87143	0	0.546388888888889	1.07277777777778	1.59916666666667	2.12527777777778	2.65138888888889	3.17777777777778	3.70388888888889	4.23027777777778	4.75638888888889	5.28277777777778	5.80888888888889	6.33527777777778	6.86138888888889	7.3875	7.91388888888889	8.44027777777778	8.96666666666667	9.49277777777778	10.0188888888889	10.545	11.0713888888889	11.5975	12.1238888888889	NA	NA	NA	NA	NA	NA	NA	NA	NA	NA	NA	NA	NA	NA	NA	NA	NA	NA
CB_6	E. coli BW25113 WT	Amoxicillin	Caffeine	3	G5	5.09091	13.87143	0	0.546388888888889	1.07277777777778	1.59916666666667	2.12527777777778	2.65138888888889	3.17777777777778	3.70388888888889	4.23027777777778	4.75638888888889	5.28277777777778	5.80888888888889	6.33527777777778	6.86138888888889	7.3875	7.91388888888889	8.44027777777778	8.96666666666667	9.49277777777778	10.0188888888889	10.545	11.0713888888889	11.5975	12.1238888888889	NA	NA	NA	NA	NA	NA	NA	NA	NA	NA	NA	NA	NA	NA	NA	NA	NA	NA
CB_6	E. coli BW25113 WT	Amoxicillin	Caffeine	3	G6	4.36364	13.87143	0	0.546388888888889	1.07277777777778	1.59916666666667	2.12527777777778	2.65138888888889	3.17777777777778	3.70388888888889	4.23027777777778	4.75638888888889	5.28277777777778	5.80888888888889	6.33527777777778	6.86138888888889	7.3875	7.91388888888889	8.44027777777778	8.96666666666667	9.49277777777778	10.0188888888889	10.545	11.0713888888889	11.5975	12.1238888888889	NA	NA	NA	NA	NA	NA	NA	NA	NA	NA	NA	NA	NA	NA	NA	NA	NA	NA
CB_6	E. coli BW25113 WT	Amoxicillin	Caffeine	3	G7	3.63636	13.87143	0	0.546388888888889	1.07277777777778	1.59916666666667	2.12527777777778	2.65138888888889	3.17777777777778	3.70388888888889	4.23027777777778	4.75638888888889	5.28277777777778	5.80888888888889	6.33527777777778	6.86138888888889	7.3875	7.91388888888889	8.44027777777778	8.96666666666667	9.49277777777778	10.0188888888889	10.545	11.0713888888889	11.5975	12.1238888888889	NA	NA	NA	NA	NA	NA	NA	NA	NA	NA	NA	NA	NA	NA	NA	NA	NA	NA
CB_6	E. coli BW25113 WT	Amoxicillin	Caffeine	3	G8	2.90909	13.87143	0	0.546388888888889	1.07277777777778	1.59916666666667	2.12527777777778	2.65138888888889	3.17777777777778	3.70388888888889	4.23027777777778	4.75638888888889	5.28277777777778	5.80888888888889	6.33527777777778	6.86138888888889	7.3875	7.91388888888889	8.44027777777778	8.96666666666667	9.49277777777778	10.0188888888889	10.545	11.0713888888889	11.5975	12.1238888888889	NA	NA	NA	NA	NA	NA	NA	NA	NA	NA	NA	NA	NA	NA	NA	NA	NA	NA
CB_6	E. coli BW25113 WT	Amoxicillin	Caffeine	3	G9	2.18182	13.87143	0	0.546388888888889	1.07277777777778	1.59916666666667	2.12527777777778	2.65138888888889	3.17777777777778	3.70388888888889	4.23027777777778	4.75638888888889	5.28277777777778	5.80888888888889	6.33527777777778	6.86138888888889	7.3875	7.91388888888889	8.44027777777778	8.96666666666667	9.49277777777778	10.0188888888889	10.545	11.0713888888889	11.5975	12.1238888888889	NA	NA	NA	NA	NA	NA	NA	NA	NA	NA	NA	NA	NA	NA	NA	NA	NA	NA
CB_6	E. coli BW25113 WT	Amoxicillin	Caffeine	3	G10	1.45455	13.87143	0	0.546388888888889	1.07277777777778	1.59916666666667	2.12527777777778	2.65138888888889	3.17777777777778	3.70388888888889	4.23027777777778	4.75638888888889	5.28277777777778	5.80888888888889	6.33527777777778	6.86138888888889	7.3875	7.91388888888889	8.44027777777778	8.96666666666667	9.49277777777778	10.0188888888889	10.545	11.0713888888889	11.5975	12.1238888888889	NA	NA	NA	NA	NA	NA	NA	NA	NA	NA	NA	NA	NA	NA	NA	NA	NA	NA
CB_6	E. coli BW25113 WT	Amoxicillin	Caffeine	3	G11	0.72727	13.87143	0	0.546388888888889	1.07277777777778	1.59916666666667	2.12527777777778	2.65138888888889	3.17777777777778	3.70388888888889	4.23027777777778	4.75638888888889	5.28277777777778	5.80888888888889	6.33527777777778	6.86138888888889	7.3875	7.91388888888889	8.44027777777778	8.96666666666667	9.49277777777778	10.0188888888889	10.545	11.0713888888889	11.5975	12.1238888888889	NA	NA	NA	NA	NA	NA	NA	NA	NA	NA	NA	NA	NA	NA	NA	NA	NA	NA
CB_6	E. coli BW25113 WT	Amoxicillin	Caffeine	3	G12	0	13.87143	0	0.546388888888889	1.07277777777778	1.59916666666667	2.12527777777778	2.65138888888889	3.17777777777778	3.70388888888889	4.23027777777778	4.75638888888889	5.28277777777778	5.80888888888889	6.33527777777778	6.86138888888889	7.3875	7.91388888888889	8.44027777777778	8.96666666666667	9.49277777777778	10.0188888888889	10.545	11.0713888888889	11.5975	12.1238888888889	NA	NA	NA	NA	NA	NA	NA	NA	NA	NA	NA	NA	NA	NA	NA	NA	NA	NA
CB_6	E. coli BW25113 WT	Amoxicillin	Caffeine	3	H1	8	0	0	0.546388888888889	1.07277777777778	1.59916666666667	2.12527777777778	2.65138888888889	3.17777777777778	3.70388888888889	4.23027777777778	4.75638888888889	5.28277777777778	5.80888888888889	6.33527777777778	6.86138888888889	7.3875	7.91388888888889	8.44027777777778	8.96666666666667	9.49277777777778	10.0188888888889	10.545	11.0713888888889	11.5975	12.1238888888889	NA	NA	NA	NA	NA	NA	NA	NA	NA	NA	NA	NA	NA	NA	NA	NA	NA	NA
CB_6	E. coli BW25113 WT	Amoxicillin	Caffeine	3	H2	7.27273	0	0	0.546388888888889	1.07277777777778	1.59916666666667	2.12527777777778	2.65138888888889	3.17777777777778	3.70388888888889	4.23027777777778	4.75638888888889	5.28277777777778	5.80888888888889	6.33527777777778	6.86138888888889	7.3875	7.91388888888889	8.44027777777778	8.96666666666667	9.49277777777778	10.0188888888889	10.545	11.0713888888889	11.5975	12.1238888888889	NA	NA	NA	NA	NA	NA	NA	NA	NA	NA	NA	NA	NA	NA	NA	NA	NA	NA
CB_6	E. coli BW25113 WT	Amoxicillin	Caffeine	3	H3	6.54545	0	0	0.546388888888889	1.07277777777778	1.59916666666667	2.12527777777778	2.65138888888889	3.17777777777778	3.70388888888889	4.23027777777778	4.75638888888889	5.28277777777778	5.80888888888889	6.33527777777778	6.86138888888889	7.3875	7.91388888888889	8.44027777777778	8.96666666666667	9.49277777777778	10.0188888888889	10.545	11.0713888888889	11.5975	12.1238888888889	NA	NA	NA	NA	NA	NA	NA	NA	NA	NA	NA	NA	NA	NA	NA	NA	NA	NA
CB_6	E. coli BW25113 WT	Amoxicillin	Caffeine	3	H4	5.81818	0	0	0.546388888888889	1.07277777777778	1.59916666666667	2.12527777777778	2.65138888888889	3.17777777777778	3.70388888888889	4.23027777777778	4.75638888888889	5.28277777777778	5.80888888888889	6.33527777777778	6.86138888888889	7.3875	7.91388888888889	8.44027777777778	8.96666666666667	9.49277777777778	10.0188888888889	10.545	11.0713888888889	11.5975	12.1238888888889	NA	NA	NA	NA	NA	NA	NA	NA	NA	NA	NA	NA	NA	NA	NA	NA	NA	NA
CB_6	E. coli BW25113 WT	Amoxicillin	Caffeine	3	H5	5.09091	0	0	0.546388888888889	1.07277777777778	1.59916666666667	2.12527777777778	2.65138888888889	3.17777777777778	3.70388888888889	4.23027777777778	4.75638888888889	5.28277777777778	5.80888888888889	6.33527777777778	6.86138888888889	7.3875	7.91388888888889	8.44027777777778	8.96666666666667	9.49277777777778	10.0188888888889	10.545	11.0713888888889	11.5975	12.1238888888889	NA	NA	NA	NA	NA	NA	NA	NA	NA	NA	NA	NA	NA	NA	NA	NA	NA	NA
CB_6	E. coli BW25113 WT	Amoxicillin	Caffeine	3	H6	4.36364	0	0	0.546388888888889	1.07277777777778	1.59916666666667	2.12527777777778	2.65138888888889	3.17777777777778	3.70388888888889	4.23027777777778	4.75638888888889	5.28277777777778	5.80888888888889	6.33527777777778	6.86138888888889	7.3875	7.91388888888889	8.44027777777778	8.96666666666667	9.49277777777778	10.0188888888889	10.545	11.0713888888889	11.5975	12.1238888888889	NA	NA	NA	NA	NA	NA	NA	NA	NA	NA	NA	NA	NA	NA	NA	NA	NA	NA
CB_6	E. coli BW25113 WT	Amoxicillin	Caffeine	3	H7	3.63636	0	0	0.546388888888889	1.07277777777778	1.59916666666667	2.12527777777778	2.65138888888889	3.17777777777778	3.70388888888889	4.23027777777778	4.75638888888889	5.28277777777778	5.80888888888889	6.33527777777778	6.86138888888889	7.3875	7.91388888888889	8.44027777777778	8.96666666666667	9.49277777777778	10.0188888888889	10.545	11.0713888888889	11.5975	12.1238888888889	NA	NA	NA	NA	NA	NA	NA	NA	NA	NA	NA	NA	NA	NA	NA	NA	NA	NA
CB_6	E. coli BW25113 WT	Amoxicillin	Caffeine	3	H8	2.90909	0	0	0.546388888888889	1.07277777777778	1.59916666666667	2.12527777777778	2.65138888888889	3.17777777777778	3.70388888888889	4.23027777777778	4.75638888888889	5.28277777777778	5.80888888888889	6.33527777777778	6.86138888888889	7.3875	7.91388888888889	8.44027777777778	8.96666666666667	9.49277777777778	10.0188888888889	10.545	11.0713888888889	11.5975	12.1238888888889	NA	NA	NA	NA	NA	NA	NA	NA	NA	NA	NA	NA	NA	NA	NA	NA	NA	NA
CB_6	E. coli BW25113 WT	Amoxicillin	Caffeine	3	H9	2.18182	0	0	0.546388888888889	1.07277777777778	1.59916666666667	2.12527777777778	2.65138888888889	3.17777777777778	3.70388888888889	4.23027777777778	4.75638888888889	5.28277777777778	5.80888888888889	6.33527777777778	6.86138888888889	7.3875	7.91388888888889	8.44027777777778	8.96666666666667	9.49277777777778	10.0188888888889	10.545	11.0713888888889	11.5975	12.1238888888889	NA	NA	NA	NA	NA	NA	NA	NA	NA	NA	NA	NA	NA	NA	NA	NA	NA	NA
CB_6	E. coli BW25113 WT	Amoxicillin	Caffeine	3	H10	1.45455	0	0	0.546388888888889	1.07277777777778	1.59916666666667	2.12527777777778	2.65138888888889	3.17777777777778	3.70388888888889	4.23027777777778	4.75638888888889	5.28277777777778	5.80888888888889	6.33527777777778	6.86138888888889	7.3875	7.91388888888889	8.44027777777778	8.96666666666667	9.49277777777778	10.0188888888889	10.545	11.0713888888889	11.5975	12.1238888888889	NA	NA	NA	NA	NA	NA	NA	NA	NA	NA	NA	NA	NA	NA	NA	NA	NA	NA
CB_6	E. coli BW25113 WT	Amoxicillin	Caffeine	3	H11	0.72727	0	0	0.546388888888889	1.07277777777778	1.59916666666667	2.12527777777778	2.65138888888889	3.17777777777778	3.70388888888889	4.23027777777778	4.75638888888889	5.28277777777778	5.80888888888889	6.33527777777778	6.86138888888889	7.3875	7.91388888888889	8.44027777777778	8.96666666666667	9.49277777777778	10.0188888888889	10.545	11.0713888888889	11.5975	12.1238888888889	NA	NA	NA	NA	NA	NA	NA	NA	NA	NA	NA	NA	NA	NA	NA	NA	NA	NA
CB_6	E. coli BW25113 WT	Amoxicillin	Caffeine	3	H12	0	0	0	0.546388888888889	1.07277777777778	1.59916666666667	2.12527777777778	2.65138888888889	3.17777777777778	3.70388888888889	4.23027777777778	4.75638888888889	5.28277777777778	5.80888888888889	6.33527777777778	6.86138888888889	7.3875	7.91388888888889	8.44027777777778	8.96666666666667	9.49277777777778	10.0188888888889	10.545	11.0713888888889	11.5975	12.1238888888889	NA	NA	NA	NA	NA	NA	NA	NA	NA	NA	NA	NA	NA	NA	NA	NA	NA	NA
CB_7	E. coli BW25113 DmicF	Ciprofloxacin	Caffeine	1	A1	0.025	97.1	0	0.33	0.66	0.99	1.33	1.66	1.99	2.33	2.66	2.99	3.33	3.66	3.99	4.33	4.66	4.99	5.33	5.66	5.99	6.33	6.66	6.99	7.33	7.66	7.99	8.33	8.66	8.99	9.33	9.66	9.99	10.33	10.66	10.99	11.33	11.66	11.99	12.33	12.66	12.99	13.33	13.66
CB_7	E. coli BW25113 DmicF	Ciprofloxacin	Caffeine	1	A2	0.02273	97.1	0	0.33	0.66	0.99	1.33	1.66	1.99	2.33	2.66	2.99	3.33	3.66	3.99	4.33	4.66	4.99	5.33	5.66	5.99	6.33	6.66	6.99	7.33	7.66	7.99	8.33	8.66	8.99	9.33	9.66	9.99	10.33	10.66	10.99	11.33	11.66	11.99	12.33	12.66	12.99	13.33	13.66
CB_7	E. coli BW25113 DmicF	Ciprofloxacin	Caffeine	1	A3	0.02045	97.1	0	0.33	0.66	0.99	1.33	1.66	1.99	2.33	2.66	2.99	3.33	3.66	3.99	4.33	4.66	4.99	5.33	5.66	5.99	6.33	6.66	6.99	7.33	7.66	7.99	8.33	8.66	8.99	9.33	9.66	9.99	10.33	10.66	10.99	11.33	11.66	11.99	12.33	12.66	12.99	13.33	13.66
CB_7	E. coli BW25113 DmicF	Ciprofloxacin	Caffeine	1	A4	0.01818	97.1	0	0.33	0.66	0.99	1.33	1.66	1.99	2.33	2.66	2.99	3.33	3.66	3.99	4.33	4.66	4.99	5.33	5.66	5.99	6.33	6.66	6.99	7.33	7.66	7.99	8.33	8.66	8.99	9.33	9.66	9.99	10.33	10.66	10.99	11.33	11.66	11.99	12.33	12.66	12.99	13.33	13.66
CB_7	E. coli BW25113 DmicF	Ciprofloxacin	Caffeine	1	A5	0.01591	97.1	0	0.33	0.66	0.99	1.33	1.66	1.99	2.33	2.66	2.99	3.33	3.66	3.99	4.33	4.66	4.99	5.33	5.66	5.99	6.33	6.66	6.99	7.33	7.66	7.99	8.33	8.66	8.99	9.33	9.66	9.99	10.33	10.66	10.99	11.33	11.66	11.99	12.33	12.66	12.99	13.33	13.66
CB_7	E. coli BW25113 DmicF	Ciprofloxacin	Caffeine	1	A6	0.01364	97.1	0	0.33	0.66	0.99	1.33	1.66	1.99	2.33	2.66	2.99	3.33	3.66	3.99	4.33	4.66	4.99	5.33	5.66	5.99	6.33	6.66	6.99	7.33	7.66	7.99	8.33	8.66	8.99	9.33	9.66	9.99	10.33	10.66	10.99	11.33	11.66	11.99	12.33	12.66	12.99	13.33	13.66
CB_7	E. coli BW25113 DmicF	Ciprofloxacin	Caffeine	1	A7	0.01136	97.1	0	0.33	0.66	0.99	1.33	1.66	1.99	2.33	2.66	2.99	3.33	3.66	3.99	4.33	4.66	4.99	5.33	5.66	5.99	6.33	6.66	6.99	7.33	7.66	7.99	8.33	8.66	8.99	9.33	9.66	9.99	10.33	10.66	10.99	11.33	11.66	11.99	12.33	12.66	12.99	13.33	13.66
CB_7	E. coli BW25113 DmicF	Ciprofloxacin	Caffeine	1	A8	0.00909	97.1	0	0.33	0.66	0.99	1.33	1.66	1.99	2.33	2.66	2.99	3.33	3.66	3.99	4.33	4.66	4.99	5.33	5.66	5.99	6.33	6.66	6.99	7.33	7.66	7.99	8.33	8.66	8.99	9.33	9.66	9.99	10.33	10.66	10.99	11.33	11.66	11.99	12.33	12.66	12.99	13.33	13.66
CB_7	E. coli BW25113 DmicF	Ciprofloxacin	Caffeine	1	A9	0.00682	97.1	0	0.33	0.66	0.99	1.33	1.66	1.99	2.33	2.66	2.99	3.33	3.66	3.99	4.33	4.66	4.99	5.33	5.66	5.99	6.33	6.66	6.99	7.33	7.66	7.99	8.33	8.66	8.99	9.33	9.66	9.99	10.33	10.66	10.99	11.33	11.66	11.99	12.33	12.66	12.99	13.33	13.66
CB_7	E. coli BW25113 DmicF	Ciprofloxacin	Caffeine	1	A10	0.00455	97.1	0	0.33	0.66	0.99	1.33	1.66	1.99	2.33	2.66	2.99	3.33	3.66	3.99	4.33	4.66	4.99	5.33	5.66	5.99	6.33	6.66	6.99	7.33	7.66	7.99	8.33	8.66	8.99	9.33	9.66	9.99	10.33	10.66	10.99	11.33	11.66	11.99	12.33	12.66	12.99	13.33	13.66
CB_7	E. coli BW25113 DmicF	Ciprofloxacin	Caffeine	1	A11	0.00227	97.1	0	0.33	0.66	0.99	1.33	1.66	1.99	2.33	2.66	2.99	3.33	3.66	3.99	4.33	4.66	4.99	5.33	5.66	5.99	6.33	6.66	6.99	7.33	7.66	7.99	8.33	8.66	8.99	9.33	9.66	9.99	10.33	10.66	10.99	11.33	11.66	11.99	12.33	12.66	12.99	13.33	13.66
CB_7	E. coli BW25113 DmicF	Ciprofloxacin	Caffeine	1	A12	0	97.1	0	0.33	0.66	0.99	1.33	1.66	1.99	2.33	2.66	2.99	3.33	3.66	3.99	4.33	4.66	4.99	5.33	5.66	5.99	6.33	6.66	6.99	7.33	7.66	7.99	8.33	8.66	8.99	9.33	9.66	9.99	10.33	10.66	10.99	11.33	11.66	11.99	12.33	12.66	12.99	13.33	13.66
CB_7	E. coli BW25113 DmicF	Ciprofloxacin	Caffeine	1	B1	0.025	83.22857	0	0.33	0.66	0.99	1.33	1.66	1.99	2.33	2.66	2.99	3.33	3.66	3.99	4.33	4.66	4.99	5.33	5.66	5.99	6.33	6.66	6.99	7.33	7.66	7.99	8.33	8.66	8.99	9.33	9.66	9.99	10.33	10.66	10.99	11.33	11.66	11.99	12.33	12.66	12.99	13.33	13.66
CB_7	E. coli BW25113 DmicF	Ciprofloxacin	Caffeine	1	B2	0.02273	83.22857	0	0.33	0.66	0.99	1.33	1.66	1.99	2.33	2.66	2.99	3.33	3.66	3.99	4.33	4.66	4.99	5.33	5.66	5.99	6.33	6.66	6.99	7.33	7.66	7.99	8.33	8.66	8.99	9.33	9.66	9.99	10.33	10.66	10.99	11.33	11.66	11.99	12.33	12.66	12.99	13.33	13.66
CB_7	E. coli BW25113 DmicF	Ciprofloxacin	Caffeine	1	B3	0.02045	83.22857	0	0.33	0.66	0.99	1.33	1.66	1.99	2.33	2.66	2.99	3.33	3.66	3.99	4.33	4.66	4.99	5.33	5.66	5.99	6.33	6.66	6.99	7.33	7.66	7.99	8.33	8.66	8.99	9.33	9.66	9.99	10.33	10.66	10.99	11.33	11.66	11.99	12.33	12.66	12.99	13.33	13.66
CB_7	E. coli BW25113 DmicF	Ciprofloxacin	Caffeine	1	B4	0.01818	83.22857	0	0.33	0.66	0.99	1.33	1.66	1.99	2.33	2.66	2.99	3.33	3.66	3.99	4.33	4.66	4.99	5.33	5.66	5.99	6.33	6.66	6.99	7.33	7.66	7.99	8.33	8.66	8.99	9.33	9.66	9.99	10.33	10.66	10.99	11.33	11.66	11.99	12.33	12.66	12.99	13.33	13.66
CB_7	E. coli BW25113 DmicF	Ciprofloxacin	Caffeine	1	B5	0.01591	83.22857	0	0.33	0.66	0.99	1.33	1.66	1.99	2.33	2.66	2.99	3.33	3.66	3.99	4.33	4.66	4.99	5.33	5.66	5.99	6.33	6.66	6.99	7.33	7.66	7.99	8.33	8.66	8.99	9.33	9.66	9.99	10.33	10.66	10.99	11.33	11.66	11.99	12.33	12.66	12.99	13.33	13.66
CB_7	E. coli BW25113 DmicF	Ciprofloxacin	Caffeine	1	B6	0.01364	83.22857	0	0.33	0.66	0.99	1.33	1.66	1.99	2.33	2.66	2.99	3.33	3.66	3.99	4.33	4.66	4.99	5.33	5.66	5.99	6.33	6.66	6.99	7.33	7.66	7.99	8.33	8.66	8.99	9.33	9.66	9.99	10.33	10.66	10.99	11.33	11.66	11.99	12.33	12.66	12.99	13.33	13.66
CB_7	E. coli BW25113 DmicF	Ciprofloxacin	Caffeine	1	B7	0.01136	83.22857	0	0.33	0.66	0.99	1.33	1.66	1.99	2.33	2.66	2.99	3.33	3.66	3.99	4.33	4.66	4.99	5.33	5.66	5.99	6.33	6.66	6.99	7.33	7.66	7.99	8.33	8.66	8.99	9.33	9.66	9.99	10.33	10.66	10.99	11.33	11.66	11.99	12.33	12.66	12.99	13.33	13.66
CB_7	E. coli BW25113 DmicF	Ciprofloxacin	Caffeine	1	B8	0.00909	83.22857	0	0.33	0.66	0.99	1.33	1.66	1.99	2.33	2.66	2.99	3.33	3.66	3.99	4.33	4.66	4.99	5.33	5.66	5.99	6.33	6.66	6.99	7.33	7.66	7.99	8.33	8.66	8.99	9.33	9.66	9.99	10.33	10.66	10.99	11.33	11.66	11.99	12.33	12.66	12.99	13.33	13.66
CB_7	E. coli BW25113 DmicF	Ciprofloxacin	Caffeine	1	B9	0.00682	83.22857	0	0.33	0.66	0.99	1.33	1.66	1.99	2.33	2.66	2.99	3.33	3.66	3.99	4.33	4.66	4.99	5.33	5.66	5.99	6.33	6.66	6.99	7.33	7.66	7.99	8.33	8.66	8.99	9.33	9.66	9.99	10.33	10.66	10.99	11.33	11.66	11.99	12.33	12.66	12.99	13.33	13.66
CB_7	E. coli BW25113 DmicF	Ciprofloxacin	Caffeine	1	B10	0.00455	83.22857	0	0.33	0.66	0.99	1.33	1.66	1.99	2.33	2.66	2.99	3.33	3.66	3.99	4.33	4.66	4.99	5.33	5.66	5.99	6.33	6.66	6.99	7.33	7.66	7.99	8.33	8.66	8.99	9.33	9.66	9.99	10.33	10.66	10.99	11.33	11.66	11.99	12.33	12.66	12.99	13.33	13.66
CB_7	E. coli BW25113 DmicF	Ciprofloxacin	Caffeine	1	B11	0.00227	83.22857	0	0.33	0.66	0.99	1.33	1.66	1.99	2.33	2.66	2.99	3.33	3.66	3.99	4.33	4.66	4.99	5.33	5.66	5.99	6.33	6.66	6.99	7.33	7.66	7.99	8.33	8.66	8.99	9.33	9.66	9.99	10.33	10.66	10.99	11.33	11.66	11.99	12.33	12.66	12.99	13.33	13.66
CB_7	E. coli BW25113 DmicF	Ciprofloxacin	Caffeine	1	B12	0	83.22857	0	0.33	0.66	0.99	1.33	1.66	1.99	2.33	2.66	2.99	3.33	3.66	3.99	4.33	4.66	4.99	5.33	5.66	5.99	6.33	6.66	6.99	7.33	7.66	7.99	8.33	8.66	8.99	9.33	9.66	9.99	10.33	10.66	10.99	11.33	11.66	11.99	12.33	12.66	12.99	13.33	13.66
CB_7	E. coli BW25113 DmicF	Ciprofloxacin	Caffeine	1	C1	0.025	69.35714	0	0.33	0.66	0.99	1.33	1.66	1.99	2.33	2.66	2.99	3.33	3.66	3.99	4.33	4.66	4.99	5.33	5.66	5.99	6.33	6.66	6.99	7.33	7.66	7.99	8.33	8.66	8.99	9.33	9.66	9.99	10.33	10.66	10.99	11.33	11.66	11.99	12.33	12.66	12.99	13.33	13.66
CB_7	E. coli BW25113 DmicF	Ciprofloxacin	Caffeine	1	C2	0.02273	69.35714	0	0.33	0.66	0.99	1.33	1.66	1.99	2.33	2.66	2.99	3.33	3.66	3.99	4.33	4.66	4.99	5.33	5.66	5.99	6.33	6.66	6.99	7.33	7.66	7.99	8.33	8.66	8.99	9.33	9.66	9.99	10.33	10.66	10.99	11.33	11.66	11.99	12.33	12.66	12.99	13.33	13.66
CB_7	E. coli BW25113 DmicF	Ciprofloxacin	Caffeine	1	C3	0.02045	69.35714	0	0.33	0.66	0.99	1.33	1.66	1.99	2.33	2.66	2.99	3.33	3.66	3.99	4.33	4.66	4.99	5.33	5.66	5.99	6.33	6.66	6.99	7.33	7.66	7.99	8.33	8.66	8.99	9.33	9.66	9.99	10.33	10.66	10.99	11.33	11.66	11.99	12.33	12.66	12.99	13.33	13.66
CB_7	E. coli BW25113 DmicF	Ciprofloxacin	Caffeine	1	C4	0.01818	69.35714	0	0.33	0.66	0.99	1.33	1.66	1.99	2.33	2.66	2.99	3.33	3.66	3.99	4.33	4.66	4.99	5.33	5.66	5.99	6.33	6.66	6.99	7.33	7.66	7.99	8.33	8.66	8.99	9.33	9.66	9.99	10.33	10.66	10.99	11.33	11.66	11.99	12.33	12.66	12.99	13.33	13.66
CB_7	E. coli BW25113 DmicF	Ciprofloxacin	Caffeine	1	C5	0.01591	69.35714	0	0.33	0.66	0.99	1.33	1.66	1.99	2.33	2.66	2.99	3.33	3.66	3.99	4.33	4.66	4.99	5.33	5.66	5.99	6.33	6.66	6.99	7.33	7.66	7.99	8.33	8.66	8.99	9.33	9.66	9.99	10.33	10.66	10.99	11.33	11.66	11.99	12.33	12.66	12.99	13.33	13.66
CB_7	E. coli BW25113 DmicF	Ciprofloxacin	Caffeine	1	C6	0.01364	69.35714	0	0.33	0.66	0.99	1.33	1.66	1.99	2.33	2.66	2.99	3.33	3.66	3.99	4.33	4.66	4.99	5.33	5.66	5.99	6.33	6.66	6.99	7.33	7.66	7.99	8.33	8.66	8.99	9.33	9.66	9.99	10.33	10.66	10.99	11.33	11.66	11.99	12.33	12.66	12.99	13.33	13.66
CB_7	E. coli BW25113 DmicF	Ciprofloxacin	Caffeine	1	C7	0.01136	69.35714	0	0.33	0.66	0.99	1.33	1.66	1.99	2.33	2.66	2.99	3.33	3.66	3.99	4.33	4.66	4.99	5.33	5.66	5.99	6.33	6.66	6.99	7.33	7.66	7.99	8.33	8.66	8.99	9.33	9.66	9.99	10.33	10.66	10.99	11.33	11.66	11.99	12.33	12.66	12.99	13.33	13.66
CB_7	E. coli BW25113 DmicF	Ciprofloxacin	Caffeine	1	C8	0.00909	69.35714	0	0.33	0.66	0.99	1.33	1.66	1.99	2.33	2.66	2.99	3.33	3.66	3.99	4.33	4.66	4.99	5.33	5.66	5.99	6.33	6.66	6.99	7.33	7.66	7.99	8.33	8.66	8.99	9.33	9.66	9.99	10.33	10.66	10.99	11.33	11.66	11.99	12.33	12.66	12.99	13.33	13.66
CB_7	E. coli BW25113 DmicF	Ciprofloxacin	Caffeine	1	C9	0.00682	69.35714	0	0.33	0.66	0.99	1.33	1.66	1.99	2.33	2.66	2.99	3.33	3.66	3.99	4.33	4.66	4.99	5.33	5.66	5.99	6.33	6.66	6.99	7.33	7.66	7.99	8.33	8.66	8.99	9.33	9.66	9.99	10.33	10.66	10.99	11.33	11.66	11.99	12.33	12.66	12.99	13.33	13.66
CB_7	E. coli BW25113 DmicF	Ciprofloxacin	Caffeine	1	C10	0.00455	69.35714	0	0.33	0.66	0.99	1.33	1.66	1.99	2.33	2.66	2.99	3.33	3.66	3.99	4.33	4.66	4.99	5.33	5.66	5.99	6.33	6.66	6.99	7.33	7.66	7.99	8.33	8.66	8.99	9.33	9.66	9.99	10.33	10.66	10.99	11.33	11.66	11.99	12.33	12.66	12.99	13.33	13.66
CB_7	E. coli BW25113 DmicF	Ciprofloxacin	Caffeine	1	C11	0.00227	69.35714	0	0.33	0.66	0.99	1.33	1.66	1.99	2.33	2.66	2.99	3.33	3.66	3.99	4.33	4.66	4.99	5.33	5.66	5.99	6.33	6.66	6.99	7.33	7.66	7.99	8.33	8.66	8.99	9.33	9.66	9.99	10.33	10.66	10.99	11.33	11.66	11.99	12.33	12.66	12.99	13.33	13.66
CB_7	E. coli BW25113 DmicF	Ciprofloxacin	Caffeine	1	C12	0	69.35714	0	0.33	0.66	0.99	1.33	1.66	1.99	2.33	2.66	2.99	3.33	3.66	3.99	4.33	4.66	4.99	5.33	5.66	5.99	6.33	6.66	6.99	7.33	7.66	7.99	8.33	8.66	8.99	9.33	9.66	9.99	10.33	10.66	10.99	11.33	11.66	11.99	12.33	12.66	12.99	13.33	13.66
CB_7	E. coli BW25113 DmicF	Ciprofloxacin	Caffeine	1	D1	0.025	55.48571	0	0.33	0.66	0.99	1.33	1.66	1.99	2.33	2.66	2.99	3.33	3.66	3.99	4.33	4.66	4.99	5.33	5.66	5.99	6.33	6.66	6.99	7.33	7.66	7.99	8.33	8.66	8.99	9.33	9.66	9.99	10.33	10.66	10.99	11.33	11.66	11.99	12.33	12.66	12.99	13.33	13.66
CB_7	E. coli BW25113 DmicF	Ciprofloxacin	Caffeine	1	D2	0.02273	55.48571	0	0.33	0.66	0.99	1.33	1.66	1.99	2.33	2.66	2.99	3.33	3.66	3.99	4.33	4.66	4.99	5.33	5.66	5.99	6.33	6.66	6.99	7.33	7.66	7.99	8.33	8.66	8.99	9.33	9.66	9.99	10.33	10.66	10.99	11.33	11.66	11.99	12.33	12.66	12.99	13.33	13.66
CB_7	E. coli BW25113 DmicF	Ciprofloxacin	Caffeine	1	D3	0.02045	55.48571	0	0.33	0.66	0.99	1.33	1.66	1.99	2.33	2.66	2.99	3.33	3.66	3.99	4.33	4.66	4.99	5.33	5.66	5.99	6.33	6.66	6.99	7.33	7.66	7.99	8.33	8.66	8.99	9.33	9.66	9.99	10.33	10.66	10.99	11.33	11.66	11.99	12.33	12.66	12.99	13.33	13.66
CB_7	E. coli BW25113 DmicF	Ciprofloxacin	Caffeine	1	D4	0.01818	55.48571	0	0.33	0.66	0.99	1.33	1.66	1.99	2.33	2.66	2.99	3.33	3.66	3.99	4.33	4.66	4.99	5.33	5.66	5.99	6.33	6.66	6.99	7.33	7.66	7.99	8.33	8.66	8.99	9.33	9.66	9.99	10.33	10.66	10.99	11.33	11.66	11.99	12.33	12.66	12.99	13.33	13.66
CB_7	E. coli BW25113 DmicF	Ciprofloxacin	Caffeine	1	D5	0.01591	55.48571	0	0.33	0.66	0.99	1.33	1.66	1.99	2.33	2.66	2.99	3.33	3.66	3.99	4.33	4.66	4.99	5.33	5.66	5.99	6.33	6.66	6.99	7.33	7.66	7.99	8.33	8.66	8.99	9.33	9.66	9.99	10.33	10.66	10.99	11.33	11.66	11.99	12.33	12.66	12.99	13.33	13.66
CB_7	E. coli BW25113 DmicF	Ciprofloxacin	Caffeine	1	D6	0.01364	55.48571	0	0.33	0.66	0.99	1.33	1.66	1.99	2.33	2.66	2.99	3.33	3.66	3.99	4.33	4.66	4.99	5.33	5.66	5.99	6.33	6.66	6.99	7.33	7.66	7.99	8.33	8.66	8.99	9.33	9.66	9.99	10.33	10.66	10.99	11.33	11.66	11.99	12.33	12.66	12.99	13.33	13.66
CB_7	E. coli BW25113 DmicF	Ciprofloxacin	Caffeine	1	D7	0.01136	55.48571	0	0.33	0.66	0.99	1.33	1.66	1.99	2.33	2.66	2.99	3.33	3.66	3.99	4.33	4.66	4.99	5.33	5.66	5.99	6.33	6.66	6.99	7.33	7.66	7.99	8.33	8.66	8.99	9.33	9.66	9.99	10.33	10.66	10.99	11.33	11.66	11.99	12.33	12.66	12.99	13.33	13.66
CB_7	E. coli BW25113 DmicF	Ciprofloxacin	Caffeine	1	D8	0.00909	55.48571	0	0.33	0.66	0.99	1.33	1.66	1.99	2.33	2.66	2.99	3.33	3.66	3.99	4.33	4.66	4.99	5.33	5.66	5.99	6.33	6.66	6.99	7.33	7.66	7.99	8.33	8.66	8.99	9.33	9.66	9.99	10.33	10.66	10.99	11.33	11.66	11.99	12.33	12.66	12.99	13.33	13.66
CB_7	E. coli BW25113 DmicF	Ciprofloxacin	Caffeine	1	D9	0.00682	55.48571	0	0.33	0.66	0.99	1.33	1.66	1.99	2.33	2.66	2.99	3.33	3.66	3.99	4.33	4.66	4.99	5.33	5.66	5.99	6.33	6.66	6.99	7.33	7.66	7.99	8.33	8.66	8.99	9.33	9.66	9.99	10.33	10.66	10.99	11.33	11.66	11.99	12.33	12.66	12.99	13.33	13.66
CB_7	E. coli BW25113 DmicF	Ciprofloxacin	Caffeine	1	D10	0.00455	55.48571	0	0.33	0.66	0.99	1.33	1.66	1.99	2.33	2.66	2.99	3.33	3.66	3.99	4.33	4.66	4.99	5.33	5.66	5.99	6.33	6.66	6.99	7.33	7.66	7.99	8.33	8.66	8.99	9.33	9.66	9.99	10.33	10.66	10.99	11.33	11.66	11.99	12.33	12.66	12.99	13.33	13.66
CB_7	E. coli BW25113 DmicF	Ciprofloxacin	Caffeine	1	D11	0.00227	55.48571	0	0.33	0.66	0.99	1.33	1.66	1.99	2.33	2.66	2.99	3.33	3.66	3.99	4.33	4.66	4.99	5.33	5.66	5.99	6.33	6.66	6.99	7.33	7.66	7.99	8.33	8.66	8.99	9.33	9.66	9.99	10.33	10.66	10.99	11.33	11.66	11.99	12.33	12.66	12.99	13.33	13.66
CB_7	E. coli BW25113 DmicF	Ciprofloxacin	Caffeine	1	D12	0	55.48571	0	0.33	0.66	0.99	1.33	1.66	1.99	2.33	2.66	2.99	3.33	3.66	3.99	4.33	4.66	4.99	5.33	5.66	5.99	6.33	6.66	6.99	7.33	7.66	7.99	8.33	8.66	8.99	9.33	9.66	9.99	10.33	10.66	10.99	11.33	11.66	11.99	12.33	12.66	12.99	13.33	13.66
CB_7	E. coli BW25113 DmicF	Ciprofloxacin	Caffeine	1	E1	0.025	41.61429	0	0.33	0.66	0.99	1.33	1.66	1.99	2.33	2.66	2.99	3.33	3.66	3.99	4.33	4.66	4.99	5.33	5.66	5.99	6.33	6.66	6.99	7.33	7.66	7.99	8.33	8.66	8.99	9.33	9.66	9.99	10.33	10.66	10.99	11.33	11.66	11.99	12.33	12.66	12.99	13.33	13.66
CB_7	E. coli BW25113 DmicF	Ciprofloxacin	Caffeine	1	E2	0.02273	41.61429	0	0.33	0.66	0.99	1.33	1.66	1.99	2.33	2.66	2.99	3.33	3.66	3.99	4.33	4.66	4.99	5.33	5.66	5.99	6.33	6.66	6.99	7.33	7.66	7.99	8.33	8.66	8.99	9.33	9.66	9.99	10.33	10.66	10.99	11.33	11.66	11.99	12.33	12.66	12.99	13.33	13.66
CB_7	E. coli BW25113 DmicF	Ciprofloxacin	Caffeine	1	E3	0.02045	41.61429	0	0.33	0.66	0.99	1.33	1.66	1.99	2.33	2.66	2.99	3.33	3.66	3.99	4.33	4.66	4.99	5.33	5.66	5.99	6.33	6.66	6.99	7.33	7.66	7.99	8.33	8.66	8.99	9.33	9.66	9.99	10.33	10.66	10.99	11.33	11.66	11.99	12.33	12.66	12.99	13.33	13.66
CB_7	E. coli BW25113 DmicF	Ciprofloxacin	Caffeine	1	E4	0.01818	41.61429	0	0.33	0.66	0.99	1.33	1.66	1.99	2.33	2.66	2.99	3.33	3.66	3.99	4.33	4.66	4.99	5.33	5.66	5.99	6.33	6.66	6.99	7.33	7.66	7.99	8.33	8.66	8.99	9.33	9.66	9.99	10.33	10.66	10.99	11.33	11.66	11.99	12.33	12.66	12.99	13.33	13.66
CB_7	E. coli BW25113 DmicF	Ciprofloxacin	Caffeine	1	E5	0.01591	41.61429	0	0.33	0.66	0.99	1.33	1.66	1.99	2.33	2.66	2.99	3.33	3.66	3.99	4.33	4.66	4.99	5.33	5.66	5.99	6.33	6.66	6.99	7.33	7.66	7.99	8.33	8.66	8.99	9.33	9.66	9.99	10.33	10.66	10.99	11.33	11.66	11.99	12.33	12.66	12.99	13.33	13.66
CB_7	E. coli BW25113 DmicF	Ciprofloxacin	Caffeine	1	E6	0.01364	41.61429	0	0.33	0.66	0.99	1.33	1.66	1.99	2.33	2.66	2.99	3.33	3.66	3.99	4.33	4.66	4.99	5.33	5.66	5.99	6.33	6.66	6.99	7.33	7.66	7.99	8.33	8.66	8.99	9.33	9.66	9.99	10.33	10.66	10.99	11.33	11.66	11.99	12.33	12.66	12.99	13.33	13.66
CB_7	E. coli BW25113 DmicF	Ciprofloxacin	Caffeine	1	E7	0.01136	41.61429	0	0.33	0.66	0.99	1.33	1.66	1.99	2.33	2.66	2.99	3.33	3.66	3.99	4.33	4.66	4.99	5.33	5.66	5.99	6.33	6.66	6.99	7.33	7.66	7.99	8.33	8.66	8.99	9.33	9.66	9.99	10.33	10.66	10.99	11.33	11.66	11.99	12.33	12.66	12.99	13.33	13.66
CB_7	E. coli BW25113 DmicF	Ciprofloxacin	Caffeine	1	E8	0.00909	41.61429	0	0.33	0.66	0.99	1.33	1.66	1.99	2.33	2.66	2.99	3.33	3.66	3.99	4.33	4.66	4.99	5.33	5.66	5.99	6.33	6.66	6.99	7.33	7.66	7.99	8.33	8.66	8.99	9.33	9.66	9.99	10.33	10.66	10.99	11.33	11.66	11.99	12.33	12.66	12.99	13.33	13.66
CB_7	E. coli BW25113 DmicF	Ciprofloxacin	Caffeine	1	E9	0.00682	41.61429	0	0.33	0.66	0.99	1.33	1.66	1.99	2.33	2.66	2.99	3.33	3.66	3.99	4.33	4.66	4.99	5.33	5.66	5.99	6.33	6.66	6.99	7.33	7.66	7.99	8.33	8.66	8.99	9.33	9.66	9.99	10.33	10.66	10.99	11.33	11.66	11.99	12.33	12.66	12.99	13.33	13.66
CB_7	E. coli BW25113 DmicF	Ciprofloxacin	Caffeine	1	E10	0.00455	41.61429	0	0.33	0.66	0.99	1.33	1.66	1.99	2.33	2.66	2.99	3.33	3.66	3.99	4.33	4.66	4.99	5.33	5.66	5.99	6.33	6.66	6.99	7.33	7.66	7.99	8.33	8.66	8.99	9.33	9.66	9.99	10.33	10.66	10.99	11.33	11.66	11.99	12.33	12.66	12.99	13.33	13.66
CB_7	E. coli BW25113 DmicF	Ciprofloxacin	Caffeine	1	E11	0.00227	41.61429	0	0.33	0.66	0.99	1.33	1.66	1.99	2.33	2.66	2.99	3.33	3.66	3.99	4.33	4.66	4.99	5.33	5.66	5.99	6.33	6.66	6.99	7.33	7.66	7.99	8.33	8.66	8.99	9.33	9.66	9.99	10.33	10.66	10.99	11.33	11.66	11.99	12.33	12.66	12.99	13.33	13.66
CB_7	E. coli BW25113 DmicF	Ciprofloxacin	Caffeine	1	E12	0	41.61429	0	0.33	0.66	0.99	1.33	1.66	1.99	2.33	2.66	2.99	3.33	3.66	3.99	4.33	4.66	4.99	5.33	5.66	5.99	6.33	6.66	6.99	7.33	7.66	7.99	8.33	8.66	8.99	9.33	9.66	9.99	10.33	10.66	10.99	11.33	11.66	11.99	12.33	12.66	12.99	13.33	13.66
CB_7	E. coli BW25113 DmicF	Ciprofloxacin	Caffeine	1	F1	0.025	27.74286	0	0.33	0.66	0.99	1.33	1.66	1.99	2.33	2.66	2.99	3.33	3.66	3.99	4.33	4.66	4.99	5.33	5.66	5.99	6.33	6.66	6.99	7.33	7.66	7.99	8.33	8.66	8.99	9.33	9.66	9.99	10.33	10.66	10.99	11.33	11.66	11.99	12.33	12.66	12.99	13.33	13.66
CB_7	E. coli BW25113 DmicF	Ciprofloxacin	Caffeine	1	F2	0.02273	27.74286	0	0.33	0.66	0.99	1.33	1.66	1.99	2.33	2.66	2.99	3.33	3.66	3.99	4.33	4.66	4.99	5.33	5.66	5.99	6.33	6.66	6.99	7.33	7.66	7.99	8.33	8.66	8.99	9.33	9.66	9.99	10.33	10.66	10.99	11.33	11.66	11.99	12.33	12.66	12.99	13.33	13.66
CB_7	E. coli BW25113 DmicF	Ciprofloxacin	Caffeine	1	F3	0.02045	27.74286	0	0.33	0.66	0.99	1.33	1.66	1.99	2.33	2.66	2.99	3.33	3.66	3.99	4.33	4.66	4.99	5.33	5.66	5.99	6.33	6.66	6.99	7.33	7.66	7.99	8.33	8.66	8.99	9.33	9.66	9.99	10.33	10.66	10.99	11.33	11.66	11.99	12.33	12.66	12.99	13.33	13.66
CB_7	E. coli BW25113 DmicF	Ciprofloxacin	Caffeine	1	F4	0.01818	27.74286	0	0.33	0.66	0.99	1.33	1.66	1.99	2.33	2.66	2.99	3.33	3.66	3.99	4.33	4.66	4.99	5.33	5.66	5.99	6.33	6.66	6.99	7.33	7.66	7.99	8.33	8.66	8.99	9.33	9.66	9.99	10.33	10.66	10.99	11.33	11.66	11.99	12.33	12.66	12.99	13.33	13.66
CB_7	E. coli BW25113 DmicF	Ciprofloxacin	Caffeine	1	F5	0.01591	27.74286	0	0.33	0.66	0.99	1.33	1.66	1.99	2.33	2.66	2.99	3.33	3.66	3.99	4.33	4.66	4.99	5.33	5.66	5.99	6.33	6.66	6.99	7.33	7.66	7.99	8.33	8.66	8.99	9.33	9.66	9.99	10.33	10.66	10.99	11.33	11.66	11.99	12.33	12.66	12.99	13.33	13.66
CB_7	E. coli BW25113 DmicF	Ciprofloxacin	Caffeine	1	F6	0.01364	27.74286	0	0.33	0.66	0.99	1.33	1.66	1.99	2.33	2.66	2.99	3.33	3.66	3.99	4.33	4.66	4.99	5.33	5.66	5.99	6.33	6.66	6.99	7.33	7.66	7.99	8.33	8.66	8.99	9.33	9.66	9.99	10.33	10.66	10.99	11.33	11.66	11.99	12.33	12.66	12.99	13.33	13.66
CB_7	E. coli BW25113 DmicF	Ciprofloxacin	Caffeine	1	F7	0.01136	27.74286	0	0.33	0.66	0.99	1.33	1.66	1.99	2.33	2.66	2.99	3.33	3.66	3.99	4.33	4.66	4.99	5.33	5.66	5.99	6.33	6.66	6.99	7.33	7.66	7.99	8.33	8.66	8.99	9.33	9.66	9.99	10.33	10.66	10.99	11.33	11.66	11.99	12.33	12.66	12.99	13.33	13.66
CB_7	E. coli BW25113 DmicF	Ciprofloxacin	Caffeine	1	F8	0.00909	27.74286	0	0.33	0.66	0.99	1.33	1.66	1.99	2.33	2.66	2.99	3.33	3.66	3.99	4.33	4.66	4.99	5.33	5.66	5.99	6.33	6.66	6.99	7.33	7.66	7.99	8.33	8.66	8.99	9.33	9.66	9.99	10.33	10.66	10.99	11.33	11.66	11.99	12.33	12.66	12.99	13.33	13.66
CB_7	E. coli BW25113 DmicF	Ciprofloxacin	Caffeine	1	F9	0.00682	27.74286	0	0.33	0.66	0.99	1.33	1.66	1.99	2.33	2.66	2.99	3.33	3.66	3.99	4.33	4.66	4.99	5.33	5.66	5.99	6.33	6.66	6.99	7.33	7.66	7.99	8.33	8.66	8.99	9.33	9.66	9.99	10.33	10.66	10.99	11.33	11.66	11.99	12.33	12.66	12.99	13.33	13.66
CB_7	E. coli BW25113 DmicF	Ciprofloxacin	Caffeine	1	F10	0.00455	27.74286	0	0.33	0.66	0.99	1.33	1.66	1.99	2.33	2.66	2.99	3.33	3.66	3.99	4.33	4.66	4.99	5.33	5.66	5.99	6.33	6.66	6.99	7.33	7.66	7.99	8.33	8.66	8.99	9.33	9.66	9.99	10.33	10.66	10.99	11.33	11.66	11.99	12.33	12.66	12.99	13.33	13.66
CB_7	E. coli BW25113 DmicF	Ciprofloxacin	Caffeine	1	F11	0.00227	27.74286	0	0.33	0.66	0.99	1.33	1.66	1.99	2.33	2.66	2.99	3.33	3.66	3.99	4.33	4.66	4.99	5.33	5.66	5.99	6.33	6.66	6.99	7.33	7.66	7.99	8.33	8.66	8.99	9.33	9.66	9.99	10.33	10.66	10.99	11.33	11.66	11.99	12.33	12.66	12.99	13.33	13.66
CB_7	E. coli BW25113 DmicF	Ciprofloxacin	Caffeine	1	F12	0	27.74286	0	0.33	0.66	0.99	1.33	1.66	1.99	2.33	2.66	2.99	3.33	3.66	3.99	4.33	4.66	4.99	5.33	5.66	5.99	6.33	6.66	6.99	7.33	7.66	7.99	8.33	8.66	8.99	9.33	9.66	9.99	10.33	10.66	10.99	11.33	11.66	11.99	12.33	12.66	12.99	13.33	13.66
CB_7	E. coli BW25113 DmicF	Ciprofloxacin	Caffeine	1	G1	0.025	13.87143	0	0.33	0.66	0.99	1.33	1.66	1.99	2.33	2.66	2.99	3.33	3.66	3.99	4.33	4.66	4.99	5.33	5.66	5.99	6.33	6.66	6.99	7.33	7.66	7.99	8.33	8.66	8.99	9.33	9.66	9.99	10.33	10.66	10.99	11.33	11.66	11.99	12.33	12.66	12.99	13.33	13.66
CB_7	E. coli BW25113 DmicF	Ciprofloxacin	Caffeine	1	G2	0.02273	13.87143	0	0.33	0.66	0.99	1.33	1.66	1.99	2.33	2.66	2.99	3.33	3.66	3.99	4.33	4.66	4.99	5.33	5.66	5.99	6.33	6.66	6.99	7.33	7.66	7.99	8.33	8.66	8.99	9.33	9.66	9.99	10.33	10.66	10.99	11.33	11.66	11.99	12.33	12.66	12.99	13.33	13.66
CB_7	E. coli BW25113 DmicF	Ciprofloxacin	Caffeine	1	G3	0.02045	13.87143	0	0.33	0.66	0.99	1.33	1.66	1.99	2.33	2.66	2.99	3.33	3.66	3.99	4.33	4.66	4.99	5.33	5.66	5.99	6.33	6.66	6.99	7.33	7.66	7.99	8.33	8.66	8.99	9.33	9.66	9.99	10.33	10.66	10.99	11.33	11.66	11.99	12.33	12.66	12.99	13.33	13.66
CB_7	E. coli BW25113 DmicF	Ciprofloxacin	Caffeine	1	G4	0.01818	13.87143	0	0.33	0.66	0.99	1.33	1.66	1.99	2.33	2.66	2.99	3.33	3.66	3.99	4.33	4.66	4.99	5.33	5.66	5.99	6.33	6.66	6.99	7.33	7.66	7.99	8.33	8.66	8.99	9.33	9.66	9.99	10.33	10.66	10.99	11.33	11.66	11.99	12.33	12.66	12.99	13.33	13.66
CB_7	E. coli BW25113 DmicF	Ciprofloxacin	Caffeine	1	G5	0.01591	13.87143	0	0.33	0.66	0.99	1.33	1.66	1.99	2.33	2.66	2.99	3.33	3.66	3.99	4.33	4.66	4.99	5.33	5.66	5.99	6.33	6.66	6.99	7.33	7.66	7.99	8.33	8.66	8.99	9.33	9.66	9.99	10.33	10.66	10.99	11.33	11.66	11.99	12.33	12.66	12.99	13.33	13.66
CB_7	E. coli BW25113 DmicF	Ciprofloxacin	Caffeine	1	G6	0.01364	13.87143	0	0.33	0.66	0.99	1.33	1.66	1.99	2.33	2.66	2.99	3.33	3.66	3.99	4.33	4.66	4.99	5.33	5.66	5.99	6.33	6.66	6.99	7.33	7.66	7.99	8.33	8.66	8.99	9.33	9.66	9.99	10.33	10.66	10.99	11.33	11.66	11.99	12.33	12.66	12.99	13.33	13.66
CB_7	E. coli BW25113 DmicF	Ciprofloxacin	Caffeine	1	G7	0.01136	13.87143	0	0.33	0.66	0.99	1.33	1.66	1.99	2.33	2.66	2.99	3.33	3.66	3.99	4.33	4.66	4.99	5.33	5.66	5.99	6.33	6.66	6.99	7.33	7.66	7.99	8.33	8.66	8.99	9.33	9.66	9.99	10.33	10.66	10.99	11.33	11.66	11.99	12.33	12.66	12.99	13.33	13.66
CB_7	E. coli BW25113 DmicF	Ciprofloxacin	Caffeine	1	G8	0.00909	13.87143	0	0.33	0.66	0.99	1.33	1.66	1.99	2.33	2.66	2.99	3.33	3.66	3.99	4.33	4.66	4.99	5.33	5.66	5.99	6.33	6.66	6.99	7.33	7.66	7.99	8.33	8.66	8.99	9.33	9.66	9.99	10.33	10.66	10.99	11.33	11.66	11.99	12.33	12.66	12.99	13.33	13.66
CB_7	E. coli BW25113 DmicF	Ciprofloxacin	Caffeine	1	G9	0.00682	13.87143	0	0.33	0.66	0.99	1.33	1.66	1.99	2.33	2.66	2.99	3.33	3.66	3.99	4.33	4.66	4.99	5.33	5.66	5.99	6.33	6.66	6.99	7.33	7.66	7.99	8.33	8.66	8.99	9.33	9.66	9.99	10.33	10.66	10.99	11.33	11.66	11.99	12.33	12.66	12.99	13.33	13.66
CB_7	E. coli BW25113 DmicF	Ciprofloxacin	Caffeine	1	G10	0.00455	13.87143	0	0.33	0.66	0.99	1.33	1.66	1.99	2.33	2.66	2.99	3.33	3.66	3.99	4.33	4.66	4.99	5.33	5.66	5.99	6.33	6.66	6.99	7.33	7.66	7.99	8.33	8.66	8.99	9.33	9.66	9.99	10.33	10.66	10.99	11.33	11.66	11.99	12.33	12.66	12.99	13.33	13.66
CB_7	E. coli BW25113 DmicF	Ciprofloxacin	Caffeine	1	G11	0.00227	13.87143	0	0.33	0.66	0.99	1.33	1.66	1.99	2.33	2.66	2.99	3.33	3.66	3.99	4.33	4.66	4.99	5.33	5.66	5.99	6.33	6.66	6.99	7.33	7.66	7.99	8.33	8.66	8.99	9.33	9.66	9.99	10.33	10.66	10.99	11.33	11.66	11.99	12.33	12.66	12.99	13.33	13.66
CB_7	E. coli BW25113 DmicF	Ciprofloxacin	Caffeine	1	G12	0	13.87143	0	0.33	0.66	0.99	1.33	1.66	1.99	2.33	2.66	2.99	3.33	3.66	3.99	4.33	4.66	4.99	5.33	5.66	5.99	6.33	6.66	6.99	7.33	7.66	7.99	8.33	8.66	8.99	9.33	9.66	9.99	10.33	10.66	10.99	11.33	11.66	11.99	12.33	12.66	12.99	13.33	13.66
CB_7	E. coli BW25113 DmicF	Ciprofloxacin	Caffeine	1	H1	0.025	0	0	0.33	0.66	0.99	1.33	1.66	1.99	2.33	2.66	2.99	3.33	3.66	3.99	4.33	4.66	4.99	5.33	5.66	5.99	6.33	6.66	6.99	7.33	7.66	7.99	8.33	8.66	8.99	9.33	9.66	9.99	10.33	10.66	10.99	11.33	11.66	11.99	12.33	12.66	12.99	13.33	13.66
CB_7	E. coli BW25113 DmicF	Ciprofloxacin	Caffeine	1	H2	0.02273	0	0	0.33	0.66	0.99	1.33	1.66	1.99	2.33	2.66	2.99	3.33	3.66	3.99	4.33	4.66	4.99	5.33	5.66	5.99	6.33	6.66	6.99	7.33	7.66	7.99	8.33	8.66	8.99	9.33	9.66	9.99	10.33	10.66	10.99	11.33	11.66	11.99	12.33	12.66	12.99	13.33	13.66
CB_7	E. coli BW25113 DmicF	Ciprofloxacin	Caffeine	1	H3	0.02045	0	0	0.33	0.66	0.99	1.33	1.66	1.99	2.33	2.66	2.99	3.33	3.66	3.99	4.33	4.66	4.99	5.33	5.66	5.99	6.33	6.66	6.99	7.33	7.66	7.99	8.33	8.66	8.99	9.33	9.66	9.99	10.33	10.66	10.99	11.33	11.66	11.99	12.33	12.66	12.99	13.33	13.66
CB_7	E. coli BW25113 DmicF	Ciprofloxacin	Caffeine	1	H4	0.01818	0	0	0.33	0.66	0.99	1.33	1.66	1.99	2.33	2.66	2.99	3.33	3.66	3.99	4.33	4.66	4.99	5.33	5.66	5.99	6.33	6.66	6.99	7.33	7.66	7.99	8.33	8.66	8.99	9.33	9.66	9.99	10.33	10.66	10.99	11.33	11.66	11.99	12.33	12.66	12.99	13.33	13.66
CB_7	E. coli BW25113 DmicF	Ciprofloxacin	Caffeine	1	H5	0.01591	0	0	0.33	0.66	0.99	1.33	1.66	1.99	2.33	2.66	2.99	3.33	3.66	3.99	4.33	4.66	4.99	5.33	5.66	5.99	6.33	6.66	6.99	7.33	7.66	7.99	8.33	8.66	8.99	9.33	9.66	9.99	10.33	10.66	10.99	11.33	11.66	11.99	12.33	12.66	12.99	13.33	13.66
CB_7	E. coli BW25113 DmicF	Ciprofloxacin	Caffeine	1	H6	0.01364	0	0	0.33	0.66	0.99	1.33	1.66	1.99	2.33	2.66	2.99	3.33	3.66	3.99	4.33	4.66	4.99	5.33	5.66	5.99	6.33	6.66	6.99	7.33	7.66	7.99	8.33	8.66	8.99	9.33	9.66	9.99	10.33	10.66	10.99	11.33	11.66	11.99	12.33	12.66	12.99	13.33	13.66
CB_7	E. coli BW25113 DmicF	Ciprofloxacin	Caffeine	1	H7	0.01136	0	0	0.33	0.66	0.99	1.33	1.66	1.99	2.33	2.66	2.99	3.33	3.66	3.99	4.33	4.66	4.99	5.33	5.66	5.99	6.33	6.66	6.99	7.33	7.66	7.99	8.33	8.66	8.99	9.33	9.66	9.99	10.33	10.66	10.99	11.33	11.66	11.99	12.33	12.66	12.99	13.33	13.66
CB_7	E. coli BW25113 DmicF	Ciprofloxacin	Caffeine	1	H8	0.00909	0	0	0.33	0.66	0.99	1.33	1.66	1.99	2.33	2.66	2.99	3.33	3.66	3.99	4.33	4.66	4.99	5.33	5.66	5.99	6.33	6.66	6.99	7.33	7.66	7.99	8.33	8.66	8.99	9.33	9.66	9.99	10.33	10.66	10.99	11.33	11.66	11.99	12.33	12.66	12.99	13.33	13.66
CB_7	E. coli BW25113 DmicF	Ciprofloxacin	Caffeine	1	H9	0.00682	0	0	0.33	0.66	0.99	1.33	1.66	1.99	2.33	2.66	2.99	3.33	3.66	3.99	4.33	4.66	4.99	5.33	5.66	5.99	6.33	6.66	6.99	7.33	7.66	7.99	8.33	8.66	8.99	9.33	9.66	9.99	10.33	10.66	10.99	11.33	11.66	11.99	12.33	12.66	12.99	13.33	13.66
CB_7	E. coli BW25113 DmicF	Ciprofloxacin	Caffeine	1	H10	0.00455	0	0	0.33	0.66	0.99	1.33	1.66	1.99	2.33	2.66	2.99	3.33	3.66	3.99	4.33	4.66	4.99	5.33	5.66	5.99	6.33	6.66	6.99	7.33	7.66	7.99	8.33	8.66	8.99	9.33	9.66	9.99	10.33	10.66	10.99	11.33	11.66	11.99	12.33	12.66	12.99	13.33	13.66
CB_7	E. coli BW25113 DmicF	Ciprofloxacin	Caffeine	1	H11	0.00227	0	0	0.33	0.66	0.99	1.33	1.66	1.99	2.33	2.66	2.99	3.33	3.66	3.99	4.33	4.66	4.99	5.33	5.66	5.99	6.33	6.66	6.99	7.33	7.66	7.99	8.33	8.66	8.99	9.33	9.66	9.99	10.33	10.66	10.99	11.33	11.66	11.99	12.33	12.66	12.99	13.33	13.66
CB_7	E. coli BW25113 DmicF	Ciprofloxacin	Caffeine	1	H12	0	0	0	0.33	0.66	0.99	1.33	1.66	1.99	2.33	2.66	2.99	3.33	3.66	3.99	4.33	4.66	4.99	5.33	5.66	5.99	6.33	6.66	6.99	7.33	7.66	7.99	8.33	8.66	8.99	9.33	9.66	9.99	10.33	10.66	10.99	11.33	11.66	11.99	12.33	12.66	12.99	13.33	13.66
CB_8	E. coli BW25113 DmicF	Ciprofloxacin	Caffeine	2	A1	0.025	97.1	0	0.327777778	0.661111111	0.994444444	1.327777778	1.661111111	1.994444444	2.327777778	2.661111111	2.994444444	3.327777778	3.661111111	3.994444444	4.327777778	4.661111111	4.994444444	5.327777778	5.661111111	5.994444444	6.327777778	6.661111111	6.994444444	7.327777778	7.661111111	7.994444444	8.327777778	8.661111111	8.994444444	9.327777778	9.661111111	9.994444444	10.32777778	10.66111111	10.99444444	11.32777778	11.66111111	11.99444444	12.32777778	12.66111111	12.99444444	13.32777778	13.66111111
CB_8	E. coli BW25113 DmicF	Ciprofloxacin	Caffeine	2	A2	0.02273	97.1	0	0.327777778	0.661111111	0.994444444	1.327777778	1.661111111	1.994444444	2.327777778	2.661111111	2.994444444	3.327777778	3.661111111	3.994444444	4.327777778	4.661111111	4.994444444	5.327777778	5.661111111	5.994444444	6.327777778	6.661111111	6.994444444	7.327777778	7.661111111	7.994444444	8.327777778	8.661111111	8.994444444	9.327777778	9.661111111	9.994444444	10.32777778	10.66111111	10.99444444	11.32777778	11.66111111	11.99444444	12.32777778	12.66111111	12.99444444	13.32777778	13.66111111
CB_8	E. coli BW25113 DmicF	Ciprofloxacin	Caffeine	2	A3	0.02045	97.1	0	0.327777778	0.661111111	0.994444444	1.327777778	1.661111111	1.994444444	2.327777778	2.661111111	2.994444444	3.327777778	3.661111111	3.994444444	4.327777778	4.661111111	4.994444444	5.327777778	5.661111111	5.994444444	6.327777778	6.661111111	6.994444444	7.327777778	7.661111111	7.994444444	8.327777778	8.661111111	8.994444444	9.327777778	9.661111111	9.994444444	10.32777778	10.66111111	10.99444444	11.32777778	11.66111111	11.99444444	12.32777778	12.66111111	12.99444444	13.32777778	13.66111111
CB_8	E. coli BW25113 DmicF	Ciprofloxacin	Caffeine	2	A4	0.01818	97.1	0	0.327777778	0.661111111	0.994444444	1.327777778	1.661111111	1.994444444	2.327777778	2.661111111	2.994444444	3.327777778	3.661111111	3.994444444	4.327777778	4.661111111	4.994444444	5.327777778	5.661111111	5.994444444	6.327777778	6.661111111	6.994444444	7.327777778	7.661111111	7.994444444	8.327777778	8.661111111	8.994444444	9.327777778	9.661111111	9.994444444	10.32777778	10.66111111	10.99444444	11.32777778	11.66111111	11.99444444	12.32777778	12.66111111	12.99444444	13.32777778	13.66111111
CB_8	E. coli BW25113 DmicF	Ciprofloxacin	Caffeine	2	A5	0.01591	97.1	0	0.327777778	0.661111111	0.994444444	1.327777778	1.661111111	1.994444444	2.327777778	2.661111111	2.994444444	3.327777778	3.661111111	3.994444444	4.327777778	4.661111111	4.994444444	5.327777778	5.661111111	5.994444444	6.327777778	6.661111111	6.994444444	7.327777778	7.661111111	7.994444444	8.327777778	8.661111111	8.994444444	9.327777778	9.661111111	9.994444444	10.32777778	10.66111111	10.99444444	11.32777778	11.66111111	11.99444444	12.32777778	12.66111111	12.99444444	13.32777778	13.66111111
CB_8	E. coli BW25113 DmicF	Ciprofloxacin	Caffeine	2	A6	0.01364	97.1	0	0.327777778	0.661111111	0.994444444	1.327777778	1.661111111	1.994444444	2.327777778	2.661111111	2.994444444	3.327777778	3.661111111	3.994444444	4.327777778	4.661111111	4.994444444	5.327777778	5.661111111	5.994444444	6.327777778	6.661111111	6.994444444	7.327777778	7.661111111	7.994444444	8.327777778	8.661111111	8.994444444	9.327777778	9.661111111	9.994444444	10.32777778	10.66111111	10.99444444	11.32777778	11.66111111	11.99444444	12.32777778	12.66111111	12.99444444	13.32777778	13.66111111
CB_8	E. coli BW25113 DmicF	Ciprofloxacin	Caffeine	2	A7	0.01136	97.1	0	0.327777778	0.661111111	0.994444444	1.327777778	1.661111111	1.994444444	2.327777778	2.661111111	2.994444444	3.327777778	3.661111111	3.994444444	4.327777778	4.661111111	4.994444444	5.327777778	5.661111111	5.994444444	6.327777778	6.661111111	6.994444444	7.327777778	7.661111111	7.994444444	8.327777778	8.661111111	8.994444444	9.327777778	9.661111111	9.994444444	10.32777778	10.66111111	10.99444444	11.32777778	11.66111111	11.99444444	12.32777778	12.66111111	12.99444444	13.32777778	13.66111111
CB_8	E. coli BW25113 DmicF	Ciprofloxacin	Caffeine	2	A8	0.00909	97.1	0	0.327777778	0.661111111	0.994444444	1.327777778	1.661111111	1.994444444	2.327777778	2.661111111	2.994444444	3.327777778	3.661111111	3.994444444	4.327777778	4.661111111	4.994444444	5.327777778	5.661111111	5.994444444	6.327777778	6.661111111	6.994444444	7.327777778	7.661111111	7.994444444	8.327777778	8.661111111	8.994444444	9.327777778	9.661111111	9.994444444	10.32777778	10.66111111	10.99444444	11.32777778	11.66111111	11.99444444	12.32777778	12.66111111	12.99444444	13.32777778	13.66111111
CB_8	E. coli BW25113 DmicF	Ciprofloxacin	Caffeine	2	A9	0.00682	97.1	0	0.327777778	0.661111111	0.994444444	1.327777778	1.661111111	1.994444444	2.327777778	2.661111111	2.994444444	3.327777778	3.661111111	3.994444444	4.327777778	4.661111111	4.994444444	5.327777778	5.661111111	5.994444444	6.327777778	6.661111111	6.994444444	7.327777778	7.661111111	7.994444444	8.327777778	8.661111111	8.994444444	9.327777778	9.661111111	9.994444444	10.32777778	10.66111111	10.99444444	11.32777778	11.66111111	11.99444444	12.32777778	12.66111111	12.99444444	13.32777778	13.66111111
CB_8	E. coli BW25113 DmicF	Ciprofloxacin	Caffeine	2	A10	0.00455	97.1	0	0.327777778	0.661111111	0.994444444	1.327777778	1.661111111	1.994444444	2.327777778	2.661111111	2.994444444	3.327777778	3.661111111	3.994444444	4.327777778	4.661111111	4.994444444	5.327777778	5.661111111	5.994444444	6.327777778	6.661111111	6.994444444	7.327777778	7.661111111	7.994444444	8.327777778	8.661111111	8.994444444	9.327777778	9.661111111	9.994444444	10.32777778	10.66111111	10.99444444	11.32777778	11.66111111	11.99444444	12.32777778	12.66111111	12.99444444	13.32777778	13.66111111
CB_8	E. coli BW25113 DmicF	Ciprofloxacin	Caffeine	2	A11	0.00227	97.1	0	0.327777778	0.661111111	0.994444444	1.327777778	1.661111111	1.994444444	2.327777778	2.661111111	2.994444444	3.327777778	3.661111111	3.994444444	4.327777778	4.661111111	4.994444444	5.327777778	5.661111111	5.994444444	6.327777778	6.661111111	6.994444444	7.327777778	7.661111111	7.994444444	8.327777778	8.661111111	8.994444444	9.327777778	9.661111111	9.994444444	10.32777778	10.66111111	10.99444444	11.32777778	11.66111111	11.99444444	12.32777778	12.66111111	12.99444444	13.32777778	13.66111111
CB_8	E. coli BW25113 DmicF	Ciprofloxacin	Caffeine	2	A12	0	97.1	0	0.327777778	0.661111111	0.994444444	1.327777778	1.661111111	1.994444444	2.327777778	2.661111111	2.994444444	3.327777778	3.661111111	3.994444444	4.327777778	4.661111111	4.994444444	5.327777778	5.661111111	5.994444444	6.327777778	6.661111111	6.994444444	7.327777778	7.661111111	7.994444444	8.327777778	8.661111111	8.994444444	9.327777778	9.661111111	9.994444444	10.32777778	10.66111111	10.99444444	11.32777778	11.66111111	11.99444444	12.32777778	12.66111111	12.99444444	13.32777778	13.66111111
CB_8	E. coli BW25113 DmicF	Ciprofloxacin	Caffeine	2	B1	0.025	83.22857	0	0.327777778	0.661111111	0.994444444	1.327777778	1.661111111	1.994444444	2.327777778	2.661111111	2.994444444	3.327777778	3.661111111	3.994444444	4.327777778	4.661111111	4.994444444	5.327777778	5.661111111	5.994444444	6.327777778	6.661111111	6.994444444	7.327777778	7.661111111	7.994444444	8.327777778	8.661111111	8.994444444	9.327777778	9.661111111	9.994444444	10.32777778	10.66111111	10.99444444	11.32777778	11.66111111	11.99444444	12.32777778	12.66111111	12.99444444	13.32777778	13.66111111
CB_8	E. coli BW25113 DmicF	Ciprofloxacin	Caffeine	2	B2	0.02273	83.22857	0	0.327777778	0.661111111	0.994444444	1.327777778	1.661111111	1.994444444	2.327777778	2.661111111	2.994444444	3.327777778	3.661111111	3.994444444	4.327777778	4.661111111	4.994444444	5.327777778	5.661111111	5.994444444	6.327777778	6.661111111	6.994444444	7.327777778	7.661111111	7.994444444	8.327777778	8.661111111	8.994444444	9.327777778	9.661111111	9.994444444	10.32777778	10.66111111	10.99444444	11.32777778	11.66111111	11.99444444	12.32777778	12.66111111	12.99444444	13.32777778	13.66111111
CB_8	E. coli BW25113 DmicF	Ciprofloxacin	Caffeine	2	B3	0.02045	83.22857	0	0.327777778	0.661111111	0.994444444	1.327777778	1.661111111	1.994444444	2.327777778	2.661111111	2.994444444	3.327777778	3.661111111	3.994444444	4.327777778	4.661111111	4.994444444	5.327777778	5.661111111	5.994444444	6.327777778	6.661111111	6.994444444	7.327777778	7.661111111	7.994444444	8.327777778	8.661111111	8.994444444	9.327777778	9.661111111	9.994444444	10.32777778	10.66111111	10.99444444	11.32777778	11.66111111	11.99444444	12.32777778	12.66111111	12.99444444	13.32777778	13.66111111
CB_8	E. coli BW25113 DmicF	Ciprofloxacin	Caffeine	2	B4	0.01818	83.22857	0	0.327777778	0.661111111	0.994444444	1.327777778	1.661111111	1.994444444	2.327777778	2.661111111	2.994444444	3.327777778	3.661111111	3.994444444	4.327777778	4.661111111	4.994444444	5.327777778	5.661111111	5.994444444	6.327777778	6.661111111	6.994444444	7.327777778	7.661111111	7.994444444	8.327777778	8.661111111	8.994444444	9.327777778	9.661111111	9.994444444	10.32777778	10.66111111	10.99444444	11.32777778	11.66111111	11.99444444	12.32777778	12.66111111	12.99444444	13.32777778	13.66111111
CB_8	E. coli BW25113 DmicF	Ciprofloxacin	Caffeine	2	B5	0.01591	83.22857	0	0.327777778	0.661111111	0.994444444	1.327777778	1.661111111	1.994444444	2.327777778	2.661111111	2.994444444	3.327777778	3.661111111	3.994444444	4.327777778	4.661111111	4.994444444	5.327777778	5.661111111	5.994444444	6.327777778	6.661111111	6.994444444	7.327777778	7.661111111	7.994444444	8.327777778	8.661111111	8.994444444	9.327777778	9.661111111	9.994444444	10.32777778	10.66111111	10.99444444	11.32777778	11.66111111	11.99444444	12.32777778	12.66111111	12.99444444	13.32777778	13.66111111
CB_8	E. coli BW25113 DmicF	Ciprofloxacin	Caffeine	2	B6	0.01364	83.22857	0	0.327777778	0.661111111	0.994444444	1.327777778	1.661111111	1.994444444	2.327777778	2.661111111	2.994444444	3.327777778	3.661111111	3.994444444	4.327777778	4.661111111	4.994444444	5.327777778	5.661111111	5.994444444	6.327777778	6.661111111	6.994444444	7.327777778	7.661111111	7.994444444	8.327777778	8.661111111	8.994444444	9.327777778	9.661111111	9.994444444	10.32777778	10.66111111	10.99444444	11.32777778	11.66111111	11.99444444	12.32777778	12.66111111	12.99444444	13.32777778	13.66111111
CB_8	E. coli BW25113 DmicF	Ciprofloxacin	Caffeine	2	B7	0.01136	83.22857	0	0.327777778	0.661111111	0.994444444	1.327777778	1.661111111	1.994444444	2.327777778	2.661111111	2.994444444	3.327777778	3.661111111	3.994444444	4.327777778	4.661111111	4.994444444	5.327777778	5.661111111	5.994444444	6.327777778	6.661111111	6.994444444	7.327777778	7.661111111	7.994444444	8.327777778	8.661111111	8.994444444	9.327777778	9.661111111	9.994444444	10.32777778	10.66111111	10.99444444	11.32777778	11.66111111	11.99444444	12.32777778	12.66111111	12.99444444	13.32777778	13.66111111
CB_8	E. coli BW25113 DmicF	Ciprofloxacin	Caffeine	2	B8	0.00909	83.22857	0	0.327777778	0.661111111	0.994444444	1.327777778	1.661111111	1.994444444	2.327777778	2.661111111	2.994444444	3.327777778	3.661111111	3.994444444	4.327777778	4.661111111	4.994444444	5.327777778	5.661111111	5.994444444	6.327777778	6.661111111	6.994444444	7.327777778	7.661111111	7.994444444	8.327777778	8.661111111	8.994444444	9.327777778	9.661111111	9.994444444	10.32777778	10.66111111	10.99444444	11.32777778	11.66111111	11.99444444	12.32777778	12.66111111	12.99444444	13.32777778	13.66111111
CB_8	E. coli BW25113 DmicF	Ciprofloxacin	Caffeine	2	B9	0.00682	83.22857	0	0.327777778	0.661111111	0.994444444	1.327777778	1.661111111	1.994444444	2.327777778	2.661111111	2.994444444	3.327777778	3.661111111	3.994444444	4.327777778	4.661111111	4.994444444	5.327777778	5.661111111	5.994444444	6.327777778	6.661111111	6.994444444	7.327777778	7.661111111	7.994444444	8.327777778	8.661111111	8.994444444	9.327777778	9.661111111	9.994444444	10.32777778	10.66111111	10.99444444	11.32777778	11.66111111	11.99444444	12.32777778	12.66111111	12.99444444	13.32777778	13.66111111
CB_8	E. coli BW25113 DmicF	Ciprofloxacin	Caffeine	2	B10	0.00455	83.22857	0	0.327777778	0.661111111	0.994444444	1.327777778	1.661111111	1.994444444	2.327777778	2.661111111	2.994444444	3.327777778	3.661111111	3.994444444	4.327777778	4.661111111	4.994444444	5.327777778	5.661111111	5.994444444	6.327777778	6.661111111	6.994444444	7.327777778	7.661111111	7.994444444	8.327777778	8.661111111	8.994444444	9.327777778	9.661111111	9.994444444	10.32777778	10.66111111	10.99444444	11.32777778	11.66111111	11.99444444	12.32777778	12.66111111	12.99444444	13.32777778	13.66111111
CB_8	E. coli BW25113 DmicF	Ciprofloxacin	Caffeine	2	B11	0.00227	83.22857	0	0.327777778	0.661111111	0.994444444	1.327777778	1.661111111	1.994444444	2.327777778	2.661111111	2.994444444	3.327777778	3.661111111	3.994444444	4.327777778	4.661111111	4.994444444	5.327777778	5.661111111	5.994444444	6.327777778	6.661111111	6.994444444	7.327777778	7.661111111	7.994444444	8.327777778	8.661111111	8.994444444	9.327777778	9.661111111	9.994444444	10.32777778	10.66111111	10.99444444	11.32777778	11.66111111	11.99444444	12.32777778	12.66111111	12.99444444	13.32777778	13.66111111
CB_8	E. coli BW25113 DmicF	Ciprofloxacin	Caffeine	2	B12	0	83.22857	0	0.327777778	0.661111111	0.994444444	1.327777778	1.661111111	1.994444444	2.327777778	2.661111111	2.994444444	3.327777778	3.661111111	3.994444444	4.327777778	4.661111111	4.994444444	5.327777778	5.661111111	5.994444444	6.327777778	6.661111111	6.994444444	7.327777778	7.661111111	7.994444444	8.327777778	8.661111111	8.994444444	9.327777778	9.661111111	9.994444444	10.32777778	10.66111111	10.99444444	11.32777778	11.66111111	11.99444444	12.32777778	12.66111111	12.99444444	13.32777778	13.66111111
CB_8	E. coli BW25113 DmicF	Ciprofloxacin	Caffeine	2	C1	0.025	69.35714	0	0.327777778	0.661111111	0.994444444	1.327777778	1.661111111	1.994444444	2.327777778	2.661111111	2.994444444	3.327777778	3.661111111	3.994444444	4.327777778	4.661111111	4.994444444	5.327777778	5.661111111	5.994444444	6.327777778	6.661111111	6.994444444	7.327777778	7.661111111	7.994444444	8.327777778	8.661111111	8.994444444	9.327777778	9.661111111	9.994444444	10.32777778	10.66111111	10.99444444	11.32777778	11.66111111	11.99444444	12.32777778	12.66111111	12.99444444	13.32777778	13.66111111
CB_8	E. coli BW25113 DmicF	Ciprofloxacin	Caffeine	2	C2	0.02273	69.35714	0	0.327777778	0.661111111	0.994444444	1.327777778	1.661111111	1.994444444	2.327777778	2.661111111	2.994444444	3.327777778	3.661111111	3.994444444	4.327777778	4.661111111	4.994444444	5.327777778	5.661111111	5.994444444	6.327777778	6.661111111	6.994444444	7.327777778	7.661111111	7.994444444	8.327777778	8.661111111	8.994444444	9.327777778	9.661111111	9.994444444	10.32777778	10.66111111	10.99444444	11.32777778	11.66111111	11.99444444	12.32777778	12.66111111	12.99444444	13.32777778	13.66111111
CB_8	E. coli BW25113 DmicF	Ciprofloxacin	Caffeine	2	C3	0.02045	69.35714	0	0.327777778	0.661111111	0.994444444	1.327777778	1.661111111	1.994444444	2.327777778	2.661111111	2.994444444	3.327777778	3.661111111	3.994444444	4.327777778	4.661111111	4.994444444	5.327777778	5.661111111	5.994444444	6.327777778	6.661111111	6.994444444	7.327777778	7.661111111	7.994444444	8.327777778	8.661111111	8.994444444	9.327777778	9.661111111	9.994444444	10.32777778	10.66111111	10.99444444	11.32777778	11.66111111	11.99444444	12.32777778	12.66111111	12.99444444	13.32777778	13.66111111
CB_8	E. coli BW25113 DmicF	Ciprofloxacin	Caffeine	2	C4	0.01818	69.35714	0	0.327777778	0.661111111	0.994444444	1.327777778	1.661111111	1.994444444	2.327777778	2.661111111	2.994444444	3.327777778	3.661111111	3.994444444	4.327777778	4.661111111	4.994444444	5.327777778	5.661111111	5.994444444	6.327777778	6.661111111	6.994444444	7.327777778	7.661111111	7.994444444	8.327777778	8.661111111	8.994444444	9.327777778	9.661111111	9.994444444	10.32777778	10.66111111	10.99444444	11.32777778	11.66111111	11.99444444	12.32777778	12.66111111	12.99444444	13.32777778	13.66111111
CB_8	E. coli BW25113 DmicF	Ciprofloxacin	Caffeine	2	C5	0.01591	69.35714	0	0.327777778	0.661111111	0.994444444	1.327777778	1.661111111	1.994444444	2.327777778	2.661111111	2.994444444	3.327777778	3.661111111	3.994444444	4.327777778	4.661111111	4.994444444	5.327777778	5.661111111	5.994444444	6.327777778	6.661111111	6.994444444	7.327777778	7.661111111	7.994444444	8.327777778	8.661111111	8.994444444	9.327777778	9.661111111	9.994444444	10.32777778	10.66111111	10.99444444	11.32777778	11.66111111	11.99444444	12.32777778	12.66111111	12.99444444	13.32777778	13.66111111
CB_8	E. coli BW25113 DmicF	Ciprofloxacin	Caffeine	2	C6	0.01364	69.35714	0	0.327777778	0.661111111	0.994444444	1.327777778	1.661111111	1.994444444	2.327777778	2.661111111	2.994444444	3.327777778	3.661111111	3.994444444	4.327777778	4.661111111	4.994444444	5.327777778	5.661111111	5.994444444	6.327777778	6.661111111	6.994444444	7.327777778	7.661111111	7.994444444	8.327777778	8.661111111	8.994444444	9.327777778	9.661111111	9.994444444	10.32777778	10.66111111	10.99444444	11.32777778	11.66111111	11.99444444	12.32777778	12.66111111	12.99444444	13.32777778	13.66111111
CB_8	E. coli BW25113 DmicF	Ciprofloxacin	Caffeine	2	C7	0.01136	69.35714	0	0.327777778	0.661111111	0.994444444	1.327777778	1.661111111	1.994444444	2.327777778	2.661111111	2.994444444	3.327777778	3.661111111	3.994444444	4.327777778	4.661111111	4.994444444	5.327777778	5.661111111	5.994444444	6.327777778	6.661111111	6.994444444	7.327777778	7.661111111	7.994444444	8.327777778	8.661111111	8.994444444	9.327777778	9.661111111	9.994444444	10.32777778	10.66111111	10.99444444	11.32777778	11.66111111	11.99444444	12.32777778	12.66111111	12.99444444	13.32777778	13.66111111
CB_8	E. coli BW25113 DmicF	Ciprofloxacin	Caffeine	2	C8	0.00909	69.35714	0	0.327777778	0.661111111	0.994444444	1.327777778	1.661111111	1.994444444	2.327777778	2.661111111	2.994444444	3.327777778	3.661111111	3.994444444	4.327777778	4.661111111	4.994444444	5.327777778	5.661111111	5.994444444	6.327777778	6.661111111	6.994444444	7.327777778	7.661111111	7.994444444	8.327777778	8.661111111	8.994444444	9.327777778	9.661111111	9.994444444	10.32777778	10.66111111	10.99444444	11.32777778	11.66111111	11.99444444	12.32777778	12.66111111	12.99444444	13.32777778	13.66111111
CB_8	E. coli BW25113 DmicF	Ciprofloxacin	Caffeine	2	C9	0.00682	69.35714	0	0.327777778	0.661111111	0.994444444	1.327777778	1.661111111	1.994444444	2.327777778	2.661111111	2.994444444	3.327777778	3.661111111	3.994444444	4.327777778	4.661111111	4.994444444	5.327777778	5.661111111	5.994444444	6.327777778	6.661111111	6.994444444	7.327777778	7.661111111	7.994444444	8.327777778	8.661111111	8.994444444	9.327777778	9.661111111	9.994444444	10.32777778	10.66111111	10.99444444	11.32777778	11.66111111	11.99444444	12.32777778	12.66111111	12.99444444	13.32777778	13.66111111
CB_8	E. coli BW25113 DmicF	Ciprofloxacin	Caffeine	2	C10	0.00455	69.35714	0	0.327777778	0.661111111	0.994444444	1.327777778	1.661111111	1.994444444	2.327777778	2.661111111	2.994444444	3.327777778	3.661111111	3.994444444	4.327777778	4.661111111	4.994444444	5.327777778	5.661111111	5.994444444	6.327777778	6.661111111	6.994444444	7.327777778	7.661111111	7.994444444	8.327777778	8.661111111	8.994444444	9.327777778	9.661111111	9.994444444	10.32777778	10.66111111	10.99444444	11.32777778	11.66111111	11.99444444	12.32777778	12.66111111	12.99444444	13.32777778	13.66111111
CB_8	E. coli BW25113 DmicF	Ciprofloxacin	Caffeine	2	C11	0.00227	69.35714	0	0.327777778	0.661111111	0.994444444	1.327777778	1.661111111	1.994444444	2.327777778	2.661111111	2.994444444	3.327777778	3.661111111	3.994444444	4.327777778	4.661111111	4.994444444	5.327777778	5.661111111	5.994444444	6.327777778	6.661111111	6.994444444	7.327777778	7.661111111	7.994444444	8.327777778	8.661111111	8.994444444	9.327777778	9.661111111	9.994444444	10.32777778	10.66111111	10.99444444	11.32777778	11.66111111	11.99444444	12.32777778	12.66111111	12.99444444	13.32777778	13.66111111
CB_8	E. coli BW25113 DmicF	Ciprofloxacin	Caffeine	2	C12	0	69.35714	0	0.327777778	0.661111111	0.994444444	1.327777778	1.661111111	1.994444444	2.327777778	2.661111111	2.994444444	3.327777778	3.661111111	3.994444444	4.327777778	4.661111111	4.994444444	5.327777778	5.661111111	5.994444444	6.327777778	6.661111111	6.994444444	7.327777778	7.661111111	7.994444444	8.327777778	8.661111111	8.994444444	9.327777778	9.661111111	9.994444444	10.32777778	10.66111111	10.99444444	11.32777778	11.66111111	11.99444444	12.32777778	12.66111111	12.99444444	13.32777778	13.66111111
CB_8	E. coli BW25113 DmicF	Ciprofloxacin	Caffeine	2	D1	0.025	55.48571	0	0.327777778	0.661111111	0.994444444	1.327777778	1.661111111	1.994444444	2.327777778	2.661111111	2.994444444	3.327777778	3.661111111	3.994444444	4.327777778	4.661111111	4.994444444	5.327777778	5.661111111	5.994444444	6.327777778	6.661111111	6.994444444	7.327777778	7.661111111	7.994444444	8.327777778	8.661111111	8.994444444	9.327777778	9.661111111	9.994444444	10.32777778	10.66111111	10.99444444	11.32777778	11.66111111	11.99444444	12.32777778	12.66111111	12.99444444	13.32777778	13.66111111
CB_8	E. coli BW25113 DmicF	Ciprofloxacin	Caffeine	2	D2	0.02273	55.48571	0	0.327777778	0.661111111	0.994444444	1.327777778	1.661111111	1.994444444	2.327777778	2.661111111	2.994444444	3.327777778	3.661111111	3.994444444	4.327777778	4.661111111	4.994444444	5.327777778	5.661111111	5.994444444	6.327777778	6.661111111	6.994444444	7.327777778	7.661111111	7.994444444	8.327777778	8.661111111	8.994444444	9.327777778	9.661111111	9.994444444	10.32777778	10.66111111	10.99444444	11.32777778	11.66111111	11.99444444	12.32777778	12.66111111	12.99444444	13.32777778	13.66111111
CB_8	E. coli BW25113 DmicF	Ciprofloxacin	Caffeine	2	D3	0.02045	55.48571	0	0.327777778	0.661111111	0.994444444	1.327777778	1.661111111	1.994444444	2.327777778	2.661111111	2.994444444	3.327777778	3.661111111	3.994444444	4.327777778	4.661111111	4.994444444	5.327777778	5.661111111	5.994444444	6.327777778	6.661111111	6.994444444	7.327777778	7.661111111	7.994444444	8.327777778	8.661111111	8.994444444	9.327777778	9.661111111	9.994444444	10.32777778	10.66111111	10.99444444	11.32777778	11.66111111	11.99444444	12.32777778	12.66111111	12.99444444	13.32777778	13.66111111
CB_8	E. coli BW25113 DmicF	Ciprofloxacin	Caffeine	2	D4	0.01818	55.48571	0	0.327777778	0.661111111	0.994444444	1.327777778	1.661111111	1.994444444	2.327777778	2.661111111	2.994444444	3.327777778	3.661111111	3.994444444	4.327777778	4.661111111	4.994444444	5.327777778	5.661111111	5.994444444	6.327777778	6.661111111	6.994444444	7.327777778	7.661111111	7.994444444	8.327777778	8.661111111	8.994444444	9.327777778	9.661111111	9.994444444	10.32777778	10.66111111	10.99444444	11.32777778	11.66111111	11.99444444	12.32777778	12.66111111	12.99444444	13.32777778	13.66111111
CB_8	E. coli BW25113 DmicF	Ciprofloxacin	Caffeine	2	D5	0.01591	55.48571	0	0.327777778	0.661111111	0.994444444	1.327777778	1.661111111	1.994444444	2.327777778	2.661111111	2.994444444	3.327777778	3.661111111	3.994444444	4.327777778	4.661111111	4.994444444	5.327777778	5.661111111	5.994444444	6.327777778	6.661111111	6.994444444	7.327777778	7.661111111	7.994444444	8.327777778	8.661111111	8.994444444	9.327777778	9.661111111	9.994444444	10.32777778	10.66111111	10.99444444	11.32777778	11.66111111	11.99444444	12.32777778	12.66111111	12.99444444	13.32777778	13.66111111
CB_8	E. coli BW25113 DmicF	Ciprofloxacin	Caffeine	2	D6	0.01364	55.48571	0	0.327777778	0.661111111	0.994444444	1.327777778	1.661111111	1.994444444	2.327777778	2.661111111	2.994444444	3.327777778	3.661111111	3.994444444	4.327777778	4.661111111	4.994444444	5.327777778	5.661111111	5.994444444	6.327777778	6.661111111	6.994444444	7.327777778	7.661111111	7.994444444	8.327777778	8.661111111	8.994444444	9.327777778	9.661111111	9.994444444	10.32777778	10.66111111	10.99444444	11.32777778	11.66111111	11.99444444	12.32777778	12.66111111	12.99444444	13.32777778	13.66111111
CB_8	E. coli BW25113 DmicF	Ciprofloxacin	Caffeine	2	D7	0.01136	55.48571	0	0.327777778	0.661111111	0.994444444	1.327777778	1.661111111	1.994444444	2.327777778	2.661111111	2.994444444	3.327777778	3.661111111	3.994444444	4.327777778	4.661111111	4.994444444	5.327777778	5.661111111	5.994444444	6.327777778	6.661111111	6.994444444	7.327777778	7.661111111	7.994444444	8.327777778	8.661111111	8.994444444	9.327777778	9.661111111	9.994444444	10.32777778	10.66111111	10.99444444	11.32777778	11.66111111	11.99444444	12.32777778	12.66111111	12.99444444	13.32777778	13.66111111
CB_8	E. coli BW25113 DmicF	Ciprofloxacin	Caffeine	2	D8	0.00909	55.48571	0	0.327777778	0.661111111	0.994444444	1.327777778	1.661111111	1.994444444	2.327777778	2.661111111	2.994444444	3.327777778	3.661111111	3.994444444	4.327777778	4.661111111	4.994444444	5.327777778	5.661111111	5.994444444	6.327777778	6.661111111	6.994444444	7.327777778	7.661111111	7.994444444	8.327777778	8.661111111	8.994444444	9.327777778	9.661111111	9.994444444	10.32777778	10.66111111	10.99444444	11.32777778	11.66111111	11.99444444	12.32777778	12.66111111	12.99444444	13.32777778	13.66111111
CB_8	E. coli BW25113 DmicF	Ciprofloxacin	Caffeine	2	D9	0.00682	55.48571	0	0.327777778	0.661111111	0.994444444	1.327777778	1.661111111	1.994444444	2.327777778	2.661111111	2.994444444	3.327777778	3.661111111	3.994444444	4.327777778	4.661111111	4.994444444	5.327777778	5.661111111	5.994444444	6.327777778	6.661111111	6.994444444	7.327777778	7.661111111	7.994444444	8.327777778	8.661111111	8.994444444	9.327777778	9.661111111	9.994444444	10.32777778	10.66111111	10.99444444	11.32777778	11.66111111	11.99444444	12.32777778	12.66111111	12.99444444	13.32777778	13.66111111
CB_8	E. coli BW25113 DmicF	Ciprofloxacin	Caffeine	2	D10	0.00455	55.48571	0	0.327777778	0.661111111	0.994444444	1.327777778	1.661111111	1.994444444	2.327777778	2.661111111	2.994444444	3.327777778	3.661111111	3.994444444	4.327777778	4.661111111	4.994444444	5.327777778	5.661111111	5.994444444	6.327777778	6.661111111	6.994444444	7.327777778	7.661111111	7.994444444	8.327777778	8.661111111	8.994444444	9.327777778	9.661111111	9.994444444	10.32777778	10.66111111	10.99444444	11.32777778	11.66111111	11.99444444	12.32777778	12.66111111	12.99444444	13.32777778	13.66111111
CB_8	E. coli BW25113 DmicF	Ciprofloxacin	Caffeine	2	D11	0.00227	55.48571	0	0.327777778	0.661111111	0.994444444	1.327777778	1.661111111	1.994444444	2.327777778	2.661111111	2.994444444	3.327777778	3.661111111	3.994444444	4.327777778	4.661111111	4.994444444	5.327777778	5.661111111	5.994444444	6.327777778	6.661111111	6.994444444	7.327777778	7.661111111	7.994444444	8.327777778	8.661111111	8.994444444	9.327777778	9.661111111	9.994444444	10.32777778	10.66111111	10.99444444	11.32777778	11.66111111	11.99444444	12.32777778	12.66111111	12.99444444	13.32777778	13.66111111
CB_8	E. coli BW25113 DmicF	Ciprofloxacin	Caffeine	2	D12	0	55.48571	0	0.327777778	0.661111111	0.994444444	1.327777778	1.661111111	1.994444444	2.327777778	2.661111111	2.994444444	3.327777778	3.661111111	3.994444444	4.327777778	4.661111111	4.994444444	5.327777778	5.661111111	5.994444444	6.327777778	6.661111111	6.994444444	7.327777778	7.661111111	7.994444444	8.327777778	8.661111111	8.994444444	9.327777778	9.661111111	9.994444444	10.32777778	10.66111111	10.99444444	11.32777778	11.66111111	11.99444444	12.32777778	12.66111111	12.99444444	13.32777778	13.66111111
CB_8	E. coli BW25113 DmicF	Ciprofloxacin	Caffeine	2	E1	0.025	41.61429	0	0.327777778	0.661111111	0.994444444	1.327777778	1.661111111	1.994444444	2.327777778	2.661111111	2.994444444	3.327777778	3.661111111	3.994444444	4.327777778	4.661111111	4.994444444	5.327777778	5.661111111	5.994444444	6.327777778	6.661111111	6.994444444	7.327777778	7.661111111	7.994444444	8.327777778	8.661111111	8.994444444	9.327777778	9.661111111	9.994444444	10.32777778	10.66111111	10.99444444	11.32777778	11.66111111	11.99444444	12.32777778	12.66111111	12.99444444	13.32777778	13.66111111
CB_8	E. coli BW25113 DmicF	Ciprofloxacin	Caffeine	2	E2	0.02273	41.61429	0	0.327777778	0.661111111	0.994444444	1.327777778	1.661111111	1.994444444	2.327777778	2.661111111	2.994444444	3.327777778	3.661111111	3.994444444	4.327777778	4.661111111	4.994444444	5.327777778	5.661111111	5.994444444	6.327777778	6.661111111	6.994444444	7.327777778	7.661111111	7.994444444	8.327777778	8.661111111	8.994444444	9.327777778	9.661111111	9.994444444	10.32777778	10.66111111	10.99444444	11.32777778	11.66111111	11.99444444	12.32777778	12.66111111	12.99444444	13.32777778	13.66111111
CB_8	E. coli BW25113 DmicF	Ciprofloxacin	Caffeine	2	E3	0.02045	41.61429	0	0.327777778	0.661111111	0.994444444	1.327777778	1.661111111	1.994444444	2.327777778	2.661111111	2.994444444	3.327777778	3.661111111	3.994444444	4.327777778	4.661111111	4.994444444	5.327777778	5.661111111	5.994444444	6.327777778	6.661111111	6.994444444	7.327777778	7.661111111	7.994444444	8.327777778	8.661111111	8.994444444	9.327777778	9.661111111	9.994444444	10.32777778	10.66111111	10.99444444	11.32777778	11.66111111	11.99444444	12.32777778	12.66111111	12.99444444	13.32777778	13.66111111
CB_8	E. coli BW25113 DmicF	Ciprofloxacin	Caffeine	2	E4	0.01818	41.61429	0	0.327777778	0.661111111	0.994444444	1.327777778	1.661111111	1.994444444	2.327777778	2.661111111	2.994444444	3.327777778	3.661111111	3.994444444	4.327777778	4.661111111	4.994444444	5.327777778	5.661111111	5.994444444	6.327777778	6.661111111	6.994444444	7.327777778	7.661111111	7.994444444	8.327777778	8.661111111	8.994444444	9.327777778	9.661111111	9.994444444	10.32777778	10.66111111	10.99444444	11.32777778	11.66111111	11.99444444	12.32777778	12.66111111	12.99444444	13.32777778	13.66111111
CB_8	E. coli BW25113 DmicF	Ciprofloxacin	Caffeine	2	E5	0.01591	41.61429	0	0.327777778	0.661111111	0.994444444	1.327777778	1.661111111	1.994444444	2.327777778	2.661111111	2.994444444	3.327777778	3.661111111	3.994444444	4.327777778	4.661111111	4.994444444	5.327777778	5.661111111	5.994444444	6.327777778	6.661111111	6.994444444	7.327777778	7.661111111	7.994444444	8.327777778	8.661111111	8.994444444	9.327777778	9.661111111	9.994444444	10.32777778	10.66111111	10.99444444	11.32777778	11.66111111	11.99444444	12.32777778	12.66111111	12.99444444	13.32777778	13.66111111
CB_8	E. coli BW25113 DmicF	Ciprofloxacin	Caffeine	2	E6	0.01364	41.61429	0	0.327777778	0.661111111	0.994444444	1.327777778	1.661111111	1.994444444	2.327777778	2.661111111	2.994444444	3.327777778	3.661111111	3.994444444	4.327777778	4.661111111	4.994444444	5.327777778	5.661111111	5.994444444	6.327777778	6.661111111	6.994444444	7.327777778	7.661111111	7.994444444	8.327777778	8.661111111	8.994444444	9.327777778	9.661111111	9.994444444	10.32777778	10.66111111	10.99444444	11.32777778	11.66111111	11.99444444	12.32777778	12.66111111	12.99444444	13.32777778	13.66111111
CB_8	E. coli BW25113 DmicF	Ciprofloxacin	Caffeine	2	E7	0.01136	41.61429	0	0.327777778	0.661111111	0.994444444	1.327777778	1.661111111	1.994444444	2.327777778	2.661111111	2.994444444	3.327777778	3.661111111	3.994444444	4.327777778	4.661111111	4.994444444	5.327777778	5.661111111	5.994444444	6.327777778	6.661111111	6.994444444	7.327777778	7.661111111	7.994444444	8.327777778	8.661111111	8.994444444	9.327777778	9.661111111	9.994444444	10.32777778	10.66111111	10.99444444	11.32777778	11.66111111	11.99444444	12.32777778	12.66111111	12.99444444	13.32777778	13.66111111
CB_8	E. coli BW25113 DmicF	Ciprofloxacin	Caffeine	2	E8	0.00909	41.61429	0	0.327777778	0.661111111	0.994444444	1.327777778	1.661111111	1.994444444	2.327777778	2.661111111	2.994444444	3.327777778	3.661111111	3.994444444	4.327777778	4.661111111	4.994444444	5.327777778	5.661111111	5.994444444	6.327777778	6.661111111	6.994444444	7.327777778	7.661111111	7.994444444	8.327777778	8.661111111	8.994444444	9.327777778	9.661111111	9.994444444	10.32777778	10.66111111	10.99444444	11.32777778	11.66111111	11.99444444	12.32777778	12.66111111	12.99444444	13.32777778	13.66111111
CB_8	E. coli BW25113 DmicF	Ciprofloxacin	Caffeine	2	E9	0.00682	41.61429	0	0.327777778	0.661111111	0.994444444	1.327777778	1.661111111	1.994444444	2.327777778	2.661111111	2.994444444	3.327777778	3.661111111	3.994444444	4.327777778	4.661111111	4.994444444	5.327777778	5.661111111	5.994444444	6.327777778	6.661111111	6.994444444	7.327777778	7.661111111	7.994444444	8.327777778	8.661111111	8.994444444	9.327777778	9.661111111	9.994444444	10.32777778	10.66111111	10.99444444	11.32777778	11.66111111	11.99444444	12.32777778	12.66111111	12.99444444	13.32777778	13.66111111
CB_8	E. coli BW25113 DmicF	Ciprofloxacin	Caffeine	2	E10	0.00455	41.61429	0	0.327777778	0.661111111	0.994444444	1.327777778	1.661111111	1.994444444	2.327777778	2.661111111	2.994444444	3.327777778	3.661111111	3.994444444	4.327777778	4.661111111	4.994444444	5.327777778	5.661111111	5.994444444	6.327777778	6.661111111	6.994444444	7.327777778	7.661111111	7.994444444	8.327777778	8.661111111	8.994444444	9.327777778	9.661111111	9.994444444	10.32777778	10.66111111	10.99444444	11.32777778	11.66111111	11.99444444	12.32777778	12.66111111	12.99444444	13.32777778	13.66111111
CB_8	E. coli BW25113 DmicF	Ciprofloxacin	Caffeine	2	E11	0.00227	41.61429	0	0.327777778	0.661111111	0.994444444	1.327777778	1.661111111	1.994444444	2.327777778	2.661111111	2.994444444	3.327777778	3.661111111	3.994444444	4.327777778	4.661111111	4.994444444	5.327777778	5.661111111	5.994444444	6.327777778	6.661111111	6.994444444	7.327777778	7.661111111	7.994444444	8.327777778	8.661111111	8.994444444	9.327777778	9.661111111	9.994444444	10.32777778	10.66111111	10.99444444	11.32777778	11.66111111	11.99444444	12.32777778	12.66111111	12.99444444	13.32777778	13.66111111
CB_8	E. coli BW25113 DmicF	Ciprofloxacin	Caffeine	2	E12	0	41.61429	0	0.327777778	0.661111111	0.994444444	1.327777778	1.661111111	1.994444444	2.327777778	2.661111111	2.994444444	3.327777778	3.661111111	3.994444444	4.327777778	4.661111111	4.994444444	5.327777778	5.661111111	5.994444444	6.327777778	6.661111111	6.994444444	7.327777778	7.661111111	7.994444444	8.327777778	8.661111111	8.994444444	9.327777778	9.661111111	9.994444444	10.32777778	10.66111111	10.99444444	11.32777778	11.66111111	11.99444444	12.32777778	12.66111111	12.99444444	13.32777778	13.66111111
CB_8	E. coli BW25113 DmicF	Ciprofloxacin	Caffeine	2	F1	0.025	27.74286	0	0.327777778	0.661111111	0.994444444	1.327777778	1.661111111	1.994444444	2.327777778	2.661111111	2.994444444	3.327777778	3.661111111	3.994444444	4.327777778	4.661111111	4.994444444	5.327777778	5.661111111	5.994444444	6.327777778	6.661111111	6.994444444	7.327777778	7.661111111	7.994444444	8.327777778	8.661111111	8.994444444	9.327777778	9.661111111	9.994444444	10.32777778	10.66111111	10.99444444	11.32777778	11.66111111	11.99444444	12.32777778	12.66111111	12.99444444	13.32777778	13.66111111
CB_8	E. coli BW25113 DmicF	Ciprofloxacin	Caffeine	2	F2	0.02273	27.74286	0	0.327777778	0.661111111	0.994444444	1.327777778	1.661111111	1.994444444	2.327777778	2.661111111	2.994444444	3.327777778	3.661111111	3.994444444	4.327777778	4.661111111	4.994444444	5.327777778	5.661111111	5.994444444	6.327777778	6.661111111	6.994444444	7.327777778	7.661111111	7.994444444	8.327777778	8.661111111	8.994444444	9.327777778	9.661111111	9.994444444	10.32777778	10.66111111	10.99444444	11.32777778	11.66111111	11.99444444	12.32777778	12.66111111	12.99444444	13.32777778	13.66111111
CB_8	E. coli BW25113 DmicF	Ciprofloxacin	Caffeine	2	F3	0.02045	27.74286	0	0.327777778	0.661111111	0.994444444	1.327777778	1.661111111	1.994444444	2.327777778	2.661111111	2.994444444	3.327777778	3.661111111	3.994444444	4.327777778	4.661111111	4.994444444	5.327777778	5.661111111	5.994444444	6.327777778	6.661111111	6.994444444	7.327777778	7.661111111	7.994444444	8.327777778	8.661111111	8.994444444	9.327777778	9.661111111	9.994444444	10.32777778	10.66111111	10.99444444	11.32777778	11.66111111	11.99444444	12.32777778	12.66111111	12.99444444	13.32777778	13.66111111
CB_8	E. coli BW25113 DmicF	Ciprofloxacin	Caffeine	2	F4	0.01818	27.74286	0	0.327777778	0.661111111	0.994444444	1.327777778	1.661111111	1.994444444	2.327777778	2.661111111	2.994444444	3.327777778	3.661111111	3.994444444	4.327777778	4.661111111	4.994444444	5.327777778	5.661111111	5.994444444	6.327777778	6.661111111	6.994444444	7.327777778	7.661111111	7.994444444	8.327777778	8.661111111	8.994444444	9.327777778	9.661111111	9.994444444	10.32777778	10.66111111	10.99444444	11.32777778	11.66111111	11.99444444	12.32777778	12.66111111	12.99444444	13.32777778	13.66111111
CB_8	E. coli BW25113 DmicF	Ciprofloxacin	Caffeine	2	F5	0.01591	27.74286	0	0.327777778	0.661111111	0.994444444	1.327777778	1.661111111	1.994444444	2.327777778	2.661111111	2.994444444	3.327777778	3.661111111	3.994444444	4.327777778	4.661111111	4.994444444	5.327777778	5.661111111	5.994444444	6.327777778	6.661111111	6.994444444	7.327777778	7.661111111	7.994444444	8.327777778	8.661111111	8.994444444	9.327777778	9.661111111	9.994444444	10.32777778	10.66111111	10.99444444	11.32777778	11.66111111	11.99444444	12.32777778	12.66111111	12.99444444	13.32777778	13.66111111
CB_8	E. coli BW25113 DmicF	Ciprofloxacin	Caffeine	2	F6	0.01364	27.74286	0	0.327777778	0.661111111	0.994444444	1.327777778	1.661111111	1.994444444	2.327777778	2.661111111	2.994444444	3.327777778	3.661111111	3.994444444	4.327777778	4.661111111	4.994444444	5.327777778	5.661111111	5.994444444	6.327777778	6.661111111	6.994444444	7.327777778	7.661111111	7.994444444	8.327777778	8.661111111	8.994444444	9.327777778	9.661111111	9.994444444	10.32777778	10.66111111	10.99444444	11.32777778	11.66111111	11.99444444	12.32777778	12.66111111	12.99444444	13.32777778	13.66111111
CB_8	E. coli BW25113 DmicF	Ciprofloxacin	Caffeine	2	F7	0.01136	27.74286	0	0.327777778	0.661111111	0.994444444	1.327777778	1.661111111	1.994444444	2.327777778	2.661111111	2.994444444	3.327777778	3.661111111	3.994444444	4.327777778	4.661111111	4.994444444	5.327777778	5.661111111	5.994444444	6.327777778	6.661111111	6.994444444	7.327777778	7.661111111	7.994444444	8.327777778	8.661111111	8.994444444	9.327777778	9.661111111	9.994444444	10.32777778	10.66111111	10.99444444	11.32777778	11.66111111	11.99444444	12.32777778	12.66111111	12.99444444	13.32777778	13.66111111
CB_8	E. coli BW25113 DmicF	Ciprofloxacin	Caffeine	2	F8	0.00909	27.74286	0	0.327777778	0.661111111	0.994444444	1.327777778	1.661111111	1.994444444	2.327777778	2.661111111	2.994444444	3.327777778	3.661111111	3.994444444	4.327777778	4.661111111	4.994444444	5.327777778	5.661111111	5.994444444	6.327777778	6.661111111	6.994444444	7.327777778	7.661111111	7.994444444	8.327777778	8.661111111	8.994444444	9.327777778	9.661111111	9.994444444	10.32777778	10.66111111	10.99444444	11.32777778	11.66111111	11.99444444	12.32777778	12.66111111	12.99444444	13.32777778	13.66111111
CB_8	E. coli BW25113 DmicF	Ciprofloxacin	Caffeine	2	F9	0.00682	27.74286	0	0.327777778	0.661111111	0.994444444	1.327777778	1.661111111	1.994444444	2.327777778	2.661111111	2.994444444	3.327777778	3.661111111	3.994444444	4.327777778	4.661111111	4.994444444	5.327777778	5.661111111	5.994444444	6.327777778	6.661111111	6.994444444	7.327777778	7.661111111	7.994444444	8.327777778	8.661111111	8.994444444	9.327777778	9.661111111	9.994444444	10.32777778	10.66111111	10.99444444	11.32777778	11.66111111	11.99444444	12.32777778	12.66111111	12.99444444	13.32777778	13.66111111
CB_8	E. coli BW25113 DmicF	Ciprofloxacin	Caffeine	2	F10	0.00455	27.74286	0	0.327777778	0.661111111	0.994444444	1.327777778	1.661111111	1.994444444	2.327777778	2.661111111	2.994444444	3.327777778	3.661111111	3.994444444	4.327777778	4.661111111	4.994444444	5.327777778	5.661111111	5.994444444	6.327777778	6.661111111	6.994444444	7.327777778	7.661111111	7.994444444	8.327777778	8.661111111	8.994444444	9.327777778	9.661111111	9.994444444	10.32777778	10.66111111	10.99444444	11.32777778	11.66111111	11.99444444	12.32777778	12.66111111	12.99444444	13.32777778	13.66111111
CB_8	E. coli BW25113 DmicF	Ciprofloxacin	Caffeine	2	F11	0.00227	27.74286	0	0.327777778	0.661111111	0.994444444	1.327777778	1.661111111	1.994444444	2.327777778	2.661111111	2.994444444	3.327777778	3.661111111	3.994444444	4.327777778	4.661111111	4.994444444	5.327777778	5.661111111	5.994444444	6.327777778	6.661111111	6.994444444	7.327777778	7.661111111	7.994444444	8.327777778	8.661111111	8.994444444	9.327777778	9.661111111	9.994444444	10.32777778	10.66111111	10.99444444	11.32777778	11.66111111	11.99444444	12.32777778	12.66111111	12.99444444	13.32777778	13.66111111
CB_8	E. coli BW25113 DmicF	Ciprofloxacin	Caffeine	2	F12	0	27.74286	0	0.327777778	0.661111111	0.994444444	1.327777778	1.661111111	1.994444444	2.327777778	2.661111111	2.994444444	3.327777778	3.661111111	3.994444444	4.327777778	4.661111111	4.994444444	5.327777778	5.661111111	5.994444444	6.327777778	6.661111111	6.994444444	7.327777778	7.661111111	7.994444444	8.327777778	8.661111111	8.994444444	9.327777778	9.661111111	9.994444444	10.32777778	10.66111111	10.99444444	11.32777778	11.66111111	11.99444444	12.32777778	12.66111111	12.99444444	13.32777778	13.66111111
CB_8	E. coli BW25113 DmicF	Ciprofloxacin	Caffeine	2	G1	0.025	13.87143	0	0.327777778	0.661111111	0.994444444	1.327777778	1.661111111	1.994444444	2.327777778	2.661111111	2.994444444	3.327777778	3.661111111	3.994444444	4.327777778	4.661111111	4.994444444	5.327777778	5.661111111	5.994444444	6.327777778	6.661111111	6.994444444	7.327777778	7.661111111	7.994444444	8.327777778	8.661111111	8.994444444	9.327777778	9.661111111	9.994444444	10.32777778	10.66111111	10.99444444	11.32777778	11.66111111	11.99444444	12.32777778	12.66111111	12.99444444	13.32777778	13.66111111
CB_8	E. coli BW25113 DmicF	Ciprofloxacin	Caffeine	2	G2	0.02273	13.87143	0	0.327777778	0.661111111	0.994444444	1.327777778	1.661111111	1.994444444	2.327777778	2.661111111	2.994444444	3.327777778	3.661111111	3.994444444	4.327777778	4.661111111	4.994444444	5.327777778	5.661111111	5.994444444	6.327777778	6.661111111	6.994444444	7.327777778	7.661111111	7.994444444	8.327777778	8.661111111	8.994444444	9.327777778	9.661111111	9.994444444	10.32777778	10.66111111	10.99444444	11.32777778	11.66111111	11.99444444	12.32777778	12.66111111	12.99444444	13.32777778	13.66111111
CB_8	E. coli BW25113 DmicF	Ciprofloxacin	Caffeine	2	G3	0.02045	13.87143	0	0.327777778	0.661111111	0.994444444	1.327777778	1.661111111	1.994444444	2.327777778	2.661111111	2.994444444	3.327777778	3.661111111	3.994444444	4.327777778	4.661111111	4.994444444	5.327777778	5.661111111	5.994444444	6.327777778	6.661111111	6.994444444	7.327777778	7.661111111	7.994444444	8.327777778	8.661111111	8.994444444	9.327777778	9.661111111	9.994444444	10.32777778	10.66111111	10.99444444	11.32777778	11.66111111	11.99444444	12.32777778	12.66111111	12.99444444	13.32777778	13.66111111
CB_8	E. coli BW25113 DmicF	Ciprofloxacin	Caffeine	2	G4	0.01818	13.87143	0	0.327777778	0.661111111	0.994444444	1.327777778	1.661111111	1.994444444	2.327777778	2.661111111	2.994444444	3.327777778	3.661111111	3.994444444	4.327777778	4.661111111	4.994444444	5.327777778	5.661111111	5.994444444	6.327777778	6.661111111	6.994444444	7.327777778	7.661111111	7.994444444	8.327777778	8.661111111	8.994444444	9.327777778	9.661111111	9.994444444	10.32777778	10.66111111	10.99444444	11.32777778	11.66111111	11.99444444	12.32777778	12.66111111	12.99444444	13.32777778	13.66111111
CB_8	E. coli BW25113 DmicF	Ciprofloxacin	Caffeine	2	G5	0.01591	13.87143	0	0.327777778	0.661111111	0.994444444	1.327777778	1.661111111	1.994444444	2.327777778	2.661111111	2.994444444	3.327777778	3.661111111	3.994444444	4.327777778	4.661111111	4.994444444	5.327777778	5.661111111	5.994444444	6.327777778	6.661111111	6.994444444	7.327777778	7.661111111	7.994444444	8.327777778	8.661111111	8.994444444	9.327777778	9.661111111	9.994444444	10.32777778	10.66111111	10.99444444	11.32777778	11.66111111	11.99444444	12.32777778	12.66111111	12.99444444	13.32777778	13.66111111
CB_8	E. coli BW25113 DmicF	Ciprofloxacin	Caffeine	2	G6	0.01364	13.87143	0	0.327777778	0.661111111	0.994444444	1.327777778	1.661111111	1.994444444	2.327777778	2.661111111	2.994444444	3.327777778	3.661111111	3.994444444	4.327777778	4.661111111	4.994444444	5.327777778	5.661111111	5.994444444	6.327777778	6.661111111	6.994444444	7.327777778	7.661111111	7.994444444	8.327777778	8.661111111	8.994444444	9.327777778	9.661111111	9.994444444	10.32777778	10.66111111	10.99444444	11.32777778	11.66111111	11.99444444	12.32777778	12.66111111	12.99444444	13.32777778	13.66111111
CB_8	E. coli BW25113 DmicF	Ciprofloxacin	Caffeine	2	G7	0.01136	13.87143	0	0.327777778	0.661111111	0.994444444	1.327777778	1.661111111	1.994444444	2.327777778	2.661111111	2.994444444	3.327777778	3.661111111	3.994444444	4.327777778	4.661111111	4.994444444	5.327777778	5.661111111	5.994444444	6.327777778	6.661111111	6.994444444	7.327777778	7.661111111	7.994444444	8.327777778	8.661111111	8.994444444	9.327777778	9.661111111	9.994444444	10.32777778	10.66111111	10.99444444	11.32777778	11.66111111	11.99444444	12.32777778	12.66111111	12.99444444	13.32777778	13.66111111
CB_8	E. coli BW25113 DmicF	Ciprofloxacin	Caffeine	2	G8	0.00909	13.87143	0	0.327777778	0.661111111	0.994444444	1.327777778	1.661111111	1.994444444	2.327777778	2.661111111	2.994444444	3.327777778	3.661111111	3.994444444	4.327777778	4.661111111	4.994444444	5.327777778	5.661111111	5.994444444	6.327777778	6.661111111	6.994444444	7.327777778	7.661111111	7.994444444	8.327777778	8.661111111	8.994444444	9.327777778	9.661111111	9.994444444	10.32777778	10.66111111	10.99444444	11.32777778	11.66111111	11.99444444	12.32777778	12.66111111	12.99444444	13.32777778	13.66111111
CB_8	E. coli BW25113 DmicF	Ciprofloxacin	Caffeine	2	G9	0.00682	13.87143	0	0.327777778	0.661111111	0.994444444	1.327777778	1.661111111	1.994444444	2.327777778	2.661111111	2.994444444	3.327777778	3.661111111	3.994444444	4.327777778	4.661111111	4.994444444	5.327777778	5.661111111	5.994444444	6.327777778	6.661111111	6.994444444	7.327777778	7.661111111	7.994444444	8.327777778	8.661111111	8.994444444	9.327777778	9.661111111	9.994444444	10.32777778	10.66111111	10.99444444	11.32777778	11.66111111	11.99444444	12.32777778	12.66111111	12.99444444	13.32777778	13.66111111
CB_8	E. coli BW25113 DmicF	Ciprofloxacin	Caffeine	2	G10	0.00455	13.87143	0	0.327777778	0.661111111	0.994444444	1.327777778	1.661111111	1.994444444	2.327777778	2.661111111	2.994444444	3.327777778	3.661111111	3.994444444	4.327777778	4.661111111	4.994444444	5.327777778	5.661111111	5.994444444	6.327777778	6.661111111	6.994444444	7.327777778	7.661111111	7.994444444	8.327777778	8.661111111	8.994444444	9.327777778	9.661111111	9.994444444	10.32777778	10.66111111	10.99444444	11.32777778	11.66111111	11.99444444	12.32777778	12.66111111	12.99444444	13.32777778	13.66111111
CB_8	E. coli BW25113 DmicF	Ciprofloxacin	Caffeine	2	G11	0.00227	13.87143	0	0.327777778	0.661111111	0.994444444	1.327777778	1.661111111	1.994444444	2.327777778	2.661111111	2.994444444	3.327777778	3.661111111	3.994444444	4.327777778	4.661111111	4.994444444	5.327777778	5.661111111	5.994444444	6.327777778	6.661111111	6.994444444	7.327777778	7.661111111	7.994444444	8.327777778	8.661111111	8.994444444	9.327777778	9.661111111	9.994444444	10.32777778	10.66111111	10.99444444	11.32777778	11.66111111	11.99444444	12.32777778	12.66111111	12.99444444	13.32777778	13.66111111
CB_8	E. coli BW25113 DmicF	Ciprofloxacin	Caffeine	2	G12	0	13.87143	0	0.327777778	0.661111111	0.994444444	1.327777778	1.661111111	1.994444444	2.327777778	2.661111111	2.994444444	3.327777778	3.661111111	3.994444444	4.327777778	4.661111111	4.994444444	5.327777778	5.661111111	5.994444444	6.327777778	6.661111111	6.994444444	7.327777778	7.661111111	7.994444444	8.327777778	8.661111111	8.994444444	9.327777778	9.661111111	9.994444444	10.32777778	10.66111111	10.99444444	11.32777778	11.66111111	11.99444444	12.32777778	12.66111111	12.99444444	13.32777778	13.66111111
CB_8	E. coli BW25113 DmicF	Ciprofloxacin	Caffeine	2	H1	0.025	0	0	0.327777778	0.661111111	0.994444444	1.327777778	1.661111111	1.994444444	2.327777778	2.661111111	2.994444444	3.327777778	3.661111111	3.994444444	4.327777778	4.661111111	4.994444444	5.327777778	5.661111111	5.994444444	6.327777778	6.661111111	6.994444444	7.327777778	7.661111111	7.994444444	8.327777778	8.661111111	8.994444444	9.327777778	9.661111111	9.994444444	10.32777778	10.66111111	10.99444444	11.32777778	11.66111111	11.99444444	12.32777778	12.66111111	12.99444444	13.32777778	13.66111111
CB_8	E. coli BW25113 DmicF	Ciprofloxacin	Caffeine	2	H2	0.02273	0	0	0.327777778	0.661111111	0.994444444	1.327777778	1.661111111	1.994444444	2.327777778	2.661111111	2.994444444	3.327777778	3.661111111	3.994444444	4.327777778	4.661111111	4.994444444	5.327777778	5.661111111	5.994444444	6.327777778	6.661111111	6.994444444	7.327777778	7.661111111	7.994444444	8.327777778	8.661111111	8.994444444	9.327777778	9.661111111	9.994444444	10.32777778	10.66111111	10.99444444	11.32777778	11.66111111	11.99444444	12.32777778	12.66111111	12.99444444	13.32777778	13.66111111
CB_8	E. coli BW25113 DmicF	Ciprofloxacin	Caffeine	2	H3	0.02045	0	0	0.327777778	0.661111111	0.994444444	1.327777778	1.661111111	1.994444444	2.327777778	2.661111111	2.994444444	3.327777778	3.661111111	3.994444444	4.327777778	4.661111111	4.994444444	5.327777778	5.661111111	5.994444444	6.327777778	6.661111111	6.994444444	7.327777778	7.661111111	7.994444444	8.327777778	8.661111111	8.994444444	9.327777778	9.661111111	9.994444444	10.32777778	10.66111111	10.99444444	11.32777778	11.66111111	11.99444444	12.32777778	12.66111111	12.99444444	13.32777778	13.66111111
CB_8	E. coli BW25113 DmicF	Ciprofloxacin	Caffeine	2	H4	0.01818	0	0	0.327777778	0.661111111	0.994444444	1.327777778	1.661111111	1.994444444	2.327777778	2.661111111	2.994444444	3.327777778	3.661111111	3.994444444	4.327777778	4.661111111	4.994444444	5.327777778	5.661111111	5.994444444	6.327777778	6.661111111	6.994444444	7.327777778	7.661111111	7.994444444	8.327777778	8.661111111	8.994444444	9.327777778	9.661111111	9.994444444	10.32777778	10.66111111	10.99444444	11.32777778	11.66111111	11.99444444	12.32777778	12.66111111	12.99444444	13.32777778	13.66111111
CB_8	E. coli BW25113 DmicF	Ciprofloxacin	Caffeine	2	H5	0.01591	0	0	0.327777778	0.661111111	0.994444444	1.327777778	1.661111111	1.994444444	2.327777778	2.661111111	2.994444444	3.327777778	3.661111111	3.994444444	4.327777778	4.661111111	4.994444444	5.327777778	5.661111111	5.994444444	6.327777778	6.661111111	6.994444444	7.327777778	7.661111111	7.994444444	8.327777778	8.661111111	8.994444444	9.327777778	9.661111111	9.994444444	10.32777778	10.66111111	10.99444444	11.32777778	11.66111111	11.99444444	12.32777778	12.66111111	12.99444444	13.32777778	13.66111111
CB_8	E. coli BW25113 DmicF	Ciprofloxacin	Caffeine	2	H6	0.01364	0	0	0.327777778	0.661111111	0.994444444	1.327777778	1.661111111	1.994444444	2.327777778	2.661111111	2.994444444	3.327777778	3.661111111	3.994444444	4.327777778	4.661111111	4.994444444	5.327777778	5.661111111	5.994444444	6.327777778	6.661111111	6.994444444	7.327777778	7.661111111	7.994444444	8.327777778	8.661111111	8.994444444	9.327777778	9.661111111	9.994444444	10.32777778	10.66111111	10.99444444	11.32777778	11.66111111	11.99444444	12.32777778	12.66111111	12.99444444	13.32777778	13.66111111
CB_8	E. coli BW25113 DmicF	Ciprofloxacin	Caffeine	2	H7	0.01136	0	0	0.327777778	0.661111111	0.994444444	1.327777778	1.661111111	1.994444444	2.327777778	2.661111111	2.994444444	3.327777778	3.661111111	3.994444444	4.327777778	4.661111111	4.994444444	5.327777778	5.661111111	5.994444444	6.327777778	6.661111111	6.994444444	7.327777778	7.661111111	7.994444444	8.327777778	8.661111111	8.994444444	9.327777778	9.661111111	9.994444444	10.32777778	10.66111111	10.99444444	11.32777778	11.66111111	11.99444444	12.32777778	12.66111111	12.99444444	13.32777778	13.66111111
CB_8	E. coli BW25113 DmicF	Ciprofloxacin	Caffeine	2	H8	0.00909	0	0	0.327777778	0.661111111	0.994444444	1.327777778	1.661111111	1.994444444	2.327777778	2.661111111	2.994444444	3.327777778	3.661111111	3.994444444	4.327777778	4.661111111	4.994444444	5.327777778	5.661111111	5.994444444	6.327777778	6.661111111	6.994444444	7.327777778	7.661111111	7.994444444	8.327777778	8.661111111	8.994444444	9.327777778	9.661111111	9.994444444	10.32777778	10.66111111	10.99444444	11.32777778	11.66111111	11.99444444	12.32777778	12.66111111	12.99444444	13.32777778	13.66111111
CB_8	E. coli BW25113 DmicF	Ciprofloxacin	Caffeine	2	H9	0.00682	0	0	0.327777778	0.661111111	0.994444444	1.327777778	1.661111111	1.994444444	2.327777778	2.661111111	2.994444444	3.327777778	3.661111111	3.994444444	4.327777778	4.661111111	4.994444444	5.327777778	5.661111111	5.994444444	6.327777778	6.661111111	6.994444444	7.327777778	7.661111111	7.994444444	8.327777778	8.661111111	8.994444444	9.327777778	9.661111111	9.994444444	10.32777778	10.66111111	10.99444444	11.32777778	11.66111111	11.99444444	12.32777778	12.66111111	12.99444444	13.32777778	13.66111111
CB_8	E. coli BW25113 DmicF	Ciprofloxacin	Caffeine	2	H10	0.00455	0	0	0.327777778	0.661111111	0.994444444	1.327777778	1.661111111	1.994444444	2.327777778	2.661111111	2.994444444	3.327777778	3.661111111	3.994444444	4.327777778	4.661111111	4.994444444	5.327777778	5.661111111	5.994444444	6.327777778	6.661111111	6.994444444	7.327777778	7.661111111	7.994444444	8.327777778	8.661111111	8.994444444	9.327777778	9.661111111	9.994444444	10.32777778	10.66111111	10.99444444	11.32777778	11.66111111	11.99444444	12.32777778	12.66111111	12.99444444	13.32777778	13.66111111
CB_8	E. coli BW25113 DmicF	Ciprofloxacin	Caffeine	2	H11	0.00227	0	0	0.327777778	0.661111111	0.994444444	1.327777778	1.661111111	1.994444444	2.327777778	2.661111111	2.994444444	3.327777778	3.661111111	3.994444444	4.327777778	4.661111111	4.994444444	5.327777778	5.661111111	5.994444444	6.327777778	6.661111111	6.994444444	7.327777778	7.661111111	7.994444444	8.327777778	8.661111111	8.994444444	9.327777778	9.661111111	9.994444444	10.32777778	10.66111111	10.99444444	11.32777778	11.66111111	11.99444444	12.32777778	12.66111111	12.99444444	13.32777778	13.66111111
CB_8	E. coli BW25113 DmicF	Ciprofloxacin	Caffeine	2	H12	0	0	0	0.327777778	0.661111111	0.994444444	1.327777778	1.661111111	1.994444444	2.327777778	2.661111111	2.994444444	3.327777778	3.661111111	3.994444444	4.327777778	4.661111111	4.994444444	5.327777778	5.661111111	5.994444444	6.327777778	6.661111111	6.994444444	7.327777778	7.661111111	7.994444444	8.327777778	8.661111111	8.994444444	9.327777778	9.661111111	9.994444444	10.32777778	10.66111111	10.99444444	11.32777778	11.66111111	11.99444444	12.32777778	12.66111111	12.99444444	13.32777778	13.66111111
CB_9	E. coli BW25113 DmicF	Ciprofloxacin	Caffeine	3	A1	0.025	97.1	0	0.327777778	0.661111111	0.994444444	1.327777778	1.661111111	1.994444444	2.327777778	2.661111111	2.994444444	3.327777778	3.661111111	3.994444444	4.327777778	4.661111111	4.994444444	5.327777778	5.661111111	5.994444444	6.327777778	6.661111111	6.994444444	7.327777778	7.661111111	7.994444444	8.327777778	8.661111111	8.994444444	9.327777778	9.661111111	9.994444444	10.32777778	10.66111111	10.99444444	11.32777778	11.66111111	11.99444444	12.32777778	12.66111111	12.99444444	13.32777778	13.66111111
CB_9	E. coli BW25113 DmicF	Ciprofloxacin	Caffeine	3	A2	0.02273	97.1	0	0.327777778	0.661111111	0.994444444	1.327777778	1.661111111	1.994444444	2.327777778	2.661111111	2.994444444	3.327777778	3.661111111	3.994444444	4.327777778	4.661111111	4.994444444	5.327777778	5.661111111	5.994444444	6.327777778	6.661111111	6.994444444	7.327777778	7.661111111	7.994444444	8.327777778	8.661111111	8.994444444	9.327777778	9.661111111	9.994444444	10.32777778	10.66111111	10.99444444	11.32777778	11.66111111	11.99444444	12.32777778	12.66111111	12.99444444	13.32777778	13.66111111
CB_9	E. coli BW25113 DmicF	Ciprofloxacin	Caffeine	3	A3	0.02045	97.1	0	0.327777778	0.661111111	0.994444444	1.327777778	1.661111111	1.994444444	2.327777778	2.661111111	2.994444444	3.327777778	3.661111111	3.994444444	4.327777778	4.661111111	4.994444444	5.327777778	5.661111111	5.994444444	6.327777778	6.661111111	6.994444444	7.327777778	7.661111111	7.994444444	8.327777778	8.661111111	8.994444444	9.327777778	9.661111111	9.994444444	10.32777778	10.66111111	10.99444444	11.32777778	11.66111111	11.99444444	12.32777778	12.66111111	12.99444444	13.32777778	13.66111111
CB_9	E. coli BW25113 DmicF	Ciprofloxacin	Caffeine	3	A4	0.01818	97.1	0	0.327777778	0.661111111	0.994444444	1.327777778	1.661111111	1.994444444	2.327777778	2.661111111	2.994444444	3.327777778	3.661111111	3.994444444	4.327777778	4.661111111	4.994444444	5.327777778	5.661111111	5.994444444	6.327777778	6.661111111	6.994444444	7.327777778	7.661111111	7.994444444	8.327777778	8.661111111	8.994444444	9.327777778	9.661111111	9.994444444	10.32777778	10.66111111	10.99444444	11.32777778	11.66111111	11.99444444	12.32777778	12.66111111	12.99444444	13.32777778	13.66111111
CB_9	E. coli BW25113 DmicF	Ciprofloxacin	Caffeine	3	A5	0.01591	97.1	0	0.327777778	0.661111111	0.994444444	1.327777778	1.661111111	1.994444444	2.327777778	2.661111111	2.994444444	3.327777778	3.661111111	3.994444444	4.327777778	4.661111111	4.994444444	5.327777778	5.661111111	5.994444444	6.327777778	6.661111111	6.994444444	7.327777778	7.661111111	7.994444444	8.327777778	8.661111111	8.994444444	9.327777778	9.661111111	9.994444444	10.32777778	10.66111111	10.99444444	11.32777778	11.66111111	11.99444444	12.32777778	12.66111111	12.99444444	13.32777778	13.66111111
CB_9	E. coli BW25113 DmicF	Ciprofloxacin	Caffeine	3	A6	0.01364	97.1	0	0.327777778	0.661111111	0.994444444	1.327777778	1.661111111	1.994444444	2.327777778	2.661111111	2.994444444	3.327777778	3.661111111	3.994444444	4.327777778	4.661111111	4.994444444	5.327777778	5.661111111	5.994444444	6.327777778	6.661111111	6.994444444	7.327777778	7.661111111	7.994444444	8.327777778	8.661111111	8.994444444	9.327777778	9.661111111	9.994444444	10.32777778	10.66111111	10.99444444	11.32777778	11.66111111	11.99444444	12.32777778	12.66111111	12.99444444	13.32777778	13.66111111
CB_9	E. coli BW25113 DmicF	Ciprofloxacin	Caffeine	3	A7	0.01136	97.1	0	0.327777778	0.661111111	0.994444444	1.327777778	1.661111111	1.994444444	2.327777778	2.661111111	2.994444444	3.327777778	3.661111111	3.994444444	4.327777778	4.661111111	4.994444444	5.327777778	5.661111111	5.994444444	6.327777778	6.661111111	6.994444444	7.327777778	7.661111111	7.994444444	8.327777778	8.661111111	8.994444444	9.327777778	9.661111111	9.994444444	10.32777778	10.66111111	10.99444444	11.32777778	11.66111111	11.99444444	12.32777778	12.66111111	12.99444444	13.32777778	13.66111111
CB_9	E. coli BW25113 DmicF	Ciprofloxacin	Caffeine	3	A8	0.00909	97.1	0	0.327777778	0.661111111	0.994444444	1.327777778	1.661111111	1.994444444	2.327777778	2.661111111	2.994444444	3.327777778	3.661111111	3.994444444	4.327777778	4.661111111	4.994444444	5.327777778	5.661111111	5.994444444	6.327777778	6.661111111	6.994444444	7.327777778	7.661111111	7.994444444	8.327777778	8.661111111	8.994444444	9.327777778	9.661111111	9.994444444	10.32777778	10.66111111	10.99444444	11.32777778	11.66111111	11.99444444	12.32777778	12.66111111	12.99444444	13.32777778	13.66111111
CB_9	E. coli BW25113 DmicF	Ciprofloxacin	Caffeine	3	A9	0.00682	97.1	0	0.327777778	0.661111111	0.994444444	1.327777778	1.661111111	1.994444444	2.327777778	2.661111111	2.994444444	3.327777778	3.661111111	3.994444444	4.327777778	4.661111111	4.994444444	5.327777778	5.661111111	5.994444444	6.327777778	6.661111111	6.994444444	7.327777778	7.661111111	7.994444444	8.327777778	8.661111111	8.994444444	9.327777778	9.661111111	9.994444444	10.32777778	10.66111111	10.99444444	11.32777778	11.66111111	11.99444444	12.32777778	12.66111111	12.99444444	13.32777778	13.66111111
CB_9	E. coli BW25113 DmicF	Ciprofloxacin	Caffeine	3	A10	0.00455	97.1	0	0.327777778	0.661111111	0.994444444	1.327777778	1.661111111	1.994444444	2.327777778	2.661111111	2.994444444	3.327777778	3.661111111	3.994444444	4.327777778	4.661111111	4.994444444	5.327777778	5.661111111	5.994444444	6.327777778	6.661111111	6.994444444	7.327777778	7.661111111	7.994444444	8.327777778	8.661111111	8.994444444	9.327777778	9.661111111	9.994444444	10.32777778	10.66111111	10.99444444	11.32777778	11.66111111	11.99444444	12.32777778	12.66111111	12.99444444	13.32777778	13.66111111
CB_9	E. coli BW25113 DmicF	Ciprofloxacin	Caffeine	3	A11	0.00227	97.1	0	0.327777778	0.661111111	0.994444444	1.327777778	1.661111111	1.994444444	2.327777778	2.661111111	2.994444444	3.327777778	3.661111111	3.994444444	4.327777778	4.661111111	4.994444444	5.327777778	5.661111111	5.994444444	6.327777778	6.661111111	6.994444444	7.327777778	7.661111111	7.994444444	8.327777778	8.661111111	8.994444444	9.327777778	9.661111111	9.994444444	10.32777778	10.66111111	10.99444444	11.32777778	11.66111111	11.99444444	12.32777778	12.66111111	12.99444444	13.32777778	13.66111111
CB_9	E. coli BW25113 DmicF	Ciprofloxacin	Caffeine	3	A12	0	97.1	0	0.327777778	0.661111111	0.994444444	1.327777778	1.661111111	1.994444444	2.327777778	2.661111111	2.994444444	3.327777778	3.661111111	3.994444444	4.327777778	4.661111111	4.994444444	5.327777778	5.661111111	5.994444444	6.327777778	6.661111111	6.994444444	7.327777778	7.661111111	7.994444444	8.327777778	8.661111111	8.994444444	9.327777778	9.661111111	9.994444444	10.32777778	10.66111111	10.99444444	11.32777778	11.66111111	11.99444444	12.32777778	12.66111111	12.99444444	13.32777778	13.66111111
CB_9	E. coli BW25113 DmicF	Ciprofloxacin	Caffeine	3	B1	0.025	83.22857	0	0.327777778	0.661111111	0.994444444	1.327777778	1.661111111	1.994444444	2.327777778	2.661111111	2.994444444	3.327777778	3.661111111	3.994444444	4.327777778	4.661111111	4.994444444	5.327777778	5.661111111	5.994444444	6.327777778	6.661111111	6.994444444	7.327777778	7.661111111	7.994444444	8.327777778	8.661111111	8.994444444	9.327777778	9.661111111	9.994444444	10.32777778	10.66111111	10.99444444	11.32777778	11.66111111	11.99444444	12.32777778	12.66111111	12.99444444	13.32777778	13.66111111
CB_9	E. coli BW25113 DmicF	Ciprofloxacin	Caffeine	3	B2	0.02273	83.22857	0	0.327777778	0.661111111	0.994444444	1.327777778	1.661111111	1.994444444	2.327777778	2.661111111	2.994444444	3.327777778	3.661111111	3.994444444	4.327777778	4.661111111	4.994444444	5.327777778	5.661111111	5.994444444	6.327777778	6.661111111	6.994444444	7.327777778	7.661111111	7.994444444	8.327777778	8.661111111	8.994444444	9.327777778	9.661111111	9.994444444	10.32777778	10.66111111	10.99444444	11.32777778	11.66111111	11.99444444	12.32777778	12.66111111	12.99444444	13.32777778	13.66111111
CB_9	E. coli BW25113 DmicF	Ciprofloxacin	Caffeine	3	B3	0.02045	83.22857	0	0.327777778	0.661111111	0.994444444	1.327777778	1.661111111	1.994444444	2.327777778	2.661111111	2.994444444	3.327777778	3.661111111	3.994444444	4.327777778	4.661111111	4.994444444	5.327777778	5.661111111	5.994444444	6.327777778	6.661111111	6.994444444	7.327777778	7.661111111	7.994444444	8.327777778	8.661111111	8.994444444	9.327777778	9.661111111	9.994444444	10.32777778	10.66111111	10.99444444	11.32777778	11.66111111	11.99444444	12.32777778	12.66111111	12.99444444	13.32777778	13.66111111
CB_9	E. coli BW25113 DmicF	Ciprofloxacin	Caffeine	3	B4	0.01818	83.22857	0	0.327777778	0.661111111	0.994444444	1.327777778	1.661111111	1.994444444	2.327777778	2.661111111	2.994444444	3.327777778	3.661111111	3.994444444	4.327777778	4.661111111	4.994444444	5.327777778	5.661111111	5.994444444	6.327777778	6.661111111	6.994444444	7.327777778	7.661111111	7.994444444	8.327777778	8.661111111	8.994444444	9.327777778	9.661111111	9.994444444	10.32777778	10.66111111	10.99444444	11.32777778	11.66111111	11.99444444	12.32777778	12.66111111	12.99444444	13.32777778	13.66111111
CB_9	E. coli BW25113 DmicF	Ciprofloxacin	Caffeine	3	B5	0.01591	83.22857	0	0.327777778	0.661111111	0.994444444	1.327777778	1.661111111	1.994444444	2.327777778	2.661111111	2.994444444	3.327777778	3.661111111	3.994444444	4.327777778	4.661111111	4.994444444	5.327777778	5.661111111	5.994444444	6.327777778	6.661111111	6.994444444	7.327777778	7.661111111	7.994444444	8.327777778	8.661111111	8.994444444	9.327777778	9.661111111	9.994444444	10.32777778	10.66111111	10.99444444	11.32777778	11.66111111	11.99444444	12.32777778	12.66111111	12.99444444	13.32777778	13.66111111
CB_9	E. coli BW25113 DmicF	Ciprofloxacin	Caffeine	3	B6	0.01364	83.22857	0	0.327777778	0.661111111	0.994444444	1.327777778	1.661111111	1.994444444	2.327777778	2.661111111	2.994444444	3.327777778	3.661111111	3.994444444	4.327777778	4.661111111	4.994444444	5.327777778	5.661111111	5.994444444	6.327777778	6.661111111	6.994444444	7.327777778	7.661111111	7.994444444	8.327777778	8.661111111	8.994444444	9.327777778	9.661111111	9.994444444	10.32777778	10.66111111	10.99444444	11.32777778	11.66111111	11.99444444	12.32777778	12.66111111	12.99444444	13.32777778	13.66111111
CB_9	E. coli BW25113 DmicF	Ciprofloxacin	Caffeine	3	B7	0.01136	83.22857	0	0.327777778	0.661111111	0.994444444	1.327777778	1.661111111	1.994444444	2.327777778	2.661111111	2.994444444	3.327777778	3.661111111	3.994444444	4.327777778	4.661111111	4.994444444	5.327777778	5.661111111	5.994444444	6.327777778	6.661111111	6.994444444	7.327777778	7.661111111	7.994444444	8.327777778	8.661111111	8.994444444	9.327777778	9.661111111	9.994444444	10.32777778	10.66111111	10.99444444	11.32777778	11.66111111	11.99444444	12.32777778	12.66111111	12.99444444	13.32777778	13.66111111
CB_9	E. coli BW25113 DmicF	Ciprofloxacin	Caffeine	3	B8	0.00909	83.22857	0	0.327777778	0.661111111	0.994444444	1.327777778	1.661111111	1.994444444	2.327777778	2.661111111	2.994444444	3.327777778	3.661111111	3.994444444	4.327777778	4.661111111	4.994444444	5.327777778	5.661111111	5.994444444	6.327777778	6.661111111	6.994444444	7.327777778	7.661111111	7.994444444	8.327777778	8.661111111	8.994444444	9.327777778	9.661111111	9.994444444	10.32777778	10.66111111	10.99444444	11.32777778	11.66111111	11.99444444	12.32777778	12.66111111	12.99444444	13.32777778	13.66111111
CB_9	E. coli BW25113 DmicF	Ciprofloxacin	Caffeine	3	B9	0.00682	83.22857	0	0.327777778	0.661111111	0.994444444	1.327777778	1.661111111	1.994444444	2.327777778	2.661111111	2.994444444	3.327777778	3.661111111	3.994444444	4.327777778	4.661111111	4.994444444	5.327777778	5.661111111	5.994444444	6.327777778	6.661111111	6.994444444	7.327777778	7.661111111	7.994444444	8.327777778	8.661111111	8.994444444	9.327777778	9.661111111	9.994444444	10.32777778	10.66111111	10.99444444	11.32777778	11.66111111	11.99444444	12.32777778	12.66111111	12.99444444	13.32777778	13.66111111
CB_9	E. coli BW25113 DmicF	Ciprofloxacin	Caffeine	3	B10	0.00455	83.22857	0	0.327777778	0.661111111	0.994444444	1.327777778	1.661111111	1.994444444	2.327777778	2.661111111	2.994444444	3.327777778	3.661111111	3.994444444	4.327777778	4.661111111	4.994444444	5.327777778	5.661111111	5.994444444	6.327777778	6.661111111	6.994444444	7.327777778	7.661111111	7.994444444	8.327777778	8.661111111	8.994444444	9.327777778	9.661111111	9.994444444	10.32777778	10.66111111	10.99444444	11.32777778	11.66111111	11.99444444	12.32777778	12.66111111	12.99444444	13.32777778	13.66111111
CB_9	E. coli BW25113 DmicF	Ciprofloxacin	Caffeine	3	B11	0.00227	83.22857	0	0.327777778	0.661111111	0.994444444	1.327777778	1.661111111	1.994444444	2.327777778	2.661111111	2.994444444	3.327777778	3.661111111	3.994444444	4.327777778	4.661111111	4.994444444	5.327777778	5.661111111	5.994444444	6.327777778	6.661111111	6.994444444	7.327777778	7.661111111	7.994444444	8.327777778	8.661111111	8.994444444	9.327777778	9.661111111	9.994444444	10.32777778	10.66111111	10.99444444	11.32777778	11.66111111	11.99444444	12.32777778	12.66111111	12.99444444	13.32777778	13.66111111
CB_9	E. coli BW25113 DmicF	Ciprofloxacin	Caffeine	3	B12	0	83.22857	0	0.327777778	0.661111111	0.994444444	1.327777778	1.661111111	1.994444444	2.327777778	2.661111111	2.994444444	3.327777778	3.661111111	3.994444444	4.327777778	4.661111111	4.994444444	5.327777778	5.661111111	5.994444444	6.327777778	6.661111111	6.994444444	7.327777778	7.661111111	7.994444444	8.327777778	8.661111111	8.994444444	9.327777778	9.661111111	9.994444444	10.32777778	10.66111111	10.99444444	11.32777778	11.66111111	11.99444444	12.32777778	12.66111111	12.99444444	13.32777778	13.66111111
CB_9	E. coli BW25113 DmicF	Ciprofloxacin	Caffeine	3	C1	0.025	69.35714	0	0.327777778	0.661111111	0.994444444	1.327777778	1.661111111	1.994444444	2.327777778	2.661111111	2.994444444	3.327777778	3.661111111	3.994444444	4.327777778	4.661111111	4.994444444	5.327777778	5.661111111	5.994444444	6.327777778	6.661111111	6.994444444	7.327777778	7.661111111	7.994444444	8.327777778	8.661111111	8.994444444	9.327777778	9.661111111	9.994444444	10.32777778	10.66111111	10.99444444	11.32777778	11.66111111	11.99444444	12.32777778	12.66111111	12.99444444	13.32777778	13.66111111
CB_9	E. coli BW25113 DmicF	Ciprofloxacin	Caffeine	3	C2	0.02273	69.35714	0	0.327777778	0.661111111	0.994444444	1.327777778	1.661111111	1.994444444	2.327777778	2.661111111	2.994444444	3.327777778	3.661111111	3.994444444	4.327777778	4.661111111	4.994444444	5.327777778	5.661111111	5.994444444	6.327777778	6.661111111	6.994444444	7.327777778	7.661111111	7.994444444	8.327777778	8.661111111	8.994444444	9.327777778	9.661111111	9.994444444	10.32777778	10.66111111	10.99444444	11.32777778	11.66111111	11.99444444	12.32777778	12.66111111	12.99444444	13.32777778	13.66111111
CB_9	E. coli BW25113 DmicF	Ciprofloxacin	Caffeine	3	C3	0.02045	69.35714	0	0.327777778	0.661111111	0.994444444	1.327777778	1.661111111	1.994444444	2.327777778	2.661111111	2.994444444	3.327777778	3.661111111	3.994444444	4.327777778	4.661111111	4.994444444	5.327777778	5.661111111	5.994444444	6.327777778	6.661111111	6.994444444	7.327777778	7.661111111	7.994444444	8.327777778	8.661111111	8.994444444	9.327777778	9.661111111	9.994444444	10.32777778	10.66111111	10.99444444	11.32777778	11.66111111	11.99444444	12.32777778	12.66111111	12.99444444	13.32777778	13.66111111
CB_9	E. coli BW25113 DmicF	Ciprofloxacin	Caffeine	3	C4	0.01818	69.35714	0	0.327777778	0.661111111	0.994444444	1.327777778	1.661111111	1.994444444	2.327777778	2.661111111	2.994444444	3.327777778	3.661111111	3.994444444	4.327777778	4.661111111	4.994444444	5.327777778	5.661111111	5.994444444	6.327777778	6.661111111	6.994444444	7.327777778	7.661111111	7.994444444	8.327777778	8.661111111	8.994444444	9.327777778	9.661111111	9.994444444	10.32777778	10.66111111	10.99444444	11.32777778	11.66111111	11.99444444	12.32777778	12.66111111	12.99444444	13.32777778	13.66111111
CB_9	E. coli BW25113 DmicF	Ciprofloxacin	Caffeine	3	C5	0.01591	69.35714	0	0.327777778	0.661111111	0.994444444	1.327777778	1.661111111	1.994444444	2.327777778	2.661111111	2.994444444	3.327777778	3.661111111	3.994444444	4.327777778	4.661111111	4.994444444	5.327777778	5.661111111	5.994444444	6.327777778	6.661111111	6.994444444	7.327777778	7.661111111	7.994444444	8.327777778	8.661111111	8.994444444	9.327777778	9.661111111	9.994444444	10.32777778	10.66111111	10.99444444	11.32777778	11.66111111	11.99444444	12.32777778	12.66111111	12.99444444	13.32777778	13.66111111
CB_9	E. coli BW25113 DmicF	Ciprofloxacin	Caffeine	3	C6	0.01364	69.35714	0	0.327777778	0.661111111	0.994444444	1.327777778	1.661111111	1.994444444	2.327777778	2.661111111	2.994444444	3.327777778	3.661111111	3.994444444	4.327777778	4.661111111	4.994444444	5.327777778	5.661111111	5.994444444	6.327777778	6.661111111	6.994444444	7.327777778	7.661111111	7.994444444	8.327777778	8.661111111	8.994444444	9.327777778	9.661111111	9.994444444	10.32777778	10.66111111	10.99444444	11.32777778	11.66111111	11.99444444	12.32777778	12.66111111	12.99444444	13.32777778	13.66111111
CB_9	E. coli BW25113 DmicF	Ciprofloxacin	Caffeine	3	C7	0.01136	69.35714	0	0.327777778	0.661111111	0.994444444	1.327777778	1.661111111	1.994444444	2.327777778	2.661111111	2.994444444	3.327777778	3.661111111	3.994444444	4.327777778	4.661111111	4.994444444	5.327777778	5.661111111	5.994444444	6.327777778	6.661111111	6.994444444	7.327777778	7.661111111	7.994444444	8.327777778	8.661111111	8.994444444	9.327777778	9.661111111	9.994444444	10.32777778	10.66111111	10.99444444	11.32777778	11.66111111	11.99444444	12.32777778	12.66111111	12.99444444	13.32777778	13.66111111
CB_9	E. coli BW25113 DmicF	Ciprofloxacin	Caffeine	3	C8	0.00909	69.35714	0	0.327777778	0.661111111	0.994444444	1.327777778	1.661111111	1.994444444	2.327777778	2.661111111	2.994444444	3.327777778	3.661111111	3.994444444	4.327777778	4.661111111	4.994444444	5.327777778	5.661111111	5.994444444	6.327777778	6.661111111	6.994444444	7.327777778	7.661111111	7.994444444	8.327777778	8.661111111	8.994444444	9.327777778	9.661111111	9.994444444	10.32777778	10.66111111	10.99444444	11.32777778	11.66111111	11.99444444	12.32777778	12.66111111	12.99444444	13.32777778	13.66111111
CB_9	E. coli BW25113 DmicF	Ciprofloxacin	Caffeine	3	C9	0.00682	69.35714	0	0.327777778	0.661111111	0.994444444	1.327777778	1.661111111	1.994444444	2.327777778	2.661111111	2.994444444	3.327777778	3.661111111	3.994444444	4.327777778	4.661111111	4.994444444	5.327777778	5.661111111	5.994444444	6.327777778	6.661111111	6.994444444	7.327777778	7.661111111	7.994444444	8.327777778	8.661111111	8.994444444	9.327777778	9.661111111	9.994444444	10.32777778	10.66111111	10.99444444	11.32777778	11.66111111	11.99444444	12.32777778	12.66111111	12.99444444	13.32777778	13.66111111
CB_9	E. coli BW25113 DmicF	Ciprofloxacin	Caffeine	3	C10	0.00455	69.35714	0	0.327777778	0.661111111	0.994444444	1.327777778	1.661111111	1.994444444	2.327777778	2.661111111	2.994444444	3.327777778	3.661111111	3.994444444	4.327777778	4.661111111	4.994444444	5.327777778	5.661111111	5.994444444	6.327777778	6.661111111	6.994444444	7.327777778	7.661111111	7.994444444	8.327777778	8.661111111	8.994444444	9.327777778	9.661111111	9.994444444	10.32777778	10.66111111	10.99444444	11.32777778	11.66111111	11.99444444	12.32777778	12.66111111	12.99444444	13.32777778	13.66111111
CB_9	E. coli BW25113 DmicF	Ciprofloxacin	Caffeine	3	C11	0.00227	69.35714	0	0.327777778	0.661111111	0.994444444	1.327777778	1.661111111	1.994444444	2.327777778	2.661111111	2.994444444	3.327777778	3.661111111	3.994444444	4.327777778	4.661111111	4.994444444	5.327777778	5.661111111	5.994444444	6.327777778	6.661111111	6.994444444	7.327777778	7.661111111	7.994444444	8.327777778	8.661111111	8.994444444	9.327777778	9.661111111	9.994444444	10.32777778	10.66111111	10.99444444	11.32777778	11.66111111	11.99444444	12.32777778	12.66111111	12.99444444	13.32777778	13.66111111
CB_9	E. coli BW25113 DmicF	Ciprofloxacin	Caffeine	3	C12	0	69.35714	0	0.327777778	0.661111111	0.994444444	1.327777778	1.661111111	1.994444444	2.327777778	2.661111111	2.994444444	3.327777778	3.661111111	3.994444444	4.327777778	4.661111111	4.994444444	5.327777778	5.661111111	5.994444444	6.327777778	6.661111111	6.994444444	7.327777778	7.661111111	7.994444444	8.327777778	8.661111111	8.994444444	9.327777778	9.661111111	9.994444444	10.32777778	10.66111111	10.99444444	11.32777778	11.66111111	11.99444444	12.32777778	12.66111111	12.99444444	13.32777778	13.66111111
CB_9	E. coli BW25113 DmicF	Ciprofloxacin	Caffeine	3	D1	0.025	55.48571	0	0.327777778	0.661111111	0.994444444	1.327777778	1.661111111	1.994444444	2.327777778	2.661111111	2.994444444	3.327777778	3.661111111	3.994444444	4.327777778	4.661111111	4.994444444	5.327777778	5.661111111	5.994444444	6.327777778	6.661111111	6.994444444	7.327777778	7.661111111	7.994444444	8.327777778	8.661111111	8.994444444	9.327777778	9.661111111	9.994444444	10.32777778	10.66111111	10.99444444	11.32777778	11.66111111	11.99444444	12.32777778	12.66111111	12.99444444	13.32777778	13.66111111
CB_9	E. coli BW25113 DmicF	Ciprofloxacin	Caffeine	3	D2	0.02273	55.48571	0	0.327777778	0.661111111	0.994444444	1.327777778	1.661111111	1.994444444	2.327777778	2.661111111	2.994444444	3.327777778	3.661111111	3.994444444	4.327777778	4.661111111	4.994444444	5.327777778	5.661111111	5.994444444	6.327777778	6.661111111	6.994444444	7.327777778	7.661111111	7.994444444	8.327777778	8.661111111	8.994444444	9.327777778	9.661111111	9.994444444	10.32777778	10.66111111	10.99444444	11.32777778	11.66111111	11.99444444	12.32777778	12.66111111	12.99444444	13.32777778	13.66111111
CB_9	E. coli BW25113 DmicF	Ciprofloxacin	Caffeine	3	D3	0.02045	55.48571	0	0.327777778	0.661111111	0.994444444	1.327777778	1.661111111	1.994444444	2.327777778	2.661111111	2.994444444	3.327777778	3.661111111	3.994444444	4.327777778	4.661111111	4.994444444	5.327777778	5.661111111	5.994444444	6.327777778	6.661111111	6.994444444	7.327777778	7.661111111	7.994444444	8.327777778	8.661111111	8.994444444	9.327777778	9.661111111	9.994444444	10.32777778	10.66111111	10.99444444	11.32777778	11.66111111	11.99444444	12.32777778	12.66111111	12.99444444	13.32777778	13.66111111
CB_9	E. coli BW25113 DmicF	Ciprofloxacin	Caffeine	3	D4	0.01818	55.48571	0	0.327777778	0.661111111	0.994444444	1.327777778	1.661111111	1.994444444	2.327777778	2.661111111	2.994444444	3.327777778	3.661111111	3.994444444	4.327777778	4.661111111	4.994444444	5.327777778	5.661111111	5.994444444	6.327777778	6.661111111	6.994444444	7.327777778	7.661111111	7.994444444	8.327777778	8.661111111	8.994444444	9.327777778	9.661111111	9.994444444	10.32777778	10.66111111	10.99444444	11.32777778	11.66111111	11.99444444	12.32777778	12.66111111	12.99444444	13.32777778	13.66111111
CB_9	E. coli BW25113 DmicF	Ciprofloxacin	Caffeine	3	D5	0.01591	55.48571	0	0.327777778	0.661111111	0.994444444	1.327777778	1.661111111	1.994444444	2.327777778	2.661111111	2.994444444	3.327777778	3.661111111	3.994444444	4.327777778	4.661111111	4.994444444	5.327777778	5.661111111	5.994444444	6.327777778	6.661111111	6.994444444	7.327777778	7.661111111	7.994444444	8.327777778	8.661111111	8.994444444	9.327777778	9.661111111	9.994444444	10.32777778	10.66111111	10.99444444	11.32777778	11.66111111	11.99444444	12.32777778	12.66111111	12.99444444	13.32777778	13.66111111
CB_9	E. coli BW25113 DmicF	Ciprofloxacin	Caffeine	3	D6	0.01364	55.48571	0	0.327777778	0.661111111	0.994444444	1.327777778	1.661111111	1.994444444	2.327777778	2.661111111	2.994444444	3.327777778	3.661111111	3.994444444	4.327777778	4.661111111	4.994444444	5.327777778	5.661111111	5.994444444	6.327777778	6.661111111	6.994444444	7.327777778	7.661111111	7.994444444	8.327777778	8.661111111	8.994444444	9.327777778	9.661111111	9.994444444	10.32777778	10.66111111	10.99444444	11.32777778	11.66111111	11.99444444	12.32777778	12.66111111	12.99444444	13.32777778	13.66111111
CB_9	E. coli BW25113 DmicF	Ciprofloxacin	Caffeine	3	D7	0.01136	55.48571	0	0.327777778	0.661111111	0.994444444	1.327777778	1.661111111	1.994444444	2.327777778	2.661111111	2.994444444	3.327777778	3.661111111	3.994444444	4.327777778	4.661111111	4.994444444	5.327777778	5.661111111	5.994444444	6.327777778	6.661111111	6.994444444	7.327777778	7.661111111	7.994444444	8.327777778	8.661111111	8.994444444	9.327777778	9.661111111	9.994444444	10.32777778	10.66111111	10.99444444	11.32777778	11.66111111	11.99444444	12.32777778	12.66111111	12.99444444	13.32777778	13.66111111
CB_9	E. coli BW25113 DmicF	Ciprofloxacin	Caffeine	3	D8	0.00909	55.48571	0	0.327777778	0.661111111	0.994444444	1.327777778	1.661111111	1.994444444	2.327777778	2.661111111	2.994444444	3.327777778	3.661111111	3.994444444	4.327777778	4.661111111	4.994444444	5.327777778	5.661111111	5.994444444	6.327777778	6.661111111	6.994444444	7.327777778	7.661111111	7.994444444	8.327777778	8.661111111	8.994444444	9.327777778	9.661111111	9.994444444	10.32777778	10.66111111	10.99444444	11.32777778	11.66111111	11.99444444	12.32777778	12.66111111	12.99444444	13.32777778	13.66111111
CB_9	E. coli BW25113 DmicF	Ciprofloxacin	Caffeine	3	D9	0.00682	55.48571	0	0.327777778	0.661111111	0.994444444	1.327777778	1.661111111	1.994444444	2.327777778	2.661111111	2.994444444	3.327777778	3.661111111	3.994444444	4.327777778	4.661111111	4.994444444	5.327777778	5.661111111	5.994444444	6.327777778	6.661111111	6.994444444	7.327777778	7.661111111	7.994444444	8.327777778	8.661111111	8.994444444	9.327777778	9.661111111	9.994444444	10.32777778	10.66111111	10.99444444	11.32777778	11.66111111	11.99444444	12.32777778	12.66111111	12.99444444	13.32777778	13.66111111
CB_9	E. coli BW25113 DmicF	Ciprofloxacin	Caffeine	3	D10	0.00455	55.48571	0	0.327777778	0.661111111	0.994444444	1.327777778	1.661111111	1.994444444	2.327777778	2.661111111	2.994444444	3.327777778	3.661111111	3.994444444	4.327777778	4.661111111	4.994444444	5.327777778	5.661111111	5.994444444	6.327777778	6.661111111	6.994444444	7.327777778	7.661111111	7.994444444	8.327777778	8.661111111	8.994444444	9.327777778	9.661111111	9.994444444	10.32777778	10.66111111	10.99444444	11.32777778	11.66111111	11.99444444	12.32777778	12.66111111	12.99444444	13.32777778	13.66111111
CB_9	E. coli BW25113 DmicF	Ciprofloxacin	Caffeine	3	D11	0.00227	55.48571	0	0.327777778	0.661111111	0.994444444	1.327777778	1.661111111	1.994444444	2.327777778	2.661111111	2.994444444	3.327777778	3.661111111	3.994444444	4.327777778	4.661111111	4.994444444	5.327777778	5.661111111	5.994444444	6.327777778	6.661111111	6.994444444	7.327777778	7.661111111	7.994444444	8.327777778	8.661111111	8.994444444	9.327777778	9.661111111	9.994444444	10.32777778	10.66111111	10.99444444	11.32777778	11.66111111	11.99444444	12.32777778	12.66111111	12.99444444	13.32777778	13.66111111
CB_9	E. coli BW25113 DmicF	Ciprofloxacin	Caffeine	3	D12	0	55.48571	0	0.327777778	0.661111111	0.994444444	1.327777778	1.661111111	1.994444444	2.327777778	2.661111111	2.994444444	3.327777778	3.661111111	3.994444444	4.327777778	4.661111111	4.994444444	5.327777778	5.661111111	5.994444444	6.327777778	6.661111111	6.994444444	7.327777778	7.661111111	7.994444444	8.327777778	8.661111111	8.994444444	9.327777778	9.661111111	9.994444444	10.32777778	10.66111111	10.99444444	11.32777778	11.66111111	11.99444444	12.32777778	12.66111111	12.99444444	13.32777778	13.66111111
CB_9	E. coli BW25113 DmicF	Ciprofloxacin	Caffeine	3	E1	0.025	41.61429	0	0.327777778	0.661111111	0.994444444	1.327777778	1.661111111	1.994444444	2.327777778	2.661111111	2.994444444	3.327777778	3.661111111	3.994444444	4.327777778	4.661111111	4.994444444	5.327777778	5.661111111	5.994444444	6.327777778	6.661111111	6.994444444	7.327777778	7.661111111	7.994444444	8.327777778	8.661111111	8.994444444	9.327777778	9.661111111	9.994444444	10.32777778	10.66111111	10.99444444	11.32777778	11.66111111	11.99444444	12.32777778	12.66111111	12.99444444	13.32777778	13.66111111
CB_9	E. coli BW25113 DmicF	Ciprofloxacin	Caffeine	3	E2	0.02273	41.61429	0	0.327777778	0.661111111	0.994444444	1.327777778	1.661111111	1.994444444	2.327777778	2.661111111	2.994444444	3.327777778	3.661111111	3.994444444	4.327777778	4.661111111	4.994444444	5.327777778	5.661111111	5.994444444	6.327777778	6.661111111	6.994444444	7.327777778	7.661111111	7.994444444	8.327777778	8.661111111	8.994444444	9.327777778	9.661111111	9.994444444	10.32777778	10.66111111	10.99444444	11.32777778	11.66111111	11.99444444	12.32777778	12.66111111	12.99444444	13.32777778	13.66111111
CB_9	E. coli BW25113 DmicF	Ciprofloxacin	Caffeine	3	E3	0.02045	41.61429	0	0.327777778	0.661111111	0.994444444	1.327777778	1.661111111	1.994444444	2.327777778	2.661111111	2.994444444	3.327777778	3.661111111	3.994444444	4.327777778	4.661111111	4.994444444	5.327777778	5.661111111	5.994444444	6.327777778	6.661111111	6.994444444	7.327777778	7.661111111	7.994444444	8.327777778	8.661111111	8.994444444	9.327777778	9.661111111	9.994444444	10.32777778	10.66111111	10.99444444	11.32777778	11.66111111	11.99444444	12.32777778	12.66111111	12.99444444	13.32777778	13.66111111
CB_9	E. coli BW25113 DmicF	Ciprofloxacin	Caffeine	3	E4	0.01818	41.61429	0	0.327777778	0.661111111	0.994444444	1.327777778	1.661111111	1.994444444	2.327777778	2.661111111	2.994444444	3.327777778	3.661111111	3.994444444	4.327777778	4.661111111	4.994444444	5.327777778	5.661111111	5.994444444	6.327777778	6.661111111	6.994444444	7.327777778	7.661111111	7.994444444	8.327777778	8.661111111	8.994444444	9.327777778	9.661111111	9.994444444	10.32777778	10.66111111	10.99444444	11.32777778	11.66111111	11.99444444	12.32777778	12.66111111	12.99444444	13.32777778	13.66111111
CB_9	E. coli BW25113 DmicF	Ciprofloxacin	Caffeine	3	E5	0.01591	41.61429	0	0.327777778	0.661111111	0.994444444	1.327777778	1.661111111	1.994444444	2.327777778	2.661111111	2.994444444	3.327777778	3.661111111	3.994444444	4.327777778	4.661111111	4.994444444	5.327777778	5.661111111	5.994444444	6.327777778	6.661111111	6.994444444	7.327777778	7.661111111	7.994444444	8.327777778	8.661111111	8.994444444	9.327777778	9.661111111	9.994444444	10.32777778	10.66111111	10.99444444	11.32777778	11.66111111	11.99444444	12.32777778	12.66111111	12.99444444	13.32777778	13.66111111
CB_9	E. coli BW25113 DmicF	Ciprofloxacin	Caffeine	3	E6	0.01364	41.61429	0	0.327777778	0.661111111	0.994444444	1.327777778	1.661111111	1.994444444	2.327777778	2.661111111	2.994444444	3.327777778	3.661111111	3.994444444	4.327777778	4.661111111	4.994444444	5.327777778	5.661111111	5.994444444	6.327777778	6.661111111	6.994444444	7.327777778	7.661111111	7.994444444	8.327777778	8.661111111	8.994444444	9.327777778	9.661111111	9.994444444	10.32777778	10.66111111	10.99444444	11.32777778	11.66111111	11.99444444	12.32777778	12.66111111	12.99444444	13.32777778	13.66111111
CB_9	E. coli BW25113 DmicF	Ciprofloxacin	Caffeine	3	E7	0.01136	41.61429	0	0.327777778	0.661111111	0.994444444	1.327777778	1.661111111	1.994444444	2.327777778	2.661111111	2.994444444	3.327777778	3.661111111	3.994444444	4.327777778	4.661111111	4.994444444	5.327777778	5.661111111	5.994444444	6.327777778	6.661111111	6.994444444	7.327777778	7.661111111	7.994444444	8.327777778	8.661111111	8.994444444	9.327777778	9.661111111	9.994444444	10.32777778	10.66111111	10.99444444	11.32777778	11.66111111	11.99444444	12.32777778	12.66111111	12.99444444	13.32777778	13.66111111
CB_9	E. coli BW25113 DmicF	Ciprofloxacin	Caffeine	3	E8	0.00909	41.61429	0	0.327777778	0.661111111	0.994444444	1.327777778	1.661111111	1.994444444	2.327777778	2.661111111	2.994444444	3.327777778	3.661111111	3.994444444	4.327777778	4.661111111	4.994444444	5.327777778	5.661111111	5.994444444	6.327777778	6.661111111	6.994444444	7.327777778	7.661111111	7.994444444	8.327777778	8.661111111	8.994444444	9.327777778	9.661111111	9.994444444	10.32777778	10.66111111	10.99444444	11.32777778	11.66111111	11.99444444	12.32777778	12.66111111	12.99444444	13.32777778	13.66111111
CB_9	E. coli BW25113 DmicF	Ciprofloxacin	Caffeine	3	E9	0.00682	41.61429	0	0.327777778	0.661111111	0.994444444	1.327777778	1.661111111	1.994444444	2.327777778	2.661111111	2.994444444	3.327777778	3.661111111	3.994444444	4.327777778	4.661111111	4.994444444	5.327777778	5.661111111	5.994444444	6.327777778	6.661111111	6.994444444	7.327777778	7.661111111	7.994444444	8.327777778	8.661111111	8.994444444	9.327777778	9.661111111	9.994444444	10.32777778	10.66111111	10.99444444	11.32777778	11.66111111	11.99444444	12.32777778	12.66111111	12.99444444	13.32777778	13.66111111
CB_9	E. coli BW25113 DmicF	Ciprofloxacin	Caffeine	3	E10	0.00455	41.61429	0	0.327777778	0.661111111	0.994444444	1.327777778	1.661111111	1.994444444	2.327777778	2.661111111	2.994444444	3.327777778	3.661111111	3.994444444	4.327777778	4.661111111	4.994444444	5.327777778	5.661111111	5.994444444	6.327777778	6.661111111	6.994444444	7.327777778	7.661111111	7.994444444	8.327777778	8.661111111	8.994444444	9.327777778	9.661111111	9.994444444	10.32777778	10.66111111	10.99444444	11.32777778	11.66111111	11.99444444	12.32777778	12.66111111	12.99444444	13.32777778	13.66111111
CB_9	E. coli BW25113 DmicF	Ciprofloxacin	Caffeine	3	E11	0.00227	41.61429	0	0.327777778	0.661111111	0.994444444	1.327777778	1.661111111	1.994444444	2.327777778	2.661111111	2.994444444	3.327777778	3.661111111	3.994444444	4.327777778	4.661111111	4.994444444	5.327777778	5.661111111	5.994444444	6.327777778	6.661111111	6.994444444	7.327777778	7.661111111	7.994444444	8.327777778	8.661111111	8.994444444	9.327777778	9.661111111	9.994444444	10.32777778	10.66111111	10.99444444	11.32777778	11.66111111	11.99444444	12.32777778	12.66111111	12.99444444	13.32777778	13.66111111
CB_9	E. coli BW25113 DmicF	Ciprofloxacin	Caffeine	3	E12	0	41.61429	0	0.327777778	0.661111111	0.994444444	1.327777778	1.661111111	1.994444444	2.327777778	2.661111111	2.994444444	3.327777778	3.661111111	3.994444444	4.327777778	4.661111111	4.994444444	5.327777778	5.661111111	5.994444444	6.327777778	6.661111111	6.994444444	7.327777778	7.661111111	7.994444444	8.327777778	8.661111111	8.994444444	9.327777778	9.661111111	9.994444444	10.32777778	10.66111111	10.99444444	11.32777778	11.66111111	11.99444444	12.32777778	12.66111111	12.99444444	13.32777778	13.66111111
CB_9	E. coli BW25113 DmicF	Ciprofloxacin	Caffeine	3	F1	0.025	27.74286	0	0.327777778	0.661111111	0.994444444	1.327777778	1.661111111	1.994444444	2.327777778	2.661111111	2.994444444	3.327777778	3.661111111	3.994444444	4.327777778	4.661111111	4.994444444	5.327777778	5.661111111	5.994444444	6.327777778	6.661111111	6.994444444	7.327777778	7.661111111	7.994444444	8.327777778	8.661111111	8.994444444	9.327777778	9.661111111	9.994444444	10.32777778	10.66111111	10.99444444	11.32777778	11.66111111	11.99444444	12.32777778	12.66111111	12.99444444	13.32777778	13.66111111
CB_9	E. coli BW25113 DmicF	Ciprofloxacin	Caffeine	3	F2	0.02273	27.74286	0	0.327777778	0.661111111	0.994444444	1.327777778	1.661111111	1.994444444	2.327777778	2.661111111	2.994444444	3.327777778	3.661111111	3.994444444	4.327777778	4.661111111	4.994444444	5.327777778	5.661111111	5.994444444	6.327777778	6.661111111	6.994444444	7.327777778	7.661111111	7.994444444	8.327777778	8.661111111	8.994444444	9.327777778	9.661111111	9.994444444	10.32777778	10.66111111	10.99444444	11.32777778	11.66111111	11.99444444	12.32777778	12.66111111	12.99444444	13.32777778	13.66111111
[truncated: 2,242 more rows]
[truncated: 58 more columns]
