# Supplementary material for: Systematic screen uncovers regulator contributions to chemical cues in Escherichia coli
Source: PLoS Biol. 2025 Jul 22;23(7):e3003260. doi: 10.1371/journal.pbio.3003260 (PMC12282887; doi:10.1371/journal.pbio.3003260)
Supplement: S4 Data — (TXT) [file pbio.3003260.s017.txt]

CB_id	strain	Drug 1	Drug 2	replicate	well	Drug 1 conc. (µg/ml)	Drug 2 conc. (µg/ml)	time in h 1	time in h 2	time in h 3	time in h 4	time in h 5	time in h 6	time in h 7	time in h 8	time in h 9	time in h 10	time in h 11	time in h 12	time in h 13	time in h 14	time in h 15	time in h 16	time in h 17	time in h 18	time in h 19	time in h 20	time in h 21	time in h 22	time in h 23	time in h 24	time in h 25	time in h 26	time in h 27	time in h 28	time in h 29	time in h 30	time in h 31	time in h 32	time in h 33	time in h 34	time in h 35	time in h 36	time in h 37	time in h 38	time in h 39	time in h 40	time in h 41	time in h 42
CB_1	E. coli BW25113 WT	Ciprofloxacin	Caffeine	1	D1	0.025	55.48571	0	0.33	0.66	0.99	1.33	1.66	1.99	2.33	2.66	2.99	3.33	3.66	3.99	4.33	4.66	4.99	5.33	5.66	5.99	6.33	6.66	6.99	7.33	7.66	7.99	8.33	8.66	8.99	9.33	9.66	9.99	10.33	10.66	10.99	11.33	11.66	11.99	12.33	12.66	12.99	13.33	13.66
CB_1	E. coli BW25113 WT	Ciprofloxacin	Caffeine	1	D2	0.02273	55.48571	0	0.33	0.66	0.99	1.33	1.66	1.99	2.33	2.66	2.99	3.33	3.66	3.99	4.33	4.66	4.99	5.33	5.66	5.99	6.33	6.66	6.99	7.33	7.66	7.99	8.33	8.66	8.99	9.33	9.66	9.99	10.33	10.66	10.99	11.33	11.66	11.99	12.33	12.66	12.99	13.33	13.66
CB_1	E. coli BW25113 WT	Ciprofloxacin	Caffeine	1	D3	0.02045	55.48571	0	0.33	0.66	0.99	1.33	1.66	1.99	2.33	2.66	2.99	3.33	3.66	3.99	4.33	4.66	4.99	5.33	5.66	5.99	6.33	6.66	6.99	7.33	7.66	7.99	8.33	8.66	8.99	9.33	9.66	9.99	10.33	10.66	10.99	11.33	11.66	11.99	12.33	12.66	12.99	13.33	13.66
CB_1	E. coli BW25113 WT	Ciprofloxacin	Caffeine	1	D4	0.01818	55.48571	0	0.33	0.66	0.99	1.33	1.66	1.99	2.33	2.66	2.99	3.33	3.66	3.99	4.33	4.66	4.99	5.33	5.66	5.99	6.33	6.66	6.99	7.33	7.66	7.99	8.33	8.66	8.99	9.33	9.66	9.99	10.33	10.66	10.99	11.33	11.66	11.99	12.33	12.66	12.99	13.33	13.66
CB_1	E. coli BW25113 WT	Ciprofloxacin	Caffeine	1	D5	0.01591	55.48571	0	0.33	0.66	0.99	1.33	1.66	1.99	2.33	2.66	2.99	3.33	3.66	3.99	4.33	4.66	4.99	5.33	5.66	5.99	6.33	6.66	6.99	7.33	7.66	7.99	8.33	8.66	8.99	9.33	9.66	9.99	10.33	10.66	10.99	11.33	11.66	11.99	12.33	12.66	12.99	13.33	13.66
CB_1	E. coli BW25113 WT	Ciprofloxacin	Caffeine	1	D6	0.01364	55.48571	0	0.33	0.66	0.99	1.33	1.66	1.99	2.33	2.66	2.99	3.33	3.66	3.99	4.33	4.66	4.99	5.33	5.66	5.99	6.33	6.66	6.99	7.33	7.66	7.99	8.33	8.66	8.99	9.33	9.66	9.99	10.33	10.66	10.99	11.33	11.66	11.99	12.33	12.66	12.99	13.33	13.66
CB_1	E. coli BW25113 WT	Ciprofloxacin	Caffeine	1	D7	0.01136	55.48571	0	0.33	0.66	0.99	1.33	1.66	1.99	2.33	2.66	2.99	3.33	3.66	3.99	4.33	4.66	4.99	5.33	5.66	5.99	6.33	6.66	6.99	7.33	7.66	7.99	8.33	8.66	8.99	9.33	9.66	9.99	10.33	10.66	10.99	11.33	11.66	11.99	12.33	12.66	12.99	13.33	13.66
CB_1	E. coli BW25113 WT	Ciprofloxacin	Caffeine	1	D8	0.00909	55.48571	0	0.33	0.66	0.99	1.33	1.66	1.99	2.33	2.66	2.99	3.33	3.66	3.99	4.33	4.66	4.99	5.33	5.66	5.99	6.33	6.66	6.99	7.33	7.66	7.99	8.33	8.66	8.99	9.33	9.66	9.99	10.33	10.66	10.99	11.33	11.66	11.99	12.33	12.66	12.99	13.33	13.66
CB_1	E. coli BW25113 WT	Ciprofloxacin	Caffeine	1	D9	0.00682	55.48571	0	0.33	0.66	0.99	1.33	1.66	1.99	2.33	2.66	2.99	3.33	3.66	3.99	4.33	4.66	4.99	5.33	5.66	5.99	6.33	6.66	6.99	7.33	7.66	7.99	8.33	8.66	8.99	9.33	9.66	9.99	10.33	10.66	10.99	11.33	11.66	11.99	12.33	12.66	12.99	13.33	13.66
CB_1	E. coli BW25113 WT	Ciprofloxacin	Caffeine	1	D10	0.00455	55.48571	0	0.33	0.66	0.99	1.33	1.66	1.99	2.33	2.66	2.99	3.33	3.66	3.99	4.33	4.66	4.99	5.33	5.66	5.99	6.33	6.66	6.99	7.33	7.66	7.99	8.33	8.66	8.99	9.33	9.66	9.99	10.33	10.66	10.99	11.33	11.66	11.99	12.33	12.66	12.99	13.33	13.66
CB_1	E. coli BW25113 WT	Ciprofloxacin	Caffeine	1	D11	0.00227	55.48571	0	0.33	0.66	0.99	1.33	1.66	1.99	2.33	2.66	2.99	3.33	3.66	3.99	4.33	4.66	4.99	5.33	5.66	5.99	6.33	6.66	6.99	7.33	7.66	7.99	8.33	8.66	8.99	9.33	9.66	9.99	10.33	10.66	10.99	11.33	11.66	11.99	12.33	12.66	12.99	13.33	13.66
CB_1	E. coli BW25113 WT	Ciprofloxacin	Caffeine	1	D12	0	55.48571	0	0.33	0.66	0.99	1.33	1.66	1.99	2.33	2.66	2.99	3.33	3.66	3.99	4.33	4.66	4.99	5.33	5.66	5.99	6.33	6.66	6.99	7.33	7.66	7.99	8.33	8.66	8.99	9.33	9.66	9.99	10.33	10.66	10.99	11.33	11.66	11.99	12.33	12.66	12.99	13.33	13.66
CB_1	E. coli BW25113 WT	Ciprofloxacin	Caffeine	1	H1	0.025	0	0	0.33	0.66	0.99	1.33	1.66	1.99	2.33	2.66	2.99	3.33	3.66	3.99	4.33	4.66	4.99	5.33	5.66	5.99	6.33	6.66	6.99	7.33	7.66	7.99	8.33	8.66	8.99	9.33	9.66	9.99	10.33	10.66	10.99	11.33	11.66	11.99	12.33	12.66	12.99	13.33	13.66
CB_1	E. coli BW25113 WT	Ciprofloxacin	Caffeine	1	H2	0.02273	0	0	0.33	0.66	0.99	1.33	1.66	1.99	2.33	2.66	2.99	3.33	3.66	3.99	4.33	4.66	4.99	5.33	5.66	5.99	6.33	6.66	6.99	7.33	7.66	7.99	8.33	8.66	8.99	9.33	9.66	9.99	10.33	10.66	10.99	11.33	11.66	11.99	12.33	12.66	12.99	13.33	13.66
CB_1	E. coli BW25113 WT	Ciprofloxacin	Caffeine	1	H3	0.02045	0	0	0.33	0.66	0.99	1.33	1.66	1.99	2.33	2.66	2.99	3.33	3.66	3.99	4.33	4.66	4.99	5.33	5.66	5.99	6.33	6.66	6.99	7.33	7.66	7.99	8.33	8.66	8.99	9.33	9.66	9.99	10.33	10.66	10.99	11.33	11.66	11.99	12.33	12.66	12.99	13.33	13.66
CB_1	E. coli BW25113 WT	Ciprofloxacin	Caffeine	1	H4	0.01818	0	0	0.33	0.66	0.99	1.33	1.66	1.99	2.33	2.66	2.99	3.33	3.66	3.99	4.33	4.66	4.99	5.33	5.66	5.99	6.33	6.66	6.99	7.33	7.66	7.99	8.33	8.66	8.99	9.33	9.66	9.99	10.33	10.66	10.99	11.33	11.66	11.99	12.33	12.66	12.99	13.33	13.66
CB_1	E. coli BW25113 WT	Ciprofloxacin	Caffeine	1	H5	0.01591	0	0	0.33	0.66	0.99	1.33	1.66	1.99	2.33	2.66	2.99	3.33	3.66	3.99	4.33	4.66	4.99	5.33	5.66	5.99	6.33	6.66	6.99	7.33	7.66	7.99	8.33	8.66	8.99	9.33	9.66	9.99	10.33	10.66	10.99	11.33	11.66	11.99	12.33	12.66	12.99	13.33	13.66
CB_1	E. coli BW25113 WT	Ciprofloxacin	Caffeine	1	H6	0.01364	0	0	0.33	0.66	0.99	1.33	1.66	1.99	2.33	2.66	2.99	3.33	3.66	3.99	4.33	4.66	4.99	5.33	5.66	5.99	6.33	6.66	6.99	7.33	7.66	7.99	8.33	8.66	8.99	9.33	9.66	9.99	10.33	10.66	10.99	11.33	11.66	11.99	12.33	12.66	12.99	13.33	13.66
CB_1	E. coli BW25113 WT	Ciprofloxacin	Caffeine	1	H7	0.01136	0	0	0.33	0.66	0.99	1.33	1.66	1.99	2.33	2.66	2.99	3.33	3.66	3.99	4.33	4.66	4.99	5.33	5.66	5.99	6.33	6.66	6.99	7.33	7.66	7.99	8.33	8.66	8.99	9.33	9.66	9.99	10.33	10.66	10.99	11.33	11.66	11.99	12.33	12.66	12.99	13.33	13.66
CB_1	E. coli BW25113 WT	Ciprofloxacin	Caffeine	1	H8	0.00909	0	0	0.33	0.66	0.99	1.33	1.66	1.99	2.33	2.66	2.99	3.33	3.66	3.99	4.33	4.66	4.99	5.33	5.66	5.99	6.33	6.66	6.99	7.33	7.66	7.99	8.33	8.66	8.99	9.33	9.66	9.99	10.33	10.66	10.99	11.33	11.66	11.99	12.33	12.66	12.99	13.33	13.66
CB_1	E. coli BW25113 WT	Ciprofloxacin	Caffeine	1	H9	0.00682	0	0	0.33	0.66	0.99	1.33	1.66	1.99	2.33	2.66	2.99	3.33	3.66	3.99	4.33	4.66	4.99	5.33	5.66	5.99	6.33	6.66	6.99	7.33	7.66	7.99	8.33	8.66	8.99	9.33	9.66	9.99	10.33	10.66	10.99	11.33	11.66	11.99	12.33	12.66	12.99	13.33	13.66
CB_1	E. coli BW25113 WT	Ciprofloxacin	Caffeine	1	H10	0.00455	0	0	0.33	0.66	0.99	1.33	1.66	1.99	2.33	2.66	2.99	3.33	3.66	3.99	4.33	4.66	4.99	5.33	5.66	5.99	6.33	6.66	6.99	7.33	7.66	7.99	8.33	8.66	8.99	9.33	9.66	9.99	10.33	10.66	10.99	11.33	11.66	11.99	12.33	12.66	12.99	13.33	13.66
CB_1	E. coli BW25113 WT	Ciprofloxacin	Caffeine	1	H11	0.00227	0	0	0.33	0.66	0.99	1.33	1.66	1.99	2.33	2.66	2.99	3.33	3.66	3.99	4.33	4.66	4.99	5.33	5.66	5.99	6.33	6.66	6.99	7.33	7.66	7.99	8.33	8.66	8.99	9.33	9.66	9.99	10.33	10.66	10.99	11.33	11.66	11.99	12.33	12.66	12.99	13.33	13.66
CB_1	E. coli BW25113 WT	Ciprofloxacin	Caffeine	1	H12	0	0	0	0.33	0.66	0.99	1.33	1.66	1.99	2.33	2.66	2.99	3.33	3.66	3.99	4.33	4.66	4.99	5.33	5.66	5.99	6.33	6.66	6.99	7.33	7.66	7.99	8.33	8.66	8.99	9.33	9.66	9.99	10.33	10.66	10.99	11.33	11.66	11.99	12.33	12.66	12.99	13.33	13.66
CB_2	E. coli BW25113 WT	Ciprofloxacin	Caffeine	2	D1	0.025	55.48571	0	0.327777778	0.661111111	0.994444444	1.327777778	1.661111111	1.994444444	2.327777778	2.661111111	2.994444444	3.327777778	3.661111111	3.994444444	4.327777778	4.661111111	4.994444444	5.327777778	5.661111111	5.994444444	6.327777778	6.661111111	6.994444444	7.327777778	7.661111111	7.994444444	8.327777778	8.661111111	8.994444444	9.327777778	9.661111111	9.994444444	10.32777778	10.66111111	10.99444444	11.32777778	11.66111111	11.99444444	12.32777778	12.66111111	12.99444444	13.32777778	13.66111111
CB_2	E. coli BW25113 WT	Ciprofloxacin	Caffeine	2	D2	0.02273	55.48571	0	0.327777778	0.661111111	0.994444444	1.327777778	1.661111111	1.994444444	2.327777778	2.661111111	2.994444444	3.327777778	3.661111111	3.994444444	4.327777778	4.661111111	4.994444444	5.327777778	5.661111111	5.994444444	6.327777778	6.661111111	6.994444444	7.327777778	7.661111111	7.994444444	8.327777778	8.661111111	8.994444444	9.327777778	9.661111111	9.994444444	10.32777778	10.66111111	10.99444444	11.32777778	11.66111111	11.99444444	12.32777778	12.66111111	12.99444444	13.32777778	13.66111111
CB_2	E. coli BW25113 WT	Ciprofloxacin	Caffeine	2	D3	0.02045	55.48571	0	0.327777778	0.661111111	0.994444444	1.327777778	1.661111111	1.994444444	2.327777778	2.661111111	2.994444444	3.327777778	3.661111111	3.994444444	4.327777778	4.661111111	4.994444444	5.327777778	5.661111111	5.994444444	6.327777778	6.661111111	6.994444444	7.327777778	7.661111111	7.994444444	8.327777778	8.661111111	8.994444444	9.327777778	9.661111111	9.994444444	10.32777778	10.66111111	10.99444444	11.32777778	11.66111111	11.99444444	12.32777778	12.66111111	12.99444444	13.32777778	13.66111111
CB_2	E. coli BW25113 WT	Ciprofloxacin	Caffeine	2	D4	0.01818	55.48571	0	0.327777778	0.661111111	0.994444444	1.327777778	1.661111111	1.994444444	2.327777778	2.661111111	2.994444444	3.327777778	3.661111111	3.994444444	4.327777778	4.661111111	4.994444444	5.327777778	5.661111111	5.994444444	6.327777778	6.661111111	6.994444444	7.327777778	7.661111111	7.994444444	8.327777778	8.661111111	8.994444444	9.327777778	9.661111111	9.994444444	10.32777778	10.66111111	10.99444444	11.32777778	11.66111111	11.99444444	12.32777778	12.66111111	12.99444444	13.32777778	13.66111111
CB_2	E. coli BW25113 WT	Ciprofloxacin	Caffeine	2	D5	0.01591	55.48571	0	0.327777778	0.661111111	0.994444444	1.327777778	1.661111111	1.994444444	2.327777778	2.661111111	2.994444444	3.327777778	3.661111111	3.994444444	4.327777778	4.661111111	4.994444444	5.327777778	5.661111111	5.994444444	6.327777778	6.661111111	6.994444444	7.327777778	7.661111111	7.994444444	8.327777778	8.661111111	8.994444444	9.327777778	9.661111111	9.994444444	10.32777778	10.66111111	10.99444444	11.32777778	11.66111111	11.99444444	12.32777778	12.66111111	12.99444444	13.32777778	13.66111111
CB_2	E. coli BW25113 WT	Ciprofloxacin	Caffeine	2	D6	0.01364	55.48571	0	0.327777778	0.661111111	0.994444444	1.327777778	1.661111111	1.994444444	2.327777778	2.661111111	2.994444444	3.327777778	3.661111111	3.994444444	4.327777778	4.661111111	4.994444444	5.327777778	5.661111111	5.994444444	6.327777778	6.661111111	6.994444444	7.327777778	7.661111111	7.994444444	8.327777778	8.661111111	8.994444444	9.327777778	9.661111111	9.994444444	10.32777778	10.66111111	10.99444444	11.32777778	11.66111111	11.99444444	12.32777778	12.66111111	12.99444444	13.32777778	13.66111111
CB_2	E. coli BW25113 WT	Ciprofloxacin	Caffeine	2	D7	0.01136	55.48571	0	0.327777778	0.661111111	0.994444444	1.327777778	1.661111111	1.994444444	2.327777778	2.661111111	2.994444444	3.327777778	3.661111111	3.994444444	4.327777778	4.661111111	4.994444444	5.327777778	5.661111111	5.994444444	6.327777778	6.661111111	6.994444444	7.327777778	7.661111111	7.994444444	8.327777778	8.661111111	8.994444444	9.327777778	9.661111111	9.994444444	10.32777778	10.66111111	10.99444444	11.32777778	11.66111111	11.99444444	12.32777778	12.66111111	12.99444444	13.32777778	13.66111111
CB_2	E. coli BW25113 WT	Ciprofloxacin	Caffeine	2	D8	0.00909	55.48571	0	0.327777778	0.661111111	0.994444444	1.327777778	1.661111111	1.994444444	2.327777778	2.661111111	2.994444444	3.327777778	3.661111111	3.994444444	4.327777778	4.661111111	4.994444444	5.327777778	5.661111111	5.994444444	6.327777778	6.661111111	6.994444444	7.327777778	7.661111111	7.994444444	8.327777778	8.661111111	8.994444444	9.327777778	9.661111111	9.994444444	10.32777778	10.66111111	10.99444444	11.32777778	11.66111111	11.99444444	12.32777778	12.66111111	12.99444444	13.32777778	13.66111111
CB_2	E. coli BW25113 WT	Ciprofloxacin	Caffeine	2	D9	0.00682	55.48571	0	0.327777778	0.661111111	0.994444444	1.327777778	1.661111111	1.994444444	2.327777778	2.661111111	2.994444444	3.327777778	3.661111111	3.994444444	4.327777778	4.661111111	4.994444444	5.327777778	5.661111111	5.994444444	6.327777778	6.661111111	6.994444444	7.327777778	7.661111111	7.994444444	8.327777778	8.661111111	8.994444444	9.327777778	9.661111111	9.994444444	10.32777778	10.66111111	10.99444444	11.32777778	11.66111111	11.99444444	12.32777778	12.66111111	12.99444444	13.32777778	13.66111111
CB_2	E. coli BW25113 WT	Ciprofloxacin	Caffeine	2	D10	0.00455	55.48571	0	0.327777778	0.661111111	0.994444444	1.327777778	1.661111111	1.994444444	2.327777778	2.661111111	2.994444444	3.327777778	3.661111111	3.994444444	4.327777778	4.661111111	4.994444444	5.327777778	5.661111111	5.994444444	6.327777778	6.661111111	6.994444444	7.327777778	7.661111111	7.994444444	8.327777778	8.661111111	8.994444444	9.327777778	9.661111111	9.994444444	10.32777778	10.66111111	10.99444444	11.32777778	11.66111111	11.99444444	12.32777778	12.66111111	12.99444444	13.32777778	13.66111111
CB_2	E. coli BW25113 WT	Ciprofloxacin	Caffeine	2	D11	0.00227	55.48571	0	0.327777778	0.661111111	0.994444444	1.327777778	1.661111111	1.994444444	2.327777778	2.661111111	2.994444444	3.327777778	3.661111111	3.994444444	4.327777778	4.661111111	4.994444444	5.327777778	5.661111111	5.994444444	6.327777778	6.661111111	6.994444444	7.327777778	7.661111111	7.994444444	8.327777778	8.661111111	8.994444444	9.327777778	9.661111111	9.994444444	10.32777778	10.66111111	10.99444444	11.32777778	11.66111111	11.99444444	12.32777778	12.66111111	12.99444444	13.32777778	13.66111111
CB_2	E. coli BW25113 WT	Ciprofloxacin	Caffeine	2	D12	0	55.48571	0	0.327777778	0.661111111	0.994444444	1.327777778	1.661111111	1.994444444	2.327777778	2.661111111	2.994444444	3.327777778	3.661111111	3.994444444	4.327777778	4.661111111	4.994444444	5.327777778	5.661111111	5.994444444	6.327777778	6.661111111	6.994444444	7.327777778	7.661111111	7.994444444	8.327777778	8.661111111	8.994444444	9.327777778	9.661111111	9.994444444	10.32777778	10.66111111	10.99444444	11.32777778	11.66111111	11.99444444	12.32777778	12.66111111	12.99444444	13.32777778	13.66111111
CB_2	E. coli BW25113 WT	Ciprofloxacin	Caffeine	2	H1	0.025	0	0	0.327777778	0.661111111	0.994444444	1.327777778	1.661111111	1.994444444	2.327777778	2.661111111	2.994444444	3.327777778	3.661111111	3.994444444	4.327777778	4.661111111	4.994444444	5.327777778	5.661111111	5.994444444	6.327777778	6.661111111	6.994444444	7.327777778	7.661111111	7.994444444	8.327777778	8.661111111	8.994444444	9.327777778	9.661111111	9.994444444	10.32777778	10.66111111	10.99444444	11.32777778	11.66111111	11.99444444	12.32777778	12.66111111	12.99444444	13.32777778	13.66111111
CB_2	E. coli BW25113 WT	Ciprofloxacin	Caffeine	2	H2	0.02273	0	0	0.327777778	0.661111111	0.994444444	1.327777778	1.661111111	1.994444444	2.327777778	2.661111111	2.994444444	3.327777778	3.661111111	3.994444444	4.327777778	4.661111111	4.994444444	5.327777778	5.661111111	5.994444444	6.327777778	6.661111111	6.994444444	7.327777778	7.661111111	7.994444444	8.327777778	8.661111111	8.994444444	9.327777778	9.661111111	9.994444444	10.32777778	10.66111111	10.99444444	11.32777778	11.66111111	11.99444444	12.32777778	12.66111111	12.99444444	13.32777778	13.66111111
CB_2	E. coli BW25113 WT	Ciprofloxacin	Caffeine	2	H3	0.02045	0	0	0.327777778	0.661111111	0.994444444	1.327777778	1.661111111	1.994444444	2.327777778	2.661111111	2.994444444	3.327777778	3.661111111	3.994444444	4.327777778	4.661111111	4.994444444	5.327777778	5.661111111	5.994444444	6.327777778	6.661111111	6.994444444	7.327777778	7.661111111	7.994444444	8.327777778	8.661111111	8.994444444	9.327777778	9.661111111	9.994444444	10.32777778	10.66111111	10.99444444	11.32777778	11.66111111	11.99444444	12.32777778	12.66111111	12.99444444	13.32777778	13.66111111
CB_2	E. coli BW25113 WT	Ciprofloxacin	Caffeine	2	H4	0.01818	0	0	0.327777778	0.661111111	0.994444444	1.327777778	1.661111111	1.994444444	2.327777778	2.661111111	2.994444444	3.327777778	3.661111111	3.994444444	4.327777778	4.661111111	4.994444444	5.327777778	5.661111111	5.994444444	6.327777778	6.661111111	6.994444444	7.327777778	7.661111111	7.994444444	8.327777778	8.661111111	8.994444444	9.327777778	9.661111111	9.994444444	10.32777778	10.66111111	10.99444444	11.32777778	11.66111111	11.99444444	12.32777778	12.66111111	12.99444444	13.32777778	13.66111111
CB_2	E. coli BW25113 WT	Ciprofloxacin	Caffeine	2	H5	0.01591	0	0	0.327777778	0.661111111	0.994444444	1.327777778	1.661111111	1.994444444	2.327777778	2.661111111	2.994444444	3.327777778	3.661111111	3.994444444	4.327777778	4.661111111	4.994444444	5.327777778	5.661111111	5.994444444	6.327777778	6.661111111	6.994444444	7.327777778	7.661111111	7.994444444	8.327777778	8.661111111	8.994444444	9.327777778	9.661111111	9.994444444	10.32777778	10.66111111	10.99444444	11.32777778	11.66111111	11.99444444	12.32777778	12.66111111	12.99444444	13.32777778	13.66111111
CB_2	E. coli BW25113 WT	Ciprofloxacin	Caffeine	2	H6	0.01364	0	0	0.327777778	0.661111111	0.994444444	1.327777778	1.661111111	1.994444444	2.327777778	2.661111111	2.994444444	3.327777778	3.661111111	3.994444444	4.327777778	4.661111111	4.994444444	5.327777778	5.661111111	5.994444444	6.327777778	6.661111111	6.994444444	7.327777778	7.661111111	7.994444444	8.327777778	8.661111111	8.994444444	9.327777778	9.661111111	9.994444444	10.32777778	10.66111111	10.99444444	11.32777778	11.66111111	11.99444444	12.32777778	12.66111111	12.99444444	13.32777778	13.66111111
CB_2	E. coli BW25113 WT	Ciprofloxacin	Caffeine	2	H7	0.01136	0	0	0.327777778	0.661111111	0.994444444	1.327777778	1.661111111	1.994444444	2.327777778	2.661111111	2.994444444	3.327777778	3.661111111	3.994444444	4.327777778	4.661111111	4.994444444	5.327777778	5.661111111	5.994444444	6.327777778	6.661111111	6.994444444	7.327777778	7.661111111	7.994444444	8.327777778	8.661111111	8.994444444	9.327777778	9.661111111	9.994444444	10.32777778	10.66111111	10.99444444	11.32777778	11.66111111	11.99444444	12.32777778	12.66111111	12.99444444	13.32777778	13.66111111
CB_2	E. coli BW25113 WT	Ciprofloxacin	Caffeine	2	H8	0.00909	0	0	0.327777778	0.661111111	0.994444444	1.327777778	1.661111111	1.994444444	2.327777778	2.661111111	2.994444444	3.327777778	3.661111111	3.994444444	4.327777778	4.661111111	4.994444444	5.327777778	5.661111111	5.994444444	6.327777778	6.661111111	6.994444444	7.327777778	7.661111111	7.994444444	8.327777778	8.661111111	8.994444444	9.327777778	9.661111111	9.994444444	10.32777778	10.66111111	10.99444444	11.32777778	11.66111111	11.99444444	12.32777778	12.66111111	12.99444444	13.32777778	13.66111111
CB_2	E. coli BW25113 WT	Ciprofloxacin	Caffeine	2	H9	0.00682	0	0	0.327777778	0.661111111	0.994444444	1.327777778	1.661111111	1.994444444	2.327777778	2.661111111	2.994444444	3.327777778	3.661111111	3.994444444	4.327777778	4.661111111	4.994444444	5.327777778	5.661111111	5.994444444	6.327777778	6.661111111	6.994444444	7.327777778	7.661111111	7.994444444	8.327777778	8.661111111	8.994444444	9.327777778	9.661111111	9.994444444	10.32777778	10.66111111	10.99444444	11.32777778	11.66111111	11.99444444	12.32777778	12.66111111	12.99444444	13.32777778	13.66111111
CB_2	E. coli BW25113 WT	Ciprofloxacin	Caffeine	2	H10	0.00455	0	0	0.327777778	0.661111111	0.994444444	1.327777778	1.661111111	1.994444444	2.327777778	2.661111111	2.994444444	3.327777778	3.661111111	3.994444444	4.327777778	4.661111111	4.994444444	5.327777778	5.661111111	5.994444444	6.327777778	6.661111111	6.994444444	7.327777778	7.661111111	7.994444444	8.327777778	8.661111111	8.994444444	9.327777778	9.661111111	9.994444444	10.32777778	10.66111111	10.99444444	11.32777778	11.66111111	11.99444444	12.32777778	12.66111111	12.99444444	13.32777778	13.66111111
CB_2	E. coli BW25113 WT	Ciprofloxacin	Caffeine	2	H11	0.00227	0	0	0.327777778	0.661111111	0.994444444	1.327777778	1.661111111	1.994444444	2.327777778	2.661111111	2.994444444	3.327777778	3.661111111	3.994444444	4.327777778	4.661111111	4.994444444	5.327777778	5.661111111	5.994444444	6.327777778	6.661111111	6.994444444	7.327777778	7.661111111	7.994444444	8.327777778	8.661111111	8.994444444	9.327777778	9.661111111	9.994444444	10.32777778	10.66111111	10.99444444	11.32777778	11.66111111	11.99444444	12.32777778	12.66111111	12.99444444	13.32777778	13.66111111
CB_2	E. coli BW25113 WT	Ciprofloxacin	Caffeine	2	H12	0	0	0	0.327777778	0.661111111	0.994444444	1.327777778	1.661111111	1.994444444	2.327777778	2.661111111	2.994444444	3.327777778	3.661111111	3.994444444	4.327777778	4.661111111	4.994444444	5.327777778	5.661111111	5.994444444	6.327777778	6.661111111	6.994444444	7.327777778	7.661111111	7.994444444	8.327777778	8.661111111	8.994444444	9.327777778	9.661111111	9.994444444	10.32777778	10.66111111	10.99444444	11.32777778	11.66111111	11.99444444	12.32777778	12.66111111	12.99444444	13.32777778	13.66111111
CB_3	E. coli BW25113 WT	Ciprofloxacin	Caffeine	3	D1	0.025	55.48571	0	0.327777778	0.661111111	0.994444444	1.327777778	1.661111111	1.994444444	2.327777778	2.661111111	2.994444444	3.327777778	3.661111111	3.994444444	4.327777778	4.661111111	4.994444444	5.327777778	5.661111111	5.994444444	6.327777778	6.661111111	6.994444444	7.327777778	7.661111111	7.994444444	8.327777778	8.661111111	8.994444444	9.327777778	9.661111111	9.994444444	10.32777778	10.66111111	10.99444444	11.32777778	11.66111111	11.99444444	12.32777778	12.66111111	12.99444444	13.32777778	13.66111111
CB_3	E. coli BW25113 WT	Ciprofloxacin	Caffeine	3	D2	0.02273	55.48571	0	0.327777778	0.661111111	0.994444444	1.327777778	1.661111111	1.994444444	2.327777778	2.661111111	2.994444444	3.327777778	3.661111111	3.994444444	4.327777778	4.661111111	4.994444444	5.327777778	5.661111111	5.994444444	6.327777778	6.661111111	6.994444444	7.327777778	7.661111111	7.994444444	8.327777778	8.661111111	8.994444444	9.327777778	9.661111111	9.994444444	10.32777778	10.66111111	10.99444444	11.32777778	11.66111111	11.99444444	12.32777778	12.66111111	12.99444444	13.32777778	13.66111111
CB_3	E. coli BW25113 WT	Ciprofloxacin	Caffeine	3	D3	0.02045	55.48571	0	0.327777778	0.661111111	0.994444444	1.327777778	1.661111111	1.994444444	2.327777778	2.661111111	2.994444444	3.327777778	3.661111111	3.994444444	4.327777778	4.661111111	4.994444444	5.327777778	5.661111111	5.994444444	6.327777778	6.661111111	6.994444444	7.327777778	7.661111111	7.994444444	8.327777778	8.661111111	8.994444444	9.327777778	9.661111111	9.994444444	10.32777778	10.66111111	10.99444444	11.32777778	11.66111111	11.99444444	12.32777778	12.66111111	12.99444444	13.32777778	13.66111111
CB_3	E. coli BW25113 WT	Ciprofloxacin	Caffeine	3	D4	0.01818	55.48571	0	0.327777778	0.661111111	0.994444444	1.327777778	1.661111111	1.994444444	2.327777778	2.661111111	2.994444444	3.327777778	3.661111111	3.994444444	4.327777778	4.661111111	4.994444444	5.327777778	5.661111111	5.994444444	6.327777778	6.661111111	6.994444444	7.327777778	7.661111111	7.994444444	8.327777778	8.661111111	8.994444444	9.327777778	9.661111111	9.994444444	10.32777778	10.66111111	10.99444444	11.32777778	11.66111111	11.99444444	12.32777778	12.66111111	12.99444444	13.32777778	13.66111111
CB_3	E. coli BW25113 WT	Ciprofloxacin	Caffeine	3	D5	0.01591	55.48571	0	0.327777778	0.661111111	0.994444444	1.327777778	1.661111111	1.994444444	2.327777778	2.661111111	2.994444444	3.327777778	3.661111111	3.994444444	4.327777778	4.661111111	4.994444444	5.327777778	5.661111111	5.994444444	6.327777778	6.661111111	6.994444444	7.327777778	7.661111111	7.994444444	8.327777778	8.661111111	8.994444444	9.327777778	9.661111111	9.994444444	10.32777778	10.66111111	10.99444444	11.32777778	11.66111111	11.99444444	12.32777778	12.66111111	12.99444444	13.32777778	13.66111111
CB_3	E. coli BW25113 WT	Ciprofloxacin	Caffeine	3	D6	0.01364	55.48571	0	0.327777778	0.661111111	0.994444444	1.327777778	1.661111111	1.994444444	2.327777778	2.661111111	2.994444444	3.327777778	3.661111111	3.994444444	4.327777778	4.661111111	4.994444444	5.327777778	5.661111111	5.994444444	6.327777778	6.661111111	6.994444444	7.327777778	7.661111111	7.994444444	8.327777778	8.661111111	8.994444444	9.327777778	9.661111111	9.994444444	10.32777778	10.66111111	10.99444444	11.32777778	11.66111111	11.99444444	12.32777778	12.66111111	12.99444444	13.32777778	13.66111111
CB_3	E. coli BW25113 WT	Ciprofloxacin	Caffeine	3	D7	0.01136	55.48571	0	0.327777778	0.661111111	0.994444444	1.327777778	1.661111111	1.994444444	2.327777778	2.661111111	2.994444444	3.327777778	3.661111111	3.994444444	4.327777778	4.661111111	4.994444444	5.327777778	5.661111111	5.994444444	6.327777778	6.661111111	6.994444444	7.327777778	7.661111111	7.994444444	8.327777778	8.661111111	8.994444444	9.327777778	9.661111111	9.994444444	10.32777778	10.66111111	10.99444444	11.32777778	11.66111111	11.99444444	12.32777778	12.66111111	12.99444444	13.32777778	13.66111111
CB_3	E. coli BW25113 WT	Ciprofloxacin	Caffeine	3	D8	0.00909	55.48571	0	0.327777778	0.661111111	0.994444444	1.327777778	1.661111111	1.994444444	2.327777778	2.661111111	2.994444444	3.327777778	3.661111111	3.994444444	4.327777778	4.661111111	4.994444444	5.327777778	5.661111111	5.994444444	6.327777778	6.661111111	6.994444444	7.327777778	7.661111111	7.994444444	8.327777778	8.661111111	8.994444444	9.327777778	9.661111111	9.994444444	10.32777778	10.66111111	10.99444444	11.32777778	11.66111111	11.99444444	12.32777778	12.66111111	12.99444444	13.32777778	13.66111111
CB_3	E. coli BW25113 WT	Ciprofloxacin	Caffeine	3	D9	0.00682	55.48571	0	0.327777778	0.661111111	0.994444444	1.327777778	1.661111111	1.994444444	2.327777778	2.661111111	2.994444444	3.327777778	3.661111111	3.994444444	4.327777778	4.661111111	4.994444444	5.327777778	5.661111111	5.994444444	6.327777778	6.661111111	6.994444444	7.327777778	7.661111111	7.994444444	8.327777778	8.661111111	8.994444444	9.327777778	9.661111111	9.994444444	10.32777778	10.66111111	10.99444444	11.32777778	11.66111111	11.99444444	12.32777778	12.66111111	12.99444444	13.32777778	13.66111111
CB_3	E. coli BW25113 WT	Ciprofloxacin	Caffeine	3	D10	0.00455	55.48571	0	0.327777778	0.661111111	0.994444444	1.327777778	1.661111111	1.994444444	2.327777778	2.661111111	2.994444444	3.327777778	3.661111111	3.994444444	4.327777778	4.661111111	4.994444444	5.327777778	5.661111111	5.994444444	6.327777778	6.661111111	6.994444444	7.327777778	7.661111111	7.994444444	8.327777778	8.661111111	8.994444444	9.327777778	9.661111111	9.994444444	10.32777778	10.66111111	10.99444444	11.32777778	11.66111111	11.99444444	12.32777778	12.66111111	12.99444444	13.32777778	13.66111111
CB_3	E. coli BW25113 WT	Ciprofloxacin	Caffeine	3	D11	0.00227	55.48571	0	0.327777778	0.661111111	0.994444444	1.327777778	1.661111111	1.994444444	2.327777778	2.661111111	2.994444444	3.327777778	3.661111111	3.994444444	4.327777778	4.661111111	4.994444444	5.327777778	5.661111111	5.994444444	6.327777778	6.661111111	6.994444444	7.327777778	7.661111111	7.994444444	8.327777778	8.661111111	8.994444444	9.327777778	9.661111111	9.994444444	10.32777778	10.66111111	10.99444444	11.32777778	11.66111111	11.99444444	12.32777778	12.66111111	12.99444444	13.32777778	13.66111111
CB_3	E. coli BW25113 WT	Ciprofloxacin	Caffeine	3	D12	0	55.48571	0	0.327777778	0.661111111	0.994444444	1.327777778	1.661111111	1.994444444	2.327777778	2.661111111	2.994444444	3.327777778	3.661111111	3.994444444	4.327777778	4.661111111	4.994444444	5.327777778	5.661111111	5.994444444	6.327777778	6.661111111	6.994444444	7.327777778	7.661111111	7.994444444	8.327777778	8.661111111	8.994444444	9.327777778	9.661111111	9.994444444	10.32777778	10.66111111	10.99444444	11.32777778	11.66111111	11.99444444	12.32777778	12.66111111	12.99444444	13.32777778	13.66111111
CB_3	E. coli BW25113 WT	Ciprofloxacin	Caffeine	3	H1	0.025	0	0	0.327777778	0.661111111	0.994444444	1.327777778	1.661111111	1.994444444	2.327777778	2.661111111	2.994444444	3.327777778	3.661111111	3.994444444	4.327777778	4.661111111	4.994444444	5.327777778	5.661111111	5.994444444	6.327777778	6.661111111	6.994444444	7.327777778	7.661111111	7.994444444	8.327777778	8.661111111	8.994444444	9.327777778	9.661111111	9.994444444	10.32777778	10.66111111	10.99444444	11.32777778	11.66111111	11.99444444	12.32777778	12.66111111	12.99444444	13.32777778	13.66111111
CB_3	E. coli BW25113 WT	Ciprofloxacin	Caffeine	3	H2	0.02273	0	0	0.327777778	0.661111111	0.994444444	1.327777778	1.661111111	1.994444444	2.327777778	2.661111111	2.994444444	3.327777778	3.661111111	3.994444444	4.327777778	4.661111111	4.994444444	5.327777778	5.661111111	5.994444444	6.327777778	6.661111111	6.994444444	7.327777778	7.661111111	7.994444444	8.327777778	8.661111111	8.994444444	9.327777778	9.661111111	9.994444444	10.32777778	10.66111111	10.99444444	11.32777778	11.66111111	11.99444444	12.32777778	12.66111111	12.99444444	13.32777778	13.66111111
CB_3	E. coli BW25113 WT	Ciprofloxacin	Caffeine	3	H3	0.02045	0	0	0.327777778	0.661111111	0.994444444	1.327777778	1.661111111	1.994444444	2.327777778	2.661111111	2.994444444	3.327777778	3.661111111	3.994444444	4.327777778	4.661111111	4.994444444	5.327777778	5.661111111	5.994444444	6.327777778	6.661111111	6.994444444	7.327777778	7.661111111	7.994444444	8.327777778	8.661111111	8.994444444	9.327777778	9.661111111	9.994444444	10.32777778	10.66111111	10.99444444	11.32777778	11.66111111	11.99444444	12.32777778	12.66111111	12.99444444	13.32777778	13.66111111
CB_3	E. coli BW25113 WT	Ciprofloxacin	Caffeine	3	H4	0.01818	0	0	0.327777778	0.661111111	0.994444444	1.327777778	1.661111111	1.994444444	2.327777778	2.661111111	2.994444444	3.327777778	3.661111111	3.994444444	4.327777778	4.661111111	4.994444444	5.327777778	5.661111111	5.994444444	6.327777778	6.661111111	6.994444444	7.327777778	7.661111111	7.994444444	8.327777778	8.661111111	8.994444444	9.327777778	9.661111111	9.994444444	10.32777778	10.66111111	10.99444444	11.32777778	11.66111111	11.99444444	12.32777778	12.66111111	12.99444444	13.32777778	13.66111111
CB_3	E. coli BW25113 WT	Ciprofloxacin	Caffeine	3	H5	0.01591	0	0	0.327777778	0.661111111	0.994444444	1.327777778	1.661111111	1.994444444	2.327777778	2.661111111	2.994444444	3.327777778	3.661111111	3.994444444	4.327777778	4.661111111	4.994444444	5.327777778	5.661111111	5.994444444	6.327777778	6.661111111	6.994444444	7.327777778	7.661111111	7.994444444	8.327777778	8.661111111	8.994444444	9.327777778	9.661111111	9.994444444	10.32777778	10.66111111	10.99444444	11.32777778	11.66111111	11.99444444	12.32777778	12.66111111	12.99444444	13.32777778	13.66111111
CB_3	E. coli BW25113 WT	Ciprofloxacin	Caffeine	3	H6	0.01364	0	0	0.327777778	0.661111111	0.994444444	1.327777778	1.661111111	1.994444444	2.327777778	2.661111111	2.994444444	3.327777778	3.661111111	3.994444444	4.327777778	4.661111111	4.994444444	5.327777778	5.661111111	5.994444444	6.327777778	6.661111111	6.994444444	7.327777778	7.661111111	7.994444444	8.327777778	8.661111111	8.994444444	9.327777778	9.661111111	9.994444444	10.32777778	10.66111111	10.99444444	11.32777778	11.66111111	11.99444444	12.32777778	12.66111111	12.99444444	13.32777778	13.66111111
CB_3	E. coli BW25113 WT	Ciprofloxacin	Caffeine	3	H7	0.01136	0	0	0.327777778	0.661111111	0.994444444	1.327777778	1.661111111	1.994444444	2.327777778	2.661111111	2.994444444	3.327777778	3.661111111	3.994444444	4.327777778	4.661111111	4.994444444	5.327777778	5.661111111	5.994444444	6.327777778	6.661111111	6.994444444	7.327777778	7.661111111	7.994444444	8.327777778	8.661111111	8.994444444	9.327777778	9.661111111	9.994444444	10.32777778	10.66111111	10.99444444	11.32777778	11.66111111	11.99444444	12.32777778	12.66111111	12.99444444	13.32777778	13.66111111
CB_3	E. coli BW25113 WT	Ciprofloxacin	Caffeine	3	H8	0.00909	0	0	0.327777778	0.661111111	0.994444444	1.327777778	1.661111111	1.994444444	2.327777778	2.661111111	2.994444444	3.327777778	3.661111111	3.994444444	4.327777778	4.661111111	4.994444444	5.327777778	5.661111111	5.994444444	6.327777778	6.661111111	6.994444444	7.327777778	7.661111111	7.994444444	8.327777778	8.661111111	8.994444444	9.327777778	9.661111111	9.994444444	10.32777778	10.66111111	10.99444444	11.32777778	11.66111111	11.99444444	12.32777778	12.66111111	12.99444444	13.32777778	13.66111111
CB_3	E. coli BW25113 WT	Ciprofloxacin	Caffeine	3	H9	0.00682	0	0	0.327777778	0.661111111	0.994444444	1.327777778	1.661111111	1.994444444	2.327777778	2.661111111	2.994444444	3.327777778	3.661111111	3.994444444	4.327777778	4.661111111	4.994444444	5.327777778	5.661111111	5.994444444	6.327777778	6.661111111	6.994444444	7.327777778	7.661111111	7.994444444	8.327777778	8.661111111	8.994444444	9.327777778	9.661111111	9.994444444	10.32777778	10.66111111	10.99444444	11.32777778	11.66111111	11.99444444	12.32777778	12.66111111	12.99444444	13.32777778	13.66111111
CB_3	E. coli BW25113 WT	Ciprofloxacin	Caffeine	3	H10	0.00455	0	0	0.327777778	0.661111111	0.994444444	1.327777778	1.661111111	1.994444444	2.327777778	2.661111111	2.994444444	3.327777778	3.661111111	3.994444444	4.327777778	4.661111111	4.994444444	5.327777778	5.661111111	5.994444444	6.327777778	6.661111111	6.994444444	7.327777778	7.661111111	7.994444444	8.327777778	8.661111111	8.994444444	9.327777778	9.661111111	9.994444444	10.32777778	10.66111111	10.99444444	11.32777778	11.66111111	11.99444444	12.32777778	12.66111111	12.99444444	13.32777778	13.66111111
CB_3	E. coli BW25113 WT	Ciprofloxacin	Caffeine	3	H11	0.00227	0	0	0.327777778	0.661111111	0.994444444	1.327777778	1.661111111	1.994444444	2.327777778	2.661111111	2.994444444	3.327777778	3.661111111	3.994444444	4.327777778	4.661111111	4.994444444	5.327777778	5.661111111	5.994444444	6.327777778	6.661111111	6.994444444	7.327777778	7.661111111	7.994444444	8.327777778	8.661111111	8.994444444	9.327777778	9.661111111	9.994444444	10.32777778	10.66111111	10.99444444	11.32777778	11.66111111	11.99444444	12.32777778	12.66111111	12.99444444	13.32777778	13.66111111
CB_3	E. coli BW25113 WT	Ciprofloxacin	Caffeine	3	H12	0	0	0	0.327777778	0.661111111	0.994444444	1.327777778	1.661111111	1.994444444	2.327777778	2.661111111	2.994444444	3.327777778	3.661111111	3.994444444	4.327777778	4.661111111	4.994444444	5.327777778	5.661111111	5.994444444	6.327777778	6.661111111	6.994444444	7.327777778	7.661111111	7.994444444	8.327777778	8.661111111	8.994444444	9.327777778	9.661111111	9.994444444	10.32777778	10.66111111	10.99444444	11.32777778	11.66111111	11.99444444	12.32777778	12.66111111	12.99444444	13.32777778	13.66111111
CB_4	E. coli BW25113 WT	Amoxicillin	Caffeine	1	D1	8	55.48571	0	0.526111111111111	1.05222222222222	1.57805555555556	2.10416666666667	2.63027777777778	3.15611111111111	3.68194444444444	4.20805555555556	4.73388888888889	5.25972222222222	5.78583333333333	6.31166666666667	6.83777777777778	7.36361111111111	7.88944444444444	8.41555555555555	8.94138888888889	9.46722222222222	9.99333333333333	10.5191666666667	11.0452777777778	11.5713888888889	12.0972222222222	NA	NA	NA	NA	NA	NA	NA	NA	NA	NA	NA	NA	NA	NA	NA	NA	NA	NA
CB_4	E. coli BW25113 WT	Amoxicillin	Caffeine	1	D2	7.27273	55.48571	0	0.526111111111111	1.05222222222222	1.57805555555556	2.10416666666667	2.63027777777778	3.15611111111111	3.68194444444444	4.20805555555556	4.73388888888889	5.25972222222222	5.78583333333333	6.31166666666667	6.83777777777778	7.36361111111111	7.88944444444444	8.41555555555555	8.94138888888889	9.46722222222222	9.99333333333333	10.5191666666667	11.0452777777778	11.5713888888889	12.0972222222222	NA	NA	NA	NA	NA	NA	NA	NA	NA	NA	NA	NA	NA	NA	NA	NA	NA	NA
CB_4	E. coli BW25113 WT	Amoxicillin	Caffeine	1	D3	6.54545	55.48571	0	0.526111111111111	1.05222222222222	1.57805555555556	2.10416666666667	2.63027777777778	3.15611111111111	3.68194444444444	4.20805555555556	4.73388888888889	5.25972222222222	5.78583333333333	6.31166666666667	6.83777777777778	7.36361111111111	7.88944444444444	8.41555555555555	8.94138888888889	9.46722222222222	9.99333333333333	10.5191666666667	11.0452777777778	11.5713888888889	12.0972222222222	NA	NA	NA	NA	NA	NA	NA	NA	NA	NA	NA	NA	NA	NA	NA	NA	NA	NA
CB_4	E. coli BW25113 WT	Amoxicillin	Caffeine	1	D4	5.81818	55.48571	0	0.526111111111111	1.05222222222222	1.57805555555556	2.10416666666667	2.63027777777778	3.15611111111111	3.68194444444444	4.20805555555556	4.73388888888889	5.25972222222222	5.78583333333333	6.31166666666667	6.83777777777778	7.36361111111111	7.88944444444444	8.41555555555555	8.94138888888889	9.46722222222222	9.99333333333333	10.5191666666667	11.0452777777778	11.5713888888889	12.0972222222222	NA	NA	NA	NA	NA	NA	NA	NA	NA	NA	NA	NA	NA	NA	NA	NA	NA	NA
CB_4	E. coli BW25113 WT	Amoxicillin	Caffeine	1	D5	5.09091	55.48571	0	0.526111111111111	1.05222222222222	1.57805555555556	2.10416666666667	2.63027777777778	3.15611111111111	3.68194444444444	4.20805555555556	4.73388888888889	5.25972222222222	5.78583333333333	6.31166666666667	6.83777777777778	7.36361111111111	7.88944444444444	8.41555555555555	8.94138888888889	9.46722222222222	9.99333333333333	10.5191666666667	11.0452777777778	11.5713888888889	12.0972222222222	NA	NA	NA	NA	NA	NA	NA	NA	NA	NA	NA	NA	NA	NA	NA	NA	NA	NA
CB_4	E. coli BW25113 WT	Amoxicillin	Caffeine	1	D6	4.36364	55.48571	0	0.526111111111111	1.05222222222222	1.57805555555556	2.10416666666667	2.63027777777778	3.15611111111111	3.68194444444444	4.20805555555556	4.73388888888889	5.25972222222222	5.78583333333333	6.31166666666667	6.83777777777778	7.36361111111111	7.88944444444444	8.41555555555555	8.94138888888889	9.46722222222222	9.99333333333333	10.5191666666667	11.0452777777778	11.5713888888889	12.0972222222222	NA	NA	NA	NA	NA	NA	NA	NA	NA	NA	NA	NA	NA	NA	NA	NA	NA	NA
CB_4	E. coli BW25113 WT	Amoxicillin	Caffeine	1	D7	3.63636	55.48571	0	0.526111111111111	1.05222222222222	1.57805555555556	2.10416666666667	2.63027777777778	3.15611111111111	3.68194444444444	4.20805555555556	4.73388888888889	5.25972222222222	5.78583333333333	6.31166666666667	6.83777777777778	7.36361111111111	7.88944444444444	8.41555555555555	8.94138888888889	9.46722222222222	9.99333333333333	10.5191666666667	11.0452777777778	11.5713888888889	12.0972222222222	NA	NA	NA	NA	NA	NA	NA	NA	NA	NA	NA	NA	NA	NA	NA	NA	NA	NA
CB_4	E. coli BW25113 WT	Amoxicillin	Caffeine	1	D8	2.90909	55.48571	0	0.526111111111111	1.05222222222222	1.57805555555556	2.10416666666667	2.63027777777778	3.15611111111111	3.68194444444444	4.20805555555556	4.73388888888889	5.25972222222222	5.78583333333333	6.31166666666667	6.83777777777778	7.36361111111111	7.88944444444444	8.41555555555555	8.94138888888889	9.46722222222222	9.99333333333333	10.5191666666667	11.0452777777778	11.5713888888889	12.0972222222222	NA	NA	NA	NA	NA	NA	NA	NA	NA	NA	NA	NA	NA	NA	NA	NA	NA	NA
CB_4	E. coli BW25113 WT	Amoxicillin	Caffeine	1	D9	2.18182	55.48571	0	0.526111111111111	1.05222222222222	1.57805555555556	2.10416666666667	2.63027777777778	3.15611111111111	3.68194444444444	4.20805555555556	4.73388888888889	5.25972222222222	5.78583333333333	6.31166666666667	6.83777777777778	7.36361111111111	7.88944444444444	8.41555555555555	8.94138888888889	9.46722222222222	9.99333333333333	10.5191666666667	11.0452777777778	11.5713888888889	12.0972222222222	NA	NA	NA	NA	NA	NA	NA	NA	NA	NA	NA	NA	NA	NA	NA	NA	NA	NA
CB_4	E. coli BW25113 WT	Amoxicillin	Caffeine	1	D10	1.45455	55.48571	0	0.526111111111111	1.05222222222222	1.57805555555556	2.10416666666667	2.63027777777778	3.15611111111111	3.68194444444444	4.20805555555556	4.73388888888889	5.25972222222222	5.78583333333333	6.31166666666667	6.83777777777778	7.36361111111111	7.88944444444444	8.41555555555555	8.94138888888889	9.46722222222222	9.99333333333333	10.5191666666667	11.0452777777778	11.5713888888889	12.0972222222222	NA	NA	NA	NA	NA	NA	NA	NA	NA	NA	NA	NA	NA	NA	NA	NA	NA	NA
CB_4	E. coli BW25113 WT	Amoxicillin	Caffeine	1	D11	0.72727	55.48571	0	0.526111111111111	1.05222222222222	1.57805555555556	2.10416666666667	2.63027777777778	3.15611111111111	3.68194444444444	4.20805555555556	4.73388888888889	5.25972222222222	5.78583333333333	6.31166666666667	6.83777777777778	7.36361111111111	7.88944444444444	8.41555555555555	8.94138888888889	9.46722222222222	9.99333333333333	10.5191666666667	11.0452777777778	11.5713888888889	12.0972222222222	NA	NA	NA	NA	NA	NA	NA	NA	NA	NA	NA	NA	NA	NA	NA	NA	NA	NA
CB_4	E. coli BW25113 WT	Amoxicillin	Caffeine	1	D12	0	55.48571	0	0.526111111111111	1.05222222222222	1.57805555555556	2.10416666666667	2.63027777777778	3.15611111111111	3.68194444444444	4.20805555555556	4.73388888888889	5.25972222222222	5.78583333333333	6.31166666666667	6.83777777777778	7.36361111111111	7.88944444444444	8.41555555555555	8.94138888888889	9.46722222222222	9.99333333333333	10.5191666666667	11.0452777777778	11.5713888888889	12.0972222222222	NA	NA	NA	NA	NA	NA	NA	NA	NA	NA	NA	NA	NA	NA	NA	NA	NA	NA
CB_4	E. coli BW25113 WT	Amoxicillin	Caffeine	1	H1	8	0	0	0.526111111111111	1.05222222222222	1.57805555555556	2.10416666666667	2.63027777777778	3.15611111111111	3.68194444444444	4.20805555555556	4.73388888888889	5.25972222222222	5.78583333333333	6.31166666666667	6.83777777777778	7.36361111111111	7.88944444444444	8.41555555555555	8.94138888888889	9.46722222222222	9.99333333333333	10.5191666666667	11.0452777777778	11.5713888888889	12.0972222222222	NA	NA	NA	NA	NA	NA	NA	NA	NA	NA	NA	NA	NA	NA	NA	NA	NA	NA
CB_4	E. coli BW25113 WT	Amoxicillin	Caffeine	1	H2	7.27273	0	0	0.526111111111111	1.05222222222222	1.57805555555556	2.10416666666667	2.63027777777778	3.15611111111111	3.68194444444444	4.20805555555556	4.73388888888889	5.25972222222222	5.78583333333333	6.31166666666667	6.83777777777778	7.36361111111111	7.88944444444444	8.41555555555555	8.94138888888889	9.46722222222222	9.99333333333333	10.5191666666667	11.0452777777778	11.5713888888889	12.0972222222222	NA	NA	NA	NA	NA	NA	NA	NA	NA	NA	NA	NA	NA	NA	NA	NA	NA	NA
CB_4	E. coli BW25113 WT	Amoxicillin	Caffeine	1	H3	6.54545	0	0	0.526111111111111	1.05222222222222	1.57805555555556	2.10416666666667	2.63027777777778	3.15611111111111	3.68194444444444	4.20805555555556	4.73388888888889	5.25972222222222	5.78583333333333	6.31166666666667	6.83777777777778	7.36361111111111	7.88944444444444	8.41555555555555	8.94138888888889	9.46722222222222	9.99333333333333	10.5191666666667	11.0452777777778	11.5713888888889	12.0972222222222	NA	NA	NA	NA	NA	NA	NA	NA	NA	NA	NA	NA	NA	NA	NA	NA	NA	NA
CB_4	E. coli BW25113 WT	Amoxicillin	Caffeine	1	H4	5.81818	0	0	0.526111111111111	1.05222222222222	1.57805555555556	2.10416666666667	2.63027777777778	3.15611111111111	3.68194444444444	4.20805555555556	4.73388888888889	5.25972222222222	5.78583333333333	6.31166666666667	6.83777777777778	7.36361111111111	7.88944444444444	8.41555555555555	8.94138888888889	9.46722222222222	9.99333333333333	10.5191666666667	11.0452777777778	11.5713888888889	12.0972222222222	NA	NA	NA	NA	NA	NA	NA	NA	NA	NA	NA	NA	NA	NA	NA	NA	NA	NA
CB_4	E. coli BW25113 WT	Amoxicillin	Caffeine	1	H5	5.09091	0	0	0.526111111111111	1.05222222222222	1.57805555555556	2.10416666666667	2.63027777777778	3.15611111111111	3.68194444444444	4.20805555555556	4.73388888888889	5.25972222222222	5.78583333333333	6.31166666666667	6.83777777777778	7.36361111111111	7.88944444444444	8.41555555555555	8.94138888888889	9.46722222222222	9.99333333333333	10.5191666666667	11.0452777777778	11.5713888888889	12.0972222222222	NA	NA	NA	NA	NA	NA	NA	NA	NA	NA	NA	NA	NA	NA	NA	NA	NA	NA
CB_4	E. coli BW25113 WT	Amoxicillin	Caffeine	1	H6	4.36364	0	0	0.526111111111111	1.05222222222222	1.57805555555556	2.10416666666667	2.63027777777778	3.15611111111111	3.68194444444444	4.20805555555556	4.73388888888889	5.25972222222222	5.78583333333333	6.31166666666667	6.83777777777778	7.36361111111111	7.88944444444444	8.41555555555555	8.94138888888889	9.46722222222222	9.99333333333333	10.5191666666667	11.0452777777778	11.5713888888889	12.0972222222222	NA	NA	NA	NA	NA	NA	NA	NA	NA	NA	NA	NA	NA	NA	NA	NA	NA	NA
CB_4	E. coli BW25113 WT	Amoxicillin	Caffeine	1	H7	3.63636	0	0	0.526111111111111	1.05222222222222	1.57805555555556	2.10416666666667	2.63027777777778	3.15611111111111	3.68194444444444	4.20805555555556	4.73388888888889	5.25972222222222	5.78583333333333	6.31166666666667	6.83777777777778	7.36361111111111	7.88944444444444	8.41555555555555	8.94138888888889	9.46722222222222	9.99333333333333	10.5191666666667	11.0452777777778	11.5713888888889	12.0972222222222	NA	NA	NA	NA	NA	NA	NA	NA	NA	NA	NA	NA	NA	NA	NA	NA	NA	NA
CB_4	E. coli BW25113 WT	Amoxicillin	Caffeine	1	H8	2.90909	0	0	0.526111111111111	1.05222222222222	1.57805555555556	2.10416666666667	2.63027777777778	3.15611111111111	3.68194444444444	4.20805555555556	4.73388888888889	5.25972222222222	5.78583333333333	6.31166666666667	6.83777777777778	7.36361111111111	7.88944444444444	8.41555555555555	8.94138888888889	9.46722222222222	9.99333333333333	10.5191666666667	11.0452777777778	11.5713888888889	12.0972222222222	NA	NA	NA	NA	NA	NA	NA	NA	NA	NA	NA	NA	NA	NA	NA	NA	NA	NA
CB_4	E. coli BW25113 WT	Amoxicillin	Caffeine	1	H9	2.18182	0	0	0.526111111111111	1.05222222222222	1.57805555555556	2.10416666666667	2.63027777777778	3.15611111111111	3.68194444444444	4.20805555555556	4.73388888888889	5.25972222222222	5.78583333333333	6.31166666666667	6.83777777777778	7.36361111111111	7.88944444444444	8.41555555555555	8.94138888888889	9.46722222222222	9.99333333333333	10.5191666666667	11.0452777777778	11.5713888888889	12.0972222222222	NA	NA	NA	NA	NA	NA	NA	NA	NA	NA	NA	NA	NA	NA	NA	NA	NA	NA
CB_4	E. coli BW25113 WT	Amoxicillin	Caffeine	1	H10	1.45455	0	0	0.526111111111111	1.05222222222222	1.57805555555556	2.10416666666667	2.63027777777778	3.15611111111111	3.68194444444444	4.20805555555556	4.73388888888889	5.25972222222222	5.78583333333333	6.31166666666667	6.83777777777778	7.36361111111111	7.88944444444444	8.41555555555555	8.94138888888889	9.46722222222222	9.99333333333333	10.5191666666667	11.0452777777778	11.5713888888889	12.0972222222222	NA	NA	NA	NA	NA	NA	NA	NA	NA	NA	NA	NA	NA	NA	NA	NA	NA	NA
CB_4	E. coli BW25113 WT	Amoxicillin	Caffeine	1	H11	0.72727	0	0	0.526111111111111	1.05222222222222	1.57805555555556	2.10416666666667	2.63027777777778	3.15611111111111	3.68194444444444	4.20805555555556	4.73388888888889	5.25972222222222	5.78583333333333	6.31166666666667	6.83777777777778	7.36361111111111	7.88944444444444	8.41555555555555	8.94138888888889	9.46722222222222	9.99333333333333	10.5191666666667	11.0452777777778	11.5713888888889	12.0972222222222	NA	NA	NA	NA	NA	NA	NA	NA	NA	NA	NA	NA	NA	NA	NA	NA	NA	NA
CB_4	E. coli BW25113 WT	Amoxicillin	Caffeine	1	H12	0	0	0	0.526111111111111	1.05222222222222	1.57805555555556	2.10416666666667	2.63027777777778	3.15611111111111	3.68194444444444	4.20805555555556	4.73388888888889	5.25972222222222	5.78583333333333	6.31166666666667	6.83777777777778	7.36361111111111	7.88944444444444	8.41555555555555	8.94138888888889	9.46722222222222	9.99333333333333	10.5191666666667	11.0452777777778	11.5713888888889	12.0972222222222	NA	NA	NA	NA	NA	NA	NA	NA	NA	NA	NA	NA	NA	NA	NA	NA	NA	NA
CB_5	E. coli BW25113 WT	Amoxicillin	Caffeine	2	D1	8	55.48571	0	0.535555555555556	1.06166666666667	1.58777777777778	2.11416666666667	2.64027777777778	3.16638888888889	3.69277777777778	4.21888888888889	4.74527777777778	5.27138888888889	5.79777777777778	6.32388888888889	6.85	7.37611111111111	7.90222222222222	8.42833333333333	8.95444444444444	9.48055555555555	10.0063888888889	10.5325	11.0588888888889	11.5852777777778	12.1113888888889	NA	NA	NA	NA	NA	NA	NA	NA	NA	NA	NA	NA	NA	NA	NA	NA	NA	NA
CB_5	E. coli BW25113 WT	Amoxicillin	Caffeine	2	D2	7.27273	55.48571	0	0.535555555555556	1.06166666666667	1.58777777777778	2.11416666666667	2.64027777777778	3.16638888888889	3.69277777777778	4.21888888888889	4.74527777777778	5.27138888888889	5.79777777777778	6.32388888888889	6.85	7.37611111111111	7.90222222222222	8.42833333333333	8.95444444444444	9.48055555555555	10.0063888888889	10.5325	11.0588888888889	11.5852777777778	12.1113888888889	NA	NA	NA	NA	NA	NA	NA	NA	NA	NA	NA	NA	NA	NA	NA	NA	NA	NA
CB_5	E. coli BW25113 WT	Amoxicillin	Caffeine	2	D3	6.54545	55.48571	0	0.535555555555556	1.06166666666667	1.58777777777778	2.11416666666667	2.64027777777778	3.16638888888889	3.69277777777778	4.21888888888889	4.74527777777778	5.27138888888889	5.79777777777778	6.32388888888889	6.85	7.37611111111111	7.90222222222222	8.42833333333333	8.95444444444444	9.48055555555555	10.0063888888889	10.5325	11.0588888888889	11.5852777777778	12.1113888888889	NA	NA	NA	NA	NA	NA	NA	NA	NA	NA	NA	NA	NA	NA	NA	NA	NA	NA
CB_5	E. coli BW25113 WT	Amoxicillin	Caffeine	2	D4	5.81818	55.48571	0	0.535555555555556	1.06166666666667	1.58777777777778	2.11416666666667	2.64027777777778	3.16638888888889	3.69277777777778	4.21888888888889	4.74527777777778	5.27138888888889	5.79777777777778	6.32388888888889	6.85	7.37611111111111	7.90222222222222	8.42833333333333	8.95444444444444	9.48055555555555	10.0063888888889	10.5325	11.0588888888889	11.5852777777778	12.1113888888889	NA	NA	NA	NA	NA	NA	NA	NA	NA	NA	NA	NA	NA	NA	NA	NA	NA	NA
CB_5	E. coli BW25113 WT	Amoxicillin	Caffeine	2	D5	5.09091	55.48571	0	0.535555555555556	1.06166666666667	1.58777777777778	2.11416666666667	2.64027777777778	3.16638888888889	3.69277777777778	4.21888888888889	4.74527777777778	5.27138888888889	5.79777777777778	6.32388888888889	6.85	7.37611111111111	7.90222222222222	8.42833333333333	8.95444444444444	9.48055555555555	10.0063888888889	10.5325	11.0588888888889	11.5852777777778	12.1113888888889	NA	NA	NA	NA	NA	NA	NA	NA	NA	NA	NA	NA	NA	NA	NA	NA	NA	NA
CB_5	E. coli BW25113 WT	Amoxicillin	Caffeine	2	D6	4.36364	55.48571	0	0.535555555555556	1.06166666666667	1.58777777777778	2.11416666666667	2.64027777777778	3.16638888888889	3.69277777777778	4.21888888888889	4.74527777777778	5.27138888888889	5.79777777777778	6.32388888888889	6.85	7.37611111111111	7.90222222222222	8.42833333333333	8.95444444444444	9.48055555555555	10.0063888888889	10.5325	11.0588888888889	11.5852777777778	12.1113888888889	NA	NA	NA	NA	NA	NA	NA	NA	NA	NA	NA	NA	NA	NA	NA	NA	NA	NA
CB_5	E. coli BW25113 WT	Amoxicillin	Caffeine	2	D7	3.63636	55.48571	0	0.535555555555556	1.06166666666667	1.58777777777778	2.11416666666667	2.64027777777778	3.16638888888889	3.69277777777778	4.21888888888889	4.74527777777778	5.27138888888889	5.79777777777778	6.32388888888889	6.85	7.37611111111111	7.90222222222222	8.42833333333333	8.95444444444444	9.48055555555555	10.0063888888889	10.5325	11.0588888888889	11.5852777777778	12.1113888888889	NA	NA	NA	NA	NA	NA	NA	NA	NA	NA	NA	NA	NA	NA	NA	NA	NA	NA
CB_5	E. coli BW25113 WT	Amoxicillin	Caffeine	2	D8	2.90909	55.48571	0	0.535555555555556	1.06166666666667	1.58777777777778	2.11416666666667	2.64027777777778	3.16638888888889	3.69277777777778	4.21888888888889	4.74527777777778	5.27138888888889	5.79777777777778	6.32388888888889	6.85	7.37611111111111	7.90222222222222	8.42833333333333	8.95444444444444	9.48055555555555	10.0063888888889	10.5325	11.0588888888889	11.5852777777778	12.1113888888889	NA	NA	NA	NA	NA	NA	NA	NA	NA	NA	NA	NA	NA	NA	NA	NA	NA	NA
CB_5	E. coli BW25113 WT	Amoxicillin	Caffeine	2	D9	2.18182	55.48571	0	0.535555555555556	1.06166666666667	1.58777777777778	2.11416666666667	2.64027777777778	3.16638888888889	3.69277777777778	4.21888888888889	4.74527777777778	5.27138888888889	5.79777777777778	6.32388888888889	6.85	7.37611111111111	7.90222222222222	8.42833333333333	8.95444444444444	9.48055555555555	10.0063888888889	10.5325	11.0588888888889	11.5852777777778	12.1113888888889	NA	NA	NA	NA	NA	NA	NA	NA	NA	NA	NA	NA	NA	NA	NA	NA	NA	NA
CB_5	E. coli BW25113 WT	Amoxicillin	Caffeine	2	D10	1.45455	55.48571	0	0.535555555555556	1.06166666666667	1.58777777777778	2.11416666666667	2.64027777777778	3.16638888888889	3.69277777777778	4.21888888888889	4.74527777777778	5.27138888888889	5.79777777777778	6.32388888888889	6.85	7.37611111111111	7.90222222222222	8.42833333333333	8.95444444444444	9.48055555555555	10.0063888888889	10.5325	11.0588888888889	11.5852777777778	12.1113888888889	NA	NA	NA	NA	NA	NA	NA	NA	NA	NA	NA	NA	NA	NA	NA	NA	NA	NA
CB_5	E. coli BW25113 WT	Amoxicillin	Caffeine	2	D11	0.72727	55.48571	0	0.535555555555556	1.06166666666667	1.58777777777778	2.11416666666667	2.64027777777778	3.16638888888889	3.69277777777778	4.21888888888889	4.74527777777778	5.27138888888889	5.79777777777778	6.32388888888889	6.85	7.37611111111111	7.90222222222222	8.42833333333333	8.95444444444444	9.48055555555555	10.0063888888889	10.5325	11.0588888888889	11.5852777777778	12.1113888888889	NA	NA	NA	NA	NA	NA	NA	NA	NA	NA	NA	NA	NA	NA	NA	NA	NA	NA
CB_5	E. coli BW25113 WT	Amoxicillin	Caffeine	2	D12	0	55.48571	0	0.535555555555556	1.06166666666667	1.58777777777778	2.11416666666667	2.64027777777778	3.16638888888889	3.69277777777778	4.21888888888889	4.74527777777778	5.27138888888889	5.79777777777778	6.32388888888889	6.85	7.37611111111111	7.90222222222222	8.42833333333333	8.95444444444444	9.48055555555555	10.0063888888889	10.5325	11.0588888888889	11.5852777777778	12.1113888888889	NA	NA	NA	NA	NA	NA	NA	NA	NA	NA	NA	NA	NA	NA	NA	NA	NA	NA
CB_5	E. coli BW25113 WT	Amoxicillin	Caffeine	2	H1	8	0	0	0.535555555555556	1.06166666666667	1.58777777777778	2.11416666666667	2.64027777777778	3.16638888888889	3.69277777777778	4.21888888888889	4.74527777777778	5.27138888888889	5.79777777777778	6.32388888888889	6.85	7.37611111111111	7.90222222222222	8.42833333333333	8.95444444444444	9.48055555555555	10.0063888888889	10.5325	11.0588888888889	11.5852777777778	12.1113888888889	NA	NA	NA	NA	NA	NA	NA	NA	NA	NA	NA	NA	NA	NA	NA	NA	NA	NA
CB_5	E. coli BW25113 WT	Amoxicillin	Caffeine	2	H2	7.27273	0	0	0.535555555555556	1.06166666666667	1.58777777777778	2.11416666666667	2.64027777777778	3.16638888888889	3.69277777777778	4.21888888888889	4.74527777777778	5.27138888888889	5.79777777777778	6.32388888888889	6.85	7.37611111111111	7.90222222222222	8.42833333333333	8.95444444444444	9.48055555555555	10.0063888888889	10.5325	11.0588888888889	11.5852777777778	12.1113888888889	NA	NA	NA	NA	NA	NA	NA	NA	NA	NA	NA	NA	NA	NA	NA	NA	NA	NA
CB_5	E. coli BW25113 WT	Amoxicillin	Caffeine	2	H3	6.54545	0	0	0.535555555555556	1.06166666666667	1.58777777777778	2.11416666666667	2.64027777777778	3.16638888888889	3.69277777777778	4.21888888888889	4.74527777777778	5.27138888888889	5.79777777777778	6.32388888888889	6.85	7.37611111111111	7.90222222222222	8.42833333333333	8.95444444444444	9.48055555555555	10.0063888888889	10.5325	11.0588888888889	11.5852777777778	12.1113888888889	NA	NA	NA	NA	NA	NA	NA	NA	NA	NA	NA	NA	NA	NA	NA	NA	NA	NA
CB_5	E. coli BW25113 WT	Amoxicillin	Caffeine	2	H4	5.81818	0	0	0.535555555555556	1.06166666666667	1.58777777777778	2.11416666666667	2.64027777777778	3.16638888888889	3.69277777777778	4.21888888888889	4.74527777777778	5.27138888888889	5.79777777777778	6.32388888888889	6.85	7.37611111111111	7.90222222222222	8.42833333333333	8.95444444444444	9.48055555555555	10.0063888888889	10.5325	11.0588888888889	11.5852777777778	12.1113888888889	NA	NA	NA	NA	NA	NA	NA	NA	NA	NA	NA	NA	NA	NA	NA	NA	NA	NA
CB_5	E. coli BW25113 WT	Amoxicillin	Caffeine	2	H5	5.09091	0	0	0.535555555555556	1.06166666666667	1.58777777777778	2.11416666666667	2.64027777777778	3.16638888888889	3.69277777777778	4.21888888888889	4.74527777777778	5.27138888888889	5.79777777777778	6.32388888888889	6.85	7.37611111111111	7.90222222222222	8.42833333333333	8.95444444444444	9.48055555555555	10.0063888888889	10.5325	11.0588888888889	11.5852777777778	12.1113888888889	NA	NA	NA	NA	NA	NA	NA	NA	NA	NA	NA	NA	NA	NA	NA	NA	NA	NA
CB_5	E. coli BW25113 WT	Amoxicillin	Caffeine	2	H6	4.36364	0	0	0.535555555555556	1.06166666666667	1.58777777777778	2.11416666666667	2.64027777777778	3.16638888888889	3.69277777777778	4.21888888888889	4.74527777777778	5.27138888888889	5.79777777777778	6.32388888888889	6.85	7.37611111111111	7.90222222222222	8.42833333333333	8.95444444444444	9.48055555555555	10.0063888888889	10.5325	11.0588888888889	11.5852777777778	12.1113888888889	NA	NA	NA	NA	NA	NA	NA	NA	NA	NA	NA	NA	NA	NA	NA	NA	NA	NA
CB_5	E. coli BW25113 WT	Amoxicillin	Caffeine	2	H7	3.63636	0	0	0.535555555555556	1.06166666666667	1.58777777777778	2.11416666666667	2.64027777777778	3.16638888888889	3.69277777777778	4.21888888888889	4.74527777777778	5.27138888888889	5.79777777777778	6.32388888888889	6.85	7.37611111111111	7.90222222222222	8.42833333333333	8.95444444444444	9.48055555555555	10.0063888888889	10.5325	11.0588888888889	11.5852777777778	12.1113888888889	NA	NA	NA	NA	NA	NA	NA	NA	NA	NA	NA	NA	NA	NA	NA	NA	NA	NA
CB_5	E. coli BW25113 WT	Amoxicillin	Caffeine	2	H8	2.90909	0	0	0.535555555555556	1.06166666666667	1.58777777777778	2.11416666666667	2.64027777777778	3.16638888888889	3.69277777777778	4.21888888888889	4.74527777777778	5.27138888888889	5.79777777777778	6.32388888888889	6.85	7.37611111111111	7.90222222222222	8.42833333333333	8.95444444444444	9.48055555555555	10.0063888888889	10.5325	11.0588888888889	11.5852777777778	12.1113888888889	NA	NA	NA	NA	NA	NA	NA	NA	NA	NA	NA	NA	NA	NA	NA	NA	NA	NA
CB_5	E. coli BW25113 WT	Amoxicillin	Caffeine	2	H9	2.18182	0	0	0.535555555555556	1.06166666666667	1.58777777777778	2.11416666666667	2.64027777777778	3.16638888888889	3.69277777777778	4.21888888888889	4.74527777777778	5.27138888888889	5.79777777777778	6.32388888888889	6.85	7.37611111111111	7.90222222222222	8.42833333333333	8.95444444444444	9.48055555555555	10.0063888888889	10.5325	11.0588888888889	11.5852777777778	12.1113888888889	NA	NA	NA	NA	NA	NA	NA	NA	NA	NA	NA	NA	NA	NA	NA	NA	NA	NA
CB_5	E. coli BW25113 WT	Amoxicillin	Caffeine	2	H10	1.45455	0	0	0.535555555555556	1.06166666666667	1.58777777777778	2.11416666666667	2.64027777777778	3.16638888888889	3.69277777777778	4.21888888888889	4.74527777777778	5.27138888888889	5.79777777777778	6.32388888888889	6.85	7.37611111111111	7.90222222222222	8.42833333333333	8.95444444444444	9.48055555555555	10.0063888888889	10.5325	11.0588888888889	11.5852777777778	12.1113888888889	NA	NA	NA	NA	NA	NA	NA	NA	NA	NA	NA	NA	NA	NA	NA	NA	NA	NA
CB_5	E. coli BW25113 WT	Amoxicillin	Caffeine	2	H11	0.72727	0	0	0.535555555555556	1.06166666666667	1.58777777777778	2.11416666666667	2.64027777777778	3.16638888888889	3.69277777777778	4.21888888888889	4.74527777777778	5.27138888888889	5.79777777777778	6.32388888888889	6.85	7.37611111111111	7.90222222222222	8.42833333333333	8.95444444444444	9.48055555555555	10.0063888888889	10.5325	11.0588888888889	11.5852777777778	12.1113888888889	NA	NA	NA	NA	NA	NA	NA	NA	NA	NA	NA	NA	NA	NA	NA	NA	NA	NA
CB_5	E. coli BW25113 WT	Amoxicillin	Caffeine	2	H12	0	0	0	0.535555555555556	1.06166666666667	1.58777777777778	2.11416666666667	2.64027777777778	3.16638888888889	3.69277777777778	4.21888888888889	4.74527777777778	5.27138888888889	5.79777777777778	6.32388888888889	6.85	7.37611111111111	7.90222222222222	8.42833333333333	8.95444444444444	9.48055555555555	10.0063888888889	10.5325	11.0588888888889	11.5852777777778	12.1113888888889	NA	NA	NA	NA	NA	NA	NA	NA	NA	NA	NA	NA	NA	NA	NA	NA	NA	NA
CB_6	E. coli BW25113 WT	Amoxicillin	Caffeine	3	D1	8	55.48571	0	0.546388888888889	1.07277777777778	1.59916666666667	2.12527777777778	2.65138888888889	3.17777777777778	3.70388888888889	4.23027777777778	4.75638888888889	5.28277777777778	5.80888888888889	6.33527777777778	6.86138888888889	7.3875	7.91388888888889	8.44027777777778	8.96666666666667	9.49277777777778	10.0188888888889	10.545	11.0713888888889	11.5975	12.1238888888889	NA	NA	NA	NA	NA	NA	NA	NA	NA	NA	NA	NA	NA	NA	NA	NA	NA	NA
CB_6	E. coli BW25113 WT	Amoxicillin	Caffeine	3	D2	7.27273	55.48571	0	0.546388888888889	1.07277777777778	1.59916666666667	2.12527777777778	2.65138888888889	3.17777777777778	3.70388888888889	4.23027777777778	4.75638888888889	5.28277777777778	5.80888888888889	6.33527777777778	6.86138888888889	7.3875	7.91388888888889	8.44027777777778	8.96666666666667	9.49277777777778	10.0188888888889	10.545	11.0713888888889	11.5975	12.1238888888889	NA	NA	NA	NA	NA	NA	NA	NA	NA	NA	NA	NA	NA	NA	NA	NA	NA	NA
CB_6	E. coli BW25113 WT	Amoxicillin	Caffeine	3	D3	6.54545	55.48571	0	0.546388888888889	1.07277777777778	1.59916666666667	2.12527777777778	2.65138888888889	3.17777777777778	3.70388888888889	4.23027777777778	4.75638888888889	5.28277777777778	5.80888888888889	6.33527777777778	6.86138888888889	7.3875	7.91388888888889	8.44027777777778	8.96666666666667	9.49277777777778	10.0188888888889	10.545	11.0713888888889	11.5975	12.1238888888889	NA	NA	NA	NA	NA	NA	NA	NA	NA	NA	NA	NA	NA	NA	NA	NA	NA	NA
CB_6	E. coli BW25113 WT	Amoxicillin	Caffeine	3	D4	5.81818	55.48571	0	0.546388888888889	1.07277777777778	1.59916666666667	2.12527777777778	2.65138888888889	3.17777777777778	3.70388888888889	4.23027777777778	4.75638888888889	5.28277777777778	5.80888888888889	6.33527777777778	6.86138888888889	7.3875	7.91388888888889	8.44027777777778	8.96666666666667	9.49277777777778	10.0188888888889	10.545	11.0713888888889	11.5975	12.1238888888889	NA	NA	NA	NA	NA	NA	NA	NA	NA	NA	NA	NA	NA	NA	NA	NA	NA	NA
CB_6	E. coli BW25113 WT	Amoxicillin	Caffeine	3	D5	5.09091	55.48571	0	0.546388888888889	1.07277777777778	1.59916666666667	2.12527777777778	2.65138888888889	3.17777777777778	3.70388888888889	4.23027777777778	4.75638888888889	5.28277777777778	5.80888888888889	6.33527777777778	6.86138888888889	7.3875	7.91388888888889	8.44027777777778	8.96666666666667	9.49277777777778	10.0188888888889	10.545	11.0713888888889	11.5975	12.1238888888889	NA	NA	NA	NA	NA	NA	NA	NA	NA	NA	NA	NA	NA	NA	NA	NA	NA	NA
CB_6	E. coli BW25113 WT	Amoxicillin	Caffeine	3	D6	4.36364	55.48571	0	0.546388888888889	1.07277777777778	1.59916666666667	2.12527777777778	2.65138888888889	3.17777777777778	3.70388888888889	4.23027777777778	4.75638888888889	5.28277777777778	5.80888888888889	6.33527777777778	6.86138888888889	7.3875	7.91388888888889	8.44027777777778	8.96666666666667	9.49277777777778	10.0188888888889	10.545	11.0713888888889	11.5975	12.1238888888889	NA	NA	NA	NA	NA	NA	NA	NA	NA	NA	NA	NA	NA	NA	NA	NA	NA	NA
CB_6	E. coli BW25113 WT	Amoxicillin	Caffeine	3	D7	3.63636	55.48571	0	0.546388888888889	1.07277777777778	1.59916666666667	2.12527777777778	2.65138888888889	3.17777777777778	3.70388888888889	4.23027777777778	4.75638888888889	5.28277777777778	5.80888888888889	6.33527777777778	6.86138888888889	7.3875	7.91388888888889	8.44027777777778	8.96666666666667	9.49277777777778	10.0188888888889	10.545	11.0713888888889	11.5975	12.1238888888889	NA	NA	NA	NA	NA	NA	NA	NA	NA	NA	NA	NA	NA	NA	NA	NA	NA	NA
CB_6	E. coli BW25113 WT	Amoxicillin	Caffeine	3	D8	2.90909	55.48571	0	0.546388888888889	1.07277777777778	1.59916666666667	2.12527777777778	2.65138888888889	3.17777777777778	3.70388888888889	4.23027777777778	4.75638888888889	5.28277777777778	5.80888888888889	6.33527777777778	6.86138888888889	7.3875	7.91388888888889	8.44027777777778	8.96666666666667	9.49277777777778	10.0188888888889	10.545	11.0713888888889	11.5975	12.1238888888889	NA	NA	NA	NA	NA	NA	NA	NA	NA	NA	NA	NA	NA	NA	NA	NA	NA	NA
CB_6	E. coli BW25113 WT	Amoxicillin	Caffeine	3	D9	2.18182	55.48571	0	0.546388888888889	1.07277777777778	1.59916666666667	2.12527777777778	2.65138888888889	3.17777777777778	3.70388888888889	4.23027777777778	4.75638888888889	5.28277777777778	5.80888888888889	6.33527777777778	6.86138888888889	7.3875	7.91388888888889	8.44027777777778	8.96666666666667	9.49277777777778	10.0188888888889	10.545	11.0713888888889	11.5975	12.1238888888889	NA	NA	NA	NA	NA	NA	NA	NA	NA	NA	NA	NA	NA	NA	NA	NA	NA	NA
CB_6	E. coli BW25113 WT	Amoxicillin	Caffeine	3	D10	1.45455	55.48571	0	0.546388888888889	1.07277777777778	1.59916666666667	2.12527777777778	2.65138888888889	3.17777777777778	3.70388888888889	4.23027777777778	4.75638888888889	5.28277777777778	5.80888888888889	6.33527777777778	6.86138888888889	7.3875	7.91388888888889	8.44027777777778	8.96666666666667	9.49277777777778	10.0188888888889	10.545	11.0713888888889	11.5975	12.1238888888889	NA	NA	NA	NA	NA	NA	NA	NA	NA	NA	NA	NA	NA	NA	NA	NA	NA	NA
CB_6	E. coli BW25113 WT	Amoxicillin	Caffeine	3	D11	0.72727	55.48571	0	0.546388888888889	1.07277777777778	1.59916666666667	2.12527777777778	2.65138888888889	3.17777777777778	3.70388888888889	4.23027777777778	4.75638888888889	5.28277777777778	5.80888888888889	6.33527777777778	6.86138888888889	7.3875	7.91388888888889	8.44027777777778	8.96666666666667	9.49277777777778	10.0188888888889	10.545	11.0713888888889	11.5975	12.1238888888889	NA	NA	NA	NA	NA	NA	NA	NA	NA	NA	NA	NA	NA	NA	NA	NA	NA	NA
CB_6	E. coli BW25113 WT	Amoxicillin	Caffeine	3	D12	0	55.48571	0	0.546388888888889	1.07277777777778	1.59916666666667	2.12527777777778	2.65138888888889	3.17777777777778	3.70388888888889	4.23027777777778	4.75638888888889	5.28277777777778	5.80888888888889	6.33527777777778	6.86138888888889	7.3875	7.91388888888889	8.44027777777778	8.96666666666667	9.49277777777778	10.0188888888889	10.545	11.0713888888889	11.5975	12.1238888888889	NA	NA	NA	NA	NA	NA	NA	NA	NA	NA	NA	NA	NA	NA	NA	NA	NA	NA
CB_6	E. coli BW25113 WT	Amoxicillin	Caffeine	3	H1	8	0	0	0.546388888888889	1.07277777777778	1.59916666666667	2.12527777777778	2.65138888888889	3.17777777777778	3.70388888888889	4.23027777777778	4.75638888888889	5.28277777777778	5.80888888888889	6.33527777777778	6.86138888888889	7.3875	7.91388888888889	8.44027777777778	8.96666666666667	9.49277777777778	10.0188888888889	10.545	11.0713888888889	11.5975	12.1238888888889	NA	NA	NA	NA	NA	NA	NA	NA	NA	NA	NA	NA	NA	NA	NA	NA	NA	NA
CB_6	E. coli BW25113 WT	Amoxicillin	Caffeine	3	H2	7.27273	0	0	0.546388888888889	1.07277777777778	1.59916666666667	2.12527777777778	2.65138888888889	3.17777777777778	3.70388888888889	4.23027777777778	4.75638888888889	5.28277777777778	5.80888888888889	6.33527777777778	6.86138888888889	7.3875	7.91388888888889	8.44027777777778	8.96666666666667	9.49277777777778	10.0188888888889	10.545	11.0713888888889	11.5975	12.1238888888889	NA	NA	NA	NA	NA	NA	NA	NA	NA	NA	NA	NA	NA	NA	NA	NA	NA	NA
CB_6	E. coli BW25113 WT	Amoxicillin	Caffeine	3	H3	6.54545	0	0	0.546388888888889	1.07277777777778	1.59916666666667	2.12527777777778	2.65138888888889	3.17777777777778	3.70388888888889	4.23027777777778	4.75638888888889	5.28277777777778	5.80888888888889	6.33527777777778	6.86138888888889	7.3875	7.91388888888889	8.44027777777778	8.96666666666667	9.49277777777778	10.0188888888889	10.545	11.0713888888889	11.5975	12.1238888888889	NA	NA	NA	NA	NA	NA	NA	NA	NA	NA	NA	NA	NA	NA	NA	NA	NA	NA
CB_6	E. coli BW25113 WT	Amoxicillin	Caffeine	3	H4	5.81818	0	0	0.546388888888889	1.07277777777778	1.59916666666667	2.12527777777778	2.65138888888889	3.17777777777778	3.70388888888889	4.23027777777778	4.75638888888889	5.28277777777778	5.80888888888889	6.33527777777778	6.86138888888889	7.3875	7.91388888888889	8.44027777777778	8.96666666666667	9.49277777777778	10.0188888888889	10.545	11.0713888888889	11.5975	12.1238888888889	NA	NA	NA	NA	NA	NA	NA	NA	NA	NA	NA	NA	NA	NA	NA	NA	NA	NA
CB_6	E. coli BW25113 WT	Amoxicillin	Caffeine	3	H5	5.09091	0	0	0.546388888888889	1.07277777777778	1.59916666666667	2.12527777777778	2.65138888888889	3.17777777777778	3.70388888888889	4.23027777777778	4.75638888888889	5.28277777777778	5.80888888888889	6.33527777777778	6.86138888888889	7.3875	7.91388888888889	8.44027777777778	8.96666666666667	9.49277777777778	10.0188888888889	10.545	11.0713888888889	11.5975	12.1238888888889	NA	NA	NA	NA	NA	NA	NA	NA	NA	NA	NA	NA	NA	NA	NA	NA	NA	NA
CB_6	E. coli BW25113 WT	Amoxicillin	Caffeine	3	H6	4.36364	0	0	0.546388888888889	1.07277777777778	1.59916666666667	2.12527777777778	2.65138888888889	3.17777777777778	3.70388888888889	4.23027777777778	4.75638888888889	5.28277777777778	5.80888888888889	6.33527777777778	6.86138888888889	7.3875	7.91388888888889	8.44027777777778	8.96666666666667	9.49277777777778	10.0188888888889	10.545	11.0713888888889	11.5975	12.1238888888889	NA	NA	NA	NA	NA	NA	NA	NA	NA	NA	NA	NA	NA	NA	NA	NA	NA	NA
CB_6	E. coli BW25113 WT	Amoxicillin	Caffeine	3	H7	3.63636	0	0	0.546388888888889	1.07277777777778	1.59916666666667	2.12527777777778	2.65138888888889	3.17777777777778	3.70388888888889	4.23027777777778	4.75638888888889	5.28277777777778	5.80888888888889	6.33527777777778	6.86138888888889	7.3875	7.91388888888889	8.44027777777778	8.96666666666667	9.49277777777778	10.0188888888889	10.545	11.0713888888889	11.5975	12.1238888888889	NA	NA	NA	NA	NA	NA	NA	NA	NA	NA	NA	NA	NA	NA	NA	NA	NA	NA
CB_6	E. coli BW25113 WT	Amoxicillin	Caffeine	3	H8	2.90909	0	0	0.546388888888889	1.07277777777778	1.59916666666667	2.12527777777778	2.65138888888889	3.17777777777778	3.70388888888889	4.23027777777778	4.75638888888889	5.28277777777778	5.80888888888889	6.33527777777778	6.86138888888889	7.3875	7.91388888888889	8.44027777777778	8.96666666666667	9.49277777777778	10.0188888888889	10.545	11.0713888888889	11.5975	12.1238888888889	NA	NA	NA	NA	NA	NA	NA	NA	NA	NA	NA	NA	NA	NA	NA	NA	NA	NA
CB_6	E. coli BW25113 WT	Amoxicillin	Caffeine	3	H9	2.18182	0	0	0.546388888888889	1.07277777777778	1.59916666666667	2.12527777777778	2.65138888888889	3.17777777777778	3.70388888888889	4.23027777777778	4.75638888888889	5.28277777777778	5.80888888888889	6.33527777777778	6.86138888888889	7.3875	7.91388888888889	8.44027777777778	8.96666666666667	9.49277777777778	10.0188888888889	10.545	11.0713888888889	11.5975	12.1238888888889	NA	NA	NA	NA	NA	NA	NA	NA	NA	NA	NA	NA	NA	NA	NA	NA	NA	NA
CB_6	E. coli BW25113 WT	Amoxicillin	Caffeine	3	H10	1.45455	0	0	0.546388888888889	1.07277777777778	1.59916666666667	2.12527777777778	2.65138888888889	3.17777777777778	3.70388888888889	4.23027777777778	4.75638888888889	5.28277777777778	5.80888888888889	6.33527777777778	6.86138888888889	7.3875	7.91388888888889	8.44027777777778	8.96666666666667	9.49277777777778	10.0188888888889	10.545	11.0713888888889	11.5975	12.1238888888889	NA	NA	NA	NA	NA	NA	NA	NA	NA	NA	NA	NA	NA	NA	NA	NA	NA	NA
CB_6	E. coli BW25113 WT	Amoxicillin	Caffeine	3	H11	0.72727	0	0	0.546388888888889	1.07277777777778	1.59916666666667	2.12527777777778	2.65138888888889	3.17777777777778	3.70388888888889	4.23027777777778	4.75638888888889	5.28277777777778	5.80888888888889	6.33527777777778	6.86138888888889	7.3875	7.91388888888889	8.44027777777778	8.96666666666667	9.49277777777778	10.0188888888889	10.545	11.0713888888889	11.5975	12.1238888888889	NA	NA	NA	NA	NA	NA	NA	NA	NA	NA	NA	NA	NA	NA	NA	NA	NA	NA
CB_6	E. coli BW25113 WT	Amoxicillin	Caffeine	3	H12	0	0	0	0.546388888888889	1.07277777777778	1.59916666666667	2.12527777777778	2.65138888888889	3.17777777777778	3.70388888888889	4.23027777777778	4.75638888888889	5.28277777777778	5.80888888888889	6.33527777777778	6.86138888888889	7.3875	7.91388888888889	8.44027777777778	8.96666666666667	9.49277777777778	10.0188888888889	10.545	11.0713888888889	11.5975	12.1238888888889	NA	NA	NA	NA	NA	NA	NA	NA	NA	NA	NA	NA	NA	NA	NA	NA	NA	NA
CB_7	E. coli BW25113 DmicF	Ciprofloxacin	Caffeine	1	D1	0.025	55.48571	0	0.33	0.66	0.99	1.33	1.66	1.99	2.33	2.66	2.99	3.33	3.66	3.99	4.33	4.66	4.99	5.33	5.66	5.99	6.33	6.66	6.99	7.33	7.66	7.99	8.33	8.66	8.99	9.33	9.66	9.99	10.33	10.66	10.99	11.33	11.66	11.99	12.33	12.66	12.99	13.33	13.66
CB_7	E. coli BW25113 DmicF	Ciprofloxacin	Caffeine	1	D2	0.02273	55.48571	0	0.33	0.66	0.99	1.33	1.66	1.99	2.33	2.66	2.99	3.33	3.66	3.99	4.33	4.66	4.99	5.33	5.66	5.99	6.33	6.66	6.99	7.33	7.66	7.99	8.33	8.66	8.99	9.33	9.66	9.99	10.33	10.66	10.99	11.33	11.66	11.99	12.33	12.66	12.99	13.33	13.66
CB_7	E. coli BW25113 DmicF	Ciprofloxacin	Caffeine	1	D3	0.02045	55.48571	0	0.33	0.66	0.99	1.33	1.66	1.99	2.33	2.66	2.99	3.33	3.66	3.99	4.33	4.66	4.99	5.33	5.66	5.99	6.33	6.66	6.99	7.33	7.66	7.99	8.33	8.66	8.99	9.33	9.66	9.99	10.33	10.66	10.99	11.33	11.66	11.99	12.33	12.66	12.99	13.33	13.66
CB_7	E. coli BW25113 DmicF	Ciprofloxacin	Caffeine	1	D4	0.01818	55.48571	0	0.33	0.66	0.99	1.33	1.66	1.99	2.33	2.66	2.99	3.33	3.66	3.99	4.33	4.66	4.99	5.33	5.66	5.99	6.33	6.66	6.99	7.33	7.66	7.99	8.33	8.66	8.99	9.33	9.66	9.99	10.33	10.66	10.99	11.33	11.66	11.99	12.33	12.66	12.99	13.33	13.66
CB_7	E. coli BW25113 DmicF	Ciprofloxacin	Caffeine	1	D5	0.01591	55.48571	0	0.33	0.66	0.99	1.33	1.66	1.99	2.33	2.66	2.99	3.33	3.66	3.99	4.33	4.66	4.99	5.33	5.66	5.99	6.33	6.66	6.99	7.33	7.66	7.99	8.33	8.66	8.99	9.33	9.66	9.99	10.33	10.66	10.99	11.33	11.66	11.99	12.33	12.66	12.99	13.33	13.66
CB_7	E. coli BW25113 DmicF	Ciprofloxacin	Caffeine	1	D6	0.01364	55.48571	0	0.33	0.66	0.99	1.33	1.66	1.99	2.33	2.66	2.99	3.33	3.66	3.99	4.33	4.66	4.99	5.33	5.66	5.99	6.33	6.66	6.99	7.33	7.66	7.99	8.33	8.66	8.99	9.33	9.66	9.99	10.33	10.66	10.99	11.33	11.66	11.99	12.33	12.66	12.99	13.33	13.66
CB_7	E. coli BW25113 DmicF	Ciprofloxacin	Caffeine	1	D7	0.01136	55.48571	0	0.33	0.66	0.99	1.33	1.66	1.99	2.33	2.66	2.99	3.33	3.66	3.99	4.33	4.66	4.99	5.33	5.66	5.99	6.33	6.66	6.99	7.33	7.66	7.99	8.33	8.66	8.99	9.33	9.66	9.99	10.33	10.66	10.99	11.33	11.66	11.99	12.33	12.66	12.99	13.33	13.66
CB_7	E. coli BW25113 DmicF	Ciprofloxacin	Caffeine	1	D8	0.00909	55.48571	0	0.33	0.66	0.99	1.33	1.66	1.99	2.33	2.66	2.99	3.33	3.66	3.99	4.33	4.66	4.99	5.33	5.66	5.99	6.33	6.66	6.99	7.33	7.66	7.99	8.33	8.66	8.99	9.33	9.66	9.99	10.33	10.66	10.99	11.33	11.66	11.99	12.33	12.66	12.99	13.33	13.66
CB_7	E. coli BW25113 DmicF	Ciprofloxacin	Caffeine	1	D9	0.00682	55.48571	0	0.33	0.66	0.99	1.33	1.66	1.99	2.33	2.66	2.99	3.33	3.66	3.99	4.33	4.66	4.99	5.33	5.66	5.99	6.33	6.66	6.99	7.33	7.66	7.99	8.33	8.66	8.99	9.33	9.66	9.99	10.33	10.66	10.99	11.33	11.66	11.99	12.33	12.66	12.99	13.33	13.66
CB_7	E. coli BW25113 DmicF	Ciprofloxacin	Caffeine	1	D10	0.00455	55.48571	0	0.33	0.66	0.99	1.33	1.66	1.99	2.33	2.66	2.99	3.33	3.66	3.99	4.33	4.66	4.99	5.33	5.66	5.99	6.33	6.66	6.99	7.33	7.66	7.99	8.33	8.66	8.99	9.33	9.66	9.99	10.33	10.66	10.99	11.33	11.66	11.99	12.33	12.66	12.99	13.33	13.66
CB_7	E. coli BW25113 DmicF	Ciprofloxacin	Caffeine	1	D11	0.00227	55.48571	0	0.33	0.66	0.99	1.33	1.66	1.99	2.33	2.66	2.99	3.33	3.66	3.99	4.33	4.66	4.99	5.33	5.66	5.99	6.33	6.66	6.99	7.33	7.66	7.99	8.33	8.66	8.99	9.33	9.66	9.99	10.33	10.66	10.99	11.33	11.66	11.99	12.33	12.66	12.99	13.33	13.66
CB_7	E. coli BW25113 DmicF	Ciprofloxacin	Caffeine	1	D12	0	55.48571	0	0.33	0.66	0.99	1.33	1.66	1.99	2.33	2.66	2.99	3.33	3.66	3.99	4.33	4.66	4.99	5.33	5.66	5.99	6.33	6.66	6.99	7.33	7.66	7.99	8.33	8.66	8.99	9.33	9.66	9.99	10.33	10.66	10.99	11.33	11.66	11.99	12.33	12.66	12.99	13.33	13.66
CB_7	E. coli BW25113 DmicF	Ciprofloxacin	Caffeine	1	H1	0.025	0	0	0.33	0.66	0.99	1.33	1.66	1.99	2.33	2.66	2.99	3.33	3.66	3.99	4.33	4.66	4.99	5.33	5.66	5.99	6.33	6.66	6.99	7.33	7.66	7.99	8.33	8.66	8.99	9.33	9.66	9.99	10.33	10.66	10.99	11.33	11.66	11.99	12.33	12.66	12.99	13.33	13.66
CB_7	E. coli BW25113 DmicF	Ciprofloxacin	Caffeine	1	H2	0.02273	0	0	0.33	0.66	0.99	1.33	1.66	1.99	2.33	2.66	2.99	3.33	3.66	3.99	4.33	4.66	4.99	5.33	5.66	5.99	6.33	6.66	6.99	7.33	7.66	7.99	8.33	8.66	8.99	9.33	9.66	9.99	10.33	10.66	10.99	11.33	11.66	11.99	12.33	12.66	12.99	13.33	13.66
CB_7	E. coli BW25113 DmicF	Ciprofloxacin	Caffeine	1	H3	0.02045	0	0	0.33	0.66	0.99	1.33	1.66	1.99	2.33	2.66	2.99	3.33	3.66	3.99	4.33	4.66	4.99	5.33	5.66	5.99	6.33	6.66	6.99	7.33	7.66	7.99	8.33	8.66	8.99	9.33	9.66	9.99	10.33	10.66	10.99	11.33	11.66	11.99	12.33	12.66	12.99	13.33	13.66
CB_7	E. coli BW25113 DmicF	Ciprofloxacin	Caffeine	1	H4	0.01818	0	0	0.33	0.66	0.99	1.33	1.66	1.99	2.33	2.66	2.99	3.33	3.66	3.99	4.33	4.66	4.99	5.33	5.66	5.99	6.33	6.66	6.99	7.33	7.66	7.99	8.33	8.66	8.99	9.33	9.66	9.99	10.33	10.66	10.99	11.33	11.66	11.99	12.33	12.66	12.99	13.33	13.66
CB_7	E. coli BW25113 DmicF	Ciprofloxacin	Caffeine	1	H5	0.01591	0	0	0.33	0.66	0.99	1.33	1.66	1.99	2.33	2.66	2.99	3.33	3.66	3.99	4.33	4.66	4.99	5.33	5.66	5.99	6.33	6.66	6.99	7.33	7.66	7.99	8.33	8.66	8.99	9.33	9.66	9.99	10.33	10.66	10.99	11.33	11.66	11.99	12.33	12.66	12.99	13.33	13.66
CB_7	E. coli BW25113 DmicF	Ciprofloxacin	Caffeine	1	H6	0.01364	0	0	0.33	0.66	0.99	1.33	1.66	1.99	2.33	2.66	2.99	3.33	3.66	3.99	4.33	4.66	4.99	5.33	5.66	5.99	6.33	6.66	6.99	7.33	7.66	7.99	8.33	8.66	8.99	9.33	9.66	9.99	10.33	10.66	10.99	11.33	11.66	11.99	12.33	12.66	12.99	13.33	13.66
CB_7	E. coli BW25113 DmicF	Ciprofloxacin	Caffeine	1	H7	0.01136	0	0	0.33	0.66	0.99	1.33	1.66	1.99	2.33	2.66	2.99	3.33	3.66	3.99	4.33	4.66	4.99	5.33	5.66	5.99	6.33	6.66	6.99	7.33	7.66	7.99	8.33	8.66	8.99	9.33	9.66	9.99	10.33	10.66	10.99	11.33	11.66	11.99	12.33	12.66	12.99	13.33	13.66
CB_7	E. coli BW25113 DmicF	Ciprofloxacin	Caffeine	1	H8	0.00909	0	0	0.33	0.66	0.99	1.33	1.66	1.99	2.33	2.66	2.99	3.33	3.66	3.99	4.33	4.66	4.99	5.33	5.66	5.99	6.33	6.66	6.99	7.33	7.66	7.99	8.33	8.66	8.99	9.33	9.66	9.99	10.33	10.66	10.99	11.33	11.66	11.99	12.33	12.66	12.99	13.33	13.66
CB_7	E. coli BW25113 DmicF	Ciprofloxacin	Caffeine	1	H9	0.00682	0	0	0.33	0.66	0.99	1.33	1.66	1.99	2.33	2.66	2.99	3.33	3.66	3.99	4.33	4.66	4.99	5.33	5.66	5.99	6.33	6.66	6.99	7.33	7.66	7.99	8.33	8.66	8.99	9.33	9.66	9.99	10.33	10.66	10.99	11.33	11.66	11.99	12.33	12.66	12.99	13.33	13.66
CB_7	E. coli BW25113 DmicF	Ciprofloxacin	Caffeine	1	H10	0.00455	0	0	0.33	0.66	0.99	1.33	1.66	1.99	2.33	2.66	2.99	3.33	3.66	3.99	4.33	4.66	4.99	5.33	5.66	5.99	6.33	6.66	6.99	7.33	7.66	7.99	8.33	8.66	8.99	9.33	9.66	9.99	10.33	10.66	10.99	11.33	11.66	11.99	12.33	12.66	12.99	13.33	13.66
CB_7	E. coli BW25113 DmicF	Ciprofloxacin	Caffeine	1	H11	0.00227	0	0	0.33	0.66	0.99	1.33	1.66	1.99	2.33	2.66	2.99	3.33	3.66	3.99	4.33	4.66	4.99	5.33	5.66	5.99	6.33	6.66	6.99	7.33	7.66	7.99	8.33	8.66	8.99	9.33	9.66	9.99	10.33	10.66	10.99	11.33	11.66	11.99	12.33	12.66	12.99	13.33	13.66
CB_7	E. coli BW25113 DmicF	Ciprofloxacin	Caffeine	1	H12	0	0	0	0.33	0.66	0.99	1.33	1.66	1.99	2.33	2.66	2.99	3.33	3.66	3.99	4.33	4.66	4.99	5.33	5.66	5.99	6.33	6.66	6.99	7.33	7.66	7.99	8.33	8.66	8.99	9.33	9.66	9.99	10.33	10.66	10.99	11.33	11.66	11.99	12.33	12.66	12.99	13.33	13.66
CB_8	E. coli BW25113 DmicF	Ciprofloxacin	Caffeine	2	D1	0.025	55.48571	0	0.327777778	0.661111111	0.994444444	1.327777778	1.661111111	1.994444444	2.327777778	2.661111111	2.994444444	3.327777778	3.661111111	3.994444444	4.327777778	4.661111111	4.994444444	5.327777778	5.661111111	5.994444444	6.327777778	6.661111111	6.994444444	7.327777778	7.661111111	7.994444444	8.327777778	8.661111111	8.994444444	9.327777778	9.661111111	9.994444444	10.32777778	10.66111111	10.99444444	11.32777778	11.66111111	11.99444444	12.32777778	12.66111111	12.99444444	13.32777778	13.66111111
CB_8	E. coli BW25113 DmicF	Ciprofloxacin	Caffeine	2	D2	0.02273	55.48571	0	0.327777778	0.661111111	0.994444444	1.327777778	1.661111111	1.994444444	2.327777778	2.661111111	2.994444444	3.327777778	3.661111111	3.994444444	4.327777778	4.661111111	4.994444444	5.327777778	5.661111111	5.994444444	6.327777778	6.661111111	6.994444444	7.327777778	7.661111111	7.994444444	8.327777778	8.661111111	8.994444444	9.327777778	9.661111111	9.994444444	10.32777778	10.66111111	10.99444444	11.32777778	11.66111111	11.99444444	12.32777778	12.66111111	12.99444444	13.32777778	13.66111111
CB_8	E. coli BW25113 DmicF	Ciprofloxacin	Caffeine	2	D3	0.02045	55.48571	0	0.327777778	0.661111111	0.994444444	1.327777778	1.661111111	1.994444444	2.327777778	2.661111111	2.994444444	3.327777778	3.661111111	3.994444444	4.327777778	4.661111111	4.994444444	5.327777778	5.661111111	5.994444444	6.327777778	6.661111111	6.994444444	7.327777778	7.661111111	7.994444444	8.327777778	8.661111111	8.994444444	9.327777778	9.661111111	9.994444444	10.32777778	10.66111111	10.99444444	11.32777778	11.66111111	11.99444444	12.32777778	12.66111111	12.99444444	13.32777778	13.66111111
CB_8	E. coli BW25113 DmicF	Ciprofloxacin	Caffeine	2	D4	0.01818	55.48571	0	0.327777778	0.661111111	0.994444444	1.327777778	1.661111111	1.994444444	2.327777778	2.661111111	2.994444444	3.327777778	3.661111111	3.994444444	4.327777778	4.661111111	4.994444444	5.327777778	5.661111111	5.994444444	6.327777778	6.661111111	6.994444444	7.327777778	7.661111111	7.994444444	8.327777778	8.661111111	8.994444444	9.327777778	9.661111111	9.994444444	10.32777778	10.66111111	10.99444444	11.32777778	11.66111111	11.99444444	12.32777778	12.66111111	12.99444444	13.32777778	13.66111111
CB_8	E. coli BW25113 DmicF	Ciprofloxacin	Caffeine	2	D5	0.01591	55.48571	0	0.327777778	0.661111111	0.994444444	1.327777778	1.661111111	1.994444444	2.327777778	2.661111111	2.994444444	3.327777778	3.661111111	3.994444444	4.327777778	4.661111111	4.994444444	5.327777778	5.661111111	5.994444444	6.327777778	6.661111111	6.994444444	7.327777778	7.661111111	7.994444444	8.327777778	8.661111111	8.994444444	9.327777778	9.661111111	9.994444444	10.32777778	10.66111111	10.99444444	11.32777778	11.66111111	11.99444444	12.32777778	12.66111111	12.99444444	13.32777778	13.66111111
CB_8	E. coli BW25113 DmicF	Ciprofloxacin	Caffeine	2	D6	0.01364	55.48571	0	0.327777778	0.661111111	0.994444444	1.327777778	1.661111111	1.994444444	2.327777778	2.661111111	2.994444444	3.327777778	3.661111111	3.994444444	4.327777778	4.661111111	4.994444444	5.327777778	5.661111111	5.994444444	6.327777778	6.661111111	6.994444444	7.327777778	7.661111111	7.994444444	8.327777778	8.661111111	8.994444444	9.327777778	9.661111111	9.994444444	10.32777778	10.66111111	10.99444444	11.32777778	11.66111111	11.99444444	12.32777778	12.66111111	12.99444444	13.32777778	13.66111111
CB_8	E. coli BW25113 DmicF	Ciprofloxacin	Caffeine	2	D7	0.01136	55.48571	0	0.327777778	0.661111111	0.994444444	1.327777778	1.661111111	1.994444444	2.327777778	2.661111111	2.994444444	3.327777778	3.661111111	3.994444444	4.327777778	4.661111111	4.994444444	5.327777778	5.661111111	5.994444444	6.327777778	6.661111111	6.994444444	7.327777778	7.661111111	7.994444444	8.327777778	8.661111111	8.994444444	9.327777778	9.661111111	9.994444444	10.32777778	10.66111111	10.99444444	11.32777778	11.66111111	11.99444444	12.32777778	12.66111111	12.99444444	13.32777778	13.66111111
CB_8	E. coli BW25113 DmicF	Ciprofloxacin	Caffeine	2	D8	0.00909	55.48571	0	0.327777778	0.661111111	0.994444444	1.327777778	1.661111111	1.994444444	2.327777778	2.661111111	2.994444444	3.327777778	3.661111111	3.994444444	4.327777778	4.661111111	4.994444444	5.327777778	5.661111111	5.994444444	6.327777778	6.661111111	6.994444444	7.327777778	7.661111111	7.994444444	8.327777778	8.661111111	8.994444444	9.327777778	9.661111111	9.994444444	10.32777778	10.66111111	10.99444444	11.32777778	11.66111111	11.99444444	12.32777778	12.66111111	12.99444444	13.32777778	13.66111111
CB_8	E. coli BW25113 DmicF	Ciprofloxacin	Caffeine	2	D9	0.00682	55.48571	0	0.327777778	0.661111111	0.994444444	1.327777778	1.661111111	1.994444444	2.327777778	2.661111111	2.994444444	3.327777778	3.661111111	3.994444444	4.327777778	4.661111111	4.994444444	5.327777778	5.661111111	5.994444444	6.327777778	6.661111111	6.994444444	7.327777778	7.661111111	7.994444444	8.327777778	8.661111111	8.994444444	9.327777778	9.661111111	9.994444444	10.32777778	10.66111111	10.99444444	11.32777778	11.66111111	11.99444444	12.32777778	12.66111111	12.99444444	13.32777778	13.66111111
CB_8	E. coli BW25113 DmicF	Ciprofloxacin	Caffeine	2	D10	0.00455	55.48571	0	0.327777778	0.661111111	0.994444444	1.327777778	1.661111111	1.994444444	2.327777778	2.661111111	2.994444444	3.327777778	3.661111111	3.994444444	4.327777778	4.661111111	4.994444444	5.327777778	5.661111111	5.994444444	6.327777778	6.661111111	6.994444444	7.327777778	7.661111111	7.994444444	8.327777778	8.661111111	8.994444444	9.327777778	9.661111111	9.994444444	10.32777778	10.66111111	10.99444444	11.32777778	11.66111111	11.99444444	12.32777778	12.66111111	12.99444444	13.32777778	13.66111111
CB_8	E. coli BW25113 DmicF	Ciprofloxacin	Caffeine	2	D11	0.00227	55.48571	0	0.327777778	0.661111111	0.994444444	1.327777778	1.661111111	1.994444444	2.327777778	2.661111111	2.994444444	3.327777778	3.661111111	3.994444444	4.327777778	4.661111111	4.994444444	5.327777778	5.661111111	5.994444444	6.327777778	6.661111111	6.994444444	7.327777778	7.661111111	7.994444444	8.327777778	8.661111111	8.994444444	9.327777778	9.661111111	9.994444444	10.32777778	10.66111111	10.99444444	11.32777778	11.66111111	11.99444444	12.32777778	12.66111111	12.99444444	13.32777778	13.66111111
CB_8	E. coli BW25113 DmicF	Ciprofloxacin	Caffeine	2	D12	0	55.48571	0	0.327777778	0.661111111	0.994444444	1.327777778	1.661111111	1.994444444	2.327777778	2.661111111	2.994444444	3.327777778	3.661111111	3.994444444	4.327777778	4.661111111	4.994444444	5.327777778	5.661111111	5.994444444	6.327777778	6.661111111	6.994444444	7.327777778	7.661111111	7.994444444	8.327777778	8.661111111	8.994444444	9.327777778	9.661111111	9.994444444	10.32777778	10.66111111	10.99444444	11.32777778	11.66111111	11.99444444	12.32777778	12.66111111	12.99444444	13.32777778	13.66111111
CB_8	E. coli BW25113 DmicF	Ciprofloxacin	Caffeine	2	H1	0.025	0	0	0.327777778	0.661111111	0.994444444	1.327777778	1.661111111	1.994444444	2.327777778	2.661111111	2.994444444	3.327777778	3.661111111	3.994444444	4.327777778	4.661111111	4.994444444	5.327777778	5.661111111	5.994444444	6.327777778	6.661111111	6.994444444	7.327777778	7.661111111	7.994444444	8.327777778	8.661111111	8.994444444	9.327777778	9.661111111	9.994444444	10.32777778	10.66111111	10.99444444	11.32777778	11.66111111	11.99444444	12.32777778	12.66111111	12.99444444	13.32777778	13.66111111
CB_8	E. coli BW25113 DmicF	Ciprofloxacin	Caffeine	2	H2	0.02273	0	0	0.327777778	0.661111111	0.994444444	1.327777778	1.661111111	1.994444444	2.327777778	2.661111111	2.994444444	3.327777778	3.661111111	3.994444444	4.327777778	4.661111111	4.994444444	5.327777778	5.661111111	5.994444444	6.327777778	6.661111111	6.994444444	7.327777778	7.661111111	7.994444444	8.327777778	8.661111111	8.994444444	9.327777778	9.661111111	9.994444444	10.32777778	10.66111111	10.99444444	11.32777778	11.66111111	11.99444444	12.32777778	12.66111111	12.99444444	13.32777778	13.66111111
CB_8	E. coli BW25113 DmicF	Ciprofloxacin	Caffeine	2	H3	0.02045	0	0	0.327777778	0.661111111	0.994444444	1.327777778	1.661111111	1.994444444	2.327777778	2.661111111	2.994444444	3.327777778	3.661111111	3.994444444	4.327777778	4.661111111	4.994444444	5.327777778	5.661111111	5.994444444	6.327777778	6.661111111	6.994444444	7.327777778	7.661111111	7.994444444	8.327777778	8.661111111	8.994444444	9.327777778	9.661111111	9.994444444	10.32777778	10.66111111	10.99444444	11.32777778	11.66111111	11.99444444	12.32777778	12.66111111	12.99444444	13.32777778	13.66111111
CB_8	E. coli BW25113 DmicF	Ciprofloxacin	Caffeine	2	H4	0.01818	0	0	0.327777778	0.661111111	0.994444444	1.327777778	1.661111111	1.994444444	2.327777778	2.661111111	2.994444444	3.327777778	3.661111111	3.994444444	4.327777778	4.661111111	4.994444444	5.327777778	5.661111111	5.994444444	6.327777778	6.661111111	6.994444444	7.327777778	7.661111111	7.994444444	8.327777778	8.661111111	8.994444444	9.327777778	9.661111111	9.994444444	10.32777778	10.66111111	10.99444444	11.32777778	11.66111111	11.99444444	12.32777778	12.66111111	12.99444444	13.32777778	13.66111111
CB_8	E. coli BW25113 DmicF	Ciprofloxacin	Caffeine	2	H5	0.01591	0	0	0.327777778	0.661111111	0.994444444	1.327777778	1.661111111	1.994444444	2.327777778	2.661111111	2.994444444	3.327777778	3.661111111	3.994444444	4.327777778	4.661111111	4.994444444	5.327777778	5.661111111	5.994444444	6.327777778	6.661111111	6.994444444	7.327777778	7.661111111	7.994444444	8.327777778	8.661111111	8.994444444	9.327777778	9.661111111	9.994444444	10.32777778	10.66111111	10.99444444	11.32777778	11.66111111	11.99444444	12.32777778	12.66111111	12.99444444	13.32777778	13.66111111
CB_8	E. coli BW25113 DmicF	Ciprofloxacin	Caffeine	2	H6	0.01364	0	0	0.327777778	0.661111111	0.994444444	1.327777778	1.661111111	1.994444444	2.327777778	2.661111111	2.994444444	3.327777778	3.661111111	3.994444444	4.327777778	4.661111111	4.994444444	5.327777778	5.661111111	5.994444444	6.327777778	6.661111111	6.994444444	7.327777778	7.661111111	7.994444444	8.327777778	8.661111111	8.994444444	9.327777778	9.661111111	9.994444444	10.32777778	10.66111111	10.99444444	11.32777778	11.66111111	11.99444444	12.32777778	12.66111111	12.99444444	13.32777778	13.66111111
CB_8	E. coli BW25113 DmicF	Ciprofloxacin	Caffeine	2	H7	0.01136	0	0	0.327777778	0.661111111	0.994444444	1.327777778	1.661111111	1.994444444	2.327777778	2.661111111	2.994444444	3.327777778	3.661111111	3.994444444	4.327777778	4.661111111	4.994444444	5.327777778	5.661111111	5.994444444	6.327777778	6.661111111	6.994444444	7.327777778	7.661111111	7.994444444	8.327777778	8.661111111	8.994444444	9.327777778	9.661111111	9.994444444	10.32777778	10.66111111	10.99444444	11.32777778	11.66111111	11.99444444	12.32777778	12.66111111	12.99444444	13.32777778	13.66111111
CB_8	E. coli BW25113 DmicF	Ciprofloxacin	Caffeine	2	H8	0.00909	0	0	0.327777778	0.661111111	0.994444444	1.327777778	1.661111111	1.994444444	2.327777778	2.661111111	2.994444444	3.327777778	3.661111111	3.994444444	4.327777778	4.661111111	4.994444444	5.327777778	5.661111111	5.994444444	6.327777778	6.661111111	6.994444444	7.327777778	7.661111111	7.994444444	8.327777778	8.661111111	8.994444444	9.327777778	9.661111111	9.994444444	10.32777778	10.66111111	10.99444444	11.32777778	11.66111111	11.99444444	12.32777778	12.66111111	12.99444444	13.32777778	13.66111111
CB_8	E. coli BW25113 DmicF	Ciprofloxacin	Caffeine	2	H9	0.00682	0	0	0.327777778	0.661111111	0.994444444	1.327777778	1.661111111	1.994444444	2.327777778	2.661111111	2.994444444	3.327777778	3.661111111	3.994444444	4.327777778	4.661111111	4.994444444	5.327777778	5.661111111	5.994444444	6.327777778	6.661111111	6.994444444	7.327777778	7.661111111	7.994444444	8.327777778	8.661111111	8.994444444	9.327777778	9.661111111	9.994444444	10.32777778	10.66111111	10.99444444	11.32777778	11.66111111	11.99444444	12.32777778	12.66111111	12.99444444	13.32777778	13.66111111
CB_8	E. coli BW25113 DmicF	Ciprofloxacin	Caffeine	2	H10	0.00455	0	0	0.327777778	0.661111111	0.994444444	1.327777778	1.661111111	1.994444444	2.327777778	2.661111111	2.994444444	3.327777778	3.661111111	3.994444444	4.327777778	4.661111111	4.994444444	5.327777778	5.661111111	5.994444444	6.327777778	6.661111111	6.994444444	7.327777778	7.661111111	7.994444444	8.327777778	8.661111111	8.994444444	9.327777778	9.661111111	9.994444444	10.32777778	10.66111111	10.99444444	11.32777778	11.66111111	11.99444444	12.32777778	12.66111111	12.99444444	13.32777778	13.66111111
CB_8	E. coli BW25113 DmicF	Ciprofloxacin	Caffeine	2	H11	0.00227	0	0	0.327777778	0.661111111	0.994444444	1.327777778	1.661111111	1.994444444	2.327777778	2.661111111	2.994444444	3.327777778	3.661111111	3.994444444	4.327777778	4.661111111	4.994444444	5.327777778	5.661111111	5.994444444	6.327777778	6.661111111	6.994444444	7.327777778	7.661111111	7.994444444	8.327777778	8.661111111	8.994444444	9.327777778	9.661111111	9.994444444	10.32777778	10.66111111	10.99444444	11.32777778	11.66111111	11.99444444	12.32777778	12.66111111	12.99444444	13.32777778	13.66111111
CB_8	E. coli BW25113 DmicF	Ciprofloxacin	Caffeine	2	H12	0	0	0	0.327777778	0.661111111	0.994444444	1.327777778	1.661111111	1.994444444	2.327777778	2.661111111	2.994444444	3.327777778	3.661111111	3.994444444	4.327777778	4.661111111	4.994444444	5.327777778	5.661111111	5.994444444	6.327777778	6.661111111	6.994444444	7.327777778	7.661111111	7.994444444	8.327777778	8.661111111	8.994444444	9.327777778	9.661111111	9.994444444	10.32777778	10.66111111	10.99444444	11.32777778	11.66111111	11.99444444	12.32777778	12.66111111	12.99444444	13.32777778	13.66111111
CB_9	E. coli BW25113 DmicF	Ciprofloxacin	Caffeine	3	D1	0.025	55.48571	0	0.327777778	0.661111111	0.994444444	1.327777778	1.661111111	1.994444444	2.327777778	2.661111111	2.994444444	3.327777778	3.661111111	3.994444444	4.327777778	4.661111111	4.994444444	5.327777778	5.661111111	5.994444444	6.327777778	6.661111111	6.994444444	7.327777778	7.661111111	7.994444444	8.327777778	8.661111111	8.994444444	9.327777778	9.661111111	9.994444444	10.32777778	10.66111111	10.99444444	11.32777778	11.66111111	11.99444444	12.32777778	12.66111111	12.99444444	13.32777778	13.66111111
CB_9	E. coli BW25113 DmicF	Ciprofloxacin	Caffeine	3	D2	0.02273	55.48571	0	0.327777778	0.661111111	0.994444444	1.327777778	1.661111111	1.994444444	2.327777778	2.661111111	2.994444444	3.327777778	3.661111111	3.994444444	4.327777778	4.661111111	4.994444444	5.327777778	5.661111111	5.994444444	6.327777778	6.661111111	6.994444444	7.327777778	7.661111111	7.994444444	8.327777778	8.661111111	8.994444444	9.327777778	9.661111111	9.994444444	10.32777778	10.66111111	10.99444444	11.32777778	11.66111111	11.99444444	12.32777778	12.66111111	12.99444444	13.32777778	13.66111111
CB_9	E. coli BW25113 DmicF	Ciprofloxacin	Caffeine	3	D3	0.02045	55.48571	0	0.327777778	0.661111111	0.994444444	1.327777778	1.661111111	1.994444444	2.327777778	2.661111111	2.994444444	3.327777778	3.661111111	3.994444444	4.327777778	4.661111111	4.994444444	5.327777778	5.661111111	5.994444444	6.327777778	6.661111111	6.994444444	7.327777778	7.661111111	7.994444444	8.327777778	8.661111111	8.994444444	9.327777778	9.661111111	9.994444444	10.32777778	10.66111111	10.99444444	11.32777778	11.66111111	11.99444444	12.32777778	12.66111111	12.99444444	13.32777778	13.66111111
CB_9	E. coli BW25113 DmicF	Ciprofloxacin	Caffeine	3	D4	0.01818	55.48571	0	0.327777778	0.661111111	0.994444444	1.327777778	1.661111111	1.994444444	2.327777778	2.661111111	2.994444444	3.327777778	3.661111111	3.994444444	4.327777778	4.661111111	4.994444444	5.327777778	5.661111111	5.994444444	6.327777778	6.661111111	6.994444444	7.327777778	7.661111111	7.994444444	8.327777778	8.661111111	8.994444444	9.327777778	9.661111111	9.994444444	10.32777778	10.66111111	10.99444444	11.32777778	11.66111111	11.99444444	12.32777778	12.66111111	12.99444444	13.32777778	13.66111111
CB_9	E. coli BW25113 DmicF	Ciprofloxacin	Caffeine	3	D5	0.01591	55.48571	0	0.327777778	0.661111111	0.994444444	1.327777778	1.661111111	1.994444444	2.327777778	2.661111111	2.994444444	3.327777778	3.661111111	3.994444444	4.327777778	4.661111111	4.994444444	5.327777778	5.661111111	5.994444444	6.327777778	6.661111111	6.994444444	7.327777778	7.661111111	7.994444444	8.327777778	8.661111111	8.994444444	9.327777778	9.661111111	9.994444444	10.32777778	10.66111111	10.99444444	11.32777778	11.66111111	11.99444444	12.32777778	12.66111111	12.99444444	13.32777778	13.66111111
CB_9	E. coli BW25113 DmicF	Ciprofloxacin	Caffeine	3	D6	0.01364	55.48571	0	0.327777778	0.661111111	0.994444444	1.327777778	1.661111111	1.994444444	2.327777778	2.661111111	2.994444444	3.327777778	3.661111111	3.994444444	4.327777778	4.661111111	4.994444444	5.327777778	5.661111111	5.994444444	6.327777778	6.661111111	6.994444444	7.327777778	7.661111111	7.994444444	8.327777778	8.661111111	8.994444444	9.327777778	9.661111111	9.994444444	10.32777778	10.66111111	10.99444444	11.32777778	11.66111111	11.99444444	12.32777778	12.66111111	12.99444444	13.32777778	13.66111111
CB_9	E. coli BW25113 DmicF	Ciprofloxacin	Caffeine	3	D7	0.01136	55.48571	0	0.327777778	0.661111111	0.994444444	1.327777778	1.661111111	1.994444444	2.327777778	2.661111111	2.994444444	3.327777778	3.661111111	3.994444444	4.327777778	4.661111111	4.994444444	5.327777778	5.661111111	5.994444444	6.327777778	6.661111111	6.994444444	7.327777778	7.661111111	7.994444444	8.327777778	8.661111111	8.994444444	9.327777778	9.661111111	9.994444444	10.32777778	10.66111111	10.99444444	11.32777778	11.66111111	11.99444444	12.32777778	12.66111111	12.99444444	13.32777778	13.66111111
CB_9	E. coli BW25113 DmicF	Ciprofloxacin	Caffeine	3	D8	0.00909	55.48571	0	0.327777778	0.661111111	0.994444444	1.327777778	1.661111111	1.994444444	2.327777778	2.661111111	2.994444444	3.327777778	3.661111111	3.994444444	4.327777778	4.661111111	4.994444444	5.327777778	5.661111111	5.994444444	6.327777778	6.661111111	6.994444444	7.327777778	7.661111111	7.994444444	8.327777778	8.661111111	8.994444444	9.327777778	9.661111111	9.994444444	10.32777778	10.66111111	10.99444444	11.32777778	11.66111111	11.99444444	12.32777778	12.66111111	12.99444444	13.32777778	13.66111111
CB_9	E. coli BW25113 DmicF	Ciprofloxacin	Caffeine	3	D9	0.00682	55.48571	0	0.327777778	0.661111111	0.994444444	1.327777778	1.661111111	1.994444444	2.327777778	2.661111111	2.994444444	3.327777778	3.661111111	3.994444444	4.327777778	4.661111111	4.994444444	5.327777778	5.661111111	5.994444444	6.327777778	6.661111111	6.994444444	7.327777778	7.661111111	7.994444444	8.327777778	8.661111111	8.994444444	9.327777778	9.661111111	9.994444444	10.32777778	10.66111111	10.99444444	11.32777778	11.66111111	11.99444444	12.32777778	12.66111111	12.99444444	13.32777778	13.66111111
CB_9	E. coli BW25113 DmicF	Ciprofloxacin	Caffeine	3	D10	0.00455	55.48571	0	0.327777778	0.661111111	0.994444444	1.327777778	1.661111111	1.994444444	2.327777778	2.661111111	2.994444444	3.327777778	3.661111111	3.994444444	4.327777778	4.661111111	4.994444444	5.327777778	5.661111111	5.994444444	6.327777778	6.661111111	6.994444444	7.327777778	7.661111111	7.994444444	8.327777778	8.661111111	8.994444444	9.327777778	9.661111111	9.994444444	10.32777778	10.66111111	10.99444444	11.32777778	11.66111111	11.99444444	12.32777778	12.66111111	12.99444444	13.32777778	13.66111111
CB_9	E. coli BW25113 DmicF	Ciprofloxacin	Caffeine	3	D11	0.00227	55.48571	0	0.327777778	0.661111111	0.994444444	1.327777778	1.661111111	1.994444444	2.327777778	2.661111111	2.994444444	3.327777778	3.661111111	3.994444444	4.327777778	4.661111111	4.994444444	5.327777778	5.661111111	5.994444444	6.327777778	6.661111111	6.994444444	7.327777778	7.661111111	7.994444444	8.327777778	8.661111111	8.994444444	9.327777778	9.661111111	9.994444444	10.32777778	10.66111111	10.99444444	11.32777778	11.66111111	11.99444444	12.32777778	12.66111111	12.99444444	13.32777778	13.66111111
CB_9	E. coli BW25113 DmicF	Ciprofloxacin	Caffeine	3	D12	0	55.48571	0	0.327777778	0.661111111	0.994444444	1.327777778	1.661111111	1.994444444	2.327777778	2.661111111	2.994444444	3.327777778	3.661111111	3.994444444	4.327777778	4.661111111	4.994444444	5.327777778	5.661111111	5.994444444	6.327777778	6.661111111	6.994444444	7.327777778	7.661111111	7.994444444	8.327777778	8.661111111	8.994444444	9.327777778	9.661111111	9.994444444	10.32777778	10.66111111	10.99444444	11.32777778	11.66111111	11.99444444	12.32777778	12.66111111	12.99444444	13.32777778	13.66111111
CB_9	E. coli BW25113 DmicF	Ciprofloxacin	Caffeine	3	H1	0.025	0	0	0.327777778	0.661111111	0.994444444	1.327777778	1.661111111	1.994444444	2.327777778	2.661111111	2.994444444	3.327777778	3.661111111	3.994444444	4.327777778	4.661111111	4.994444444	5.327777778	5.661111111	5.994444444	6.327777778	6.661111111	6.994444444	7.327777778	7.661111111	7.994444444	8.327777778	8.661111111	8.994444444	9.327777778	9.661111111	9.994444444	10.32777778	10.66111111	10.99444444	11.32777778	11.66111111	11.99444444	12.32777778	12.66111111	12.99444444	13.32777778	13.66111111
CB_9	E. coli BW25113 DmicF	Ciprofloxacin	Caffeine	3	H2	0.02273	0	0	0.327777778	0.661111111	0.994444444	1.327777778	1.661111111	1.994444444	2.327777778	2.661111111	2.994444444	3.327777778	3.661111111	3.994444444	4.327777778	4.661111111	4.994444444	5.327777778	5.661111111	5.994444444	6.327777778	6.661111111	6.994444444	7.327777778	7.661111111	7.994444444	8.327777778	8.661111111	8.994444444	9.327777778	9.661111111	9.994444444	10.32777778	10.66111111	10.99444444	11.32777778	11.66111111	11.99444444	12.32777778	12.66111111	12.99444444	13.32777778	13.66111111
CB_9	E. coli BW25113 DmicF	Ciprofloxacin	Caffeine	3	H3	0.02045	0	0	0.327777778	0.661111111	0.994444444	1.327777778	1.661111111	1.994444444	2.327777778	2.661111111	2.994444444	3.327777778	3.661111111	3.994444444	4.327777778	4.661111111	4.994444444	5.327777778	5.661111111	5.994444444	6.327777778	6.661111111	6.994444444	7.327777778	7.661111111	7.994444444	8.327777778	8.661111111	8.994444444	9.327777778	9.661111111	9.994444444	10.32777778	10.66111111	10.99444444	11.32777778	11.66111111	11.99444444	12.32777778	12.66111111	12.99444444	13.32777778	13.66111111
CB_9	E. coli BW25113 DmicF	Ciprofloxacin	Caffeine	3	H4	0.01818	0	0	0.327777778	0.661111111	0.994444444	1.327777778	1.661111111	1.994444444	2.327777778	2.661111111	2.994444444	3.327777778	3.661111111	3.994444444	4.327777778	4.661111111	4.994444444	5.327777778	5.661111111	5.994444444	6.327777778	6.661111111	6.994444444	7.327777778	7.661111111	7.994444444	8.327777778	8.661111111	8.994444444	9.327777778	9.661111111	9.994444444	10.32777778	10.66111111	10.99444444	11.32777778	11.66111111	11.99444444	12.32777778	12.66111111	12.99444444	13.32777778	13.66111111
CB_9	E. coli BW25113 DmicF	Ciprofloxacin	Caffeine	3	H5	0.01591	0	0	0.327777778	0.661111111	0.994444444	1.327777778	1.661111111	1.994444444	2.327777778	2.661111111	2.994444444	3.327777778	3.661111111	3.994444444	4.327777778	4.661111111	4.994444444	5.327777778	5.661111111	5.994444444	6.327777778	6.661111111	6.994444444	7.327777778	7.661111111	7.994444444	8.327777778	8.661111111	8.994444444	9.327777778	9.661111111	9.994444444	10.32777778	10.66111111	10.99444444	11.32777778	11.66111111	11.99444444	12.32777778	12.66111111	12.99444444	13.32777778	13.66111111
CB_9	E. coli BW25113 DmicF	Ciprofloxacin	Caffeine	3	H6	0.01364	0	0	0.327777778	0.661111111	0.994444444	1.327777778	1.661111111	1.994444444	2.327777778	2.661111111	2.994444444	3.327777778	3.661111111	3.994444444	4.327777778	4.661111111	4.994444444	5.327777778	5.661111111	5.994444444	6.327777778	6.661111111	6.994444444	7.327777778	7.661111111	7.994444444	8.327777778	8.661111111	8.994444444	9.327777778	9.661111111	9.994444444	10.32777778	10.66111111	10.99444444	11.32777778	11.66111111	11.99444444	12.32777778	12.66111111	12.99444444	13.32777778	13.66111111
CB_9	E. coli BW25113 DmicF	Ciprofloxacin	Caffeine	3	H7	0.01136	0	0	0.327777778	0.661111111	0.994444444	1.327777778	1.661111111	1.994444444	2.327777778	2.661111111	2.994444444	3.327777778	3.661111111	3.994444444	4.327777778	4.661111111	4.994444444	5.327777778	5.661111111	5.994444444	6.327777778	6.661111111	6.994444444	7.327777778	7.661111111	7.994444444	8.327777778	8.661111111	8.994444444	9.327777778	9.661111111	9.994444444	10.32777778	10.66111111	10.99444444	11.32777778	11.66111111	11.99444444	12.32777778	12.66111111	12.99444444	13.32777778	13.66111111
CB_9	E. coli BW25113 DmicF	Ciprofloxacin	Caffeine	3	H8	0.00909	0	0	0.327777778	0.661111111	0.994444444	1.327777778	1.661111111	1.994444444	2.327777778	2.661111111	2.994444444	3.327777778	3.661111111	3.994444444	4.327777778	4.661111111	4.994444444	5.327777778	5.661111111	5.994444444	6.327777778	6.661111111	6.994444444	7.327777778	7.661111111	7.994444444	8.327777778	8.661111111	8.994444444	9.327777778	9.661111111	9.994444444	10.32777778	10.66111111	10.99444444	11.32777778	11.66111111	11.99444444	12.32777778	12.66111111	12.99444444	13.32777778	13.66111111
CB_9	E. coli BW25113 DmicF	Ciprofloxacin	Caffeine	3	H9	0.00682	0	0	0.327777778	0.661111111	0.994444444	1.327777778	1.661111111	1.994444444	2.327777778	2.661111111	2.994444444	3.327777778	3.661111111	3.994444444	4.327777778	4.661111111	4.994444444	5.327777778	5.661111111	5.994444444	6.327777778	6.661111111	6.994444444	7.327777778	7.661111111	7.994444444	8.327777778	8.661111111	8.994444444	9.327777778	9.661111111	9.994444444	10.32777778	10.66111111	10.99444444	11.32777778	11.66111111	11.99444444	12.32777778	12.66111111	12.99444444	13.32777778	13.66111111
CB_9	E. coli BW25113 DmicF	Ciprofloxacin	Caffeine	3	H10	0.00455	0	0	0.327777778	0.661111111	0.994444444	1.327777778	1.661111111	1.994444444	2.327777778	2.661111111	2.994444444	3.327777778	3.661111111	3.994444444	4.327777778	4.661111111	4.994444444	5.327777778	5.661111111	5.994444444	6.327777778	6.661111111	6.994444444	7.327777778	7.661111111	7.994444444	8.327777778	8.661111111	8.994444444	9.327777778	9.661111111	9.994444444	10.32777778	10.66111111	10.99444444	11.32777778	11.66111111	11.99444444	12.32777778	12.66111111	12.99444444	13.32777778	13.66111111
CB_9	E. coli BW25113 DmicF	Ciprofloxacin	Caffeine	3	H11	0.00227	0	0	0.327777778	0.661111111	0.994444444	1.327777778	1.661111111	1.994444444	2.327777778	2.661111111	2.994444444	3.327777778	3.661111111	3.994444444	4.327777778	4.661111111	4.994444444	5.327777778	5.661111111	5.994444444	6.327777778	6.661111111	6.994444444	7.327777778	7.661111111	7.994444444	8.327777778	8.661111111	8.994444444	9.327777778	9.661111111	9.994444444	10.32777778	10.66111111	10.99444444	11.32777778	11.66111111	11.99444444	12.32777778	12.66111111	12.99444444	13.32777778	13.66111111
CB_9	E. coli BW25113 DmicF	Ciprofloxacin	Caffeine	3	H12	0	0	0	0.327777778	0.661111111	0.994444444	1.327777778	1.661111111	1.994444444	2.327777778	2.661111111	2.994444444	3.327777778	3.661111111	3.994444444	4.327777778	4.661111111	4.994444444	5.327777778	5.661111111	5.994444444	6.327777778	6.661111111	6.994444444	7.327777778	7.661111111	7.994444444	8.327777778	8.661111111	8.994444444	9.327777778	9.661111111	9.994444444	10.32777778	10.66111111	10.99444444	11.32777778	11.66111111	11.99444444	12.32777778	12.66111111	12.99444444	13.32777778	13.66111111
CB_10	E. coli BW25113 DompF	Ciprofloxacin	Caffeine	1	D1	0.075	55.48571	0	0.32694	0.66028	0.99361	1.32694	1.66028	1.99361	2.32694	2.66028	2.99361	3.32694	3.66028	3.99361	4.32694	4.66028	4.99361	5.32694	5.66028	5.99361	6.32694	6.66028	6.99361	7.32694	7.66028	7.99361	8.32694	8.66028	8.99361	9.32694	9.66028	9.99361	10.32694	10.66028	10.99361	11.32694	11.66028	11.99361	12.32694	12.66028	12.99361	13.32694	13.66028
CB_10	E. coli BW25113 DompF	Ciprofloxacin	Caffeine	1	D2	0.06818	55.48571	0	0.32694	0.66028	0.99361	1.32694	1.66028	1.99361	2.32694	2.66028	2.99361	3.32694	3.66028	3.99361	4.32694	4.66028	4.99361	5.32694	5.66028	5.99361	6.32694	6.66028	6.99361	7.32694	7.66028	7.99361	8.32694	8.66028	8.99361	9.32694	9.66028	9.99361	10.32694	10.66028	10.99361	11.32694	11.66028	11.99361	12.32694	12.66028	12.99361	13.32694	13.66028
CB_10	E. coli BW25113 DompF	Ciprofloxacin	Caffeine	1	D3	0.06136	55.48571	0	0.32694	0.66028	0.99361	1.32694	1.66028	1.99361	2.32694	2.66028	2.99361	3.32694	3.66028	3.99361	4.32694	4.66028	4.99361	5.32694	5.66028	5.99361	6.32694	6.66028	6.99361	7.32694	7.66028	7.99361	8.32694	8.66028	8.99361	9.32694	9.66028	9.99361	10.32694	10.66028	10.99361	11.32694	11.66028	11.99361	12.32694	12.66028	12.99361	13.32694	13.66028
CB_10	E. coli BW25113 DompF	Ciprofloxacin	Caffeine	1	D4	0.05455	55.48571	0	0.32694	0.66028	0.99361	1.32694	1.66028	1.99361	2.32694	2.66028	2.99361	3.32694	3.66028	3.99361	4.32694	4.66028	4.99361	5.32694	5.66028	5.99361	6.32694	6.66028	6.99361	7.32694	7.66028	7.99361	8.32694	8.66028	8.99361	9.32694	9.66028	9.99361	10.32694	10.66028	10.99361	11.32694	11.66028	11.99361	12.32694	12.66028	12.99361	13.32694	13.66028
CB_10	E. coli BW25113 DompF	Ciprofloxacin	Caffeine	1	D5	0.04773	55.48571	0	0.32694	0.66028	0.99361	1.32694	1.66028	1.99361	2.32694	2.66028	2.99361	3.32694	3.66028	3.99361	4.32694	4.66028	4.99361	5.32694	5.66028	5.99361	6.32694	6.66028	6.99361	7.32694	7.66028	7.99361	8.32694	8.66028	8.99361	9.32694	9.66028	9.99361	10.32694	10.66028	10.99361	11.32694	11.66028	11.99361	12.32694	12.66028	12.99361	13.32694	13.66028
CB_10	E. coli BW25113 DompF	Ciprofloxacin	Caffeine	1	D6	0.04091	55.48571	0	0.32694	0.66028	0.99361	1.32694	1.66028	1.99361	2.32694	2.66028	2.99361	3.32694	3.66028	3.99361	4.32694	4.66028	4.99361	5.32694	5.66028	5.99361	6.32694	6.66028	6.99361	7.32694	7.66028	7.99361	8.32694	8.66028	8.99361	9.32694	9.66028	9.99361	10.32694	10.66028	10.99361	11.32694	11.66028	11.99361	12.32694	12.66028	12.99361	13.32694	13.66028
CB_10	E. coli BW25113 DompF	Ciprofloxacin	Caffeine	1	D7	0.03409	55.48571	0	0.32694	0.66028	0.99361	1.32694	1.66028	1.99361	2.32694	2.66028	2.99361	3.32694	3.66028	3.99361	4.32694	4.66028	4.99361	5.32694	5.66028	5.99361	6.32694	6.66028	6.99361	7.32694	7.66028	7.99361	8.32694	8.66028	8.99361	9.32694	9.66028	9.99361	10.32694	10.66028	10.99361	11.32694	11.66028	11.99361	12.32694	12.66028	12.99361	13.32694	13.66028
CB_10	E. coli BW25113 DompF	Ciprofloxacin	Caffeine	1	D8	0.02727	55.48571	0	0.32694	0.66028	0.99361	1.32694	1.66028	1.99361	2.32694	2.66028	2.99361	3.32694	3.66028	3.99361	4.32694	4.66028	4.99361	5.32694	5.66028	5.99361	6.32694	6.66028	6.99361	7.32694	7.66028	7.99361	8.32694	8.66028	8.99361	9.32694	9.66028	9.99361	10.32694	10.66028	10.99361	11.32694	11.66028	11.99361	12.32694	12.66028	12.99361	13.32694	13.66028
CB_10	E. coli BW25113 DompF	Ciprofloxacin	Caffeine	1	D9	0.02045	55.48571	0	0.32694	0.66028	0.99361	1.32694	1.66028	1.99361	2.32694	2.66028	2.99361	3.32694	3.66028	3.99361	4.32694	4.66028	4.99361	5.32694	5.66028	5.99361	6.32694	6.66028	6.99361	7.32694	7.66028	7.99361	8.32694	8.66028	8.99361	9.32694	9.66028	9.99361	10.32694	10.66028	10.99361	11.32694	11.66028	11.99361	12.32694	12.66028	12.99361	13.32694	13.66028
CB_10	E. coli BW25113 DompF	Ciprofloxacin	Caffeine	1	D10	0.01364	55.48571	0	0.32694	0.66028	0.99361	1.32694	1.66028	1.99361	2.32694	2.66028	2.99361	3.32694	3.66028	3.99361	4.32694	4.66028	4.99361	5.32694	5.66028	5.99361	6.32694	6.66028	6.99361	7.32694	7.66028	7.99361	8.32694	8.66028	8.99361	9.32694	9.66028	9.99361	10.32694	10.66028	10.99361	11.32694	11.66028	11.99361	12.32694	12.66028	12.99361	13.32694	13.66028
CB_10	E. coli BW25113 DompF	Ciprofloxacin	Caffeine	1	D11	0.00682	55.48571	0	0.32694	0.66028	0.99361	1.32694	1.66028	1.99361	2.32694	2.66028	2.99361	3.32694	3.66028	3.99361	4.32694	4.66028	4.99361	5.32694	5.66028	5.99361	6.32694	6.66028	6.99361	7.32694	7.66028	7.99361	8.32694	8.66028	8.99361	9.32694	9.66028	9.99361	10.32694	10.66028	10.99361	11.32694	11.66028	11.99361	12.32694	12.66028	12.99361	13.32694	13.66028
CB_10	E. coli BW25113 DompF	Ciprofloxacin	Caffeine	1	D12	0	55.48571	0	0.32694	0.66028	0.99361	1.32694	1.66028	1.99361	2.32694	2.66028	2.99361	3.32694	3.66028	3.99361	4.32694	4.66028	4.99361	5.32694	5.66028	5.99361	6.32694	6.66028	6.99361	7.32694	7.66028	7.99361	8.32694	8.66028	8.99361	9.32694	9.66028	9.99361	10.32694	10.66028	10.99361	11.32694	11.66028	11.99361	12.32694	12.66028	12.99361	13.32694	13.66028
CB_10	E. coli BW25113 DompF	Ciprofloxacin	Caffeine	1	H1	0.075	0	0	0.32694	0.66028	0.99361	1.32694	1.66028	1.99361	2.32694	2.66028	2.99361	3.32694	3.66028	3.99361	4.32694	4.66028	4.99361	5.32694	5.66028	5.99361	6.32694	6.66028	6.99361	7.32694	7.66028	7.99361	8.32694	8.66028	8.99361	9.32694	9.66028	9.99361	10.32694	10.66028	10.99361	11.32694	11.66028	11.99361	12.32694	12.66028	12.99361	13.32694	13.66028
CB_10	E. coli BW25113 DompF	Ciprofloxacin	Caffeine	1	H2	0.06818	0	0	0.32694	0.66028	0.99361	1.32694	1.66028	1.99361	2.32694	2.66028	2.99361	3.32694	3.66028	3.99361	4.32694	4.66028	4.99361	5.32694	5.66028	5.99361	6.32694	6.66028	6.99361	7.32694	7.66028	7.99361	8.32694	8.66028	8.99361	9.32694	9.66028	9.99361	10.32694	10.66028	10.99361	11.32694	11.66028	11.99361	12.32694	12.66028	12.99361	13.32694	13.66028
CB_10	E. coli BW25113 DompF	Ciprofloxacin	Caffeine	1	H3	0.06136	0	0	0.32694	0.66028	0.99361	1.32694	1.66028	1.99361	2.32694	2.66028	2.99361	3.32694	3.66028	3.99361	4.32694	4.66028	4.99361	5.32694	5.66028	5.99361	6.32694	6.66028	6.99361	7.32694	7.66028	7.99361	8.32694	8.66028	8.99361	9.32694	9.66028	9.99361	10.32694	10.66028	10.99361	11.32694	11.66028	11.99361	12.32694	12.66028	12.99361	13.32694	13.66028
CB_10	E. coli BW25113 DompF	Ciprofloxacin	Caffeine	1	H4	0.05455	0	0	0.32694	0.66028	0.99361	1.32694	1.66028	1.99361	2.32694	2.66028	2.99361	3.32694	3.66028	3.99361	4.32694	4.66028	4.99361	5.32694	5.66028	5.99361	6.32694	6.66028	6.99361	7.32694	7.66028	7.99361	8.32694	8.66028	8.99361	9.32694	9.66028	9.99361	10.32694	10.66028	10.99361	11.32694	11.66028	11.99361	12.32694	12.66028	12.99361	13.32694	13.66028
CB_10	E. coli BW25113 DompF	Ciprofloxacin	Caffeine	1	H5	0.04773	0	0	0.32694	0.66028	0.99361	1.32694	1.66028	1.99361	2.32694	2.66028	2.99361	3.32694	3.66028	3.99361	4.32694	4.66028	4.99361	5.32694	5.66028	5.99361	6.32694	6.66028	6.99361	7.32694	7.66028	7.99361	8.32694	8.66028	8.99361	9.32694	9.66028	9.99361	10.32694	10.66028	10.99361	11.32694	11.66028	11.99361	12.32694	12.66028	12.99361	13.32694	13.66028
CB_10	E. coli BW25113 DompF	Ciprofloxacin	Caffeine	1	H6	0.04091	0	0	0.32694	0.66028	0.99361	1.32694	1.66028	1.99361	2.32694	2.66028	2.99361	3.32694	3.66028	3.99361	4.32694	4.66028	4.99361	5.32694	5.66028	5.99361	6.32694	6.66028	6.99361	7.32694	7.66028	7.99361	8.32694	8.66028	8.99361	9.32694	9.66028	9.99361	10.32694	10.66028	10.99361	11.32694	11.66028	11.99361	12.32694	12.66028	12.99361	13.32694	13.66028
CB_10	E. coli BW25113 DompF	Ciprofloxacin	Caffeine	1	H7	0.03409	0	0	0.32694	0.66028	0.99361	1.32694	1.66028	1.99361	2.32694	2.66028	2.99361	3.32694	3.66028	3.99361	4.32694	4.66028	4.99361	5.32694	5.66028	5.99361	6.32694	6.66028	6.99361	7.32694	7.66028	7.99361	8.32694	8.66028	8.99361	9.32694	9.66028	9.99361	10.32694	10.66028	10.99361	11.32694	11.66028	11.99361	12.32694	12.66028	12.99361	13.32694	13.66028
CB_10	E. coli BW25113 DompF	Ciprofloxacin	Caffeine	1	H8	0.02727	0	0	0.32694	0.66028	0.99361	1.32694	1.66028	1.99361	2.32694	2.66028	2.99361	3.32694	3.66028	3.99361	4.32694	4.66028	4.99361	5.32694	5.66028	5.99361	6.32694	6.66028	6.99361	7.32694	7.66028	7.99361	8.32694	8.66028	8.99361	9.32694	9.66028	9.99361	10.32694	10.66028	10.99361	11.32694	11.66028	11.99361	12.32694	12.66028	12.99361	13.32694	13.66028
CB_10	E. coli BW25113 DompF	Ciprofloxacin	Caffeine	1	H9	0.02045	0	0	0.32694	0.66028	0.99361	1.32694	1.66028	1.99361	2.32694	2.66028	2.99361	3.32694	3.66028	3.99361	4.32694	4.66028	4.99361	5.32694	5.66028	5.99361	6.32694	6.66028	6.99361	7.32694	7.66028	7.99361	8.32694	8.66028	8.99361	9.32694	9.66028	9.99361	10.32694	10.66028	10.99361	11.32694	11.66028	11.99361	12.32694	12.66028	12.99361	13.32694	13.66028
CB_10	E. coli BW25113 DompF	Ciprofloxacin	Caffeine	1	H10	0.01364	0	0	0.32694	0.66028	0.99361	1.32694	1.66028	1.99361	2.32694	2.66028	2.99361	3.32694	3.66028	3.99361	4.32694	4.66028	4.99361	5.32694	5.66028	5.99361	6.32694	6.66028	6.99361	7.32694	7.66028	7.99361	8.32694	8.66028	8.99361	9.32694	9.66028	9.99361	10.32694	10.66028	10.99361	11.32694	11.66028	11.99361	12.32694	12.66028	12.99361	13.32694	13.66028
CB_10	E. coli BW25113 DompF	Ciprofloxacin	Caffeine	1	H11	0.00682	0	0	0.32694	0.66028	0.99361	1.32694	1.66028	1.99361	2.32694	2.66028	2.99361	3.32694	3.66028	3.99361	4.32694	4.66028	4.99361	5.32694	5.66028	5.99361	6.32694	6.66028	6.99361	7.32694	7.66028	7.99361	8.32694	8.66028	8.99361	9.32694	9.66028	9.99361	10.32694	10.66028	10.99361	11.32694	11.66028	11.99361	12.32694	12.66028	12.99361	13.32694	13.66028
CB_10	E. coli BW25113 DompF	Ciprofloxacin	Caffeine	1	H12	0	0	0	0.32694	0.66028	0.99361	1.32694	1.66028	1.99361	2.32694	2.66028	2.99361	3.32694	3.66028	3.99361	4.32694	4.66028	4.99361	5.32694	5.66028	5.99361	6.32694	6.66028	6.99361	7.32694	7.66028	7.99361	8.32694	8.66028	8.99361	9.32694	9.66028	9.99361	10.32694	10.66028	10.99361	11.32694	11.66028	11.99361	12.32694	12.66028	12.99361	13.32694	13.66028
CB_11	E. coli BW25113 DompF	Ciprofloxacin	Caffeine	2	D1	0.075	55.48571	0	0.32694	0.66028	0.99361	1.32694	1.66028	1.99361	2.32694	2.66028	2.99361	3.32694	3.66028	3.99361	4.32694	4.66028	4.99361	5.32694	5.66028	5.99361	6.32694	6.66028	6.99361	7.32694	7.66028	7.99361	8.32694	8.66028	8.99361	9.32694	9.66028	9.99361	10.32694	10.66028	10.99361	11.32694	11.66028	11.99361	12.32694	12.66028	12.99361	13.32694	13.66028
CB_11	E. coli BW25113 DompF	Ciprofloxacin	Caffeine	2	D2	0.06818	55.48571	0	0.32694	0.66028	0.99361	1.32694	1.66028	1.99361	2.32694	2.66028	2.99361	3.32694	3.66028	3.99361	4.32694	4.66028	4.99361	5.32694	5.66028	5.99361	6.32694	6.66028	6.99361	7.32694	7.66028	7.99361	8.32694	8.66028	8.99361	9.32694	9.66028	9.99361	10.32694	10.66028	10.99361	11.32694	11.66028	11.99361	12.32694	12.66028	12.99361	13.32694	13.66028
CB_11	E. coli BW25113 DompF	Ciprofloxacin	Caffeine	2	D3	0.06136	55.48571	0	0.32694	0.66028	0.99361	1.32694	1.66028	1.99361	2.32694	2.66028	2.99361	3.32694	3.66028	3.99361	4.32694	4.66028	4.99361	5.32694	5.66028	5.99361	6.32694	6.66028	6.99361	7.32694	7.66028	7.99361	8.32694	8.66028	8.99361	9.32694	9.66028	9.99361	10.32694	10.66028	10.99361	11.32694	11.66028	11.99361	12.32694	12.66028	12.99361	13.32694	13.66028
CB_11	E. coli BW25113 DompF	Ciprofloxacin	Caffeine	2	D4	0.05455	55.48571	0	0.32694	0.66028	0.99361	1.32694	1.66028	1.99361	2.32694	2.66028	2.99361	3.32694	3.66028	3.99361	4.32694	4.66028	4.99361	5.32694	5.66028	5.99361	6.32694	6.66028	6.99361	7.32694	7.66028	7.99361	8.32694	8.66028	8.99361	9.32694	9.66028	9.99361	10.32694	10.66028	10.99361	11.32694	11.66028	11.99361	12.32694	12.66028	12.99361	13.32694	13.66028
CB_11	E. coli BW25113 DompF	Ciprofloxacin	Caffeine	2	D5	0.04773	55.48571	0	0.32694	0.66028	0.99361	1.32694	1.66028	1.99361	2.32694	2.66028	2.99361	3.32694	3.66028	3.99361	4.32694	4.66028	4.99361	5.32694	5.66028	5.99361	6.32694	6.66028	6.99361	7.32694	7.66028	7.99361	8.32694	8.66028	8.99361	9.32694	9.66028	9.99361	10.32694	10.66028	10.99361	11.32694	11.66028	11.99361	12.32694	12.66028	12.99361	13.32694	13.66028
CB_11	E. coli BW25113 DompF	Ciprofloxacin	Caffeine	2	D6	0.04091	55.48571	0	0.32694	0.66028	0.99361	1.32694	1.66028	1.99361	2.32694	2.66028	2.99361	3.32694	3.66028	3.99361	4.32694	4.66028	4.99361	5.32694	5.66028	5.99361	6.32694	6.66028	6.99361	7.32694	7.66028	7.99361	8.32694	8.66028	8.99361	9.32694	9.66028	9.99361	10.32694	10.66028	10.99361	11.32694	11.66028	11.99361	12.32694	12.66028	12.99361	13.32694	13.66028
CB_11	E. coli BW25113 DompF	Ciprofloxacin	Caffeine	2	D7	0.03409	55.48571	0	0.32694	0.66028	0.99361	1.32694	1.66028	1.99361	2.32694	2.66028	2.99361	3.32694	3.66028	3.99361	4.32694	4.66028	4.99361	5.32694	5.66028	5.99361	6.32694	6.66028	6.99361	7.32694	7.66028	7.99361	8.32694	8.66028	8.99361	9.32694	9.66028	9.99361	10.32694	10.66028	10.99361	11.32694	11.66028	11.99361	12.32694	12.66028	12.99361	13.32694	13.66028
CB_11	E. coli BW25113 DompF	Ciprofloxacin	Caffeine	2	D8	0.02727	55.48571	0	0.32694	0.66028	0.99361	1.32694	1.66028	1.99361	2.32694	2.66028	2.99361	3.32694	3.66028	3.99361	4.32694	4.66028	4.99361	5.32694	5.66028	5.99361	6.32694	6.66028	6.99361	7.32694	7.66028	7.99361	8.32694	8.66028	8.99361	9.32694	9.66028	9.99361	10.32694	10.66028	10.99361	11.32694	11.66028	11.99361	12.32694	12.66028	12.99361	13.32694	13.66028
CB_11	E. coli BW25113 DompF	Ciprofloxacin	Caffeine	2	D9	0.02045	55.48571	0	0.32694	0.66028	0.99361	1.32694	1.66028	1.99361	2.32694	2.66028	2.99361	3.32694	3.66028	3.99361	4.32694	4.66028	4.99361	5.32694	5.66028	5.99361	6.32694	6.66028	6.99361	7.32694	7.66028	7.99361	8.32694	8.66028	8.99361	9.32694	9.66028	9.99361	10.32694	10.66028	10.99361	11.32694	11.66028	11.99361	12.32694	12.66028	12.99361	13.32694	13.66028
CB_11	E. coli BW25113 DompF	Ciprofloxacin	Caffeine	2	D10	0.01364	55.48571	0	0.32694	0.66028	0.99361	1.32694	1.66028	1.99361	2.32694	2.66028	2.99361	3.32694	3.66028	3.99361	4.32694	4.66028	4.99361	5.32694	5.66028	5.99361	6.32694	6.66028	6.99361	7.32694	7.66028	7.99361	8.32694	8.66028	8.99361	9.32694	9.66028	9.99361	10.32694	10.66028	10.99361	11.32694	11.66028	11.99361	12.32694	12.66028	12.99361	13.32694	13.66028
CB_11	E. coli BW25113 DompF	Ciprofloxacin	Caffeine	2	D11	0.00682	55.48571	0	0.32694	0.66028	0.99361	1.32694	1.66028	1.99361	2.32694	2.66028	2.99361	3.32694	3.66028	3.99361	4.32694	4.66028	4.99361	5.32694	5.66028	5.99361	6.32694	6.66028	6.99361	7.32694	7.66028	7.99361	8.32694	8.66028	8.99361	9.32694	9.66028	9.99361	10.32694	10.66028	10.99361	11.32694	11.66028	11.99361	12.32694	12.66028	12.99361	13.32694	13.66028
CB_11	E. coli BW25113 DompF	Ciprofloxacin	Caffeine	2	D12	0	55.48571	0	0.32694	0.66028	0.99361	1.32694	1.66028	1.99361	2.32694	2.66028	2.99361	3.32694	3.66028	3.99361	4.32694	4.66028	4.99361	5.32694	5.66028	5.99361	6.32694	6.66028	6.99361	7.32694	7.66028	7.99361	8.32694	8.66028	8.99361	9.32694	9.66028	9.99361	10.32694	10.66028	10.99361	11.32694	11.66028	11.99361	12.32694	12.66028	12.99361	13.32694	13.66028
CB_11	E. coli BW25113 DompF	Ciprofloxacin	Caffeine	2	H1	0.075	0	0	0.32694	0.66028	0.99361	1.32694	1.66028	1.99361	2.32694	2.66028	2.99361	3.32694	3.66028	3.99361	4.32694	4.66028	4.99361	5.32694	5.66028	5.99361	6.32694	6.66028	6.99361	7.32694	7.66028	7.99361	8.32694	8.66028	8.99361	9.32694	9.66028	9.99361	10.32694	10.66028	10.99361	11.32694	11.66028	11.99361	12.32694	12.66028	12.99361	13.32694	13.66028
CB_11	E. coli BW25113 DompF	Ciprofloxacin	Caffeine	2	H2	0.06818	0	0	0.32694	0.66028	0.99361	1.32694	1.66028	1.99361	2.32694	2.66028	2.99361	3.32694	3.66028	3.99361	4.32694	4.66028	4.99361	5.32694	5.66028	5.99361	6.32694	6.66028	6.99361	7.32694	7.66028	7.99361	8.32694	8.66028	8.99361	9.32694	9.66028	9.99361	10.32694	10.66028	10.99361	11.32694	11.66028	11.99361	12.32694	12.66028	12.99361	13.32694	13.66028
CB_11	E. coli BW25113 DompF	Ciprofloxacin	Caffeine	2	H3	0.06136	0	0	0.32694	0.66028	0.99361	1.32694	1.66028	1.99361	2.32694	2.66028	2.99361	3.32694	3.66028	3.99361	4.32694	4.66028	4.99361	5.32694	5.66028	5.99361	6.32694	6.66028	6.99361	7.32694	7.66028	7.99361	8.32694	8.66028	8.99361	9.32694	9.66028	9.99361	10.32694	10.66028	10.99361	11.32694	11.66028	11.99361	12.32694	12.66028	12.99361	13.32694	13.66028
CB_11	E. coli BW25113 DompF	Ciprofloxacin	Caffeine	2	H4	0.05455	0	0	0.32694	0.66028	0.99361	1.32694	1.66028	1.99361	2.32694	2.66028	2.99361	3.32694	3.66028	3.99361	4.32694	4.66028	4.99361	5.32694	5.66028	5.99361	6.32694	6.66028	6.99361	7.32694	7.66028	7.99361	8.32694	8.66028	8.99361	9.32694	9.66028	9.99361	10.32694	10.66028	10.99361	11.32694	11.66028	11.99361	12.32694	12.66028	12.99361	13.32694	13.66028
CB_11	E. coli BW25113 DompF	Ciprofloxacin	Caffeine	2	H5	0.04773	0	0	0.32694	0.66028	0.99361	1.32694	1.66028	1.99361	2.32694	2.66028	2.99361	3.32694	3.66028	3.99361	4.32694	4.66028	4.99361	5.32694	5.66028	5.99361	6.32694	6.66028	6.99361	7.32694	7.66028	7.99361	8.32694	8.66028	8.99361	9.32694	9.66028	9.99361	10.32694	10.66028	10.99361	11.32694	11.66028	11.99361	12.32694	12.66028	12.99361	13.32694	13.66028
CB_11	E. coli BW25113 DompF	Ciprofloxacin	Caffeine	2	H6	0.04091	0	0	0.32694	0.66028	0.99361	1.32694	1.66028	1.99361	2.32694	2.66028	2.99361	3.32694	3.66028	3.99361	4.32694	4.66028	4.99361	5.32694	5.66028	5.99361	6.32694	6.66028	6.99361	7.32694	7.66028	7.99361	8.32694	8.66028	8.99361	9.32694	9.66028	9.99361	10.32694	10.66028	10.99361	11.32694	11.66028	11.99361	12.32694	12.66028	12.99361	13.32694	13.66028
CB_11	E. coli BW25113 DompF	Ciprofloxacin	Caffeine	2	H7	0.03409	0	0	0.32694	0.66028	0.99361	1.32694	1.66028	1.99361	2.32694	2.66028	2.99361	3.32694	3.66028	3.99361	4.32694	4.66028	4.99361	5.32694	5.66028	5.99361	6.32694	6.66028	6.99361	7.32694	7.66028	7.99361	8.32694	8.66028	8.99361	9.32694	9.66028	9.99361	10.32694	10.66028	10.99361	11.32694	11.66028	11.99361	12.32694	12.66028	12.99361	13.32694	13.66028
CB_11	E. coli BW25113 DompF	Ciprofloxacin	Caffeine	2	H8	0.02727	0	0	0.32694	0.66028	0.99361	1.32694	1.66028	1.99361	2.32694	2.66028	2.99361	3.32694	3.66028	3.99361	4.32694	4.66028	4.99361	5.32694	5.66028	5.99361	6.32694	6.66028	6.99361	7.32694	7.66028	7.99361	8.32694	8.66028	8.99361	9.32694	9.66028	9.99361	10.32694	10.66028	10.99361	11.32694	11.66028	11.99361	12.32694	12.66028	12.99361	13.32694	13.66028
CB_11	E. coli BW25113 DompF	Ciprofloxacin	Caffeine	2	H9	0.02045	0	0	0.32694	0.66028	0.99361	1.32694	1.66028	1.99361	2.32694	2.66028	2.99361	3.32694	3.66028	3.99361	4.32694	4.66028	4.99361	5.32694	5.66028	5.99361	6.32694	6.66028	6.99361	7.32694	7.66028	7.99361	8.32694	8.66028	8.99361	9.32694	9.66028	9.99361	10.32694	10.66028	10.99361	11.32694	11.66028	11.99361	12.32694	12.66028	12.99361	13.32694	13.66028
CB_11	E. coli BW25113 DompF	Ciprofloxacin	Caffeine	2	H10	0.01364	0	0	0.32694	0.66028	0.99361	1.32694	1.66028	1.99361	2.32694	2.66028	2.99361	3.32694	3.66028	3.99361	4.32694	4.66028	4.99361	5.32694	5.66028	5.99361	6.32694	6.66028	6.99361	7.32694	7.66028	7.99361	8.32694	8.66028	8.99361	9.32694	9.66028	9.99361	10.32694	10.66028	10.99361	11.32694	11.66028	11.99361	12.32694	12.66028	12.99361	13.32694	13.66028
CB_11	E. coli BW25113 DompF	Ciprofloxacin	Caffeine	2	H11	0.00682	0	0	0.32694	0.66028	0.99361	1.32694	1.66028	1.99361	2.32694	2.66028	2.99361	3.32694	3.66028	3.99361	4.32694	4.66028	4.99361	5.32694	5.66028	5.99361	6.32694	6.66028	6.99361	7.32694	7.66028	7.99361	8.32694	8.66028	8.99361	9.32694	9.66028	9.99361	10.32694	10.66028	10.99361	11.32694	11.66028	11.99361	12.32694	12.66028	12.99361	13.32694	13.66028
CB_11	E. coli BW25113 DompF	Ciprofloxacin	Caffeine	2	H12	0	0	0	0.32694	0.66028	0.99361	1.32694	1.66028	1.99361	2.32694	2.66028	2.99361	3.32694	3.66028	3.99361	4.32694	4.66028	4.99361	5.32694	5.66028	5.99361	6.32694	6.66028	6.99361	7.32694	7.66028	7.99361	8.32694	8.66028	8.99361	9.32694	9.66028	9.99361	10.32694	10.66028	10.99361	11.32694	11.66028	11.99361	12.32694	12.66028	12.99361	13.32694	13.66028
CB_12	E. coli BW25113 DompF	Ciprofloxacin	Caffeine	3	D1	0.075	55.48571	0	0.32694	0.66028	0.99361	1.32694	1.66028	1.99361	2.32694	2.66028	2.99361	3.32694	3.66028	3.99361	4.32694	4.66028	4.99361	5.32694	5.66028	5.99361	6.32694	6.66028	6.99361	7.32694	7.66028	7.99361	8.32694	8.66028	8.99361	9.32694	9.66028	9.99361	10.32694	10.66028	10.99361	11.32694	11.66028	11.99361	12.32694	12.66028	12.99361	13.32694	13.66028
CB_12	E. coli BW25113 DompF	Ciprofloxacin	Caffeine	3	D2	0.06818	55.48571	0	0.32694	0.66028	0.99361	1.32694	1.66028	1.99361	2.32694	2.66028	2.99361	3.32694	3.66028	3.99361	4.32694	4.66028	4.99361	5.32694	5.66028	5.99361	6.32694	6.66028	6.99361	7.32694	7.66028	7.99361	8.32694	8.66028	8.99361	9.32694	9.66028	9.99361	10.32694	10.66028	10.99361	11.32694	11.66028	11.99361	12.32694	12.66028	12.99361	13.32694	13.66028
CB_12	E. coli BW25113 DompF	Ciprofloxacin	Caffeine	3	D3	0.06136	55.48571	0	0.32694	0.66028	0.99361	1.32694	1.66028	1.99361	2.32694	2.66028	2.99361	3.32694	3.66028	3.99361	4.32694	4.66028	4.99361	5.32694	5.66028	5.99361	6.32694	6.66028	6.99361	7.32694	7.66028	7.99361	8.32694	8.66028	8.99361	9.32694	9.66028	9.99361	10.32694	10.66028	10.99361	11.32694	11.66028	11.99361	12.32694	12.66028	12.99361	13.32694	13.66028
CB_12	E. coli BW25113 DompF	Ciprofloxacin	Caffeine	3	D4	0.05455	55.48571	0	0.32694	0.66028	0.99361	1.32694	1.66028	1.99361	2.32694	2.66028	2.99361	3.32694	3.66028	3.99361	4.32694	4.66028	4.99361	5.32694	5.66028	5.99361	6.32694	6.66028	6.99361	7.32694	7.66028	7.99361	8.32694	8.66028	8.99361	9.32694	9.66028	9.99361	10.32694	10.66028	10.99361	11.32694	11.66028	11.99361	12.32694	12.66028	12.99361	13.32694	13.66028
CB_12	E. coli BW25113 DompF	Ciprofloxacin	Caffeine	3	D5	0.04773	55.48571	0	0.32694	0.66028	0.99361	1.32694	1.66028	1.99361	2.32694	2.66028	2.99361	3.32694	3.66028	3.99361	4.32694	4.66028	4.99361	5.32694	5.66028	5.99361	6.32694	6.66028	6.99361	7.32694	7.66028	7.99361	8.32694	8.66028	8.99361	9.32694	9.66028	9.99361	10.32694	10.66028	10.99361	11.32694	11.66028	11.99361	12.32694	12.66028	12.99361	13.32694	13.66028
CB_12	E. coli BW25113 DompF	Ciprofloxacin	Caffeine	3	D6	0.04091	55.48571	0	0.32694	0.66028	0.99361	1.32694	1.66028	1.99361	2.32694	2.66028	2.99361	3.32694	3.66028	3.99361	4.32694	4.66028	4.99361	5.32694	5.66028	5.99361	6.32694	6.66028	6.99361	7.32694	7.66028	7.99361	8.32694	8.66028	8.99361	9.32694	9.66028	9.99361	10.32694	10.66028	10.99361	11.32694	11.66028	11.99361	12.32694	12.66028	12.99361	13.32694	13.66028
CB_12	E. coli BW25113 DompF	Ciprofloxacin	Caffeine	3	D7	0.03409	55.48571	0	0.32694	0.66028	0.99361	1.32694	1.66028	1.99361	2.32694	2.66028	2.99361	3.32694	3.66028	3.99361	4.32694	4.66028	4.99361	5.32694	5.66028	5.99361	6.32694	6.66028	6.99361	7.32694	7.66028	7.99361	8.32694	8.66028	8.99361	9.32694	9.66028	9.99361	10.32694	10.66028	10.99361	11.32694	11.66028	11.99361	12.32694	12.66028	12.99361	13.32694	13.66028
CB_12	E. coli BW25113 DompF	Ciprofloxacin	Caffeine	3	D8	0.02727	55.48571	0	0.32694	0.66028	0.99361	1.32694	1.66028	1.99361	2.32694	2.66028	2.99361	3.32694	3.66028	3.99361	4.32694	4.66028	4.99361	5.32694	5.66028	5.99361	6.32694	6.66028	6.99361	7.32694	7.66028	7.99361	8.32694	8.66028	8.99361	9.32694	9.66028	9.99361	10.32694	10.66028	10.99361	11.32694	11.66028	11.99361	12.32694	12.66028	12.99361	13.32694	13.66028
CB_12	E. coli BW25113 DompF	Ciprofloxacin	Caffeine	3	D9	0.02045	55.48571	0	0.32694	0.66028	0.99361	1.32694	1.66028	1.99361	2.32694	2.66028	2.99361	3.32694	3.66028	3.99361	4.32694	4.66028	4.99361	5.32694	5.66028	5.99361	6.32694	6.66028	6.99361	7.32694	7.66028	7.99361	8.32694	8.66028	8.99361	9.32694	9.66028	9.99361	10.32694	10.66028	10.99361	11.32694	11.66028	11.99361	12.32694	12.66028	12.99361	13.32694	13.66028
CB_12	E. coli BW25113 DompF	Ciprofloxacin	Caffeine	3	D10	0.01364	55.48571	0	0.32694	0.66028	0.99361	1.32694	1.66028	1.99361	2.32694	2.66028	2.99361	3.32694	3.66028	3.99361	4.32694	4.66028	4.99361	5.32694	5.66028	5.99361	6.32694	6.66028	6.99361	7.32694	7.66028	7.99361	8.32694	8.66028	8.99361	9.32694	9.66028	9.99361	10.32694	10.66028	10.99361	11.32694	11.66028	11.99361	12.32694	12.66028	12.99361	13.32694	13.66028
CB_12	E. coli BW25113 DompF	Ciprofloxacin	Caffeine	3	D11	0.00682	55.48571	0	0.32694	0.66028	0.99361	1.32694	1.66028	1.99361	2.32694	2.66028	2.99361	3.32694	3.66028	3.99361	4.32694	4.66028	4.99361	5.32694	5.66028	5.99361	6.32694	6.66028	6.99361	7.32694	7.66028	7.99361	8.32694	8.66028	8.99361	9.32694	9.66028	9.99361	10.32694	10.66028	10.99361	11.32694	11.66028	11.99361	12.32694	12.66028	12.99361	13.32694	13.66028
CB_12	E. coli BW25113 DompF	Ciprofloxacin	Caffeine	3	D12	0	55.48571	0	0.32694	0.66028	0.99361	1.32694	1.66028	1.99361	2.32694	2.66028	2.99361	3.32694	3.66028	3.99361	4.32694	4.66028	4.99361	5.32694	5.66028	5.99361	6.32694	6.66028	6.99361	7.32694	7.66028	7.99361	8.32694	8.66028	8.99361	9.32694	9.66028	9.99361	10.32694	10.66028	10.99361	11.32694	11.66028	11.99361	12.32694	12.66028	12.99361	13.32694	13.66028
CB_12	E. coli BW25113 DompF	Ciprofloxacin	Caffeine	3	H1	0.075	0	0	0.32694	0.66028	0.99361	1.32694	1.66028	1.99361	2.32694	2.66028	2.99361	3.32694	3.66028	3.99361	4.32694	4.66028	4.99361	5.32694	5.66028	5.99361	6.32694	6.66028	6.99361	7.32694	7.66028	7.99361	8.32694	8.66028	8.99361	9.32694	9.66028	9.99361	10.32694	10.66028	10.99361	11.32694	11.66028	11.99361	12.32694	12.66028	12.99361	13.32694	13.66028
CB_12	E. coli BW25113 DompF	Ciprofloxacin	Caffeine	3	H2	0.06818	0	0	0.32694	0.66028	0.99361	1.32694	1.66028	1.99361	2.32694	2.66028	2.99361	3.32694	3.66028	3.99361	4.32694	4.66028	4.99361	5.32694	5.66028	5.99361	6.32694	6.66028	6.99361	7.32694	7.66028	7.99361	8.32694	8.66028	8.99361	9.32694	9.66028	9.99361	10.32694	10.66028	10.99361	11.32694	11.66028	11.99361	12.32694	12.66028	12.99361	13.32694	13.66028
CB_12	E. coli BW25113 DompF	Ciprofloxacin	Caffeine	3	H3	0.06136	0	0	0.32694	0.66028	0.99361	1.32694	1.66028	1.99361	2.32694	2.66028	2.99361	3.32694	3.66028	3.99361	4.32694	4.66028	4.99361	5.32694	5.66028	5.99361	6.32694	6.66028	6.99361	7.32694	7.66028	7.99361	8.32694	8.66028	8.99361	9.32694	9.66028	9.99361	10.32694	10.66028	10.99361	11.32694	11.66028	11.99361	12.32694	12.66028	12.99361	13.32694	13.66028
CB_12	E. coli BW25113 DompF	Ciprofloxacin	Caffeine	3	H4	0.05455	0	0	0.32694	0.66028	0.99361	1.32694	1.66028	1.99361	2.32694	2.66028	2.99361	3.32694	3.66028	3.99361	4.32694	4.66028	4.99361	5.32694	5.66028	5.99361	6.32694	6.66028	6.99361	7.32694	7.66028	7.99361	8.32694	8.66028	8.99361	9.32694	9.66028	9.99361	10.32694	10.66028	10.99361	11.32694	11.66028	11.99361	12.32694	12.66028	12.99361	13.32694	13.66028
CB_12	E. coli BW25113 DompF	Ciprofloxacin	Caffeine	3	H5	0.04773	0	0	0.32694	0.66028	0.99361	1.32694	1.66028	1.99361	2.32694	2.66028	2.99361	3.32694	3.66028	3.99361	4.32694	4.66028	4.99361	5.32694	5.66028	5.99361	6.32694	6.66028	6.99361	7.32694	7.66028	7.99361	8.32694	8.66028	8.99361	9.32694	9.66028	9.99361	10.32694	10.66028	10.99361	11.32694	11.66028	11.99361	12.32694	12.66028	12.99361	13.32694	13.66028
CB_12	E. coli BW25113 DompF	Ciprofloxacin	Caffeine	3	H6	0.04091	0	0	0.32694	0.66028	0.99361	1.32694	1.66028	1.99361	2.32694	2.66028	2.99361	3.32694	3.66028	3.99361	4.32694	4.66028	4.99361	5.32694	5.66028	5.99361	6.32694	6.66028	6.99361	7.32694	7.66028	7.99361	8.32694	8.66028	8.99361	9.32694	9.66028	9.99361	10.32694	10.66028	10.99361	11.32694	11.66028	11.99361	12.32694	12.66028	12.99361	13.32694	13.66028
CB_12	E. coli BW25113 DompF	Ciprofloxacin	Caffeine	3	H7	0.03409	0	0	0.32694	0.66028	0.99361	1.32694	1.66028	1.99361	2.32694	2.66028	2.99361	3.32694	3.66028	3.99361	4.32694	4.66028	4.99361	5.32694	5.66028	5.99361	6.32694	6.66028	6.99361	7.32694	7.66028	7.99361	8.32694	8.66028	8.99361	9.32694	9.66028	9.99361	10.32694	10.66028	10.99361	11.32694	11.66028	11.99361	12.32694	12.66028	12.99361	13.32694	13.66028
CB_12	E. coli BW25113 DompF	Ciprofloxacin	Caffeine	3	H8	0.02727	0	0	0.32694	0.66028	0.99361	1.32694	1.66028	1.99361	2.32694	2.66028	2.99361	3.32694	3.66028	3.99361	4.32694	4.66028	4.99361	5.32694	5.66028	5.99361	6.32694	6.66028	6.99361	7.32694	7.66028	7.99361	8.32694	8.66028	8.99361	9.32694	9.66028	9.99361	10.32694	10.66028	10.99361	11.32694	11.66028	11.99361	12.32694	12.66028	12.99361	13.32694	13.66028
CB_12	E. coli BW25113 DompF	Ciprofloxacin	Caffeine	3	H9	0.02045	0	0	0.32694	0.66028	0.99361	1.32694	1.66028	1.99361	2.32694	2.66028	2.99361	3.32694	3.66028	3.99361	4.32694	4.66028	4.99361	5.32694	5.66028	5.99361	6.32694	6.66028	6.99361	7.32694	7.66028	7.99361	8.32694	8.66028	8.99361	9.32694	9.66028	9.99361	10.32694	10.66028	10.99361	11.32694	11.66028	11.99361	12.32694	12.66028	12.99361	13.32694	13.66028
CB_12	E. coli BW25113 DompF	Ciprofloxacin	Caffeine	3	H10	0.01364	0	0	0.32694	0.66028	0.99361	1.32694	1.66028	1.99361	2.32694	2.66028	2.99361	3.32694	3.66028	3.99361	4.32694	4.66028	4.99361	5.32694	5.66028	5.99361	6.32694	6.66028	6.99361	7.32694	7.66028	7.99361	8.32694	8.66028	8.99361	9.32694	9.66028	9.99361	10.32694	10.66028	10.99361	11.32694	11.66028	11.99361	12.32694	12.66028	12.99361	13.32694	13.66028
CB_12	E. coli BW25113 DompF	Ciprofloxacin	Caffeine	3	H11	0.00682	0	0	0.32694	0.66028	0.99361	1.32694	1.66028	1.99361	2.32694	2.66028	2.99361	3.32694	3.66028	3.99361	4.32694	4.66028	4.99361	5.32694	5.66028	5.99361	6.32694	6.66028	6.99361	7.32694	7.66028	7.99361	8.32694	8.66028	8.99361	9.32694	9.66028	9.99361	10.32694	10.66028	10.99361	11.32694	11.66028	11.99361	12.32694	12.66028	12.99361	13.32694	13.66028
CB_12	E. coli BW25113 DompF	Ciprofloxacin	Caffeine	3	H12	0	0	0	0.32694	0.66028	0.99361	1.32694	1.66028	1.99361	2.32694	2.66028	2.99361	3.32694	3.66028	3.99361	4.32694	4.66028	4.99361	5.32694	5.66028	5.99361	6.32694	6.66028	6.99361	7.32694	7.66028	7.99361	8.32694	8.66028	8.99361	9.32694	9.66028	9.99361	10.32694	10.66028	10.99361	11.32694	11.66028	11.99361	12.32694	12.66028	12.99361	13.32694	13.66028
CB_13	E. coli BW25113 DompF	Ciprofloxacin	Caffeine	4	D1	0.075	55.48571	0	0.32694	0.66028	0.99361	1.32694	1.66028	1.99361	2.32694	2.66028	2.99361	3.32694	3.66028	3.99361	4.32694	4.66028	4.99361	5.32694	5.66028	5.99361	6.32694	6.66028	6.99361	7.32694	7.66028	7.99361	8.32694	8.66028	8.99361	9.32694	9.66028	9.99361	10.32694	10.66028	10.99361	11.32694	11.66028	11.99361	12.32694	12.66028	12.99361	13.32694	13.66028
CB_13	E. coli BW25113 DompF	Ciprofloxacin	Caffeine	4	D2	0.06818	55.48571	0	0.32694	0.66028	0.99361	1.32694	1.66028	1.99361	2.32694	2.66028	2.99361	3.32694	3.66028	3.99361	4.32694	4.66028	4.99361	5.32694	5.66028	5.99361	6.32694	6.66028	6.99361	7.32694	7.66028	7.99361	8.32694	8.66028	8.99361	9.32694	9.66028	9.99361	10.32694	10.66028	10.99361	11.32694	11.66028	11.99361	12.32694	12.66028	12.99361	13.32694	13.66028
CB_13	E. coli BW25113 DompF	Ciprofloxacin	Caffeine	4	D3	0.06136	55.48571	0	0.32694	0.66028	0.99361	1.32694	1.66028	1.99361	2.32694	2.66028	2.99361	3.32694	3.66028	3.99361	4.32694	4.66028	4.99361	5.32694	5.66028	5.99361	6.32694	6.66028	6.99361	7.32694	7.66028	7.99361	8.32694	8.66028	8.99361	9.32694	9.66028	9.99361	10.32694	10.66028	10.99361	11.32694	11.66028	11.99361	12.32694	12.66028	12.99361	13.32694	13.66028
CB_13	E. coli BW25113 DompF	Ciprofloxacin	Caffeine	4	D4	0.05455	55.48571	0	0.32694	0.66028	0.99361	1.32694	1.66028	1.99361	2.32694	2.66028	2.99361	3.32694	3.66028	3.99361	4.32694	4.66028	4.99361	5.32694	5.66028	5.99361	6.32694	6.66028	6.99361	7.32694	7.66028	7.99361	8.32694	8.66028	8.99361	9.32694	9.66028	9.99361	10.32694	10.66028	10.99361	11.32694	11.66028	11.99361	12.32694	12.66028	12.99361	13.32694	13.66028
CB_13	E. coli BW25113 DompF	Ciprofloxacin	Caffeine	4	D5	0.04773	55.48571	0	0.32694	0.66028	0.99361	1.32694	1.66028	1.99361	2.32694	2.66028	2.99361	3.32694	3.66028	3.99361	4.32694	4.66028	4.99361	5.32694	5.66028	5.99361	6.32694	6.66028	6.99361	7.32694	7.66028	7.99361	8.32694	8.66028	8.99361	9.32694	9.66028	9.99361	10.32694	10.66028	10.99361	11.32694	11.66028	11.99361	12.32694	12.66028	12.99361	13.32694	13.66028
CB_13	E. coli BW25113 DompF	Ciprofloxacin	Caffeine	4	D6	0.04091	55.48571	0	0.32694	0.66028	0.99361	1.32694	1.66028	1.99361	2.32694	2.66028	2.99361	3.32694	3.66028	3.99361	4.32694	4.66028	4.99361	5.32694	5.66028	5.99361	6.32694	6.66028	6.99361	7.32694	7.66028	7.99361	8.32694	8.66028	8.99361	9.32694	9.66028	9.99361	10.32694	10.66028	10.99361	11.32694	11.66028	11.99361	12.32694	12.66028	12.99361	13.32694	13.66028
CB_13	E. coli BW25113 DompF	Ciprofloxacin	Caffeine	4	D7	0.03409	55.48571	0	0.32694	0.66028	0.99361	1.32694	1.66028	1.99361	2.32694	2.66028	2.99361	3.32694	3.66028	3.99361	4.32694	4.66028	4.99361	5.32694	5.66028	5.99361	6.32694	6.66028	6.99361	7.32694	7.66028	7.99361	8.32694	8.66028	8.99361	9.32694	9.66028	9.99361	10.32694	10.66028	10.99361	11.32694	11.66028	11.99361	12.32694	12.66028	12.99361	13.32694	13.66028
CB_13	E. coli BW25113 DompF	Ciprofloxacin	Caffeine	4	D8	0.02727	55.48571	0	0.32694	0.66028	0.99361	1.32694	1.66028	1.99361	2.32694	2.66028	2.99361	3.32694	3.66028	3.99361	4.32694	4.66028	4.99361	5.32694	5.66028	5.99361	6.32694	6.66028	6.99361	7.32694	7.66028	7.99361	8.32694	8.66028	8.99361	9.32694	9.66028	9.99361	10.32694	10.66028	10.99361	11.32694	11.66028	11.99361	12.32694	12.66028	12.99361	13.32694	13.66028
CB_13	E. coli BW25113 DompF	Ciprofloxacin	Caffeine	4	D9	0.02045	55.48571	0	0.32694	0.66028	0.99361	1.32694	1.66028	1.99361	2.32694	2.66028	2.99361	3.32694	3.66028	3.99361	4.32694	4.66028	4.99361	5.32694	5.66028	5.99361	6.32694	6.66028	6.99361	7.32694	7.66028	7.99361	8.32694	8.66028	8.99361	9.32694	9.66028	9.99361	10.32694	10.66028	10.99361	11.32694	11.66028	11.99361	12.32694	12.66028	12.99361	13.32694	13.66028
CB_13	E. coli BW25113 DompF	Ciprofloxacin	Caffeine	4	D10	0.01364	55.48571	0	0.32694	0.66028	0.99361	1.32694	1.66028	1.99361	2.32694	2.66028	2.99361	3.32694	3.66028	3.99361	4.32694	4.66028	4.99361	5.32694	5.66028	5.99361	6.32694	6.66028	6.99361	7.32694	7.66028	7.99361	8.32694	8.66028	8.99361	9.32694	9.66028	9.99361	10.32694	10.66028	10.99361	11.32694	11.66028	11.99361	12.32694	12.66028	12.99361	13.32694	13.66028
CB_13	E. coli BW25113 DompF	Ciprofloxacin	Caffeine	4	D11	0.00682	55.48571	0	0.32694	0.66028	0.99361	1.32694	1.66028	1.99361	2.32694	2.66028	2.99361	3.32694	3.66028	3.99361	4.32694	4.66028	4.99361	5.32694	5.66028	5.99361	6.32694	6.66028	6.99361	7.32694	7.66028	7.99361	8.32694	8.66028	8.99361	9.32694	9.66028	9.99361	10.32694	10.66028	10.99361	11.32694	11.66028	11.99361	12.32694	12.66028	12.99361	13.32694	13.66028
CB_13	E. coli BW25113 DompF	Ciprofloxacin	Caffeine	4	D12	0	55.48571	0	0.32694	0.66028	0.99361	1.32694	1.66028	1.99361	2.32694	2.66028	2.99361	3.32694	3.66028	3.99361	4.32694	4.66028	4.99361	5.32694	5.66028	5.99361	6.32694	6.66028	6.99361	7.32694	7.66028	7.99361	8.32694	8.66028	8.99361	9.32694	9.66028	9.99361	10.32694	10.66028	10.99361	11.32694	11.66028	11.99361	12.32694	12.66028	12.99361	13.32694	13.66028
CB_13	E. coli BW25113 DompF	Ciprofloxacin	Caffeine	4	H1	0.075	0	0	0.32694	0.66028	0.99361	1.32694	1.66028	1.99361	2.32694	2.66028	2.99361	3.32694	3.66028	3.99361	4.32694	4.66028	4.99361	5.32694	5.66028	5.99361	6.32694	6.66028	6.99361	7.32694	7.66028	7.99361	8.32694	8.66028	8.99361	9.32694	9.66028	9.99361	10.32694	10.66028	10.99361	11.32694	11.66028	11.99361	12.32694	12.66028	12.99361	13.32694	13.66028
CB_13	E. coli BW25113 DompF	Ciprofloxacin	Caffeine	4	H2	0.06818	0	0	0.32694	0.66028	0.99361	1.32694	1.66028	1.99361	2.32694	2.66028	2.99361	3.32694	3.66028	3.99361	4.32694	4.66028	4.99361	5.32694	5.66028	5.99361	6.32694	6.66028	6.99361	7.32694	7.66028	7.99361	8.32694	8.66028	8.99361	9.32694	9.66028	9.99361	10.32694	10.66028	10.99361	11.32694	11.66028	11.99361	12.32694	12.66028	12.99361	13.32694	13.66028
CB_13	E. coli BW25113 DompF	Ciprofloxacin	Caffeine	4	H3	0.06136	0	0	0.32694	0.66028	0.99361	1.32694	1.66028	1.99361	2.32694	2.66028	2.99361	3.32694	3.66028	3.99361	4.32694	4.66028	4.99361	5.32694	5.66028	5.99361	6.32694	6.66028	6.99361	7.32694	7.66028	7.99361	8.32694	8.66028	8.99361	9.32694	9.66028	9.99361	10.32694	10.66028	10.99361	11.32694	11.66028	11.99361	12.32694	12.66028	12.99361	13.32694	13.66028
CB_13	E. coli BW25113 DompF	Ciprofloxacin	Caffeine	4	H4	0.05455	0	0	0.32694	0.66028	0.99361	1.32694	1.66028	1.99361	2.32694	2.66028	2.99361	3.32694	3.66028	3.99361	4.32694	4.66028	4.99361	5.32694	5.66028	5.99361	6.32694	6.66028	6.99361	7.32694	7.66028	7.99361	8.32694	8.66028	8.99361	9.32694	9.66028	9.99361	10.32694	10.66028	10.99361	11.32694	11.66028	11.99361	12.32694	12.66028	12.99361	13.32694	13.66028
CB_13	E. coli BW25113 DompF	Ciprofloxacin	Caffeine	4	H5	0.04773	0	0	0.32694	0.66028	0.99361	1.32694	1.66028	1.99361	2.32694	2.66028	2.99361	3.32694	3.66028	3.99361	4.32694	4.66028	4.99361	5.32694	5.66028	5.99361	6.32694	6.66028	6.99361	7.32694	7.66028	7.99361	8.32694	8.66028	8.99361	9.32694	9.66028	9.99361	10.32694	10.66028	10.99361	11.32694	11.66028	11.99361	12.32694	12.66028	12.99361	13.32694	13.66028
CB_13	E. coli BW25113 DompF	Ciprofloxacin	Caffeine	4	H6	0.04091	0	0	0.32694	0.66028	0.99361	1.32694	1.66028	1.99361	2.32694	2.66028	2.99361	3.32694	3.66028	3.99361	4.32694	4.66028	4.99361	5.32694	5.66028	5.99361	6.32694	6.66028	6.99361	7.32694	7.66028	7.99361	8.32694	8.66028	8.99361	9.32694	9.66028	9.99361	10.32694	10.66028	10.99361	11.32694	11.66028	11.99361	12.32694	12.66028	12.99361	13.32694	13.66028
CB_13	E. coli BW25113 DompF	Ciprofloxacin	Caffeine	4	H7	0.03409	0	0	0.32694	0.66028	0.99361	1.32694	1.66028	1.99361	2.32694	2.66028	2.99361	3.32694	3.66028	3.99361	4.32694	4.66028	4.99361	5.32694	5.66028	5.99361	6.32694	6.66028	6.99361	7.32694	7.66028	7.99361	8.32694	8.66028	8.99361	9.32694	9.66028	9.99361	10.32694	10.66028	10.99361	11.32694	11.66028	11.99361	12.32694	12.66028	12.99361	13.32694	13.66028
CB_13	E. coli BW25113 DompF	Ciprofloxacin	Caffeine	4	H8	0.02727	0	0	0.32694	0.66028	0.99361	1.32694	1.66028	1.99361	2.32694	2.66028	2.99361	3.32694	3.66028	3.99361	4.32694	4.66028	4.99361	5.32694	5.66028	5.99361	6.32694	6.66028	6.99361	7.32694	7.66028	7.99361	8.32694	8.66028	8.99361	9.32694	9.66028	9.99361	10.32694	10.66028	10.99361	11.32694	11.66028	11.99361	12.32694	12.66028	12.99361	13.32694	13.66028
CB_13	E. coli BW25113 DompF	Ciprofloxacin	Caffeine	4	H9	0.02045	0	0	0.32694	0.66028	0.99361	1.32694	1.66028	1.99361	2.32694	2.66028	2.99361	3.32694	3.66028	3.99361	4.32694	4.66028	4.99361	5.32694	5.66028	5.99361	6.32694	6.66028	6.99361	7.32694	7.66028	7.99361	8.32694	8.66028	8.99361	9.32694	9.66028	9.99361	10.32694	10.66028	10.99361	11.32694	11.66028	11.99361	12.32694	12.66028	12.99361	13.32694	13.66028
CB_13	E. coli BW25113 DompF	Ciprofloxacin	Caffeine	4	H10	0.01364	0	0	0.32694	0.66028	0.99361	1.32694	1.66028	1.99361	2.32694	2.66028	2.99361	3.32694	3.66028	3.99361	4.32694	4.66028	4.99361	5.32694	5.66028	5.99361	6.32694	6.66028	6.99361	7.32694	7.66028	7.99361	8.32694	8.66028	8.99361	9.32694	9.66028	9.99361	10.32694	10.66028	10.99361	11.32694	11.66028	11.99361	12.32694	12.66028	12.99361	13.32694	13.66028
CB_13	E. coli BW25113 DompF	Ciprofloxacin	Caffeine	4	H11	0.00682	0	0	0.32694	0.66028	0.99361	1.32694	1.66028	1.99361	2.32694	2.66028	2.99361	3.32694	3.66028	3.99361	4.32694	4.66028	4.99361	5.32694	5.66028	5.99361	6.32694	6.66028	6.99361	7.32694	7.66028	7.99361	8.32694	8.66028	8.99361	9.32694	9.66028	9.99361	10.32694	10.66028	10.99361	11.32694	11.66028	11.99361	12.32694	12.66028	12.99361	13.32694	13.66028
CB_13	E. coli BW25113 DompF	Ciprofloxacin	Caffeine	4	H12	0	0	0	0.32694	0.66028	0.99361	1.32694	1.66028	1.99361	2.32694	2.66028	2.99361	3.32694	3.66028	3.99361	4.32694	4.66028	4.99361	5.32694	5.66028	5.99361	6.32694	6.66028	6.99361	7.32694	7.66028	7.99361	8.32694	8.66028	8.99361	9.32694	9.66028	9.99361	10.32694	10.66028	10.99361	11.32694	11.66028	11.99361	12.32694	12.66028	12.99361	13.32694	13.66028
CB_14	E. coli BW25113 Drob	Ciprofloxacin	Caffeine	1	D1	0.025	55.48571	0	0.326944444	0.660277778	0.993611111	1.326944444	1.660277778	1.993611111	2.326944444	2.660277778	2.993611111	3.326944444	3.660277778	3.993611111	4.326944444	4.660277778	4.993611111	5.326944444	5.660277778	5.993611111	6.326944444	6.660277778	6.993611111	7.326944444	7.660277778	7.993611111	8.326944444	8.660277778	8.993611111	9.326944444	9.660277778	9.993611111	10.32694444	10.66027778	10.99361111	11.32694444	11.66027778	11.99361111	12.32694444	12.66027778	12.99361111	13.32694444	13.66027778
CB_14	E. coli BW25113 Drob	Ciprofloxacin	Caffeine	1	D2	0.02273	55.48571	0	0.326944444	0.660277778	0.993611111	1.326944444	1.660277778	1.993611111	2.326944444	2.660277778	2.993611111	3.326944444	3.660277778	3.993611111	4.326944444	4.660277778	4.993611111	5.326944444	5.660277778	5.993611111	6.326944444	6.660277778	6.993611111	7.326944444	7.660277778	7.993611111	8.326944444	8.660277778	8.993611111	9.326944444	9.660277778	9.993611111	10.32694444	10.66027778	10.99361111	11.32694444	11.66027778	11.99361111	12.32694444	12.66027778	12.99361111	13.32694444	13.66027778
CB_14	E. coli BW25113 Drob	Ciprofloxacin	Caffeine	1	D3	0.02045	55.48571	0	0.326944444	0.660277778	0.993611111	1.326944444	1.660277778	1.993611111	2.326944444	2.660277778	2.993611111	3.326944444	3.660277778	3.993611111	4.326944444	4.660277778	4.993611111	5.326944444	5.660277778	5.993611111	6.326944444	6.660277778	6.993611111	7.326944444	7.660277778	7.993611111	8.326944444	8.660277778	8.993611111	9.326944444	9.660277778	9.993611111	10.32694444	10.66027778	10.99361111	11.32694444	11.66027778	11.99361111	12.32694444	12.66027778	12.99361111	13.32694444	13.66027778
CB_14	E. coli BW25113 Drob	Ciprofloxacin	Caffeine	1	D4	0.01818	55.48571	0	0.326944444	0.660277778	0.993611111	1.326944444	1.660277778	1.993611111	2.326944444	2.660277778	2.993611111	3.326944444	3.660277778	3.993611111	4.326944444	4.660277778	4.993611111	5.326944444	5.660277778	5.993611111	6.326944444	6.660277778	6.993611111	7.326944444	7.660277778	7.993611111	8.326944444	8.660277778	8.993611111	9.326944444	9.660277778	9.993611111	10.32694444	10.66027778	10.99361111	11.32694444	11.66027778	11.99361111	12.32694444	12.66027778	12.99361111	13.32694444	13.66027778
CB_14	E. coli BW25113 Drob	Ciprofloxacin	Caffeine	1	D5	0.01591	55.48571	0	0.326944444	0.660277778	0.993611111	1.326944444	1.660277778	1.993611111	2.326944444	2.660277778	2.993611111	3.326944444	3.660277778	3.993611111	4.326944444	4.660277778	4.993611111	5.326944444	5.660277778	5.993611111	6.326944444	6.660277778	6.993611111	7.326944444	7.660277778	7.993611111	8.326944444	8.660277778	8.993611111	9.326944444	9.660277778	9.993611111	10.32694444	10.66027778	10.99361111	11.32694444	11.66027778	11.99361111	12.32694444	12.66027778	12.99361111	13.32694444	13.66027778
CB_14	E. coli BW25113 Drob	Ciprofloxacin	Caffeine	1	D6	0.01364	55.48571	0	0.326944444	0.660277778	0.993611111	1.326944444	1.660277778	1.993611111	2.326944444	2.660277778	2.993611111	3.326944444	3.660277778	3.993611111	4.326944444	4.660277778	4.993611111	5.326944444	5.660277778	5.993611111	6.326944444	6.660277778	6.993611111	7.326944444	7.660277778	7.993611111	8.326944444	8.660277778	8.993611111	9.326944444	9.660277778	9.993611111	10.32694444	10.66027778	10.99361111	11.32694444	11.66027778	11.99361111	12.32694444	12.66027778	12.99361111	13.32694444	13.66027778
CB_14	E. coli BW25113 Drob	Ciprofloxacin	Caffeine	1	D7	0.01136	55.48571	0	0.326944444	0.660277778	0.993611111	1.326944444	1.660277778	1.993611111	2.326944444	2.660277778	2.993611111	3.326944444	3.660277778	3.993611111	4.326944444	4.660277778	4.993611111	5.326944444	5.660277778	5.993611111	6.326944444	6.660277778	6.993611111	7.326944444	7.660277778	7.993611111	8.326944444	8.660277778	8.993611111	9.326944444	9.660277778	9.993611111	10.32694444	10.66027778	10.99361111	11.32694444	11.66027778	11.99361111	12.32694444	12.66027778	12.99361111	13.32694444	13.66027778
CB_14	E. coli BW25113 Drob	Ciprofloxacin	Caffeine	1	D8	0.00909	55.48571	0	0.326944444	0.660277778	0.993611111	1.326944444	1.660277778	1.993611111	2.326944444	2.660277778	2.993611111	3.326944444	3.660277778	3.993611111	4.326944444	4.660277778	4.993611111	5.326944444	5.660277778	5.993611111	6.326944444	6.660277778	6.993611111	7.326944444	7.660277778	7.993611111	8.326944444	8.660277778	8.993611111	9.326944444	9.660277778	9.993611111	10.32694444	10.66027778	10.99361111	11.32694444	11.66027778	11.99361111	12.32694444	12.66027778	12.99361111	13.32694444	13.66027778
CB_14	E. coli BW25113 Drob	Ciprofloxacin	Caffeine	1	D9	0.00682	55.48571	0	0.326944444	0.660277778	0.993611111	1.326944444	1.660277778	1.993611111	2.326944444	2.660277778	2.993611111	3.326944444	3.660277778	3.993611111	4.326944444	4.660277778	4.993611111	5.326944444	5.660277778	5.993611111	6.326944444	6.660277778	6.993611111	7.326944444	7.660277778	7.993611111	8.326944444	8.660277778	8.993611111	9.326944444	9.660277778	9.993611111	10.32694444	10.66027778	10.99361111	11.32694444	11.66027778	11.99361111	12.32694444	12.66027778	12.99361111	13.32694444	13.66027778
CB_14	E. coli BW25113 Drob	Ciprofloxacin	Caffeine	1	D10	0.00455	55.48571	0	0.326944444	0.660277778	0.993611111	1.326944444	1.660277778	1.993611111	2.326944444	2.660277778	2.993611111	3.326944444	3.660277778	3.993611111	4.326944444	4.660277778	4.993611111	5.326944444	5.660277778	5.993611111	6.326944444	6.660277778	6.993611111	7.326944444	7.660277778	7.993611111	8.326944444	8.660277778	8.993611111	9.326944444	9.660277778	9.993611111	10.32694444	10.66027778	10.99361111	11.32694444	11.66027778	11.99361111	12.32694444	12.66027778	12.99361111	13.32694444	13.66027778
CB_14	E. coli BW25113 Drob	Ciprofloxacin	Caffeine	1	D11	0.00227	55.48571	0	0.326944444	0.660277778	0.993611111	1.326944444	1.660277778	1.993611111	2.326944444	2.660277778	2.993611111	3.326944444	3.660277778	3.993611111	4.326944444	4.660277778	4.993611111	5.326944444	5.660277778	5.993611111	6.326944444	6.660277778	6.993611111	7.326944444	7.660277778	7.993611111	8.326944444	8.660277778	8.993611111	9.326944444	9.660277778	9.993611111	10.32694444	10.66027778	10.99361111	11.32694444	11.66027778	11.99361111	12.32694444	12.66027778	12.99361111	13.32694444	13.66027778
CB_14	E. coli BW25113 Drob	Ciprofloxacin	Caffeine	1	D12	0	55.48571	0	0.326944444	0.660277778	0.993611111	1.326944444	1.660277778	1.993611111	2.326944444	2.660277778	2.993611111	3.326944444	3.660277778	3.993611111	4.326944444	4.660277778	4.993611111	5.326944444	5.660277778	5.993611111	6.326944444	6.660277778	6.993611111	7.326944444	7.660277778	7.993611111	8.326944444	8.660277778	8.993611111	9.326944444	9.660277778	9.993611111	10.32694444	10.66027778	10.99361111	11.32694444	11.66027778	11.99361111	12.32694444	12.66027778	12.99361111	13.32694444	13.66027778
CB_14	E. coli BW25113 Drob	Ciprofloxacin	Caffeine	1	H1	0.025	0	0	0.326944444	0.660277778	0.993611111	1.326944444	1.660277778	1.993611111	2.326944444	2.660277778	2.993611111	3.326944444	3.660277778	3.993611111	4.326944444	4.660277778	4.993611111	5.326944444	5.660277778	5.993611111	6.326944444	6.660277778	6.993611111	7.326944444	7.660277778	7.993611111	8.326944444	8.660277778	8.993611111	9.326944444	9.660277778	9.993611111	10.32694444	10.66027778	10.99361111	11.32694444	11.66027778	11.99361111	12.32694444	12.66027778	12.99361111	13.32694444	13.66027778
CB_14	E. coli BW25113 Drob	Ciprofloxacin	Caffeine	1	H2	0.02273	0	0	0.326944444	0.660277778	0.993611111	1.326944444	1.660277778	1.993611111	2.326944444	2.660277778	2.993611111	3.326944444	3.660277778	3.993611111	4.326944444	4.660277778	4.993611111	5.326944444	5.660277778	5.993611111	6.326944444	6.660277778	6.993611111	7.326944444	7.660277778	7.993611111	8.326944444	8.660277778	8.993611111	9.326944444	9.660277778	9.993611111	10.32694444	10.66027778	10.99361111	11.32694444	11.66027778	11.99361111	12.32694444	12.66027778	12.99361111	13.32694444	13.66027778
CB_14	E. coli BW25113 Drob	Ciprofloxacin	Caffeine	1	H3	0.02045	0	0	0.326944444	0.660277778	0.993611111	1.326944444	1.660277778	1.993611111	2.326944444	2.660277778	2.993611111	3.326944444	3.660277778	3.993611111	4.326944444	4.660277778	4.993611111	5.326944444	5.660277778	5.993611111	6.326944444	6.660277778	6.993611111	7.326944444	7.660277778	7.993611111	8.326944444	8.660277778	8.993611111	9.326944444	9.660277778	9.993611111	10.32694444	10.66027778	10.99361111	11.32694444	11.66027778	11.99361111	12.32694444	12.66027778	12.99361111	13.32694444	13.66027778
CB_14	E. coli BW25113 Drob	Ciprofloxacin	Caffeine	1	H4	0.01818	0	0	0.326944444	0.660277778	0.993611111	1.326944444	1.660277778	1.993611111	2.326944444	2.660277778	2.993611111	3.326944444	3.660277778	3.993611111	4.326944444	4.660277778	4.993611111	5.326944444	5.660277778	5.993611111	6.326944444	6.660277778	6.993611111	7.326944444	7.660277778	7.993611111	8.326944444	8.660277778	8.993611111	9.326944444	9.660277778	9.993611111	10.32694444	10.66027778	10.99361111	11.32694444	11.66027778	11.99361111	12.32694444	12.66027778	12.99361111	13.32694444	13.66027778
CB_14	E. coli BW25113 Drob	Ciprofloxacin	Caffeine	1	H5	0.01591	0	0	0.326944444	0.660277778	0.993611111	1.326944444	1.660277778	1.993611111	2.326944444	2.660277778	2.993611111	3.326944444	3.660277778	3.993611111	4.326944444	4.660277778	4.993611111	5.326944444	5.660277778	5.993611111	6.326944444	6.660277778	6.993611111	7.326944444	7.660277778	7.993611111	8.326944444	8.660277778	8.993611111	9.326944444	9.660277778	9.993611111	10.32694444	10.66027778	10.99361111	11.32694444	11.66027778	11.99361111	12.32694444	12.66027778	12.99361111	13.32694444	13.66027778
CB_14	E. coli BW25113 Drob	Ciprofloxacin	Caffeine	1	H6	0.01364	0	0	0.326944444	0.660277778	0.993611111	1.326944444	1.660277778	1.993611111	2.326944444	2.660277778	2.993611111	3.326944444	3.660277778	3.993611111	4.326944444	4.660277778	4.993611111	5.326944444	5.660277778	5.993611111	6.326944444	6.660277778	6.993611111	7.326944444	7.660277778	7.993611111	8.326944444	8.660277778	8.993611111	9.326944444	9.660277778	9.993611111	10.32694444	10.66027778	10.99361111	11.32694444	11.66027778	11.99361111	12.32694444	12.66027778	12.99361111	13.32694444	13.66027778
CB_14	E. coli BW25113 Drob	Ciprofloxacin	Caffeine	1	H7	0.01136	0	0	0.326944444	0.660277778	0.993611111	1.326944444	1.660277778	1.993611111	2.326944444	2.660277778	2.993611111	3.326944444	3.660277778	3.993611111	4.326944444	4.660277778	4.993611111	5.326944444	5.660277778	5.993611111	6.326944444	6.660277778	6.993611111	7.326944444	7.660277778	7.993611111	8.326944444	8.660277778	8.993611111	9.326944444	9.660277778	9.993611111	10.32694444	10.66027778	10.99361111	11.32694444	11.66027778	11.99361111	12.32694444	12.66027778	12.99361111	13.32694444	13.66027778
CB_14	E. coli BW25113 Drob	Ciprofloxacin	Caffeine	1	H8	0.00909	0	0	0.326944444	0.660277778	0.993611111	1.326944444	1.660277778	1.993611111	2.326944444	2.660277778	2.993611111	3.326944444	3.660277778	3.993611111	4.326944444	4.660277778	4.993611111	5.326944444	5.660277778	5.993611111	6.326944444	6.660277778	6.993611111	7.326944444	7.660277778	7.993611111	8.326944444	8.660277778	8.993611111	9.326944444	9.660277778	9.993611111	10.32694444	10.66027778	10.99361111	11.32694444	11.66027778	11.99361111	12.32694444	12.66027778	12.99361111	13.32694444	13.66027778
CB_14	E. coli BW25113 Drob	Ciprofloxacin	Caffeine	1	H9	0.00682	0	0	0.326944444	0.660277778	0.993611111	1.326944444	1.660277778	1.993611111	2.326944444	2.660277778	2.993611111	3.326944444	3.660277778	3.993611111	4.326944444	4.660277778	4.993611111	5.326944444	5.660277778	5.993611111	6.326944444	6.660277778	6.993611111	7.326944444	7.660277778	7.993611111	8.326944444	8.660277778	8.993611111	9.326944444	9.660277778	9.993611111	10.32694444	10.66027778	10.99361111	11.32694444	11.66027778	11.99361111	12.32694444	12.66027778	12.99361111	13.32694444	13.66027778
CB_14	E. coli BW25113 Drob	Ciprofloxacin	Caffeine	1	H10	0.00455	0	0	0.326944444	0.660277778	0.993611111	1.326944444	1.660277778	1.993611111	2.326944444	2.660277778	2.993611111	3.326944444	3.660277778	3.993611111	4.326944444	4.660277778	4.993611111	5.326944444	5.660277778	5.993611111	6.326944444	6.660277778	6.993611111	7.326944444	7.660277778	7.993611111	8.326944444	8.660277778	8.993611111	9.326944444	9.660277778	9.993611111	10.32694444	10.66027778	10.99361111	11.32694444	11.66027778	11.99361111	12.32694444	12.66027778	12.99361111	13.32694444	13.66027778
CB_14	E. coli BW25113 Drob	Ciprofloxacin	Caffeine	1	H11	0.00227	0	0	0.326944444	0.660277778	0.993611111	1.326944444	1.660277778	1.993611111	2.326944444	2.660277778	2.993611111	3.326944444	3.660277778	3.993611111	4.326944444	4.660277778	4.993611111	5.326944444	5.660277778	5.993611111	6.326944444	6.660277778	6.993611111	7.326944444	7.660277778	7.993611111	8.326944444	8.660277778	8.993611111	9.326944444	9.660277778	9.993611111	10.32694444	10.66027778	10.99361111	11.32694444	11.66027778	11.99361111	12.32694444	12.66027778	12.99361111	13.32694444	13.66027778
CB_14	E. coli BW25113 Drob	Ciprofloxacin	Caffeine	1	H12	0	0	0	0.326944444	0.660277778	0.993611111	1.326944444	1.660277778	1.993611111	2.326944444	2.660277778	2.993611111	3.326944444	3.660277778	3.993611111	4.326944444	4.660277778	4.993611111	5.326944444	5.660277778	5.993611111	6.326944444	6.660277778	6.993611111	7.326944444	7.660277778	7.993611111	8.326944444	8.660277778	8.993611111	9.326944444	9.660277778	9.993611111	10.32694444	10.66027778	10.99361111	11.32694444	11.66027778	11.99361111	12.32694444	12.66027778	12.99361111	13.32694444	13.66027778
CB_15	E. coli BW25113 Drob	Ciprofloxacin	Caffeine	2	D1	0.025	55.48571	0	0.326944444	0.660277778	0.993611111	1.326944444	1.660277778	1.993611111	2.326944444	2.660277778	2.993611111	3.326944444	3.660277778	3.993611111	4.326944444	4.660277778	4.993611111	5.326944444	5.660277778	5.993611111	6.326944444	6.660277778	6.993611111	7.326944444	7.660277778	7.993611111	8.326944444	8.660277778	8.993611111	9.326944444	9.660277778	9.993611111	10.32694444	10.66027778	10.99361111	11.32694444	11.66027778	11.99361111	12.32694444	12.66027778	12.99361111	13.32694444	13.66027778
CB_15	E. coli BW25113 Drob	Ciprofloxacin	Caffeine	2	D2	0.02273	55.48571	0	0.326944444	0.660277778	0.993611111	1.326944444	1.660277778	1.993611111	2.326944444	2.660277778	2.993611111	3.326944444	3.660277778	3.993611111	4.326944444	4.660277778	4.993611111	5.326944444	5.660277778	5.993611111	6.326944444	6.660277778	6.993611111	7.326944444	7.660277778	7.993611111	8.326944444	8.660277778	8.993611111	9.326944444	9.660277778	9.993611111	10.32694444	10.66027778	10.99361111	11.32694444	11.66027778	11.99361111	12.32694444	12.66027778	12.99361111	13.32694444	13.66027778
CB_15	E. coli BW25113 Drob	Ciprofloxacin	Caffeine	2	D3	0.02045	55.48571	0	0.326944444	0.660277778	0.993611111	1.326944444	1.660277778	1.993611111	2.326944444	2.660277778	2.993611111	3.326944444	3.660277778	3.993611111	4.326944444	4.660277778	4.993611111	5.326944444	5.660277778	5.993611111	6.326944444	6.660277778	6.993611111	7.326944444	7.660277778	7.993611111	8.326944444	8.660277778	8.993611111	9.326944444	9.660277778	9.993611111	10.32694444	10.66027778	10.99361111	11.32694444	11.66027778	11.99361111	12.32694444	12.66027778	12.99361111	13.32694444	13.66027778
CB_15	E. coli BW25113 Drob	Ciprofloxacin	Caffeine	2	D4	0.01818	55.48571	0	0.326944444	0.660277778	0.993611111	1.326944444	1.660277778	1.993611111	2.326944444	2.660277778	2.993611111	3.326944444	3.660277778	3.993611111	4.326944444	4.660277778	4.993611111	5.326944444	5.660277778	5.993611111	6.326944444	6.660277778	6.993611111	7.326944444	7.660277778	7.993611111	8.326944444	8.660277778	8.993611111	9.326944444	9.660277778	9.993611111	10.32694444	10.66027778	10.99361111	11.32694444	11.66027778	11.99361111	12.32694444	12.66027778	12.99361111	13.32694444	13.66027778
CB_15	E. coli BW25113 Drob	Ciprofloxacin	Caffeine	2	D5	0.01591	55.48571	0	0.326944444	0.660277778	0.993611111	1.326944444	1.660277778	1.993611111	2.326944444	2.660277778	2.993611111	3.326944444	3.660277778	3.993611111	4.326944444	4.660277778	4.993611111	5.326944444	5.660277778	5.993611111	6.326944444	6.660277778	6.993611111	7.326944444	7.660277778	7.993611111	8.326944444	8.660277778	8.993611111	9.326944444	9.660277778	9.993611111	10.32694444	10.66027778	10.99361111	11.32694444	11.66027778	11.99361111	12.32694444	12.66027778	12.99361111	13.32694444	13.66027778
CB_15	E. coli BW25113 Drob	Ciprofloxacin	Caffeine	2	D6	0.01364	55.48571	0	0.326944444	0.660277778	0.993611111	1.326944444	1.660277778	1.993611111	2.326944444	2.660277778	2.993611111	3.326944444	3.660277778	3.993611111	4.326944444	4.660277778	4.993611111	5.326944444	5.660277778	5.993611111	6.326944444	6.660277778	6.993611111	7.326944444	7.660277778	7.993611111	8.326944444	8.660277778	8.993611111	9.326944444	9.660277778	9.993611111	10.32694444	10.66027778	10.99361111	11.32694444	11.66027778	11.99361111	12.32694444	12.66027778	12.99361111	13.32694444	13.66027778
CB_15	E. coli BW25113 Drob	Ciprofloxacin	Caffeine	2	D7	0.01136	55.48571	0	0.326944444	0.660277778	0.993611111	1.326944444	1.660277778	1.993611111	2.326944444	2.660277778	2.993611111	3.326944444	3.660277778	3.993611111	4.326944444	4.660277778	4.993611111	5.326944444	5.660277778	5.993611111	6.326944444	6.660277778	6.993611111	7.326944444	7.660277778	7.993611111	8.326944444	8.660277778	8.993611111	9.326944444	9.660277778	9.993611111	10.32694444	10.66027778	10.99361111	11.32694444	11.66027778	11.99361111	12.32694444	12.66027778	12.99361111	13.32694444	13.66027778
CB_15	E. coli BW25113 Drob	Ciprofloxacin	Caffeine	2	D8	0.00909	55.48571	0	0.326944444	0.660277778	0.993611111	1.326944444	1.660277778	1.993611111	2.326944444	2.660277778	2.993611111	3.326944444	3.660277778	3.993611111	4.326944444	4.660277778	4.993611111	5.326944444	5.660277778	5.993611111	6.326944444	6.660277778	6.993611111	7.326944444	7.660277778	7.993611111	8.326944444	8.660277778	8.993611111	9.326944444	9.660277778	9.993611111	10.32694444	10.66027778	10.99361111	11.32694444	11.66027778	11.99361111	12.32694444	12.66027778	12.99361111	13.32694444	13.66027778
CB_15	E. coli BW25113 Drob	Ciprofloxacin	Caffeine	2	D9	0.00682	55.48571	0	0.326944444	0.660277778	0.993611111	1.326944444	1.660277778	1.993611111	2.326944444	2.660277778	2.993611111	3.326944444	3.660277778	3.993611111	4.326944444	4.660277778	4.993611111	5.326944444	5.660277778	5.993611111	6.326944444	6.660277778	6.993611111	7.326944444	7.660277778	7.993611111	8.326944444	8.660277778	8.993611111	9.326944444	9.660277778	9.993611111	10.32694444	10.66027778	10.99361111	11.32694444	11.66027778	11.99361111	12.32694444	12.66027778	12.99361111	13.32694444	13.66027778
CB_15	E. coli BW25113 Drob	Ciprofloxacin	Caffeine	2	D10	0.00455	55.48571	0	0.326944444	0.660277778	0.993611111	1.326944444	1.660277778	1.993611111	2.326944444	2.660277778	2.993611111	3.326944444	3.660277778	3.993611111	4.326944444	4.660277778	4.993611111	5.326944444	5.660277778	5.993611111	6.326944444	6.660277778	6.993611111	7.326944444	7.660277778	7.993611111	8.326944444	8.660277778	8.993611111	9.326944444	9.660277778	9.993611111	10.32694444	10.66027778	10.99361111	11.32694444	11.66027778	11.99361111	12.32694444	12.66027778	12.99361111	13.32694444	13.66027778
CB_15	E. coli BW25113 Drob	Ciprofloxacin	Caffeine	2	D11	0.00227	55.48571	0	0.326944444	0.660277778	0.993611111	1.326944444	1.660277778	1.993611111	2.326944444	2.660277778	2.993611111	3.326944444	3.660277778	3.993611111	4.326944444	4.660277778	4.993611111	5.326944444	5.660277778	5.993611111	6.326944444	6.660277778	6.993611111	7.326944444	7.660277778	7.993611111	8.326944444	8.660277778	8.993611111	9.326944444	9.660277778	9.993611111	10.32694444	10.66027778	10.99361111	11.32694444	11.66027778	11.99361111	12.32694444	12.66027778	12.99361111	13.32694444	13.66027778
CB_15	E. coli BW25113 Drob	Ciprofloxacin	Caffeine	2	D12	0	55.48571	0	0.326944444	0.660277778	0.993611111	1.326944444	1.660277778	1.993611111	2.326944444	2.660277778	2.993611111	3.326944444	3.660277778	3.993611111	4.326944444	4.660277778	4.993611111	5.326944444	5.660277778	5.993611111	6.326944444	6.660277778	6.993611111	7.326944444	7.660277778	7.993611111	8.326944444	8.660277778	8.993611111	9.326944444	9.660277778	9.993611111	10.32694444	10.66027778	10.99361111	11.32694444	11.66027778	11.99361111	12.32694444	12.66027778	12.99361111	13.32694444	13.66027778
CB_15	E. coli BW25113 Drob	Ciprofloxacin	Caffeine	2	H1	0.025	0	0	0.326944444	0.660277778	0.993611111	1.326944444	1.660277778	1.993611111	2.326944444	2.660277778	2.993611111	3.326944444	3.660277778	3.993611111	4.326944444	4.660277778	4.993611111	5.326944444	5.660277778	5.993611111	6.326944444	6.660277778	6.993611111	7.326944444	7.660277778	7.993611111	8.326944444	8.660277778	8.993611111	9.326944444	9.660277778	9.993611111	10.32694444	10.66027778	10.99361111	11.32694444	11.66027778	11.99361111	12.32694444	12.66027778	12.99361111	13.32694444	13.66027778
CB_15	E. coli BW25113 Drob	Ciprofloxacin	Caffeine	2	H2	0.02273	0	0	0.326944444	0.660277778	0.993611111	1.326944444	1.660277778	1.993611111	2.326944444	2.660277778	2.993611111	3.326944444	3.660277778	3.993611111	4.326944444	4.660277778	4.993611111	5.326944444	5.660277778	5.993611111	6.326944444	6.660277778	6.993611111	7.326944444	7.660277778	7.993611111	8.326944444	8.660277778	8.993611111	9.326944444	9.660277778	9.993611111	10.32694444	10.66027778	10.99361111	11.32694444	11.66027778	11.99361111	12.32694444	12.66027778	12.99361111	13.32694444	13.66027778
CB_15	E. coli BW25113 Drob	Ciprofloxacin	Caffeine	2	H3	0.02045	0	0	0.326944444	0.660277778	0.993611111	1.326944444	1.660277778	1.993611111	2.326944444	2.660277778	2.993611111	3.326944444	3.660277778	3.993611111	4.326944444	4.660277778	4.993611111	5.326944444	5.660277778	5.993611111	6.326944444	6.660277778	6.993611111	7.326944444	7.660277778	7.993611111	8.326944444	8.660277778	8.993611111	9.326944444	9.660277778	9.993611111	10.32694444	10.66027778	10.99361111	11.32694444	11.66027778	11.99361111	12.32694444	12.66027778	12.99361111	13.32694444	13.66027778
CB_15	E. coli BW25113 Drob	Ciprofloxacin	Caffeine	2	H4	0.01818	0	0	0.326944444	0.660277778	0.993611111	1.326944444	1.660277778	1.993611111	2.326944444	2.660277778	2.993611111	3.326944444	3.660277778	3.993611111	4.326944444	4.660277778	4.993611111	5.326944444	5.660277778	5.993611111	6.326944444	6.660277778	6.993611111	7.326944444	7.660277778	7.993611111	8.326944444	8.660277778	8.993611111	9.326944444	9.660277778	9.993611111	10.32694444	10.66027778	10.99361111	11.32694444	11.66027778	11.99361111	12.32694444	12.66027778	12.99361111	13.32694444	13.66027778
CB_15	E. coli BW25113 Drob	Ciprofloxacin	Caffeine	2	H5	0.01591	0	0	0.326944444	0.660277778	0.993611111	1.326944444	1.660277778	1.993611111	2.326944444	2.660277778	2.993611111	3.326944444	3.660277778	3.993611111	4.326944444	4.660277778	4.993611111	5.326944444	5.660277778	5.993611111	6.326944444	6.660277778	6.993611111	7.326944444	7.660277778	7.993611111	8.326944444	8.660277778	8.993611111	9.326944444	9.660277778	9.993611111	10.32694444	10.66027778	10.99361111	11.32694444	11.66027778	11.99361111	12.32694444	12.66027778	12.99361111	13.32694444	13.66027778
CB_15	E. coli BW25113 Drob	Ciprofloxacin	Caffeine	2	H6	0.01364	0	0	0.326944444	0.660277778	0.993611111	1.326944444	1.660277778	1.993611111	2.326944444	2.660277778	2.993611111	3.326944444	3.660277778	3.993611111	4.326944444	4.660277778	4.993611111	5.326944444	5.660277778	5.993611111	6.326944444	6.660277778	6.993611111	7.326944444	7.660277778	7.993611111	8.326944444	8.660277778	8.993611111	9.326944444	9.660277778	9.993611111	10.32694444	10.66027778	10.99361111	11.32694444	11.66027778	11.99361111	12.32694444	12.66027778	12.99361111	13.32694444	13.66027778
CB_15	E. coli BW25113 Drob	Ciprofloxacin	Caffeine	2	H7	0.01136	0	0	0.326944444	0.660277778	0.993611111	1.326944444	1.660277778	1.993611111	2.326944444	2.660277778	2.993611111	3.326944444	3.660277778	3.993611111	4.326944444	4.660277778	4.993611111	5.326944444	5.660277778	5.993611111	6.326944444	6.660277778	6.993611111	7.326944444	7.660277778	7.993611111	8.326944444	8.660277778	8.993611111	9.326944444	9.660277778	9.993611111	10.32694444	10.66027778	10.99361111	11.32694444	11.66027778	11.99361111	12.32694444	12.66027778	12.99361111	13.32694444	13.66027778
CB_15	E. coli BW25113 Drob	Ciprofloxacin	Caffeine	2	H8	0.00909	0	0	0.326944444	0.660277778	0.993611111	1.326944444	1.660277778	1.993611111	2.326944444	2.660277778	2.993611111	3.326944444	3.660277778	3.993611111	4.326944444	4.660277778	4.993611111	5.326944444	5.660277778	5.993611111	6.326944444	6.660277778	6.993611111	7.326944444	7.660277778	7.993611111	8.326944444	8.660277778	8.993611111	9.326944444	9.660277778	9.993611111	10.32694444	10.66027778	10.99361111	11.32694444	11.66027778	11.99361111	12.32694444	12.66027778	12.99361111	13.32694444	13.66027778
CB_15	E. coli BW25113 Drob	Ciprofloxacin	Caffeine	2	H9	0.00682	0	0	0.326944444	0.660277778	0.993611111	1.326944444	1.660277778	1.993611111	2.326944444	2.660277778	2.993611111	3.326944444	3.660277778	3.993611111	4.326944444	4.660277778	4.993611111	5.326944444	5.660277778	5.993611111	6.326944444	6.660277778	6.993611111	7.326944444	7.660277778	7.993611111	8.326944444	8.660277778	8.993611111	9.326944444	9.660277778	9.993611111	10.32694444	10.66027778	10.99361111	11.32694444	11.66027778	11.99361111	12.32694444	12.66027778	12.99361111	13.32694444	13.66027778
CB_15	E. coli BW25113 Drob	Ciprofloxacin	Caffeine	2	H10	0.00455	0	0	0.326944444	0.660277778	0.993611111	1.326944444	1.660277778	1.993611111	2.326944444	2.660277778	2.993611111	3.326944444	3.660277778	3.993611111	4.326944444	4.660277778	4.993611111	5.326944444	5.660277778	5.993611111	6.326944444	6.660277778	6.993611111	7.326944444	7.660277778	7.993611111	8.326944444	8.660277778	8.993611111	9.326944444	9.660277778	9.993611111	10.32694444	10.66027778	10.99361111	11.32694444	11.66027778	11.99361111	12.32694444	12.66027778	12.99361111	13.32694444	13.66027778
CB_15	E. coli BW25113 Drob	Ciprofloxacin	Caffeine	2	H11	0.00227	0	0	0.326944444	0.660277778	0.993611111	1.326944444	1.660277778	1.993611111	2.326944444	2.660277778	2.993611111	3.326944444	3.660277778	3.993611111	4.326944444	4.660277778	4.993611111	5.326944444	5.660277778	5.993611111	6.326944444	6.660277778	6.993611111	7.326944444	7.660277778	7.993611111	8.326944444	8.660277778	8.993611111	9.326944444	9.660277778	9.993611111	10.32694444	10.66027778	10.99361111	11.32694444	11.66027778	11.99361111	12.32694444	12.66027778	12.99361111	13.32694444	13.66027778
CB_15	E. coli BW25113 Drob	Ciprofloxacin	Caffeine	2	H12	0	0	0	0.326944444	0.660277778	0.993611111	1.326944444	1.660277778	1.993611111	2.326944444	2.660277778	2.993611111	3.326944444	3.660277778	3.993611111	4.326944444	4.660277778	4.993611111	5.326944444	5.660277778	5.993611111	6.326944444	6.660277778	6.993611111	7.326944444	7.660277778	7.993611111	8.326944444	8.660277778	8.993611111	9.326944444	9.660277778	9.993611111	10.32694444	10.66027778	10.99361111	11.32694444	11.66027778	11.99361111	12.32694444	12.66027778	12.99361111	13.32694444	13.66027778
CB_16	E. coli BW25113 Drob	Ciprofloxacin	Caffeine	3	D1	0.025	55.48571	0	0.326944444	0.660277778	0.993611111	1.326944444	1.660277778	1.993611111	2.326944444	2.660277778	2.993611111	3.326944444	3.660277778	3.993611111	4.326944444	4.660277778	4.993611111	5.326944444	5.660277778	5.993611111	6.326944444	6.660277778	6.993611111	7.326944444	7.660277778	7.993611111	8.326944444	8.660277778	8.993611111	9.326944444	9.660277778	9.993611111	10.32694444	10.66027778	10.99361111	11.32694444	11.66027778	11.99361111	12.32694444	12.66027778	12.99361111	13.32694444	13.66027778
CB_16	E. coli BW25113 Drob	Ciprofloxacin	Caffeine	3	D2	0.02273	55.48571	0	0.326944444	0.660277778	0.993611111	1.326944444	1.660277778	1.993611111	2.326944444	2.660277778	2.993611111	3.326944444	3.660277778	3.993611111	4.326944444	4.660277778	4.993611111	5.326944444	5.660277778	5.993611111	6.326944444	6.660277778	6.993611111	7.326944444	7.660277778	7.993611111	8.326944444	8.660277778	8.993611111	9.326944444	9.660277778	9.993611111	10.32694444	10.66027778	10.99361111	11.32694444	11.66027778	11.99361111	12.32694444	12.66027778	12.99361111	13.32694444	13.66027778
CB_16	E. coli BW25113 Drob	Ciprofloxacin	Caffeine	3	D3	0.02045	55.48571	0	0.326944444	0.660277778	0.993611111	1.326944444	1.660277778	1.993611111	2.326944444	2.660277778	2.993611111	3.326944444	3.660277778	3.993611111	4.326944444	4.660277778	4.993611111	5.326944444	5.660277778	5.993611111	6.326944444	6.660277778	6.993611111	7.326944444	7.660277778	7.993611111	8.326944444	8.660277778	8.993611111	9.326944444	9.660277778	9.993611111	10.32694444	10.66027778	10.99361111	11.32694444	11.66027778	11.99361111	12.32694444	12.66027778	12.99361111	13.32694444	13.66027778
CB_16	E. coli BW25113 Drob	Ciprofloxacin	Caffeine	3	D4	0.01818	55.48571	0	0.326944444	0.660277778	0.993611111	1.326944444	1.660277778	1.993611111	2.326944444	2.660277778	2.993611111	3.326944444	3.660277778	3.993611111	4.326944444	4.660277778	4.993611111	5.326944444	5.660277778	5.993611111	6.326944444	6.660277778	6.993611111	7.326944444	7.660277778	7.993611111	8.326944444	8.660277778	8.993611111	9.326944444	9.660277778	9.993611111	10.32694444	10.66027778	10.99361111	11.32694444	11.66027778	11.99361111	12.32694444	12.66027778	12.99361111	13.32694444	13.66027778
CB_16	E. coli BW25113 Drob	Ciprofloxacin	Caffeine	3	D5	0.01591	55.48571	0	0.326944444	0.660277778	0.993611111	1.326944444	1.660277778	1.993611111	2.326944444	2.660277778	2.993611111	3.326944444	3.660277778	3.993611111	4.326944444	4.660277778	4.993611111	5.326944444	5.660277778	5.993611111	6.326944444	6.660277778	6.993611111	7.326944444	7.660277778	7.993611111	8.326944444	8.660277778	8.993611111	9.326944444	9.660277778	9.993611111	10.32694444	10.66027778	10.99361111	11.32694444	11.66027778	11.99361111	12.32694444	12.66027778	12.99361111	13.32694444	13.66027778
CB_16	E. coli BW25113 Drob	Ciprofloxacin	Caffeine	3	D6	0.01364	55.48571	0	0.326944444	0.660277778	0.993611111	1.326944444	1.660277778	1.993611111	2.326944444	2.660277778	2.993611111	3.326944444	3.660277778	3.993611111	4.326944444	4.660277778	4.993611111	5.326944444	5.660277778	5.993611111	6.326944444	6.660277778	6.993611111	7.326944444	7.660277778	7.993611111	8.326944444	8.660277778	8.993611111	9.326944444	9.660277778	9.993611111	10.32694444	10.66027778	10.99361111	11.32694444	11.66027778	11.99361111	12.32694444	12.66027778	12.99361111	13.32694444	13.66027778
CB_16	E. coli BW25113 Drob	Ciprofloxacin	Caffeine	3	D7	0.01136	55.48571	0	0.326944444	0.660277778	0.993611111	1.326944444	1.660277778	1.993611111	2.326944444	2.660277778	2.993611111	3.326944444	3.660277778	3.993611111	4.326944444	4.660277778	4.993611111	5.326944444	5.660277778	5.993611111	6.326944444	6.660277778	6.993611111	7.326944444	7.660277778	7.993611111	8.326944444	8.660277778	8.993611111	9.326944444	9.660277778	9.993611111	10.32694444	10.66027778	10.99361111	11.32694444	11.66027778	11.99361111	12.32694444	12.66027778	12.99361111	13.32694444	13.66027778
CB_16	E. coli BW25113 Drob	Ciprofloxacin	Caffeine	3	D8	0.00909	55.48571	0	0.326944444	0.660277778	0.993611111	1.326944444	1.660277778	1.993611111	2.326944444	2.660277778	2.993611111	3.326944444	3.660277778	3.993611111	4.326944444	4.660277778	4.993611111	5.326944444	5.660277778	5.993611111	6.326944444	6.660277778	6.993611111	7.326944444	7.660277778	7.993611111	8.326944444	8.660277778	8.993611111	9.326944444	9.660277778	9.993611111	10.32694444	10.66027778	10.99361111	11.32694444	11.66027778	11.99361111	12.32694444	12.66027778	12.99361111	13.32694444	13.66027778
CB_16	E. coli BW25113 Drob	Ciprofloxacin	Caffeine	3	D9	0.00682	55.48571	0	0.326944444	0.660277778	0.993611111	1.326944444	1.660277778	1.993611111	2.326944444	2.660277778	2.993611111	3.326944444	3.660277778	3.993611111	4.326944444	4.660277778	4.993611111	5.326944444	5.660277778	5.993611111	6.326944444	6.660277778	6.993611111	7.326944444	7.660277778	7.993611111	8.326944444	8.660277778	8.993611111	9.326944444	9.660277778	9.993611111	10.32694444	10.66027778	10.99361111	11.32694444	11.66027778	11.99361111	12.32694444	12.66027778	12.99361111	13.32694444	13.66027778
CB_16	E. coli BW25113 Drob	Ciprofloxacin	Caffeine	3	D10	0.00455	55.48571	0	0.326944444	0.660277778	0.993611111	1.326944444	1.660277778	1.993611111	2.326944444	2.660277778	2.993611111	3.326944444	3.660277778	3.993611111	4.326944444	4.660277778	4.993611111	5.326944444	5.660277778	5.993611111	6.326944444	6.660277778	6.993611111	7.326944444	7.660277778	7.993611111	8.326944444	8.660277778	8.993611111	9.326944444	9.660277778	9.993611111	10.32694444	10.66027778	10.99361111	11.32694444	11.66027778	11.99361111	12.32694444	12.66027778	12.99361111	13.32694444	13.66027778
CB_16	E. coli BW25113 Drob	Ciprofloxacin	Caffeine	3	D11	0.00227	55.48571	0	0.326944444	0.660277778	0.993611111	1.326944444	1.660277778	1.993611111	2.326944444	2.660277778	2.993611111	3.326944444	3.660277778	3.993611111	4.326944444	4.660277778	4.993611111	5.326944444	5.660277778	5.993611111	6.326944444	6.660277778	6.993611111	7.326944444	7.660277778	7.993611111	8.326944444	8.660277778	8.993611111	9.326944444	9.660277778	9.993611111	10.32694444	10.66027778	10.99361111	11.32694444	11.66027778	11.99361111	12.32694444	12.66027778	12.99361111	13.32694444	13.66027778
CB_16	E. coli BW25113 Drob	Ciprofloxacin	Caffeine	3	D12	0	55.48571	0	0.326944444	0.660277778	0.993611111	1.326944444	1.660277778	1.993611111	2.326944444	2.660277778	2.993611111	3.326944444	3.660277778	3.993611111	4.326944444	4.660277778	4.993611111	5.326944444	5.660277778	5.993611111	6.326944444	6.660277778	6.993611111	7.326944444	7.660277778	7.993611111	8.326944444	8.660277778	8.993611111	9.326944444	9.660277778	9.993611111	10.32694444	10.66027778	10.99361111	11.32694444	11.66027778	11.99361111	12.32694444	12.66027778	12.99361111	13.32694444	13.66027778
CB_16	E. coli BW25113 Drob	Ciprofloxacin	Caffeine	3	H1	0.025	0	0	0.326944444	0.660277778	0.993611111	1.326944444	1.660277778	1.993611111	2.326944444	2.660277778	2.993611111	3.326944444	3.660277778	3.993611111	4.326944444	4.660277778	4.993611111	5.326944444	5.660277778	5.993611111	6.326944444	6.660277778	6.993611111	7.326944444	7.660277778	7.993611111	8.326944444	8.660277778	8.993611111	9.326944444	9.660277778	9.993611111	10.32694444	10.66027778	10.99361111	11.32694444	11.66027778	11.99361111	12.32694444	12.66027778	12.99361111	13.32694444	13.66027778
CB_16	E. coli BW25113 Drob	Ciprofloxacin	Caffeine	3	H2	0.02273	0	0	0.326944444	0.660277778	0.993611111	1.326944444	1.660277778	1.993611111	2.326944444	2.660277778	2.993611111	3.326944444	3.660277778	3.993611111	4.326944444	4.660277778	4.993611111	5.326944444	5.660277778	5.993611111	6.326944444	6.660277778	6.993611111	7.326944444	7.660277778	7.993611111	8.326944444	8.660277778	8.993611111	9.326944444	9.660277778	9.993611111	10.32694444	10.66027778	10.99361111	11.32694444	11.66027778	11.99361111	12.32694444	12.66027778	12.99361111	13.32694444	13.66027778
CB_16	E. coli BW25113 Drob	Ciprofloxacin	Caffeine	3	H3	0.02045	0	0	0.326944444	0.660277778	0.993611111	1.326944444	1.660277778	1.993611111	2.326944444	2.660277778	2.993611111	3.326944444	3.660277778	3.993611111	4.326944444	4.660277778	4.993611111	5.326944444	5.660277778	5.993611111	6.326944444	6.660277778	6.993611111	7.326944444	7.660277778	7.993611111	8.326944444	8.660277778	8.993611111	9.326944444	9.660277778	9.993611111	10.32694444	10.66027778	10.99361111	11.32694444	11.66027778	11.99361111	12.32694444	12.66027778	12.99361111	13.32694444	13.66027778
CB_16	E. coli BW25113 Drob	Ciprofloxacin	Caffeine	3	H4	0.01818	0	0	0.326944444	0.660277778	0.993611111	1.326944444	1.660277778	1.993611111	2.326944444	2.660277778	2.993611111	3.326944444	3.660277778	3.993611111	4.326944444	4.660277778	4.993611111	5.326944444	5.660277778	5.993611111	6.326944444	6.660277778	6.993611111	7.326944444	7.660277778	7.993611111	8.326944444	8.660277778	8.993611111	9.326944444	9.660277778	9.993611111	10.32694444	10.66027778	10.99361111	11.32694444	11.66027778	11.99361111	12.32694444	12.66027778	12.99361111	13.32694444	13.66027778
CB_16	E. coli BW25113 Drob	Ciprofloxacin	Caffeine	3	H5	0.01591	0	0	0.326944444	0.660277778	0.993611111	1.326944444	1.660277778	1.993611111	2.326944444	2.660277778	2.993611111	3.326944444	3.660277778	3.993611111	4.326944444	4.660277778	4.993611111	5.326944444	5.660277778	5.993611111	6.326944444	6.660277778	6.993611111	7.326944444	7.660277778	7.993611111	8.326944444	8.660277778	8.993611111	9.326944444	9.660277778	9.993611111	10.32694444	10.66027778	10.99361111	11.32694444	11.66027778	11.99361111	12.32694444	12.66027778	12.99361111	13.32694444	13.66027778
CB_16	E. coli BW25113 Drob	Ciprofloxacin	Caffeine	3	H6	0.01364	0	0	0.326944444	0.660277778	0.993611111	1.326944444	1.660277778	1.993611111	2.326944444	2.660277778	2.993611111	3.326944444	3.660277778	3.993611111	4.326944444	4.660277778	4.993611111	5.326944444	5.660277778	5.993611111	6.326944444	6.660277778	6.993611111	7.326944444	7.660277778	7.993611111	8.326944444	8.660277778	8.993611111	9.326944444	9.660277778	9.993611111	10.32694444	10.66027778	10.99361111	11.32694444	11.66027778	11.99361111	12.32694444	12.66027778	12.99361111	13.32694444	13.66027778
CB_16	E. coli BW25113 Drob	Ciprofloxacin	Caffeine	3	H7	0.01136	0	0	0.326944444	0.660277778	0.993611111	1.326944444	1.660277778	1.993611111	2.326944444	2.660277778	2.993611111	3.326944444	3.660277778	3.993611111	4.326944444	4.660277778	4.993611111	5.326944444	5.660277778	5.993611111	6.326944444	6.660277778	6.993611111	7.326944444	7.660277778	7.993611111	8.326944444	8.660277778	8.993611111	9.326944444	9.660277778	9.993611111	10.32694444	10.66027778	10.99361111	11.32694444	11.66027778	11.99361111	12.32694444	12.66027778	12.99361111	13.32694444	13.66027778
CB_16	E. coli BW25113 Drob	Ciprofloxacin	Caffeine	3	H8	0.00909	0	0	0.326944444	0.660277778	0.993611111	1.326944444	1.660277778	1.993611111	2.326944444	2.660277778	2.993611111	3.326944444	3.660277778	3.993611111	4.326944444	4.660277778	4.993611111	5.326944444	5.660277778	5.993611111	6.326944444	6.660277778	6.993611111	7.326944444	7.660277778	7.993611111	8.326944444	8.660277778	8.993611111	9.326944444	9.660277778	9.993611111	10.32694444	10.66027778	10.99361111	11.32694444	11.66027778	11.99361111	12.32694444	12.66027778	12.99361111	13.32694444	13.66027778
CB_16	E. coli BW25113 Drob	Ciprofloxacin	Caffeine	3	H9	0.00682	0	0	0.326944444	0.660277778	0.993611111	1.326944444	1.660277778	1.993611111	2.326944444	2.660277778	2.993611111	3.326944444	3.660277778	3.993611111	4.326944444	4.660277778	4.993611111	5.326944444	5.660277778	5.993611111	6.326944444	6.660277778	6.993611111	7.326944444	7.660277778	7.993611111	8.326944444	8.660277778	8.993611111	9.326944444	9.660277778	9.993611111	10.32694444	10.66027778	10.99361111	11.32694444	11.66027778	11.99361111	12.32694444	12.66027778	12.99361111	13.32694444	13.66027778
CB_16	E. coli BW25113 Drob	Ciprofloxacin	Caffeine	3	H10	0.00455	0	0	0.326944444	0.660277778	0.993611111	1.326944444	1.660277778	1.993611111	2.326944444	2.660277778	2.993611111	3.326944444	3.660277778	3.993611111	4.326944444	4.660277778	4.993611111	5.326944444	5.660277778	5.993611111	6.326944444	6.660277778	6.993611111	7.326944444	7.660277778	7.993611111	8.326944444	8.660277778	8.993611111	9.326944444	9.660277778	9.993611111	10.32694444	10.66027778	10.99361111	11.32694444	11.66027778	11.99361111	12.32694444	12.66027778	12.99361111	13.32694444	13.66027778
CB_16	E. coli BW25113 Drob	Ciprofloxacin	Caffeine	3	H11	0.00227	0	0	0.326944444	0.660277778	0.993611111	1.326944444	1.660277778	1.993611111	2.326944444	2.660277778	2.993611111	3.326944444	3.660277778	3.993611111	4.326944444	4.660277778	4.993611111	5.326944444	5.660277778	5.993611111	6.326944444	6.660277778	6.993611111	7.326944444	7.660277778	7.993611111	8.326944444	8.660277778	8.993611111	9.326944444	9.660277778	9.993611111	10.32694444	10.66027778	10.99361111	11.32694444	11.66027778	11.99361111	12.32694444	12.66027778	12.99361111	13.32694444	13.66027778
CB_16	E. coli BW25113 Drob	Ciprofloxacin	Caffeine	3	H12	0	0	0	0.326944444	0.660277778	0.993611111	1.326944444	1.660277778	1.993611111	2.326944444	2.660277778	2.993611111	3.326944444	3.660277778	3.993611111	4.326944444	4.660277778	4.993611111	5.326944444	5.660277778	5.993611111	6.326944444	6.660277778	6.993611111	7.326944444	7.660277778	7.993611111	8.326944444	8.660277778	8.993611111	9.326944444	9.660277778	9.993611111	10.32694444	10.66027778	10.99361111	11.32694444	11.66027778	11.99361111	12.32694444	12.66027778	12.99361111	13.32694444	13.66027778
CB_17	E. coli BW25113 Drob	Ciprofloxacin	Caffeine	4	D1	0.025	55.48571	0	0.326944444	0.660277778	0.993611111	1.326944444	1.660277778	1.993611111	2.326944444	2.660277778	2.993611111	3.326944444	3.660277778	3.993611111	4.326944444	4.660277778	4.993611111	5.326944444	5.660277778	5.993611111	6.326944444	6.660277778	6.993611111	7.326944444	7.660277778	7.993611111	8.326944444	8.660277778	8.993611111	9.326944444	9.660277778	9.993611111	10.32694444	10.66027778	10.99361111	11.32694444	11.66027778	11.99361111	12.32694444	12.66027778	12.99361111	13.32694444	13.66027778
CB_17	E. coli BW25113 Drob	Ciprofloxacin	Caffeine	4	D2	0.02273	55.48571	0	0.326944444	0.660277778	0.993611111	1.326944444	1.660277778	1.993611111	2.326944444	2.660277778	2.993611111	3.326944444	3.660277778	3.993611111	4.326944444	4.660277778	4.993611111	5.326944444	5.660277778	5.993611111	6.326944444	6.660277778	6.993611111	7.326944444	7.660277778	7.993611111	8.326944444	8.660277778	8.993611111	9.326944444	9.660277778	9.993611111	10.32694444	10.66027778	10.99361111	11.32694444	11.66027778	11.99361111	12.32694444	12.66027778	12.99361111	13.32694444	13.66027778
CB_17	E. coli BW25113 Drob	Ciprofloxacin	Caffeine	4	D3	0.02045	55.48571	0	0.326944444	0.660277778	0.993611111	1.326944444	1.660277778	1.993611111	2.326944444	2.660277778	2.993611111	3.326944444	3.660277778	3.993611111	4.326944444	4.660277778	4.993611111	5.326944444	5.660277778	5.993611111	6.326944444	6.660277778	6.993611111	7.326944444	7.660277778	7.993611111	8.326944444	8.660277778	8.993611111	9.326944444	9.660277778	9.993611111	10.32694444	10.66027778	10.99361111	11.32694444	11.66027778	11.99361111	12.32694444	12.66027778	12.99361111	13.32694444	13.66027778
CB_17	E. coli BW25113 Drob	Ciprofloxacin	Caffeine	4	D4	0.01818	55.48571	0	0.326944444	0.660277778	0.993611111	1.326944444	1.660277778	1.993611111	2.326944444	2.660277778	2.993611111	3.326944444	3.660277778	3.993611111	4.326944444	4.660277778	4.993611111	5.326944444	5.660277778	5.993611111	6.326944444	6.660277778	6.993611111	7.326944444	7.660277778	7.993611111	8.326944444	8.660277778	8.993611111	9.326944444	9.660277778	9.993611111	10.32694444	10.66027778	10.99361111	11.32694444	11.66027778	11.99361111	12.32694444	12.66027778	12.99361111	13.32694444	13.66027778
CB_17	E. coli BW25113 Drob	Ciprofloxacin	Caffeine	4	D5	0.01591	55.48571	0	0.326944444	0.660277778	0.993611111	1.326944444	1.660277778	1.993611111	2.326944444	2.660277778	2.993611111	3.326944444	3.660277778	3.993611111	4.326944444	4.660277778	4.993611111	5.326944444	5.660277778	5.993611111	6.326944444	6.660277778	6.993611111	7.326944444	7.660277778	7.993611111	8.326944444	8.660277778	8.993611111	9.326944444	9.660277778	9.993611111	10.32694444	10.66027778	10.99361111	11.32694444	11.66027778	11.99361111	12.32694444	12.66027778	12.99361111	13.32694444	13.66027778
CB_17	E. coli BW25113 Drob	Ciprofloxacin	Caffeine	4	D6	0.01364	55.48571	0	0.326944444	0.660277778	0.993611111	1.326944444	1.660277778	1.993611111	2.326944444	2.660277778	2.993611111	3.326944444	3.660277778	3.993611111	4.326944444	4.660277778	4.993611111	5.326944444	5.660277778	5.993611111	6.326944444	6.660277778	6.993611111	7.326944444	7.660277778	7.993611111	8.326944444	8.660277778	8.993611111	9.326944444	9.660277778	9.993611111	10.32694444	10.66027778	10.99361111	11.32694444	11.66027778	11.99361111	12.32694444	12.66027778	12.99361111	13.32694444	13.66027778
CB_17	E. coli BW25113 Drob	Ciprofloxacin	Caffeine	4	D7	0.01136	55.48571	0	0.326944444	0.660277778	0.993611111	1.326944444	1.660277778	1.993611111	2.326944444	2.660277778	2.993611111	3.326944444	3.660277778	3.993611111	4.326944444	4.660277778	4.993611111	5.326944444	5.660277778	5.993611111	6.326944444	6.660277778	6.993611111	7.326944444	7.660277778	7.993611111	8.326944444	8.660277778	8.993611111	9.326944444	9.660277778	9.993611111	10.32694444	10.66027778	10.99361111	11.32694444	11.66027778	11.99361111	12.32694444	12.66027778	12.99361111	13.32694444	13.66027778
CB_17	E. coli BW25113 Drob	Ciprofloxacin	Caffeine	4	D8	0.00909	55.48571	0	0.326944444	0.660277778	0.993611111	1.326944444	1.660277778	1.993611111	2.326944444	2.660277778	2.993611111	3.326944444	3.660277778	3.993611111	4.326944444	4.660277778	4.993611111	5.326944444	5.660277778	5.993611111	6.326944444	6.660277778	6.993611111	7.326944444	7.660277778	7.993611111	8.326944444	8.660277778	8.993611111	9.326944444	9.660277778	9.993611111	10.32694444	10.66027778	10.99361111	11.32694444	11.66027778	11.99361111	12.32694444	12.66027778	12.99361111	13.32694444	13.66027778
CB_17	E. coli BW25113 Drob	Ciprofloxacin	Caffeine	4	D9	0.00682	55.48571	0	0.326944444	0.660277778	0.993611111	1.326944444	1.660277778	1.993611111	2.326944444	2.660277778	2.993611111	3.326944444	3.660277778	3.993611111	4.326944444	4.660277778	4.993611111	5.326944444	5.660277778	5.993611111	6.326944444	6.660277778	6.993611111	7.326944444	7.660277778	7.993611111	8.326944444	8.660277778	8.993611111	9.326944444	9.660277778	9.993611111	10.32694444	10.66027778	10.99361111	11.32694444	11.66027778	11.99361111	12.32694444	12.66027778	12.99361111	13.32694444	13.66027778
CB_17	E. coli BW25113 Drob	Ciprofloxacin	Caffeine	4	D10	0.00455	55.48571	0	0.326944444	0.660277778	0.993611111	1.326944444	1.660277778	1.993611111	2.326944444	2.660277778	2.993611111	3.326944444	3.660277778	3.993611111	4.326944444	4.660277778	4.993611111	5.326944444	5.660277778	5.993611111	6.326944444	6.660277778	6.993611111	7.326944444	7.660277778	7.993611111	8.326944444	8.660277778	8.993611111	9.326944444	9.660277778	9.993611111	10.32694444	10.66027778	10.99361111	11.32694444	11.66027778	11.99361111	12.32694444	12.66027778	12.99361111	13.32694444	13.66027778
CB_17	E. coli BW25113 Drob	Ciprofloxacin	Caffeine	4	D11	0.00227	55.48571	0	0.326944444	0.660277778	0.993611111	1.326944444	1.660277778	1.993611111	2.326944444	2.660277778	2.993611111	3.326944444	3.660277778	3.993611111	4.326944444	4.660277778	4.993611111	5.326944444	5.660277778	5.993611111	6.326944444	6.660277778	6.993611111	7.326944444	7.660277778	7.993611111	8.326944444	8.660277778	8.993611111	9.326944444	9.660277778	9.993611111	10.32694444	10.66027778	10.99361111	11.32694444	11.66027778	11.99361111	12.32694444	12.66027778	12.99361111	13.32694444	13.66027778
CB_17	E. coli BW25113 Drob	Ciprofloxacin	Caffeine	4	D12	0	55.48571	0	0.326944444	0.660277778	0.993611111	1.326944444	1.660277778	1.993611111	2.326944444	2.660277778	2.993611111	3.326944444	3.660277778	3.993611111	4.326944444	4.660277778	4.993611111	5.326944444	5.660277778	5.993611111	6.326944444	6.660277778	6.993611111	7.326944444	7.660277778	7.993611111	8.326944444	8.660277778	8.993611111	9.326944444	9.660277778	9.993611111	10.32694444	10.66027778	10.99361111	11.32694444	11.66027778	11.99361111	12.32694444	12.66027778	12.99361111	13.32694444	13.66027778
CB_17	E. coli BW25113 Drob	Ciprofloxacin	Caffeine	4	H1	0.025	0	0	0.326944444	0.660277778	0.993611111	1.326944444	1.660277778	1.993611111	2.326944444	2.660277778	2.993611111	3.326944444	3.660277778	3.993611111	4.326944444	4.660277778	4.993611111	5.326944444	5.660277778	5.993611111	6.326944444	6.660277778	6.993611111	7.326944444	7.660277778	7.993611111	8.326944444	8.660277778	8.993611111	9.326944444	9.660277778	9.993611111	10.32694444	10.66027778	10.99361111	11.32694444	11.66027778	11.99361111	12.32694444	12.66027778	12.99361111	13.32694444	13.66027778
CB_17	E. coli BW25113 Drob	Ciprofloxacin	Caffeine	4	H2	0.02273	0	0	0.326944444	0.660277778	0.993611111	1.326944444	1.660277778	1.993611111	2.326944444	2.660277778	2.993611111	3.326944444	3.660277778	3.993611111	4.326944444	4.660277778	4.993611111	5.326944444	5.660277778	5.993611111	6.326944444	6.660277778	6.993611111	7.326944444	7.660277778	7.993611111	8.326944444	8.660277778	8.993611111	9.326944444	9.660277778	9.993611111	10.32694444	10.66027778	10.99361111	11.32694444	11.66027778	11.99361111	12.32694444	12.66027778	12.99361111	13.32694444	13.66027778
CB_17	E. coli BW25113 Drob	Ciprofloxacin	Caffeine	4	H3	0.02045	0	0	0.326944444	0.660277778	0.993611111	1.326944444	1.660277778	1.993611111	2.326944444	2.660277778	2.993611111	3.326944444	3.660277778	3.993611111	4.326944444	4.660277778	4.993611111	5.326944444	5.660277778	5.993611111	6.326944444	6.660277778	6.993611111	7.326944444	7.660277778	7.993611111	8.326944444	8.660277778	8.993611111	9.326944444	9.660277778	9.993611111	10.32694444	10.66027778	10.99361111	11.32694444	11.66027778	11.99361111	12.32694444	12.66027778	12.99361111	13.32694444	13.66027778
CB_17	E. coli BW25113 Drob	Ciprofloxacin	Caffeine	4	H4	0.01818	0	0	0.326944444	0.660277778	0.993611111	1.326944444	1.660277778	1.993611111	2.326944444	2.660277778	2.993611111	3.326944444	3.660277778	3.993611111	4.326944444	4.660277778	4.993611111	5.326944444	5.660277778	5.993611111	6.326944444	6.660277778	6.993611111	7.326944444	7.660277778	7.993611111	8.326944444	8.660277778	8.993611111	9.326944444	9.660277778	9.993611111	10.32694444	10.66027778	10.99361111	11.32694444	11.66027778	11.99361111	12.32694444	12.66027778	12.99361111	13.32694444	13.66027778
CB_17	E. coli BW25113 Drob	Ciprofloxacin	Caffeine	4	H5	0.01591	0	0	0.326944444	0.660277778	0.993611111	1.326944444	1.660277778	1.993611111	2.326944444	2.660277778	2.993611111	3.326944444	3.660277778	3.993611111	4.326944444	4.660277778	4.993611111	5.326944444	5.660277778	5.993611111	6.326944444	6.660277778	6.993611111	7.326944444	7.660277778	7.993611111	8.326944444	8.660277778	8.993611111	9.326944444	9.660277778	9.993611111	10.32694444	10.66027778	10.99361111	11.32694444	11.66027778	11.99361111	12.32694444	12.66027778	12.99361111	13.32694444	13.66027778
CB_17	E. coli BW25113 Drob	Ciprofloxacin	Caffeine	4	H6	0.01364	0	0	0.326944444	0.660277778	0.993611111	1.326944444	1.660277778	1.993611111	2.326944444	2.660277778	2.993611111	3.326944444	3.660277778	3.993611111	4.326944444	4.660277778	4.993611111	5.326944444	5.660277778	5.993611111	6.326944444	6.660277778	6.993611111	7.326944444	7.660277778	7.993611111	8.326944444	8.660277778	8.993611111	9.326944444	9.660277778	9.993611111	10.32694444	10.66027778	10.99361111	11.32694444	11.66027778	11.99361111	12.32694444	12.66027778	12.99361111	13.32694444	13.66027778
CB_17	E. coli BW25113 Drob	Ciprofloxacin	Caffeine	4	H7	0.01136	0	0	0.326944444	0.660277778	0.993611111	1.326944444	1.660277778	1.993611111	2.326944444	2.660277778	2.993611111	3.326944444	3.660277778	3.993611111	4.326944444	4.660277778	4.993611111	5.326944444	5.660277778	5.993611111	6.326944444	6.660277778	6.993611111	7.326944444	7.660277778	7.993611111	8.326944444	8.660277778	8.993611111	9.326944444	9.660277778	9.993611111	10.32694444	10.66027778	10.99361111	11.32694444	11.66027778	11.99361111	12.32694444	12.66027778	12.99361111	13.32694444	13.66027778
CB_17	E. coli BW25113 Drob	Ciprofloxacin	Caffeine	4	H8	0.00909	0	0	0.326944444	0.660277778	0.993611111	1.326944444	1.660277778	1.993611111	2.326944444	2.660277778	2.993611111	3.326944444	3.660277778	3.993611111	4.326944444	4.660277778	4.993611111	5.326944444	5.660277778	5.993611111	6.326944444	6.660277778	6.993611111	7.326944444	7.660277778	7.993611111	8.326944444	8.660277778	8.993611111	9.326944444	9.660277778	9.993611111	10.32694444	10.66027778	10.99361111	11.32694444	11.66027778	11.99361111	12.32694444	12.66027778	12.99361111	13.32694444	13.66027778
CB_17	E. coli BW25113 Drob	Ciprofloxacin	Caffeine	4	H9	0.00682	0	0	0.326944444	0.660277778	0.993611111	1.326944444	1.660277778	1.993611111	2.326944444	2.660277778	2.993611111	3.326944444	3.660277778	3.993611111	4.326944444	4.660277778	4.993611111	5.326944444	5.660277778	5.993611111	6.326944444	6.660277778	6.993611111	7.326944444	7.660277778	7.993611111	8.326944444	8.660277778	8.993611111	9.326944444	9.660277778	9.993611111	10.32694444	10.66027778	10.99361111	11.32694444	11.66027778	11.99361111	12.32694444	12.66027778	12.99361111	13.32694444	13.66027778
CB_17	E. coli BW25113 Drob	Ciprofloxacin	Caffeine	4	H10	0.00455	0	0	0.326944444	0.660277778	0.993611111	1.326944444	1.660277778	1.993611111	2.326944444	2.660277778	2.993611111	3.326944444	3.660277778	3.993611111	4.326944444	4.660277778	4.993611111	5.326944444	5.660277778	5.993611111	6.326944444	6.660277778	6.993611111	7.326944444	7.660277778	7.993611111	8.326944444	8.660277778	8.993611111	9.326944444	9.660277778	9.993611111	10.32694444	10.66027778	10.99361111	11.32694444	11.66027778	11.99361111	12.32694444	12.66027778	12.99361111	13.32694444	13.66027778
CB_17	E. coli BW25113 Drob	Ciprofloxacin	Caffeine	4	H11	0.00227	0	0	0.326944444	0.660277778	0.993611111	1.326944444	1.660277778	1.993611111	2.326944444	2.660277778	2.993611111	3.326944444	3.660277778	3.993611111	4.326944444	4.660277778	4.993611111	5.326944444	5.660277778	5.993611111	6.326944444	6.660277778	6.993611111	7.326944444	7.660277778	7.993611111	8.326944444	8.660277778	8.993611111	9.326944444	9.660277778	9.993611111	10.32694444	10.66027778	10.99361111	11.32694444	11.66027778	11.99361111	12.32694444	12.66027778	12.99361111	13.32694444	13.66027778
CB_17	E. coli BW25113 Drob	Ciprofloxacin	Caffeine	4	H12	0	0	0	0.326944444	0.660277778	0.993611111	1.326944444	1.660277778	1.993611111	2.326944444	2.660277778	2.993611111	3.326944444	3.660277778	3.993611111	4.326944444	4.660277778	4.993611111	5.326944444	5.660277778	5.993611111	6.326944444	6.660277778	6.993611111	7.326944444	7.660277778	7.993611111	8.326944444	8.660277778	8.993611111	9.326944444	9.660277778	9.993611111	10.32694444	10.66027778	10.99361111	11.32694444	11.66027778	11.99361111	12.32694444	12.66027778	12.99361111	13.32694444	13.66027778
CB_18	E. coli BW25113 Drob	Amoxicillin	Caffeine	1	D1	8	55.48571	0	0.5575	1.08416666666667	1.61055555555556	2.13694444444444	2.66361111111111	3.19	3.71666666666667	4.24305555555556	4.76972222222222	5.29611111111111	5.8225	6.34916666666667	6.87555555555555	7.40194444444444	7.92833333333333	8.455	8.98138888888889	9.50777777777778	10.0341666666667	10.5605555555556	11.0869444444444	11.6133333333333	12.14	NA	NA	NA	NA	NA	NA	NA	NA	NA	NA	NA	NA	NA	NA	NA	NA	NA	NA
CB_18	E. coli BW25113 Drob	Amoxicillin	Caffeine	1	D2	7.27273	55.48571	0	0.5575	1.08416666666667	1.61055555555556	2.13694444444444	2.66361111111111	3.19	3.71666666666667	4.24305555555556	4.76972222222222	5.29611111111111	5.8225	6.34916666666667	6.87555555555555	7.40194444444444	7.92833333333333	8.455	8.98138888888889	9.50777777777778	10.0341666666667	10.5605555555556	11.0869444444444	11.6133333333333	12.14	NA	NA	NA	NA	NA	NA	NA	NA	NA	NA	NA	NA	NA	NA	NA	NA	NA	NA
CB_18	E. coli BW25113 Drob	Amoxicillin	Caffeine	1	D3	6.54545	55.48571	0	0.5575	1.08416666666667	1.61055555555556	2.13694444444444	2.66361111111111	3.19	3.71666666666667	4.24305555555556	4.76972222222222	5.29611111111111	5.8225	6.34916666666667	6.87555555555555	7.40194444444444	7.92833333333333	8.455	8.98138888888889	9.50777777777778	10.0341666666667	10.5605555555556	11.0869444444444	11.6133333333333	12.14	NA	NA	NA	NA	NA	NA	NA	NA	NA	NA	NA	NA	NA	NA	NA	NA	NA	NA
CB_18	E. coli BW25113 Drob	Amoxicillin	Caffeine	1	D4	5.81818	55.48571	0	0.5575	1.08416666666667	1.61055555555556	2.13694444444444	2.66361111111111	3.19	3.71666666666667	4.24305555555556	4.76972222222222	5.29611111111111	5.8225	6.34916666666667	6.87555555555555	7.40194444444444	7.92833333333333	8.455	8.98138888888889	9.50777777777778	10.0341666666667	10.5605555555556	11.0869444444444	11.6133333333333	12.14	NA	NA	NA	NA	NA	NA	NA	NA	NA	NA	NA	NA	NA	NA	NA	NA	NA	NA
CB_18	E. coli BW25113 Drob	Amoxicillin	Caffeine	1	D5	5.09091	55.48571	0	0.5575	1.08416666666667	1.61055555555556	2.13694444444444	2.66361111111111	3.19	3.71666666666667	4.24305555555556	4.76972222222222	5.29611111111111	5.8225	6.34916666666667	6.87555555555555	7.40194444444444	7.92833333333333	8.455	8.98138888888889	9.50777777777778	10.0341666666667	10.5605555555556	11.0869444444444	11.6133333333333	12.14	NA	NA	NA	NA	NA	NA	NA	NA	NA	NA	NA	NA	NA	NA	NA	NA	NA	NA
CB_18	E. coli BW25113 Drob	Amoxicillin	Caffeine	1	D6	4.36364	55.48571	0	0.5575	1.08416666666667	1.61055555555556	2.13694444444444	2.66361111111111	3.19	3.71666666666667	4.24305555555556	4.76972222222222	5.29611111111111	5.8225	6.34916666666667	6.87555555555555	7.40194444444444	7.92833333333333	8.455	8.98138888888889	9.50777777777778	10.0341666666667	10.5605555555556	11.0869444444444	11.6133333333333	12.14	NA	NA	NA	NA	NA	NA	NA	NA	NA	NA	NA	NA	NA	NA	NA	NA	NA	NA
CB_18	E. coli BW25113 Drob	Amoxicillin	Caffeine	1	D7	3.63636	55.48571	0	0.5575	1.08416666666667	1.61055555555556	2.13694444444444	2.66361111111111	3.19	3.71666666666667	4.24305555555556	4.76972222222222	5.29611111111111	5.8225	6.34916666666667	6.87555555555555	7.40194444444444	7.92833333333333	8.455	8.98138888888889	9.50777777777778	10.0341666666667	10.5605555555556	11.0869444444444	11.6133333333333	12.14	NA	NA	NA	NA	NA	NA	NA	NA	NA	NA	NA	NA	NA	NA	NA	NA	NA	NA
CB_18	E. coli BW25113 Drob	Amoxicillin	Caffeine	1	D8	2.90909	55.48571	0	0.5575	1.08416666666667	1.61055555555556	2.13694444444444	2.66361111111111	3.19	3.71666666666667	4.24305555555556	4.76972222222222	5.29611111111111	5.8225	6.34916666666667	6.87555555555555	7.40194444444444	7.92833333333333	8.455	8.98138888888889	9.50777777777778	10.0341666666667	10.5605555555556	11.0869444444444	11.6133333333333	12.14	NA	NA	NA	NA	NA	NA	NA	NA	NA	NA	NA	NA	NA	NA	NA	NA	NA	NA
CB_18	E. coli BW25113 Drob	Amoxicillin	Caffeine	1	D9	2.18182	55.48571	0	0.5575	1.08416666666667	1.61055555555556	2.13694444444444	2.66361111111111	3.19	3.71666666666667	4.24305555555556	4.76972222222222	5.29611111111111	5.8225	6.34916666666667	6.87555555555555	7.40194444444444	7.92833333333333	8.455	8.98138888888889	9.50777777777778	10.0341666666667	10.5605555555556	11.0869444444444	11.6133333333333	12.14	NA	NA	NA	NA	NA	NA	NA	NA	NA	NA	NA	NA	NA	NA	NA	NA	NA	NA
CB_18	E. coli BW25113 Drob	Amoxicillin	Caffeine	1	D10	1.45455	55.48571	0	0.5575	1.08416666666667	1.61055555555556	2.13694444444444	2.66361111111111	3.19	3.71666666666667	4.24305555555556	4.76972222222222	5.29611111111111	5.8225	6.34916666666667	6.87555555555555	7.40194444444444	7.92833333333333	8.455	8.98138888888889	9.50777777777778	10.0341666666667	10.5605555555556	11.0869444444444	11.6133333333333	12.14	NA	NA	NA	NA	NA	NA	NA	NA	NA	NA	NA	NA	NA	NA	NA	NA	NA	NA
CB_18	E. coli BW25113 Drob	Amoxicillin	Caffeine	1	D11	0.72727	55.48571	0	0.5575	1.08416666666667	1.61055555555556	2.13694444444444	2.66361111111111	3.19	3.71666666666667	4.24305555555556	4.76972222222222	5.29611111111111	5.8225	6.34916666666667	6.87555555555555	7.40194444444444	7.92833333333333	8.455	8.98138888888889	9.50777777777778	10.0341666666667	10.5605555555556	11.0869444444444	11.6133333333333	12.14	NA	NA	NA	NA	NA	NA	NA	NA	NA	NA	NA	NA	NA	NA	NA	NA	NA	NA
CB_18	E. coli BW25113 Drob	Amoxicillin	Caffeine	1	D12	0	55.48571	0	0.5575	1.08416666666667	1.61055555555556	2.13694444444444	2.66361111111111	3.19	3.71666666666667	4.24305555555556	4.76972222222222	5.29611111111111	5.8225	6.34916666666667	6.87555555555555	7.40194444444444	7.92833333333333	8.455	8.98138888888889	9.50777777777778	10.0341666666667	10.5605555555556	11.0869444444444	11.6133333333333	12.14	NA	NA	NA	NA	NA	NA	NA	NA	NA	NA	NA	NA	NA	NA	NA	NA	NA	NA
CB_18	E. coli BW25113 Drob	Amoxicillin	Caffeine	1	H1	8	0	0	0.5575	1.08416666666667	1.61055555555556	2.13694444444444	2.66361111111111	3.19	3.71666666666667	4.24305555555556	4.76972222222222	5.29611111111111	5.8225	6.34916666666667	6.87555555555555	7.40194444444444	7.92833333333333	8.455	8.98138888888889	9.50777777777778	10.0341666666667	10.5605555555556	11.0869444444444	11.6133333333333	12.14	NA	NA	NA	NA	NA	NA	NA	NA	NA	NA	NA	NA	NA	NA	NA	NA	NA	NA
CB_18	E. coli BW25113 Drob	Amoxicillin	Caffeine	1	H2	7.27273	0	0	0.5575	1.08416666666667	1.61055555555556	2.13694444444444	2.66361111111111	3.19	3.71666666666667	4.24305555555556	4.76972222222222	5.29611111111111	5.8225	6.34916666666667	6.87555555555555	7.40194444444444	7.92833333333333	8.455	8.98138888888889	9.50777777777778	10.0341666666667	10.5605555555556	11.0869444444444	11.6133333333333	12.14	NA	NA	NA	NA	NA	NA	NA	NA	NA	NA	NA	NA	NA	NA	NA	NA	NA	NA
CB_18	E. coli BW25113 Drob	Amoxicillin	Caffeine	1	H3	6.54545	0	0	0.5575	1.08416666666667	1.61055555555556	2.13694444444444	2.66361111111111	3.19	3.71666666666667	4.24305555555556	4.76972222222222	5.29611111111111	5.8225	6.34916666666667	6.87555555555555	7.40194444444444	7.92833333333333	8.455	8.98138888888889	9.50777777777778	10.0341666666667	10.5605555555556	11.0869444444444	11.6133333333333	12.14	NA	NA	NA	NA	NA	NA	NA	NA	NA	NA	NA	NA	NA	NA	NA	NA	NA	NA
CB_18	E. coli BW25113 Drob	Amoxicillin	Caffeine	1	H4	5.81818	0	0	0.5575	1.08416666666667	1.61055555555556	2.13694444444444	2.66361111111111	3.19	3.71666666666667	4.24305555555556	4.76972222222222	5.29611111111111	5.8225	6.34916666666667	6.87555555555555	7.40194444444444	7.92833333333333	8.455	8.98138888888889	9.50777777777778	10.0341666666667	10.5605555555556	11.0869444444444	11.6133333333333	12.14	NA	NA	NA	NA	NA	NA	NA	NA	NA	NA	NA	NA	NA	NA	NA	NA	NA	NA
CB_18	E. coli BW25113 Drob	Amoxicillin	Caffeine	1	H5	5.09091	0	0	0.5575	1.08416666666667	1.61055555555556	2.13694444444444	2.66361111111111	3.19	3.71666666666667	4.24305555555556	4.76972222222222	5.29611111111111	5.8225	6.34916666666667	6.87555555555555	7.40194444444444	7.92833333333333	8.455	8.98138888888889	9.50777777777778	10.0341666666667	10.5605555555556	11.0869444444444	11.6133333333333	12.14	NA	NA	NA	NA	NA	NA	NA	NA	NA	NA	NA	NA	NA	NA	NA	NA	NA	NA
CB_18	E. coli BW25113 Drob	Amoxicillin	Caffeine	1	H6	4.36364	0	0	0.5575	1.08416666666667	1.61055555555556	2.13694444444444	2.66361111111111	3.19	3.71666666666667	4.24305555555556	4.76972222222222	5.29611111111111	5.8225	6.34916666666667	6.87555555555555	7.40194444444444	7.92833333333333	8.455	8.98138888888889	9.50777777777778	10.0341666666667	10.5605555555556	11.0869444444444	11.6133333333333	12.14	NA	NA	NA	NA	NA	NA	NA	NA	NA	NA	NA	NA	NA	NA	NA	NA	NA	NA
CB_18	E. coli BW25113 Drob	Amoxicillin	Caffeine	1	H7	3.63636	0	0	0.5575	1.08416666666667	1.61055555555556	2.13694444444444	2.66361111111111	3.19	3.71666666666667	4.24305555555556	4.76972222222222	5.29611111111111	5.8225	6.34916666666667	6.87555555555555	7.40194444444444	7.92833333333333	8.455	8.98138888888889	9.50777777777778	10.0341666666667	10.5605555555556	11.0869444444444	11.6133333333333	12.14	NA	NA	NA	NA	NA	NA	NA	NA	NA	NA	NA	NA	NA	NA	NA	NA	NA	NA
CB_18	E. coli BW25113 Drob	Amoxicillin	Caffeine	1	H8	2.90909	0	0	0.5575	1.08416666666667	1.61055555555556	2.13694444444444	2.66361111111111	3.19	3.71666666666667	4.24305555555556	4.76972222222222	5.29611111111111	5.8225	6.34916666666667	6.87555555555555	7.40194444444444	7.92833333333333	8.455	8.98138888888889	9.50777777777778	10.0341666666667	10.5605555555556	11.0869444444444	11.6133333333333	12.14	NA	NA	NA	NA	NA	NA	NA	NA	NA	NA	NA	NA	NA	NA	NA	NA	NA	NA
CB_18	E. coli BW25113 Drob	Amoxicillin	Caffeine	1	H9	2.18182	0	0	0.5575	1.08416666666667	1.61055555555556	2.13694444444444	2.66361111111111	3.19	3.71666666666667	4.24305555555556	4.76972222222222	5.29611111111111	5.8225	6.34916666666667	6.87555555555555	7.40194444444444	7.92833333333333	8.455	8.98138888888889	9.50777777777778	10.0341666666667	10.5605555555556	11.0869444444444	11.6133333333333	12.14	NA	NA	NA	NA	NA	NA	NA	NA	NA	NA	NA	NA	NA	NA	NA	NA	NA	NA
CB_18	E. coli BW25113 Drob	Amoxicillin	Caffeine	1	H10	1.45455	0	0	0.5575	1.08416666666667	1.61055555555556	2.13694444444444	2.66361111111111	3.19	3.71666666666667	4.24305555555556	4.76972222222222	5.29611111111111	5.8225	6.34916666666667	6.87555555555555	7.40194444444444	7.92833333333333	8.455	8.98138888888889	9.50777777777778	10.0341666666667	10.5605555555556	11.0869444444444	11.6133333333333	12.14	NA	NA	NA	NA	NA	NA	NA	NA	NA	NA	NA	NA	NA	NA	NA	NA	NA	NA
CB_18	E. coli BW25113 Drob	Amoxicillin	Caffeine	1	H11	0.72727	0	0	0.5575	1.08416666666667	1.61055555555556	2.13694444444444	2.66361111111111	3.19	3.71666666666667	4.24305555555556	4.76972222222222	5.29611111111111	5.8225	6.34916666666667	6.87555555555555	7.40194444444444	7.92833333333333	8.455	8.98138888888889	9.50777777777778	10.0341666666667	10.5605555555556	11.0869444444444	11.6133333333333	12.14	NA	NA	NA	NA	NA	NA	NA	NA	NA	NA	NA	NA	NA	NA	NA	NA	NA	NA
CB_18	E. coli BW25113 Drob	Amoxicillin	Caffeine	1	H12	0	0	0	0.5575	1.08416666666667	1.61055555555556	2.13694444444444	2.66361111111111	3.19	3.71666666666667	4.24305555555556	4.76972222222222	5.29611111111111	5.8225	6.34916666666667	6.87555555555555	7.40194444444444	7.92833333333333	8.455	8.98138888888889	9.50777777777778	10.0341666666667	10.5605555555556	11.0869444444444	11.6133333333333	12.14	NA	NA	NA	NA	NA	NA	NA	NA	NA	NA	NA	NA	NA	NA	NA	NA	NA	NA
CB_19	E. coli BW25113 Drob	Amoxicillin	Caffeine	2	D1	8	55.48571	0	0.568888888888889	1.09555555555556	1.62222222222222	2.14888888888889	2.67555555555556	3.20194444444444	3.72861111111111	4.25527777777778	4.78166666666667	5.30833333333333	5.835	6.36166666666667	6.88805555555555	7.41472222222222	7.94111111111111	8.46805555555556	8.99444444444444	9.52111111111111	10.0475	10.5741666666667	11.1008333333333	11.6275	12.1538888888889	NA	NA	NA	NA	NA	NA	NA	NA	NA	NA	NA	NA	NA	NA	NA	NA	NA	NA
CB_19	E. coli BW25113 Drob	Amoxicillin	Caffeine	2	D2	7.27273	55.48571	0	0.568888888888889	1.09555555555556	1.62222222222222	2.14888888888889	2.67555555555556	3.20194444444444	3.72861111111111	4.25527777777778	4.78166666666667	5.30833333333333	5.835	6.36166666666667	6.88805555555555	7.41472222222222	7.94111111111111	8.46805555555556	8.99444444444444	9.52111111111111	10.0475	10.5741666666667	11.1008333333333	11.6275	12.1538888888889	NA	NA	NA	NA	NA	NA	NA	NA	NA	NA	NA	NA	NA	NA	NA	NA	NA	NA
CB_19	E. coli BW25113 Drob	Amoxicillin	Caffeine	2	D3	6.54545	55.48571	0	0.568888888888889	1.09555555555556	1.62222222222222	2.14888888888889	2.67555555555556	3.20194444444444	3.72861111111111	4.25527777777778	4.78166666666667	5.30833333333333	5.835	6.36166666666667	6.88805555555555	7.41472222222222	7.94111111111111	8.46805555555556	8.99444444444444	9.52111111111111	10.0475	10.5741666666667	11.1008333333333	11.6275	12.1538888888889	NA	NA	NA	NA	NA	NA	NA	NA	NA	NA	NA	NA	NA	NA	NA	NA	NA	NA
CB_19	E. coli BW25113 Drob	Amoxicillin	Caffeine	2	D4	5.81818	55.48571	0	0.568888888888889	1.09555555555556	1.62222222222222	2.14888888888889	2.67555555555556	3.20194444444444	3.72861111111111	4.25527777777778	4.78166666666667	5.30833333333333	5.835	6.36166666666667	6.88805555555555	7.41472222222222	7.94111111111111	8.46805555555556	8.99444444444444	9.52111111111111	10.0475	10.5741666666667	11.1008333333333	11.6275	12.1538888888889	NA	NA	NA	NA	NA	NA	NA	NA	NA	NA	NA	NA	NA	NA	NA	NA	NA	NA
CB_19	E. coli BW25113 Drob	Amoxicillin	Caffeine	2	D5	5.09091	55.48571	0	0.568888888888889	1.09555555555556	1.62222222222222	2.14888888888889	2.67555555555556	3.20194444444444	3.72861111111111	4.25527777777778	4.78166666666667	5.30833333333333	5.835	6.36166666666667	6.88805555555555	7.41472222222222	7.94111111111111	8.46805555555556	8.99444444444444	9.52111111111111	10.0475	10.5741666666667	11.1008333333333	11.6275	12.1538888888889	NA	NA	NA	NA	NA	NA	NA	NA	NA	NA	NA	NA	NA	NA	NA	NA	NA	NA
CB_19	E. coli BW25113 Drob	Amoxicillin	Caffeine	2	D6	4.36364	55.48571	0	0.568888888888889	1.09555555555556	1.62222222222222	2.14888888888889	2.67555555555556	3.20194444444444	3.72861111111111	4.25527777777778	4.78166666666667	5.30833333333333	5.835	6.36166666666667	6.88805555555555	7.41472222222222	7.94111111111111	8.46805555555556	8.99444444444444	9.52111111111111	10.0475	10.5741666666667	11.1008333333333	11.6275	12.1538888888889	NA	NA	NA	NA	NA	NA	NA	NA	NA	NA	NA	NA	NA	NA	NA	NA	NA	NA
CB_19	E. coli BW25113 Drob	Amoxicillin	Caffeine	2	D7	3.63636	55.48571	0	0.568888888888889	1.09555555555556	1.62222222222222	2.14888888888889	2.67555555555556	3.20194444444444	3.72861111111111	4.25527777777778	4.78166666666667	5.30833333333333	5.835	6.36166666666667	6.88805555555555	7.41472222222222	7.94111111111111	8.46805555555556	8.99444444444444	9.52111111111111	10.0475	10.5741666666667	11.1008333333333	11.6275	12.1538888888889	NA	NA	NA	NA	NA	NA	NA	NA	NA	NA	NA	NA	NA	NA	NA	NA	NA	NA
CB_19	E. coli BW25113 Drob	Amoxicillin	Caffeine	2	D8	2.90909	55.48571	0	0.568888888888889	1.09555555555556	1.62222222222222	2.14888888888889	2.67555555555556	3.20194444444444	3.72861111111111	4.25527777777778	4.78166666666667	5.30833333333333	5.835	6.36166666666667	6.88805555555555	7.41472222222222	7.94111111111111	8.46805555555556	8.99444444444444	9.52111111111111	10.0475	10.5741666666667	11.1008333333333	11.6275	12.1538888888889	NA	NA	NA	NA	NA	NA	NA	NA	NA	NA	NA	NA	NA	NA	NA	NA	NA	NA
CB_19	E. coli BW25113 Drob	Amoxicillin	Caffeine	2	D9	2.18182	55.48571	0	0.568888888888889	1.09555555555556	1.62222222222222	2.14888888888889	2.67555555555556	3.20194444444444	3.72861111111111	4.25527777777778	4.78166666666667	5.30833333333333	5.835	6.36166666666667	6.88805555555555	7.41472222222222	7.94111111111111	8.46805555555556	8.99444444444444	9.52111111111111	10.0475	10.5741666666667	11.1008333333333	11.6275	12.1538888888889	NA	NA	NA	NA	NA	NA	NA	NA	NA	NA	NA	NA	NA	NA	NA	NA	NA	NA
CB_19	E. coli BW25113 Drob	Amoxicillin	Caffeine	2	D10	1.45455	55.48571	0	0.568888888888889	1.09555555555556	1.62222222222222	2.14888888888889	2.67555555555556	3.20194444444444	3.72861111111111	4.25527777777778	4.78166666666667	5.30833333333333	5.835	6.36166666666667	6.88805555555555	7.41472222222222	7.94111111111111	8.46805555555556	8.99444444444444	9.52111111111111	10.0475	10.5741666666667	11.1008333333333	11.6275	12.1538888888889	NA	NA	NA	NA	NA	NA	NA	NA	NA	NA	NA	NA	NA	NA	NA	NA	NA	NA
CB_19	E. coli BW25113 Drob	Amoxicillin	Caffeine	2	D11	0.72727	55.48571	0	0.568888888888889	1.09555555555556	1.62222222222222	2.14888888888889	2.67555555555556	3.20194444444444	3.72861111111111	4.25527777777778	4.78166666666667	5.30833333333333	5.835	6.36166666666667	6.88805555555555	7.41472222222222	7.94111111111111	8.46805555555556	8.99444444444444	9.52111111111111	10.0475	10.5741666666667	11.1008333333333	11.6275	12.1538888888889	NA	NA	NA	NA	NA	NA	NA	NA	NA	NA	NA	NA	NA	NA	NA	NA	NA	NA
CB_19	E. coli BW25113 Drob	Amoxicillin	Caffeine	2	D12	0	55.48571	0	0.568888888888889	1.09555555555556	1.62222222222222	2.14888888888889	2.67555555555556	3.20194444444444	3.72861111111111	4.25527777777778	4.78166666666667	5.30833333333333	5.835	6.36166666666667	6.88805555555555	7.41472222222222	7.94111111111111	8.46805555555556	8.99444444444444	9.52111111111111	10.0475	10.5741666666667	11.1008333333333	11.6275	12.1538888888889	NA	NA	NA	NA	NA	NA	NA	NA	NA	NA	NA	NA	NA	NA	NA	NA	NA	NA
CB_19	E. coli BW25113 Drob	Amoxicillin	Caffeine	2	H1	8	0	0	0.568888888888889	1.09555555555556	1.62222222222222	2.14888888888889	2.67555555555556	3.20194444444444	3.72861111111111	4.25527777777778	4.78166666666667	5.30833333333333	5.835	6.36166666666667	6.88805555555555	7.41472222222222	7.94111111111111	8.46805555555556	8.99444444444444	9.52111111111111	10.0475	10.5741666666667	11.1008333333333	11.6275	12.1538888888889	NA	NA	NA	NA	NA	NA	NA	NA	NA	NA	NA	NA	NA	NA	NA	NA	NA	NA
CB_19	E. coli BW25113 Drob	Amoxicillin	Caffeine	2	H2	7.27273	0	0	0.568888888888889	1.09555555555556	1.62222222222222	2.14888888888889	2.67555555555556	3.20194444444444	3.72861111111111	4.25527777777778	4.78166666666667	5.30833333333333	5.835	6.36166666666667	6.88805555555555	7.41472222222222	7.94111111111111	8.46805555555556	8.99444444444444	9.52111111111111	10.0475	10.5741666666667	11.1008333333333	11.6275	12.1538888888889	NA	NA	NA	NA	NA	NA	NA	NA	NA	NA	NA	NA	NA	NA	NA	NA	NA	NA
CB_19	E. coli BW25113 Drob	Amoxicillin	Caffeine	2	H3	6.54545	0	0	0.568888888888889	1.09555555555556	1.62222222222222	2.14888888888889	2.67555555555556	3.20194444444444	3.72861111111111	4.25527777777778	4.78166666666667	5.30833333333333	5.835	6.36166666666667	6.88805555555555	7.41472222222222	7.94111111111111	8.46805555555556	8.99444444444444	9.52111111111111	10.0475	10.5741666666667	11.1008333333333	11.6275	12.1538888888889	NA	NA	NA	NA	NA	NA	NA	NA	NA	NA	NA	NA	NA	NA	NA	NA	NA	NA
CB_19	E. coli BW25113 Drob	Amoxicillin	Caffeine	2	H4	5.81818	0	0	0.568888888888889	1.09555555555556	1.62222222222222	2.14888888888889	2.67555555555556	3.20194444444444	3.72861111111111	4.25527777777778	4.78166666666667	5.30833333333333	5.835	6.36166666666667	6.88805555555555	7.41472222222222	7.94111111111111	8.46805555555556	8.99444444444444	9.52111111111111	10.0475	10.5741666666667	11.1008333333333	11.6275	12.1538888888889	NA	NA	NA	NA	NA	NA	NA	NA	NA	NA	NA	NA	NA	NA	NA	NA	NA	NA
CB_19	E. coli BW25113 Drob	Amoxicillin	Caffeine	2	H5	5.09091	0	0	0.568888888888889	1.09555555555556	1.62222222222222	2.14888888888889	2.67555555555556	3.20194444444444	3.72861111111111	4.25527777777778	4.78166666666667	5.30833333333333	5.835	6.36166666666667	6.88805555555555	7.41472222222222	7.94111111111111	8.46805555555556	8.99444444444444	9.52111111111111	10.0475	10.5741666666667	11.1008333333333	11.6275	12.1538888888889	NA	NA	NA	NA	NA	NA	NA	NA	NA	NA	NA	NA	NA	NA	NA	NA	NA	NA
CB_19	E. coli BW25113 Drob	Amoxicillin	Caffeine	2	H6	4.36364	0	0	0.568888888888889	1.09555555555556	1.62222222222222	2.14888888888889	2.67555555555556	3.20194444444444	3.72861111111111	4.25527777777778	4.78166666666667	5.30833333333333	5.835	6.36166666666667	6.88805555555555	7.41472222222222	7.94111111111111	8.46805555555556	8.99444444444444	9.52111111111111	10.0475	10.5741666666667	11.1008333333333	11.6275	12.1538888888889	NA	NA	NA	NA	NA	NA	NA	NA	NA	NA	NA	NA	NA	NA	NA	NA	NA	NA
CB_19	E. coli BW25113 Drob	Amoxicillin	Caffeine	2	H7	3.63636	0	0	0.568888888888889	1.09555555555556	1.62222222222222	2.14888888888889	2.67555555555556	3.20194444444444	3.72861111111111	4.25527777777778	4.78166666666667	5.30833333333333	5.835	6.36166666666667	6.88805555555555	7.41472222222222	7.94111111111111	8.46805555555556	8.99444444444444	9.52111111111111	10.0475	10.5741666666667	11.1008333333333	11.6275	12.1538888888889	NA	NA	NA	NA	NA	NA	NA	NA	NA	NA	NA	NA	NA	NA	NA	NA	NA	NA
CB_19	E. coli BW25113 Drob	Amoxicillin	Caffeine	2	H8	2.90909	0	0	0.568888888888889	1.09555555555556	1.62222222222222	2.14888888888889	2.67555555555556	3.20194444444444	3.72861111111111	4.25527777777778	4.78166666666667	5.30833333333333	5.835	6.36166666666667	6.88805555555555	7.41472222222222	7.94111111111111	8.46805555555556	8.99444444444444	9.52111111111111	10.0475	10.5741666666667	11.1008333333333	11.6275	12.1538888888889	NA	NA	NA	NA	NA	NA	NA	NA	NA	NA	NA	NA	NA	NA	NA	NA	NA	NA
CB_19	E. coli BW25113 Drob	Amoxicillin	Caffeine	2	H9	2.18182	0	0	0.568888888888889	1.09555555555556	1.62222222222222	2.14888888888889	2.67555555555556	3.20194444444444	3.72861111111111	4.25527777777778	4.78166666666667	5.30833333333333	5.835	6.36166666666667	6.88805555555555	7.41472222222222	7.94111111111111	8.46805555555556	8.99444444444444	9.52111111111111	10.0475	10.5741666666667	11.1008333333333	11.6275	12.1538888888889	NA	NA	NA	NA	NA	NA	NA	NA	NA	NA	NA	NA	NA	NA	NA	NA	NA	NA
CB_19	E. coli BW25113 Drob	Amoxicillin	Caffeine	2	H10	1.45455	0	0	0.568888888888889	1.09555555555556	1.62222222222222	2.14888888888889	2.67555555555556	3.20194444444444	3.72861111111111	4.25527777777778	4.78166666666667	5.30833333333333	5.835	6.36166666666667	6.88805555555555	7.41472222222222	7.94111111111111	8.46805555555556	8.99444444444444	9.52111111111111	10.0475	10.5741666666667	11.1008333333333	11.6275	12.1538888888889	NA	NA	NA	NA	NA	NA	NA	NA	NA	NA	NA	NA	NA	NA	NA	NA	NA	NA
CB_19	E. coli BW25113 Drob	Amoxicillin	Caffeine	2	H11	0.72727	0	0	0.568888888888889	1.09555555555556	1.62222222222222	2.14888888888889	2.67555555555556	3.20194444444444	3.72861111111111	4.25527777777778	4.78166666666667	5.30833333333333	5.835	6.36166666666667	6.88805555555555	7.41472222222222	7.94111111111111	8.46805555555556	8.99444444444444	9.52111111111111	10.0475	10.5741666666667	11.1008333333333	11.6275	12.1538888888889	NA	NA	NA	NA	NA	NA	NA	NA	NA	NA	NA	NA	NA	NA	NA	NA	NA	NA
CB_19	E. coli BW25113 Drob	Amoxicillin	Caffeine	2	H12	0	0	0	0.568888888888889	1.09555555555556	1.62222222222222	2.14888888888889	2.67555555555556	3.20194444444444	3.72861111111111	4.25527777777778	4.78166666666667	5.30833333333333	5.835	6.36166666666667	6.88805555555555	7.41472222222222	7.94111111111111	8.46805555555556	8.99444444444444	9.52111111111111	10.0475	10.5741666666667	11.1008333333333	11.6275	12.1538888888889	NA	NA	NA	NA	NA	NA	NA	NA	NA	NA	NA	NA	NA	NA	NA	NA	NA	NA
CB_20	E. coli BW25113 Drob	Amoxicillin	Caffeine	3	D1	8	55.48571	0	0.580277777777778	1.10722222222222	1.63388888888889	2.16055555555556	2.68722222222222	3.21388888888889	3.74083333333333	4.2675	4.79416666666667	5.32083333333333	5.8475	6.37416666666667	6.90111111111111	7.42777777777778	7.95444444444444	8.48111111111111	9.00777777777778	9.53444444444444	10.0613888888889	10.5880555555556	11.1147222222222	11.6413888888889	12.1680555555556	NA	NA	NA	NA	NA	NA	NA	NA	NA	NA	NA	NA	NA	NA	NA	NA	NA	NA
CB_20	E. coli BW25113 Drob	Amoxicillin	Caffeine	3	D2	7.27273	55.48571	0	0.580277777777778	1.10722222222222	1.63388888888889	2.16055555555556	2.68722222222222	3.21388888888889	3.74083333333333	4.2675	4.79416666666667	5.32083333333333	5.8475	6.37416666666667	6.90111111111111	7.42777777777778	7.95444444444444	8.48111111111111	9.00777777777778	9.53444444444444	10.0613888888889	10.5880555555556	11.1147222222222	11.6413888888889	12.1680555555556	NA	NA	NA	NA	NA	NA	NA	NA	NA	NA	NA	NA	NA	NA	NA	NA	NA	NA
CB_20	E. coli BW25113 Drob	Amoxicillin	Caffeine	3	D3	6.54545	55.48571	0	0.580277777777778	1.10722222222222	1.63388888888889	2.16055555555556	2.68722222222222	3.21388888888889	3.74083333333333	4.2675	4.79416666666667	5.32083333333333	5.8475	6.37416666666667	6.90111111111111	7.42777777777778	7.95444444444444	8.48111111111111	9.00777777777778	9.53444444444444	10.0613888888889	10.5880555555556	11.1147222222222	11.6413888888889	12.1680555555556	NA	NA	NA	NA	NA	NA	NA	NA	NA	NA	NA	NA	NA	NA	NA	NA	NA	NA
CB_20	E. coli BW25113 Drob	Amoxicillin	Caffeine	3	D4	5.81818	55.48571	0	0.580277777777778	1.10722222222222	1.63388888888889	2.16055555555556	2.68722222222222	3.21388888888889	3.74083333333333	4.2675	4.79416666666667	5.32083333333333	5.8475	6.37416666666667	6.90111111111111	7.42777777777778	7.95444444444444	8.48111111111111	9.00777777777778	9.53444444444444	10.0613888888889	10.5880555555556	11.1147222222222	11.6413888888889	12.1680555555556	NA	NA	NA	NA	NA	NA	NA	NA	NA	NA	NA	NA	NA	NA	NA	NA	NA	NA
CB_20	E. coli BW25113 Drob	Amoxicillin	Caffeine	3	D5	5.09091	55.48571	0	0.580277777777778	1.10722222222222	1.63388888888889	2.16055555555556	2.68722222222222	3.21388888888889	3.74083333333333	4.2675	4.79416666666667	5.32083333333333	5.8475	6.37416666666667	6.90111111111111	7.42777777777778	7.95444444444444	8.48111111111111	9.00777777777778	9.53444444444444	10.0613888888889	10.5880555555556	11.1147222222222	11.6413888888889	12.1680555555556	NA	NA	NA	NA	NA	NA	NA	NA	NA	NA	NA	NA	NA	NA	NA	NA	NA	NA
CB_20	E. coli BW25113 Drob	Amoxicillin	Caffeine	3	D6	4.36364	55.48571	0	0.580277777777778	1.10722222222222	1.63388888888889	2.16055555555556	2.68722222222222	3.21388888888889	3.74083333333333	4.2675	4.79416666666667	5.32083333333333	5.8475	6.37416666666667	6.90111111111111	7.42777777777778	7.95444444444444	8.48111111111111	9.00777777777778	9.53444444444444	10.0613888888889	10.5880555555556	11.1147222222222	11.6413888888889	12.1680555555556	NA	NA	NA	NA	NA	NA	NA	NA	NA	NA	NA	NA	NA	NA	NA	NA	NA	NA
CB_20	E. coli BW25113 Drob	Amoxicillin	Caffeine	3	D7	3.63636	55.48571	0	0.580277777777778	1.10722222222222	1.63388888888889	2.16055555555556	2.68722222222222	3.21388888888889	3.74083333333333	4.2675	4.79416666666667	5.32083333333333	5.8475	6.37416666666667	6.90111111111111	7.42777777777778	7.95444444444444	8.48111111111111	9.00777777777778	9.53444444444444	10.0613888888889	10.5880555555556	11.1147222222222	11.6413888888889	12.1680555555556	NA	NA	NA	NA	NA	NA	NA	NA	NA	NA	NA	NA	NA	NA	NA	NA	NA	NA
CB_20	E. coli BW25113 Drob	Amoxicillin	Caffeine	3	D8	2.90909	55.48571	0	0.580277777777778	1.10722222222222	1.63388888888889	2.16055555555556	2.68722222222222	3.21388888888889	3.74083333333333	4.2675	4.79416666666667	5.32083333333333	5.8475	6.37416666666667	6.90111111111111	7.42777777777778	7.95444444444444	8.48111111111111	9.00777777777778	9.53444444444444	10.0613888888889	10.5880555555556	11.1147222222222	11.6413888888889	12.1680555555556	NA	NA	NA	NA	NA	NA	NA	NA	NA	NA	NA	NA	NA	NA	NA	NA	NA	NA
CB_20	E. coli BW25113 Drob	Amoxicillin	Caffeine	3	D9	2.18182	55.48571	0	0.580277777777778	1.10722222222222	1.63388888888889	2.16055555555556	2.68722222222222	3.21388888888889	3.74083333333333	4.2675	4.79416666666667	5.32083333333333	5.8475	6.37416666666667	6.90111111111111	7.42777777777778	7.95444444444444	8.48111111111111	9.00777777777778	9.53444444444444	10.0613888888889	10.5880555555556	11.1147222222222	11.6413888888889	12.1680555555556	NA	NA	NA	NA	NA	NA	NA	NA	NA	NA	NA	NA	NA	NA	NA	NA	NA	NA
CB_20	E. coli BW25113 Drob	Amoxicillin	Caffeine	3	D10	1.45455	55.48571	0	0.580277777777778	1.10722222222222	1.63388888888889	2.16055555555556	2.68722222222222	3.21388888888889	3.74083333333333	4.2675	4.79416666666667	5.32083333333333	5.8475	6.37416666666667	6.90111111111111	7.42777777777778	7.95444444444444	8.48111111111111	9.00777777777778	9.53444444444444	10.0613888888889	10.5880555555556	11.1147222222222	11.6413888888889	12.1680555555556	NA	NA	NA	NA	NA	NA	NA	NA	NA	NA	NA	NA	NA	NA	NA	NA	NA	NA
CB_20	E. coli BW25113 Drob	Amoxicillin	Caffeine	3	D11	0.72727	55.48571	0	0.580277777777778	1.10722222222222	1.63388888888889	2.16055555555556	2.68722222222222	3.21388888888889	3.74083333333333	4.2675	4.79416666666667	5.32083333333333	5.8475	6.37416666666667	6.90111111111111	7.42777777777778	7.95444444444444	8.48111111111111	9.00777777777778	9.53444444444444	10.0613888888889	10.5880555555556	11.1147222222222	11.6413888888889	12.1680555555556	NA	NA	NA	NA	NA	NA	NA	NA	NA	NA	NA	NA	NA	NA	NA	NA	NA	NA
CB_20	E. coli BW25113 Drob	Amoxicillin	Caffeine	3	D12	0	55.48571	0	0.580277777777778	1.10722222222222	1.63388888888889	2.16055555555556	2.68722222222222	3.21388888888889	3.74083333333333	4.2675	4.79416666666667	5.32083333333333	5.8475	6.37416666666667	6.90111111111111	7.42777777777778	7.95444444444444	8.48111111111111	9.00777777777778	9.53444444444444	10.0613888888889	10.5880555555556	11.1147222222222	11.6413888888889	12.1680555555556	NA	NA	NA	NA	NA	NA	NA	NA	NA	NA	NA	NA	NA	NA	NA	NA	NA	NA
CB_20	E. coli BW25113 Drob	Amoxicillin	Caffeine	3	H1	8	0	0	0.580277777777778	1.10722222222222	1.63388888888889	2.16055555555556	2.68722222222222	3.21388888888889	3.74083333333333	4.2675	4.79416666666667	5.32083333333333	5.8475	6.37416666666667	6.90111111111111	7.42777777777778	7.95444444444444	8.48111111111111	9.00777777777778	9.53444444444444	10.0613888888889	10.5880555555556	11.1147222222222	11.6413888888889	12.1680555555556	NA	NA	NA	NA	NA	NA	NA	NA	NA	NA	NA	NA	NA	NA	NA	NA	NA	NA
CB_20	E. coli BW25113 Drob	Amoxicillin	Caffeine	3	H2	7.27273	0	0	0.580277777777778	1.10722222222222	1.63388888888889	2.16055555555556	2.68722222222222	3.21388888888889	3.74083333333333	4.2675	4.79416666666667	5.32083333333333	5.8475	6.37416666666667	6.90111111111111	7.42777777777778	7.95444444444444	8.48111111111111	9.00777777777778	9.53444444444444	10.0613888888889	10.5880555555556	11.1147222222222	11.6413888888889	12.1680555555556	NA	NA	NA	NA	NA	NA	NA	NA	NA	NA	NA	NA	NA	NA	NA	NA	NA	NA
CB_20	E. coli BW25113 Drob	Amoxicillin	Caffeine	3	H3	6.54545	0	0	0.580277777777778	1.10722222222222	1.63388888888889	2.16055555555556	2.68722222222222	3.21388888888889	3.74083333333333	4.2675	4.79416666666667	5.32083333333333	5.8475	6.37416666666667	6.90111111111111	7.42777777777778	7.95444444444444	8.48111111111111	9.00777777777778	9.53444444444444	10.0613888888889	10.5880555555556	11.1147222222222	11.6413888888889	12.1680555555556	NA	NA	NA	NA	NA	NA	NA	NA	NA	NA	NA	NA	NA	NA	NA	NA	NA	NA
CB_20	E. coli BW25113 Drob	Amoxicillin	Caffeine	3	H4	5.81818	0	0	0.580277777777778	1.10722222222222	1.63388888888889	2.16055555555556	2.68722222222222	3.21388888888889	3.74083333333333	4.2675	4.79416666666667	5.32083333333333	5.8475	6.37416666666667	6.90111111111111	7.42777777777778	7.95444444444444	8.48111111111111	9.00777777777778	9.53444444444444	10.0613888888889	10.5880555555556	11.1147222222222	11.6413888888889	12.1680555555556	NA	NA	NA	NA	NA	NA	NA	NA	NA	NA	NA	NA	NA	NA	NA	NA	NA	NA
CB_20	E. coli BW25113 Drob	Amoxicillin	Caffeine	3	H5	5.09091	0	0	0.580277777777778	1.10722222222222	1.63388888888889	2.16055555555556	2.68722222222222	3.21388888888889	3.74083333333333	4.2675	4.79416666666667	5.32083333333333	5.8475	6.37416666666667	6.90111111111111	7.42777777777778	7.95444444444444	8.48111111111111	9.00777777777778	9.53444444444444	10.0613888888889	10.5880555555556	11.1147222222222	11.6413888888889	12.1680555555556	NA	NA	NA	NA	NA	NA	NA	NA	NA	NA	NA	NA	NA	NA	NA	NA	NA	NA
CB_20	E. coli BW25113 Drob	Amoxicillin	Caffeine	3	H6	4.36364	0	0	0.580277777777778	1.10722222222222	1.63388888888889	2.16055555555556	2.68722222222222	3.21388888888889	3.74083333333333	4.2675	4.79416666666667	5.32083333333333	5.8475	6.37416666666667	6.90111111111111	7.42777777777778	7.95444444444444	8.48111111111111	9.00777777777778	9.53444444444444	10.0613888888889	10.5880555555556	11.1147222222222	11.6413888888889	12.1680555555556	NA	NA	NA	NA	NA	NA	NA	NA	NA	NA	NA	NA	NA	NA	NA	NA	NA	NA
CB_20	E. coli BW25113 Drob	Amoxicillin	Caffeine	3	H7	3.63636	0	0	0.580277777777778	1.10722222222222	1.63388888888889	2.16055555555556	2.68722222222222	3.21388888888889	3.74083333333333	4.2675	4.79416666666667	5.32083333333333	5.8475	6.37416666666667	6.90111111111111	7.42777777777778	7.95444444444444	8.48111111111111	9.00777777777778	9.53444444444444	10.0613888888889	10.5880555555556	11.1147222222222	11.6413888888889	12.1680555555556	NA	NA	NA	NA	NA	NA	NA	NA	NA	NA	NA	NA	NA	NA	NA	NA	NA	NA
CB_20	E. coli BW25113 Drob	Amoxicillin	Caffeine	3	H8	2.90909	0	0	0.580277777777778	1.10722222222222	1.63388888888889	2.16055555555556	2.68722222222222	3.21388888888889	3.74083333333333	4.2675	4.79416666666667	5.32083333333333	5.8475	6.37416666666667	6.90111111111111	7.42777777777778	7.95444444444444	8.48111111111111	9.00777777777778	9.53444444444444	10.0613888888889	10.5880555555556	11.1147222222222	11.6413888888889	12.1680555555556	NA	NA	NA	NA	NA	NA	NA	NA	NA	NA	NA	NA	NA	NA	NA	NA	NA	NA
CB_20	E. coli BW25113 Drob	Amoxicillin	Caffeine	3	H9	2.18182	0	0	0.580277777777778	1.10722222222222	1.63388888888889	2.16055555555556	2.68722222222222	3.21388888888889	3.74083333333333	4.2675	4.79416666666667	5.32083333333333	5.8475	6.37416666666667	6.90111111111111	7.42777777777778	7.95444444444444	8.48111111111111	9.00777777777778	9.53444444444444	10.0613888888889	10.5880555555556	11.1147222222222	11.6413888888889	12.1680555555556	NA	NA	NA	NA	NA	NA	NA	NA	NA	NA	NA	NA	NA	NA	NA	NA	NA	NA
CB_20	E. coli BW25113 Drob	Amoxicillin	Caffeine	3	H10	1.45455	0	0	0.580277777777778	1.10722222222222	1.63388888888889	2.16055555555556	2.68722222222222	3.21388888888889	3.74083333333333	4.2675	4.79416666666667	5.32083333333333	5.8475	6.37416666666667	6.90111111111111	7.42777777777778	7.95444444444444	8.48111111111111	9.00777777777778	9.53444444444444	10.0613888888889	10.5880555555556	11.1147222222222	11.6413888888889	12.1680555555556	NA	NA	NA	NA	NA	NA	NA	NA	NA	NA	NA	NA	NA	NA	NA	NA	NA	NA
CB_20	E. coli BW25113 Drob	Amoxicillin	Caffeine	3	H11	0.72727	0	0	0.580277777777778	1.10722222222222	1.63388888888889	2.16055555555556	2.68722222222222	3.21388888888889	3.74083333333333	4.2675	4.79416666666667	5.32083333333333	5.8475	6.37416666666667	6.90111111111111	7.42777777777778	7.95444444444444	8.48111111111111	9.00777777777778	9.53444444444444	10.0613888888889	10.5880555555556	11.1147222222222	11.6413888888889	12.1680555555556	NA	NA	NA	NA	NA	NA	NA	NA	NA	NA	NA	NA	NA	NA	NA	NA	NA	NA
CB_20	E. coli BW25113 Drob	Amoxicillin	Caffeine	3	H12	0	0	0	0.580277777777778	1.10722222222222	1.63388888888889	2.16055555555556	2.68722222222222	3.21388888888889	3.74083333333333	4.2675	4.79416666666667	5.32083333333333	5.8475	6.37416666666667	6.90111111111111	7.42777777777778	7.95444444444444	8.48111111111111	9.00777777777778	9.53444444444444	10.0613888888889	10.5880555555556	11.1147222222222	11.6413888888889	12.1680555555556	NA	NA	NA	NA	NA	NA	NA	NA	NA	NA	NA	NA	NA	NA	NA	NA	NA	NA
CB_21	micF-comp	Ciprofloxacin	Caffeine	1	D1	0.025	55.48571	0	0.362222222222222	0.724722222222222	1.08722222222222	1.44944444444444	1.81166666666667	2.17388888888889	2.53638888888889	2.89861111111111	3.26083333333333	3.62305555555556	3.98527777777778	4.34777777777778	4.71	5.07222222222222	5.43472222222222	5.79694444444444	6.15916666666666	6.52166666666666	6.88388888888889	7.24611111111111	7.60833333333333	7.97055555555555	8.33277777777777	8.69527777777778	9.0575	9.41972222222222	9.78194444444444	10.1441666666667	10.5066666666667	10.8688888888889	11.2311111111111	11.5936111111111	11.9561111111111	12.3183333333333	12.6805555555556	13.0427777777778	13.405	13.7675	14.1297222222222	14.4922222222222	14.8547222222222
CB_21	micF-comp	Ciprofloxacin	Caffeine	1	D2	0.02273	55.48571	0	0.362222222222222	0.724722222222222	1.08722222222222	1.44944444444444	1.81166666666667	2.17388888888889	2.53638888888889	2.89861111111111	3.26083333333333	3.62305555555556	3.98527777777778	4.34777777777778	4.71	5.07222222222222	5.43472222222222	5.79694444444444	6.15916666666666	6.52166666666666	6.88388888888889	7.24611111111111	7.60833333333333	7.97055555555555	8.33277777777777	8.69527777777778	9.0575	9.41972222222222	9.78194444444444	10.1441666666667	10.5066666666667	10.8688888888889	11.2311111111111	11.5936111111111	11.9561111111111	12.3183333333333	12.6805555555556	13.0427777777778	13.405	13.7675	14.1297222222222	14.4922222222222	14.8547222222222
CB_21	micF-comp	Ciprofloxacin	Caffeine	1	D3	0.02045	55.48571	0	0.362222222222222	0.724722222222222	1.08722222222222	1.44944444444444	1.81166666666667	2.17388888888889	2.53638888888889	2.89861111111111	3.26083333333333	3.62305555555556	3.98527777777778	4.34777777777778	4.71	5.07222222222222	5.43472222222222	5.79694444444444	6.15916666666666	6.52166666666666	6.88388888888889	7.24611111111111	7.60833333333333	7.97055555555555	8.33277777777777	8.69527777777778	9.0575	9.41972222222222	9.78194444444444	10.1441666666667	10.5066666666667	10.8688888888889	11.2311111111111	11.5936111111111	11.9561111111111	12.3183333333333	12.6805555555556	13.0427777777778	13.405	13.7675	14.1297222222222	14.4922222222222	14.8547222222222
CB_21	micF-comp	Ciprofloxacin	Caffeine	1	D4	0.01818	55.48571	0	0.362222222222222	0.724722222222222	1.08722222222222	1.44944444444444	1.81166666666667	2.17388888888889	2.53638888888889	2.89861111111111	3.26083333333333	3.62305555555556	3.98527777777778	4.34777777777778	4.71	5.07222222222222	5.43472222222222	5.79694444444444	6.15916666666666	6.52166666666666	6.88388888888889	7.24611111111111	7.60833333333333	7.97055555555555	8.33277777777777	8.69527777777778	9.0575	9.41972222222222	9.78194444444444	10.1441666666667	10.5066666666667	10.8688888888889	11.2311111111111	11.5936111111111	11.9561111111111	12.3183333333333	12.6805555555556	13.0427777777778	13.405	13.7675	14.1297222222222	14.4922222222222	14.8547222222222
CB_21	micF-comp	Ciprofloxacin	Caffeine	1	D5	0.01591	55.48571	0	0.362222222222222	0.724722222222222	1.08722222222222	1.44944444444444	1.81166666666667	2.17388888888889	2.53638888888889	2.89861111111111	3.26083333333333	3.62305555555556	3.98527777777778	4.34777777777778	4.71	5.07222222222222	5.43472222222222	5.79694444444444	6.15916666666666	6.52166666666666	6.88388888888889	7.24611111111111	7.60833333333333	7.97055555555555	8.33277777777777	8.69527777777778	9.0575	9.41972222222222	9.78194444444444	10.1441666666667	10.5066666666667	10.8688888888889	11.2311111111111	11.5936111111111	11.9561111111111	12.3183333333333	12.6805555555556	13.0427777777778	13.405	13.7675	14.1297222222222	14.4922222222222	14.8547222222222
CB_21	micF-comp	Ciprofloxacin	Caffeine	1	D6	0.01364	55.48571	0	0.362222222222222	0.724722222222222	1.08722222222222	1.44944444444444	1.81166666666667	2.17388888888889	2.53638888888889	2.89861111111111	3.26083333333333	3.62305555555556	3.98527777777778	4.34777777777778	4.71	5.07222222222222	5.43472222222222	5.79694444444444	6.15916666666666	6.52166666666666	6.88388888888889	7.24611111111111	7.60833333333333	7.97055555555555	8.33277777777777	8.69527777777778	9.0575	9.41972222222222	9.78194444444444	10.1441666666667	10.5066666666667	10.8688888888889	11.2311111111111	11.5936111111111	11.9561111111111	12.3183333333333	12.6805555555556	13.0427777777778	13.405	13.7675	14.1297222222222	14.4922222222222	14.8547222222222
CB_21	micF-comp	Ciprofloxacin	Caffeine	1	D7	0.01136	55.48571	0	0.362222222222222	0.724722222222222	1.08722222222222	1.44944444444444	1.81166666666667	2.17388888888889	2.53638888888889	2.89861111111111	3.26083333333333	3.62305555555556	3.98527777777778	4.34777777777778	4.71	5.07222222222222	5.43472222222222	5.79694444444444	6.15916666666666	6.52166666666666	6.88388888888889	7.24611111111111	7.60833333333333	7.97055555555555	8.33277777777777	8.69527777777778	9.0575	9.41972222222222	9.78194444444444	10.1441666666667	10.5066666666667	10.8688888888889	11.2311111111111	11.5936111111111	11.9561111111111	12.3183333333333	12.6805555555556	13.0427777777778	13.405	13.7675	14.1297222222222	14.4922222222222	14.8547222222222
CB_21	micF-comp	Ciprofloxacin	Caffeine	1	D8	0.00909	55.48571	0	0.362222222222222	0.724722222222222	1.08722222222222	1.44944444444444	1.81166666666667	2.17388888888889	2.53638888888889	2.89861111111111	3.26083333333333	3.62305555555556	3.98527777777778	4.34777777777778	4.71	5.07222222222222	5.43472222222222	5.79694444444444	6.15916666666666	6.52166666666666	6.88388888888889	7.24611111111111	7.60833333333333	7.97055555555555	8.33277777777777	8.69527777777778	9.0575	9.41972222222222	9.78194444444444	10.1441666666667	10.5066666666667	10.8688888888889	11.2311111111111	11.5936111111111	11.9561111111111	12.3183333333333	12.6805555555556	13.0427777777778	13.405	13.7675	14.1297222222222	14.4922222222222	14.8547222222222
CB_21	micF-comp	Ciprofloxacin	Caffeine	1	D12	0	55.48571	0	0.362222222222222	0.724722222222222	1.08722222222222	1.44944444444444	1.81166666666667	2.17388888888889	2.53638888888889	2.89861111111111	3.26083333333333	3.62305555555556	3.98527777777778	4.34777777777778	4.71	5.07222222222222	5.43472222222222	5.79694444444444	6.15916666666666	6.52166666666666	6.88388888888889	7.24611111111111	7.60833333333333	7.97055555555555	8.33277777777777	8.69527777777778	9.0575	9.41972222222222	9.78194444444444	10.1441666666667	10.5066666666667	10.8688888888889	11.2311111111111	11.5936111111111	11.9561111111111	12.3183333333333	12.6805555555556	13.0427777777778	13.405	13.7675	14.1297222222222	14.4922222222222	14.8547222222222
CB_21	micF-comp	Ciprofloxacin	Caffeine	1	H1	0.025	0	0	0.362222222222222	0.724722222222222	1.08722222222222	1.44944444444444	1.81166666666667	2.17388888888889	2.53638888888889	2.89861111111111	3.26083333333333	3.62305555555556	3.98527777777778	4.34777777777778	4.71	5.07222222222222	5.43472222222222	5.79694444444444	6.15916666666666	6.52166666666666	6.88388888888889	7.24611111111111	7.60833333333333	7.97055555555555	8.33277777777777	8.69527777777778	9.0575	9.41972222222222	9.78194444444444	10.1441666666667	10.5066666666667	10.8688888888889	11.2311111111111	11.5936111111111	11.9561111111111	12.3183333333333	12.6805555555556	13.0427777777778	13.405	13.7675	14.1297222222222	14.4922222222222	14.8547222222222
CB_21	micF-comp	Ciprofloxacin	Caffeine	1	H2	0.02273	0	0	0.362222222222222	0.724722222222222	1.08722222222222	1.44944444444444	1.81166666666667	2.17388888888889	2.53638888888889	2.89861111111111	3.26083333333333	3.62305555555556	3.98527777777778	4.34777777777778	4.71	5.07222222222222	5.43472222222222	5.79694444444444	6.15916666666666	6.52166666666666	6.88388888888889	7.24611111111111	7.60833333333333	7.97055555555555	8.33277777777777	8.69527777777778	9.0575	9.41972222222222	9.78194444444444	10.1441666666667	10.5066666666667	10.8688888888889	11.2311111111111	11.5936111111111	11.9561111111111	12.3183333333333	12.6805555555556	13.0427777777778	13.405	13.7675	14.1297222222222	14.4922222222222	14.8547222222222
CB_21	micF-comp	Ciprofloxacin	Caffeine	1	H3	0.02045	0	0	0.362222222222222	0.724722222222222	1.08722222222222	1.44944444444444	1.81166666666667	2.17388888888889	2.53638888888889	2.89861111111111	3.26083333333333	3.62305555555556	3.98527777777778	4.34777777777778	4.71	5.07222222222222	5.43472222222222	5.79694444444444	6.15916666666666	6.52166666666666	6.88388888888889	7.24611111111111	7.60833333333333	7.97055555555555	8.33277777777777	8.69527777777778	9.0575	9.41972222222222	9.78194444444444	10.1441666666667	10.5066666666667	10.8688888888889	11.2311111111111	11.5936111111111	11.9561111111111	12.3183333333333	12.6805555555556	13.0427777777778	13.405	13.7675	14.1297222222222	14.4922222222222	14.8547222222222
CB_21	micF-comp	Ciprofloxacin	Caffeine	1	H4	0.01818	0	0	0.362222222222222	0.724722222222222	1.08722222222222	1.44944444444444	1.81166666666667	2.17388888888889	2.53638888888889	2.89861111111111	3.26083333333333	3.62305555555556	3.98527777777778	4.34777777777778	4.71	5.07222222222222	5.43472222222222	5.79694444444444	6.15916666666666	6.52166666666666	6.88388888888889	7.24611111111111	7.60833333333333	7.97055555555555	8.33277777777777	8.69527777777778	9.0575	9.41972222222222	9.78194444444444	10.1441666666667	10.5066666666667	10.8688888888889	11.2311111111111	11.5936111111111	11.9561111111111	12.3183333333333	12.6805555555556	13.0427777777778	13.405	13.7675	14.1297222222222	14.4922222222222	14.8547222222222
CB_21	micF-comp	Ciprofloxacin	Caffeine	1	H5	0.01591	0	0	0.362222222222222	0.724722222222222	1.08722222222222	1.44944444444444	1.81166666666667	2.17388888888889	2.53638888888889	2.89861111111111	3.26083333333333	3.62305555555556	3.98527777777778	4.34777777777778	4.71	5.07222222222222	5.43472222222222	5.79694444444444	6.15916666666666	6.52166666666666	6.88388888888889	7.24611111111111	7.60833333333333	7.97055555555555	8.33277777777777	8.69527777777778	9.0575	9.41972222222222	9.78194444444444	10.1441666666667	10.5066666666667	10.8688888888889	11.2311111111111	11.5936111111111	11.9561111111111	12.3183333333333	12.6805555555556	13.0427777777778	13.405	13.7675	14.1297222222222	14.4922222222222	14.8547222222222
CB_21	micF-comp	Ciprofloxacin	Caffeine	1	H6	0.01364	0	0	0.362222222222222	0.724722222222222	1.08722222222222	1.44944444444444	1.81166666666667	2.17388888888889	2.53638888888889	2.89861111111111	3.26083333333333	3.62305555555556	3.98527777777778	4.34777777777778	4.71	5.07222222222222	5.43472222222222	5.79694444444444	6.15916666666666	6.52166666666666	6.88388888888889	7.24611111111111	7.60833333333333	7.97055555555555	8.33277777777777	8.69527777777778	9.0575	9.41972222222222	9.78194444444444	10.1441666666667	10.5066666666667	10.8688888888889	11.2311111111111	11.5936111111111	11.9561111111111	12.3183333333333	12.6805555555556	13.0427777777778	13.405	13.7675	14.1297222222222	14.4922222222222	14.8547222222222
CB_21	micF-comp	Ciprofloxacin	Caffeine	1	H7	0.01136	0	0	0.362222222222222	0.724722222222222	1.08722222222222	1.44944444444444	1.81166666666667	2.17388888888889	2.53638888888889	2.89861111111111	3.26083333333333	3.62305555555556	3.98527777777778	4.34777777777778	4.71	5.07222222222222	5.43472222222222	5.79694444444444	6.15916666666666	6.52166666666666	6.88388888888889	7.24611111111111	7.60833333333333	7.97055555555555	8.33277777777777	8.69527777777778	9.0575	9.41972222222222	9.78194444444444	10.1441666666667	10.5066666666667	10.8688888888889	11.2311111111111	11.5936111111111	11.9561111111111	12.3183333333333	12.6805555555556	13.0427777777778	13.405	13.7675	14.1297222222222	14.4922222222222	14.8547222222222
CB_21	micF-comp	Ciprofloxacin	Caffeine	1	H8	0.00909	0	0	0.362222222222222	0.724722222222222	1.08722222222222	1.44944444444444	1.81166666666667	2.17388888888889	2.53638888888889	2.89861111111111	3.26083333333333	3.62305555555556	3.98527777777778	4.34777777777778	4.71	5.07222222222222	5.43472222222222	5.79694444444444	6.15916666666666	6.52166666666666	6.88388888888889	7.24611111111111	7.60833333333333	7.97055555555555	8.33277777777777	8.69527777777778	9.0575	9.41972222222222	9.78194444444444	10.1441666666667	10.5066666666667	10.8688888888889	11.2311111111111	11.5936111111111	11.9561111111111	12.3183333333333	12.6805555555556	13.0427777777778	13.405	13.7675	14.1297222222222	14.4922222222222	14.8547222222222
CB_21	micF-comp	Ciprofloxacin	Caffeine	1	H9	0.00682	0	0	0.362222222222222	0.724722222222222	1.08722222222222	1.44944444444444	1.81166666666667	2.17388888888889	2.53638888888889	2.89861111111111	3.26083333333333	3.62305555555556	3.98527777777778	4.34777777777778	4.71	5.07222222222222	5.43472222222222	5.79694444444444	6.15916666666666	6.52166666666666	6.88388888888889	7.24611111111111	7.60833333333333	7.97055555555555	8.33277777777777	8.69527777777778	9.0575	9.41972222222222	9.78194444444444	10.1441666666667	10.5066666666667	10.8688888888889	11.2311111111111	11.5936111111111	11.9561111111111	12.3183333333333	12.6805555555556	13.0427777777778	13.405	13.7675	14.1297222222222	14.4922222222222	14.8547222222222
CB_21	micF-comp	Ciprofloxacin	Caffeine	1	H10	0.00455	0	0	0.362222222222222	0.724722222222222	1.08722222222222	1.44944444444444	1.81166666666667	2.17388888888889	2.53638888888889	2.89861111111111	3.26083333333333	3.62305555555556	3.98527777777778	4.34777777777778	4.71	5.07222222222222	5.43472222222222	5.79694444444444	6.15916666666666	6.52166666666666	6.88388888888889	7.24611111111111	7.60833333333333	7.97055555555555	8.33277777777777	8.69527777777778	9.0575	9.41972222222222	9.78194444444444	10.1441666666667	10.5066666666667	10.8688888888889	11.2311111111111	11.5936111111111	11.9561111111111	12.3183333333333	12.6805555555556	13.0427777777778	13.405	13.7675	14.1297222222222	14.4922222222222	14.8547222222222
CB_21	micF-comp	Ciprofloxacin	Caffeine	1	H11	0.00227	0	0	0.362222222222222	0.724722222222222	1.08722222222222	1.44944444444444	1.81166666666667	2.17388888888889	2.53638888888889	2.89861111111111	3.26083333333333	3.62305555555556	3.98527777777778	4.34777777777778	4.71	5.07222222222222	5.43472222222222	5.79694444444444	6.15916666666666	6.52166666666666	6.88388888888889	7.24611111111111	7.60833333333333	7.97055555555555	8.33277777777777	8.69527777777778	9.0575	9.41972222222222	9.78194444444444	10.1441666666667	10.5066666666667	10.8688888888889	11.2311111111111	11.5936111111111	11.9561111111111	12.3183333333333	12.6805555555556	13.0427777777778	13.405	13.7675	14.1297222222222	14.4922222222222	14.8547222222222
CB_21	micF-comp	Ciprofloxacin	Caffeine	1	H12	0	0	0	0.362222222222222	0.724722222222222	1.08722222222222	1.44944444444444	1.81166666666667	2.17388888888889	2.53638888888889	2.89861111111111	3.26083333333333	3.62305555555556	3.98527777777778	4.34777777777778	4.71	5.07222222222222	5.43472222222222	5.79694444444444	6.15916666666666	6.52166666666666	6.88388888888889	7.24611111111111	7.60833333333333	7.97055555555555	8.33277777777777	8.69527777777778	9.0575	9.41972222222222	9.78194444444444	10.1441666666667	10.5066666666667	10.8688888888889	11.2311111111111	11.5936111111111	11.9561111111111	12.3183333333333	12.6805555555556	13.0427777777778	13.405	13.7675	14.1297222222222	14.4922222222222	14.8547222222222
CB_22	micF-comp	Ciprofloxacin	Caffeine	2	D1	0.025	55.48571	0	0.362222222222222	0.724722222222222	1.08722222222222	1.44944444444444	1.81166666666667	2.17388888888889	2.53638888888889	2.89861111111111	3.26083333333333	3.62305555555556	3.98527777777778	4.34777777777778	4.71	5.07222222222222	5.43472222222222	5.79694444444444	6.15916666666666	6.52166666666666	6.88388888888889	7.24611111111111	7.60833333333333	7.97055555555555	8.33277777777777	8.69527777777778	9.0575	9.41972222222222	9.78194444444444	10.1441666666667	10.5066666666667	10.8688888888889	11.2311111111111	11.5936111111111	11.9561111111111	12.3183333333333	12.6805555555556	13.0427777777778	13.405	13.7675	14.1297222222222	14.4922222222222	14.8547222222222
CB_22	micF-comp	Ciprofloxacin	Caffeine	2	D2	0.02273	55.48571	0	0.362222222222222	0.724722222222222	1.08722222222222	1.44944444444444	1.81166666666667	2.17388888888889	2.53638888888889	2.89861111111111	3.26083333333333	3.62305555555556	3.98527777777778	4.34777777777778	4.71	5.07222222222222	5.43472222222222	5.79694444444444	6.15916666666666	6.52166666666666	6.88388888888889	7.24611111111111	7.60833333333333	7.97055555555555	8.33277777777777	8.69527777777778	9.0575	9.41972222222222	9.78194444444444	10.1441666666667	10.5066666666667	10.8688888888889	11.2311111111111	11.5936111111111	11.9561111111111	12.3183333333333	12.6805555555556	13.0427777777778	13.405	13.7675	14.1297222222222	14.4922222222222	14.8547222222222
CB_22	micF-comp	Ciprofloxacin	Caffeine	2	D3	0.02045	55.48571	0	0.362222222222222	0.724722222222222	1.08722222222222	1.44944444444444	1.81166666666667	2.17388888888889	2.53638888888889	2.89861111111111	3.26083333333333	3.62305555555556	3.98527777777778	4.34777777777778	4.71	5.07222222222222	5.43472222222222	5.79694444444444	6.15916666666666	6.52166666666666	6.88388888888889	7.24611111111111	7.60833333333333	7.97055555555555	8.33277777777777	8.69527777777778	9.0575	9.41972222222222	9.78194444444444	10.1441666666667	10.5066666666667	10.8688888888889	11.2311111111111	11.5936111111111	11.9561111111111	12.3183333333333	12.6805555555556	13.0427777777778	13.405	13.7675	14.1297222222222	14.4922222222222	14.8547222222222
CB_22	micF-comp	Ciprofloxacin	Caffeine	2	D4	0.01818	55.48571	0	0.362222222222222	0.724722222222222	1.08722222222222	1.44944444444444	1.81166666666667	2.17388888888889	2.53638888888889	2.89861111111111	3.26083333333333	3.62305555555556	3.98527777777778	4.34777777777778	4.71	5.07222222222222	5.43472222222222	5.79694444444444	6.15916666666666	6.52166666666666	6.88388888888889	7.24611111111111	7.60833333333333	7.97055555555555	8.33277777777777	8.69527777777778	9.0575	9.41972222222222	9.78194444444444	10.1441666666667	10.5066666666667	10.8688888888889	11.2311111111111	11.5936111111111	11.9561111111111	12.3183333333333	12.6805555555556	13.0427777777778	13.405	13.7675	14.1297222222222	14.4922222222222	14.8547222222222
CB_22	micF-comp	Ciprofloxacin	Caffeine	2	D5	0.01591	55.48571	0	0.362222222222222	0.724722222222222	1.08722222222222	1.44944444444444	1.81166666666667	2.17388888888889	2.53638888888889	2.89861111111111	3.26083333333333	3.62305555555556	3.98527777777778	4.34777777777778	4.71	5.07222222222222	5.43472222222222	5.79694444444444	6.15916666666666	6.52166666666666	6.88388888888889	7.24611111111111	7.60833333333333	7.97055555555555	8.33277777777777	8.69527777777778	9.0575	9.41972222222222	9.78194444444444	10.1441666666667	10.5066666666667	10.8688888888889	11.2311111111111	11.5936111111111	11.9561111111111	12.3183333333333	12.6805555555556	13.0427777777778	13.405	13.7675	14.1297222222222	14.4922222222222	14.8547222222222
CB_22	micF-comp	Ciprofloxacin	Caffeine	2	D6	0.01364	55.48571	0	0.362222222222222	0.724722222222222	1.08722222222222	1.44944444444444	1.81166666666667	2.17388888888889	2.53638888888889	2.89861111111111	3.26083333333333	3.62305555555556	3.98527777777778	4.34777777777778	4.71	5.07222222222222	5.43472222222222	5.79694444444444	6.15916666666666	6.52166666666666	6.88388888888889	7.24611111111111	7.60833333333333	7.97055555555555	8.33277777777777	8.69527777777778	9.0575	9.41972222222222	9.78194444444444	10.1441666666667	10.5066666666667	10.8688888888889	11.2311111111111	11.5936111111111	11.9561111111111	12.3183333333333	12.6805555555556	13.0427777777778	13.405	13.7675	14.1297222222222	14.4922222222222	14.8547222222222
CB_22	micF-comp	Ciprofloxacin	Caffeine	2	D7	0.01136	55.48571	0	0.362222222222222	0.724722222222222	1.08722222222222	1.44944444444444	1.81166666666667	2.17388888888889	2.53638888888889	2.89861111111111	3.26083333333333	3.62305555555556	3.98527777777778	4.34777777777778	4.71	5.07222222222222	5.43472222222222	5.79694444444444	6.15916666666666	6.52166666666666	6.88388888888889	7.24611111111111	7.60833333333333	7.97055555555555	8.33277777777777	8.69527777777778	9.0575	9.41972222222222	9.78194444444444	10.1441666666667	10.5066666666667	10.8688888888889	11.2311111111111	11.5936111111111	11.9561111111111	12.3183333333333	12.6805555555556	13.0427777777778	13.405	13.7675	14.1297222222222	14.4922222222222	14.8547222222222
CB_22	micF-comp	Ciprofloxacin	Caffeine	2	D8	0.00909	55.48571	0	0.362222222222222	0.724722222222222	1.08722222222222	1.44944444444444	1.81166666666667	2.17388888888889	2.53638888888889	2.89861111111111	3.26083333333333	3.62305555555556	3.98527777777778	4.34777777777778	4.71	5.07222222222222	5.43472222222222	5.79694444444444	6.15916666666666	6.52166666666666	6.88388888888889	7.24611111111111	7.60833333333333	7.97055555555555	8.33277777777777	8.69527777777778	9.0575	9.41972222222222	9.78194444444444	10.1441666666667	10.5066666666667	10.8688888888889	11.2311111111111	11.5936111111111	11.9561111111111	12.3183333333333	12.6805555555556	13.0427777777778	13.405	13.7675	14.1297222222222	14.4922222222222	14.8547222222222
CB_22	micF-comp	Ciprofloxacin	Caffeine	2	D9	0.00682	55.48571	0	0.362222222222222	0.724722222222222	1.08722222222222	1.44944444444444	1.81166666666667	2.17388888888889	2.53638888888889	2.89861111111111	3.26083333333333	3.62305555555556	3.98527777777778	4.34777777777778	4.71	5.07222222222222	5.43472222222222	5.79694444444444	6.15916666666666	6.52166666666666	6.88388888888889	7.24611111111111	7.60833333333333	7.97055555555555	8.33277777777777	8.69527777777778	9.0575	9.41972222222222	9.78194444444444	10.1441666666667	10.5066666666667	10.8688888888889	11.2311111111111	11.5936111111111	11.9561111111111	12.3183333333333	12.6805555555556	13.0427777777778	13.405	13.7675	14.1297222222222	14.4922222222222	14.8547222222222
CB_22	micF-comp	Ciprofloxacin	Caffeine	2	D12	0	55.48571	0	0.362222222222222	0.724722222222222	1.08722222222222	1.44944444444444	1.81166666666667	2.17388888888889	2.53638888888889	2.89861111111111	3.26083333333333	3.62305555555556	3.98527777777778	4.34777777777778	4.71	5.07222222222222	5.43472222222222	5.79694444444444	6.15916666666666	6.52166666666666	6.88388888888889	7.24611111111111	7.60833333333333	7.97055555555555	8.33277777777777	8.69527777777778	9.0575	9.41972222222222	9.78194444444444	10.1441666666667	10.5066666666667	10.8688888888889	11.2311111111111	11.5936111111111	11.9561111111111	12.3183333333333	12.6805555555556	13.0427777777778	13.405	13.7675	14.1297222222222	14.4922222222222	14.8547222222222
CB_22	micF-comp	Ciprofloxacin	Caffeine	2	H1	0.025	0	0	0.362222222222222	0.724722222222222	1.08722222222222	1.44944444444444	1.81166666666667	2.17388888888889	2.53638888888889	2.89861111111111	3.26083333333333	3.62305555555556	3.98527777777778	4.34777777777778	4.71	5.07222222222222	5.43472222222222	5.79694444444444	6.15916666666666	6.52166666666666	6.88388888888889	7.24611111111111	7.60833333333333	7.97055555555555	8.33277777777777	8.69527777777778	9.0575	9.41972222222222	9.78194444444444	10.1441666666667	10.5066666666667	10.8688888888889	11.2311111111111	11.5936111111111	11.9561111111111	12.3183333333333	12.6805555555556	13.0427777777778	13.405	13.7675	14.1297222222222	14.4922222222222	14.8547222222222
CB_22	micF-comp	Ciprofloxacin	Caffeine	2	H2	0.02273	0	0	0.362222222222222	0.724722222222222	1.08722222222222	1.44944444444444	1.81166666666667	2.17388888888889	2.53638888888889	2.89861111111111	3.26083333333333	3.62305555555556	3.98527777777778	4.34777777777778	4.71	5.07222222222222	5.43472222222222	5.79694444444444	6.15916666666666	6.52166666666666	6.88388888888889	7.24611111111111	7.60833333333333	7.97055555555555	8.33277777777777	8.69527777777778	9.0575	9.41972222222222	9.78194444444444	10.1441666666667	10.5066666666667	10.8688888888889	11.2311111111111	11.5936111111111	11.9561111111111	12.3183333333333	12.6805555555556	13.0427777777778	13.405	13.7675	14.1297222222222	14.4922222222222	14.8547222222222
CB_22	micF-comp	Ciprofloxacin	Caffeine	2	H3	0.02045	0	0	0.362222222222222	0.724722222222222	1.08722222222222	1.44944444444444	1.81166666666667	2.17388888888889	2.53638888888889	2.89861111111111	3.26083333333333	3.62305555555556	3.98527777777778	4.34777777777778	4.71	5.07222222222222	5.43472222222222	5.79694444444444	6.15916666666666	6.52166666666666	6.88388888888889	7.24611111111111	7.60833333333333	7.97055555555555	8.33277777777777	8.69527777777778	9.0575	9.41972222222222	9.78194444444444	10.1441666666667	10.5066666666667	10.8688888888889	11.2311111111111	11.5936111111111	11.9561111111111	12.3183333333333	12.6805555555556	13.0427777777778	13.405	13.7675	14.1297222222222	14.4922222222222	14.8547222222222
CB_22	micF-comp	Ciprofloxacin	Caffeine	2	H4	0.01818	0	0	0.362222222222222	0.724722222222222	1.08722222222222	1.44944444444444	1.81166666666667	2.17388888888889	2.53638888888889	2.89861111111111	3.26083333333333	3.62305555555556	3.98527777777778	4.34777777777778	4.71	5.07222222222222	5.43472222222222	5.79694444444444	6.15916666666666	6.52166666666666	6.88388888888889	7.24611111111111	7.60833333333333	7.97055555555555	8.33277777777777	8.69527777777778	9.0575	9.41972222222222	9.78194444444444	10.1441666666667	10.5066666666667	10.8688888888889	11.2311111111111	11.5936111111111	11.9561111111111	12.3183333333333	12.6805555555556	13.0427777777778	13.405	13.7675	14.1297222222222	14.4922222222222	14.8547222222222
CB_22	micF-comp	Ciprofloxacin	Caffeine	2	H5	0.01591	0	0	0.362222222222222	0.724722222222222	1.08722222222222	1.44944444444444	1.81166666666667	2.17388888888889	2.53638888888889	2.89861111111111	3.26083333333333	3.62305555555556	3.98527777777778	4.34777777777778	4.71	5.07222222222222	5.43472222222222	5.79694444444444	6.15916666666666	6.52166666666666	6.88388888888889	7.24611111111111	7.60833333333333	7.97055555555555	8.33277777777777	8.69527777777778	9.0575	9.41972222222222	9.78194444444444	10.1441666666667	10.5066666666667	10.8688888888889	11.2311111111111	11.5936111111111	11.9561111111111	12.3183333333333	12.6805555555556	13.0427777777778	13.405	13.7675	14.1297222222222	14.4922222222222	14.8547222222222
CB_22	micF-comp	Ciprofloxacin	Caffeine	2	H6	0.01364	0	0	0.362222222222222	0.724722222222222	1.08722222222222	1.44944444444444	1.81166666666667	2.17388888888889	2.53638888888889	2.89861111111111	3.26083333333333	3.62305555555556	3.98527777777778	4.34777777777778	4.71	5.07222222222222	5.43472222222222	5.79694444444444	6.15916666666666	6.52166666666666	6.88388888888889	7.24611111111111	7.60833333333333	7.97055555555555	8.33277777777777	8.69527777777778	9.0575	9.41972222222222	9.78194444444444	10.1441666666667	10.5066666666667	10.8688888888889	11.2311111111111	11.5936111111111	11.9561111111111	12.3183333333333	12.6805555555556	13.0427777777778	13.405	13.7675	14.1297222222222	14.4922222222222	14.8547222222222
CB_22	micF-comp	Ciprofloxacin	Caffeine	2	H7	0.01136	0	0	0.362222222222222	0.724722222222222	1.08722222222222	1.44944444444444	1.81166666666667	2.17388888888889	2.53638888888889	2.89861111111111	3.26083333333333	3.62305555555556	3.98527777777778	4.34777777777778	4.71	5.07222222222222	5.43472222222222	5.79694444444444	6.15916666666666	6.52166666666666	6.88388888888889	7.24611111111111	7.60833333333333	7.97055555555555	8.33277777777777	8.69527777777778	9.0575	9.41972222222222	9.78194444444444	10.1441666666667	10.5066666666667	10.8688888888889	11.2311111111111	11.5936111111111	11.9561111111111	12.3183333333333	12.6805555555556	13.0427777777778	13.405	13.7675	14.1297222222222	14.4922222222222	14.8547222222222
CB_22	micF-comp	Ciprofloxacin	Caffeine	2	H8	0.00909	0	0	0.362222222222222	0.724722222222222	1.08722222222222	1.44944444444444	1.81166666666667	2.17388888888889	2.53638888888889	2.89861111111111	3.26083333333333	3.62305555555556	3.98527777777778	4.34777777777778	4.71	5.07222222222222	5.43472222222222	5.79694444444444	6.15916666666666	6.52166666666666	6.88388888888889	7.24611111111111	7.60833333333333	7.97055555555555	8.33277777777777	8.69527777777778	9.0575	9.41972222222222	9.78194444444444	10.1441666666667	10.5066666666667	10.8688888888889	11.2311111111111	11.5936111111111	11.9561111111111	12.3183333333333	12.6805555555556	13.0427777777778	13.405	13.7675	14.1297222222222	14.4922222222222	14.8547222222222
CB_22	micF-comp	Ciprofloxacin	Caffeine	2	H9	0.00682	0	0	0.362222222222222	0.724722222222222	1.08722222222222	1.44944444444444	1.81166666666667	2.17388888888889	2.53638888888889	2.89861111111111	3.26083333333333	3.62305555555556	3.98527777777778	4.34777777777778	4.71	5.07222222222222	5.43472222222222	5.79694444444444	6.15916666666666	6.52166666666666	6.88388888888889	7.24611111111111	7.60833333333333	7.97055555555555	8.33277777777777	8.69527777777778	9.0575	9.41972222222222	9.78194444444444	10.1441666666667	10.5066666666667	10.8688888888889	11.2311111111111	11.5936111111111	11.9561111111111	12.3183333333333	12.6805555555556	13.0427777777778	13.405	13.7675	14.1297222222222	14.4922222222222	14.8547222222222
CB_22	micF-comp	Ciprofloxacin	Caffeine	2	H10	0.00455	0	0	0.362222222222222	0.724722222222222	1.08722222222222	1.44944444444444	1.81166666666667	2.17388888888889	2.53638888888889	2.89861111111111	3.26083333333333	3.62305555555556	3.98527777777778	4.34777777777778	4.71	5.07222222222222	5.43472222222222	5.79694444444444	6.15916666666666	6.52166666666666	6.88388888888889	7.24611111111111	7.60833333333333	7.97055555555555	8.33277777777777	8.69527777777778	9.0575	9.41972222222222	9.78194444444444	10.1441666666667	10.5066666666667	10.8688888888889	11.2311111111111	11.5936111111111	11.9561111111111	12.3183333333333	12.6805555555556	13.0427777777778	13.405	13.7675	14.1297222222222	14.4922222222222	14.8547222222222
CB_22	micF-comp	Ciprofloxacin	Caffeine	2	H11	0.00227	0	0	0.362222222222222	0.724722222222222	1.08722222222222	1.44944444444444	1.81166666666667	2.17388888888889	2.53638888888889	2.89861111111111	3.26083333333333	3.62305555555556	3.98527777777778	4.34777777777778	4.71	5.07222222222222	5.43472222222222	5.79694444444444	6.15916666666666	6.52166666666666	6.88388888888889	7.24611111111111	7.60833333333333	7.97055555555555	8.33277777777777	8.69527777777778	9.0575	9.41972222222222	9.78194444444444	10.1441666666667	10.5066666666667	10.8688888888889	11.2311111111111	11.5936111111111	11.9561111111111	12.3183333333333	12.6805555555556	13.0427777777778	13.405	13.7675	14.1297222222222	14.4922222222222	14.8547222222222
CB_22	micF-comp	Ciprofloxacin	Caffeine	2	H12	0	0	0	0.362222222222222	0.724722222222222	1.08722222222222	1.44944444444444	1.81166666666667	2.17388888888889	2.53638888888889	2.89861111111111	3.26083333333333	3.62305555555556	3.98527777777778	4.34777777777778	4.71	5.07222222222222	5.43472222222222	5.79694444444444	6.15916666666666	6.52166666666666	6.88388888888889	7.24611111111111	7.60833333333333	7.97055555555555	8.33277777777777	8.69527777777778	9.0575	9.41972222222222	9.78194444444444	10.1441666666667	10.5066666666667	10.8688888888889	11.2311111111111	11.5936111111111	11.9561111111111	12.3183333333333	12.6805555555556	13.0427777777778	13.405	13.7675	14.1297222222222	14.4922222222222	14.8547222222222
CB_23	micF-comp	Ciprofloxacin	Caffeine	3	D1	0.025	55.48571	0	0.362222222222222	0.724722222222222	1.08722222222222	1.44944444444444	1.81166666666667	2.17388888888889	2.53638888888889	2.89861111111111	3.26083333333333	3.62305555555556	3.98527777777778	4.34777777777778	4.71	5.07222222222222	5.43472222222222	5.79694444444444	6.15916666666666	6.52166666666666	6.88388888888889	7.24611111111111	7.60833333333333	7.97055555555555	8.33277777777777	8.69527777777778	9.0575	9.41972222222222	9.78194444444444	10.1441666666667	10.5066666666667	10.8688888888889	11.2311111111111	11.5936111111111	11.9561111111111	12.3183333333333	12.6805555555556	13.0427777777778	13.405	13.7675	14.1297222222222	14.4922222222222	14.8547222222222
CB_23	micF-comp	Ciprofloxacin	Caffeine	3	D2	0.02273	55.48571	0	0.362222222222222	0.724722222222222	1.08722222222222	1.44944444444444	1.81166666666667	2.17388888888889	2.53638888888889	2.89861111111111	3.26083333333333	3.62305555555556	3.98527777777778	4.34777777777778	4.71	5.07222222222222	5.43472222222222	5.79694444444444	6.15916666666666	6.52166666666666	6.88388888888889	7.24611111111111	7.60833333333333	7.97055555555555	8.33277777777777	8.69527777777778	9.0575	9.41972222222222	9.78194444444444	10.1441666666667	10.5066666666667	10.8688888888889	11.2311111111111	11.5936111111111	11.9561111111111	12.3183333333333	12.6805555555556	13.0427777777778	13.405	13.7675	14.1297222222222	14.4922222222222	14.8547222222222
CB_23	micF-comp	Ciprofloxacin	Caffeine	3	D3	0.02045	55.48571	0	0.362222222222222	0.724722222222222	1.08722222222222	1.44944444444444	1.81166666666667	2.17388888888889	2.53638888888889	2.89861111111111	3.26083333333333	3.62305555555556	3.98527777777778	4.34777777777778	4.71	5.07222222222222	5.43472222222222	5.79694444444444	6.15916666666666	6.52166666666666	6.88388888888889	7.24611111111111	7.60833333333333	7.97055555555555	8.33277777777777	8.69527777777778	9.0575	9.41972222222222	9.78194444444444	10.1441666666667	10.5066666666667	10.8688888888889	11.2311111111111	11.5936111111111	11.9561111111111	12.3183333333333	12.6805555555556	13.0427777777778	13.405	13.7675	14.1297222222222	14.4922222222222	14.8547222222222
CB_23	micF-comp	Ciprofloxacin	Caffeine	3	D4	0.01818	55.48571	0	0.362222222222222	0.724722222222222	1.08722222222222	1.44944444444444	1.81166666666667	2.17388888888889	2.53638888888889	2.89861111111111	3.26083333333333	3.62305555555556	3.98527777777778	4.34777777777778	4.71	5.07222222222222	5.43472222222222	5.79694444444444	6.15916666666666	6.52166666666666	6.88388888888889	7.24611111111111	7.60833333333333	7.97055555555555	8.33277777777777	8.69527777777778	9.0575	9.41972222222222	9.78194444444444	10.1441666666667	10.5066666666667	10.8688888888889	11.2311111111111	11.5936111111111	11.9561111111111	12.3183333333333	12.6805555555556	13.0427777777778	13.405	13.7675	14.1297222222222	14.4922222222222	14.8547222222222
CB_23	micF-comp	Ciprofloxacin	Caffeine	3	D5	0.01591	55.48571	0	0.362222222222222	0.724722222222222	1.08722222222222	1.44944444444444	1.81166666666667	2.17388888888889	2.53638888888889	2.89861111111111	3.26083333333333	3.62305555555556	3.98527777777778	4.34777777777778	4.71	5.07222222222222	5.43472222222222	5.79694444444444	6.15916666666666	6.52166666666666	6.88388888888889	7.24611111111111	7.60833333333333	7.97055555555555	8.33277777777777	8.69527777777778	9.0575	9.41972222222222	9.78194444444444	10.1441666666667	10.5066666666667	10.8688888888889	11.2311111111111	11.5936111111111	11.9561111111111	12.3183333333333	12.6805555555556	13.0427777777778	13.405	13.7675	14.1297222222222	14.4922222222222	14.8547222222222
CB_23	micF-comp	Ciprofloxacin	Caffeine	3	D6	0.01364	55.48571	0	0.362222222222222	0.724722222222222	1.08722222222222	1.44944444444444	1.81166666666667	2.17388888888889	2.53638888888889	2.89861111111111	3.26083333333333	3.62305555555556	3.98527777777778	4.34777777777778	4.71	5.07222222222222	5.43472222222222	5.79694444444444	6.15916666666666	6.52166666666666	6.88388888888889	7.24611111111111	7.60833333333333	7.97055555555555	8.33277777777777	8.69527777777778	9.0575	9.41972222222222	9.78194444444444	10.1441666666667	10.5066666666667	10.8688888888889	11.2311111111111	11.5936111111111	11.9561111111111	12.3183333333333	12.6805555555556	13.0427777777778	13.405	13.7675	14.1297222222222	14.4922222222222	14.8547222222222
CB_23	micF-comp	Ciprofloxacin	Caffeine	3	D7	0.01136	55.48571	0	0.362222222222222	0.724722222222222	1.08722222222222	1.44944444444444	1.81166666666667	2.17388888888889	2.53638888888889	2.89861111111111	3.26083333333333	3.62305555555556	3.98527777777778	4.34777777777778	4.71	5.07222222222222	5.43472222222222	5.79694444444444	6.15916666666666	6.52166666666666	6.88388888888889	7.24611111111111	7.60833333333333	7.97055555555555	8.33277777777777	8.69527777777778	9.0575	9.41972222222222	9.78194444444444	10.1441666666667	10.5066666666667	10.8688888888889	11.2311111111111	11.5936111111111	11.9561111111111	12.3183333333333	12.6805555555556	13.0427777777778	13.405	13.7675	14.1297222222222	14.4922222222222	14.8547222222222
CB_23	micF-comp	Ciprofloxacin	Caffeine	3	D8	0.00909	55.48571	0	0.362222222222222	0.724722222222222	1.08722222222222	1.44944444444444	1.81166666666667	2.17388888888889	2.53638888888889	2.89861111111111	3.26083333333333	3.62305555555556	3.98527777777778	4.34777777777778	4.71	5.07222222222222	5.43472222222222	5.79694444444444	6.15916666666666	6.52166666666666	6.88388888888889	7.24611111111111	7.60833333333333	7.97055555555555	8.33277777777777	8.69527777777778	9.0575	9.41972222222222	9.78194444444444	10.1441666666667	10.5066666666667	10.8688888888889	11.2311111111111	11.5936111111111	11.9561111111111	12.3183333333333	12.6805555555556	13.0427777777778	13.405	13.7675	14.1297222222222	14.4922222222222	14.8547222222222
CB_23	micF-comp	Ciprofloxacin	Caffeine	3	D9	0.00682	55.48571	0	0.362222222222222	0.724722222222222	1.08722222222222	1.44944444444444	1.81166666666667	2.17388888888889	2.53638888888889	2.89861111111111	3.26083333333333	3.62305555555556	3.98527777777778	4.34777777777778	4.71	5.07222222222222	5.43472222222222	5.79694444444444	6.15916666666666	6.52166666666666	6.88388888888889	7.24611111111111	7.60833333333333	7.97055555555555	8.33277777777777	8.69527777777778	9.0575	9.41972222222222	9.78194444444444	10.1441666666667	10.5066666666667	10.8688888888889	11.2311111111111	11.5936111111111	11.9561111111111	12.3183333333333	12.6805555555556	13.0427777777778	13.405	13.7675	14.1297222222222	14.4922222222222	14.8547222222222
CB_23	micF-comp	Ciprofloxacin	Caffeine	3	D12	0	55.48571	0	0.362222222222222	0.724722222222222	1.08722222222222	1.44944444444444	1.81166666666667	2.17388888888889	2.53638888888889	2.89861111111111	3.26083333333333	3.62305555555556	3.98527777777778	4.34777777777778	4.71	5.07222222222222	5.43472222222222	5.79694444444444	6.15916666666666	6.52166666666666	6.88388888888889	7.24611111111111	7.60833333333333	7.97055555555555	8.33277777777777	8.69527777777778	9.0575	9.41972222222222	9.78194444444444	10.1441666666667	10.5066666666667	10.8688888888889	11.2311111111111	11.5936111111111	11.9561111111111	12.3183333333333	12.6805555555556	13.0427777777778	13.405	13.7675	14.1297222222222	14.4922222222222	14.8547222222222
CB_23	micF-comp	Ciprofloxacin	Caffeine	3	H1	0.025	0	0	0.362222222222222	0.724722222222222	1.08722222222222	1.44944444444444	1.81166666666667	2.17388888888889	2.53638888888889	2.89861111111111	3.26083333333333	3.62305555555556	3.98527777777778	4.34777777777778	4.71	5.07222222222222	5.43472222222222	5.79694444444444	6.15916666666666	6.52166666666666	6.88388888888889	7.24611111111111	7.60833333333333	7.97055555555555	8.33277777777777	8.69527777777778	9.0575	9.41972222222222	9.78194444444444	10.1441666666667	10.5066666666667	10.8688888888889	11.2311111111111	11.5936111111111	11.9561111111111	12.3183333333333	12.6805555555556	13.0427777777778	13.405	13.7675	14.1297222222222	14.4922222222222	14.8547222222222
CB_23	micF-comp	Ciprofloxacin	Caffeine	3	H2	0.02273	0	0	0.362222222222222	0.724722222222222	1.08722222222222	1.44944444444444	1.81166666666667	2.17388888888889	2.53638888888889	2.89861111111111	3.26083333333333	3.62305555555556	3.98527777777778	4.34777777777778	4.71	5.07222222222222	5.43472222222222	5.79694444444444	6.15916666666666	6.52166666666666	6.88388888888889	7.24611111111111	7.60833333333333	7.97055555555555	8.33277777777777	8.69527777777778	9.0575	9.41972222222222	9.78194444444444	10.1441666666667	10.5066666666667	10.8688888888889	11.2311111111111	11.5936111111111	11.9561111111111	12.3183333333333	12.6805555555556	13.0427777777778	13.405	13.7675	14.1297222222222	14.4922222222222	14.8547222222222
CB_23	micF-comp	Ciprofloxacin	Caffeine	3	H3	0.02045	0	0	0.362222222222222	0.724722222222222	1.08722222222222	1.44944444444444	1.81166666666667	2.17388888888889	2.53638888888889	2.89861111111111	3.26083333333333	3.62305555555556	3.98527777777778	4.34777777777778	4.71	5.07222222222222	5.43472222222222	5.79694444444444	6.15916666666666	6.52166666666666	6.88388888888889	7.24611111111111	7.60833333333333	7.97055555555555	8.33277777777777	8.69527777777778	9.0575	9.41972222222222	9.78194444444444	10.1441666666667	10.5066666666667	10.8688888888889	11.2311111111111	11.5936111111111	11.9561111111111	12.3183333333333	12.6805555555556	13.0427777777778	13.405	13.7675	14.1297222222222	14.4922222222222	14.8547222222222
CB_23	micF-comp	Ciprofloxacin	Caffeine	3	H4	0.01818	0	0	0.362222222222222	0.724722222222222	1.08722222222222	1.44944444444444	1.81166666666667	2.17388888888889	2.53638888888889	2.89861111111111	3.26083333333333	3.62305555555556	3.98527777777778	4.34777777777778	4.71	5.07222222222222	5.43472222222222	5.79694444444444	6.15916666666666	6.52166666666666	6.88388888888889	7.24611111111111	7.60833333333333	7.97055555555555	8.33277777777777	8.69527777777778	9.0575	9.41972222222222	9.78194444444444	10.1441666666667	10.5066666666667	10.8688888888889	11.2311111111111	11.5936111111111	11.9561111111111	12.3183333333333	12.6805555555556	13.0427777777778	13.405	13.7675	14.1297222222222	14.4922222222222	14.8547222222222
CB_23	micF-comp	Ciprofloxacin	Caffeine	3	H5	0.01591	0	0	0.362222222222222	0.724722222222222	1.08722222222222	1.44944444444444	1.81166666666667	2.17388888888889	2.53638888888889	2.89861111111111	3.26083333333333	3.62305555555556	3.98527777777778	4.34777777777778	4.71	5.07222222222222	5.43472222222222	5.79694444444444	6.15916666666666	6.52166666666666	6.88388888888889	7.24611111111111	7.60833333333333	7.97055555555555	8.33277777777777	8.69527777777778	9.0575	9.41972222222222	9.78194444444444	10.1441666666667	10.5066666666667	10.8688888888889	11.2311111111111	11.5936111111111	11.9561111111111	12.3183333333333	12.6805555555556	13.0427777777778	13.405	13.7675	14.1297222222222	14.4922222222222	14.8547222222222
CB_23	micF-comp	Ciprofloxacin	Caffeine	3	H6	0.01364	0	0	0.362222222222222	0.724722222222222	1.08722222222222	1.44944444444444	1.81166666666667	2.17388888888889	2.53638888888889	2.89861111111111	3.26083333333333	3.62305555555556	3.98527777777778	4.34777777777778	4.71	5.07222222222222	5.43472222222222	5.79694444444444	6.15916666666666	6.52166666666666	6.88388888888889	7.24611111111111	7.60833333333333	7.97055555555555	8.33277777777777	8.69527777777778	9.0575	9.41972222222222	9.78194444444444	10.1441666666667	10.5066666666667	10.8688888888889	11.2311111111111	11.5936111111111	11.9561111111111	12.3183333333333	12.6805555555556	13.0427777777778	13.405	13.7675	14.1297222222222	14.4922222222222	14.8547222222222
CB_23	micF-comp	Ciprofloxacin	Caffeine	3	H7	0.01136	0	0	0.362222222222222	0.724722222222222	1.08722222222222	1.44944444444444	1.81166666666667	2.17388888888889	2.53638888888889	2.89861111111111	3.26083333333333	3.62305555555556	3.98527777777778	4.34777777777778	4.71	5.07222222222222	5.43472222222222	5.79694444444444	6.15916666666666	6.52166666666666	6.88388888888889	7.24611111111111	7.60833333333333	7.97055555555555	8.33277777777777	8.69527777777778	9.0575	9.41972222222222	9.78194444444444	10.1441666666667	10.5066666666667	10.8688888888889	11.2311111111111	11.5936111111111	11.9561111111111	12.3183333333333	12.6805555555556	13.0427777777778	13.405	13.7675	14.1297222222222	14.4922222222222	14.8547222222222
CB_23	micF-comp	Ciprofloxacin	Caffeine	3	H8	0.00909	0	0	0.362222222222222	0.724722222222222	1.08722222222222	1.44944444444444	1.81166666666667	2.17388888888889	2.53638888888889	2.89861111111111	3.26083333333333	3.62305555555556	3.98527777777778	4.34777777777778	4.71	5.07222222222222	5.43472222222222	5.79694444444444	6.15916666666666	6.52166666666666	6.88388888888889	7.24611111111111	7.60833333333333	7.97055555555555	8.33277777777777	8.69527777777778	9.0575	9.41972222222222	9.78194444444444	10.1441666666667	10.5066666666667	10.8688888888889	11.2311111111111	11.5936111111111	11.9561111111111	12.3183333333333	12.6805555555556	13.0427777777778	13.405	13.7675	14.1297222222222	14.4922222222222	14.8547222222222
CB_23	micF-comp	Ciprofloxacin	Caffeine	3	H9	0.00682	0	0	0.362222222222222	0.724722222222222	1.08722222222222	1.44944444444444	1.81166666666667	2.17388888888889	2.53638888888889	2.89861111111111	3.26083333333333	3.62305555555556	3.98527777777778	4.34777777777778	4.71	5.07222222222222	5.43472222222222	5.79694444444444	6.15916666666666	6.52166666666666	6.88388888888889	7.24611111111111	7.60833333333333	7.97055555555555	8.33277777777777	8.69527777777778	9.0575	9.41972222222222	9.78194444444444	10.1441666666667	10.5066666666667	10.8688888888889	11.2311111111111	11.5936111111111	11.9561111111111	12.3183333333333	12.6805555555556	13.0427777777778	13.405	13.7675	14.1297222222222	14.4922222222222	14.8547222222222
CB_23	micF-comp	Ciprofloxacin	Caffeine	3	H10	0.00455	0	0	0.362222222222222	0.724722222222222	1.08722222222222	1.44944444444444	1.81166666666667	2.17388888888889	2.53638888888889	2.89861111111111	3.26083333333333	3.62305555555556	3.98527777777778	4.34777777777778	4.71	5.07222222222222	5.43472222222222	5.79694444444444	6.15916666666666	6.52166666666666	6.88388888888889	7.24611111111111	7.60833333333333	7.97055555555555	8.33277777777777	8.69527777777778	9.0575	9.41972222222222	9.78194444444444	10.1441666666667	10.5066666666667	10.8688888888889	11.2311111111111	11.5936111111111	11.9561111111111	12.3183333333333	12.6805555555556	13.0427777777778	13.405	13.7675	14.1297222222222	14.4922222222222	14.8547222222222
CB_23	micF-comp	Ciprofloxacin	Caffeine	3	H11	0.00227	0	0	0.362222222222222	0.724722222222222	1.08722222222222	1.44944444444444	1.81166666666667	2.17388888888889	2.53638888888889	2.89861111111111	3.26083333333333	3.62305555555556	3.98527777777778	4.34777777777778	4.71	5.07222222222222	5.43472222222222	5.79694444444444	6.15916666666666	6.52166666666666	6.88388888888889	7.24611111111111	7.60833333333333	7.97055555555555	8.33277777777777	8.69527777777778	9.0575	9.41972222222222	9.78194444444444	10.1441666666667	10.5066666666667	10.8688888888889	11.2311111111111	11.5936111111111	11.9561111111111	12.3183333333333	12.6805555555556	13.0427777777778	13.405	13.7675	14.1297222222222	14.4922222222222	14.8547222222222
CB_23	micF-comp	Ciprofloxacin	Caffeine	3	H12	0	0	0	0.362222222222222	0.724722222222222	1.08722222222222	1.44944444444444	1.81166666666667	2.17388888888889	2.53638888888889	2.89861111111111	3.26083333333333	3.62305555555556	3.98527777777778	4.34777777777778	4.71	5.07222222222222	5.43472222222222	5.79694444444444	6.15916666666666	6.52166666666666	6.88388888888889	7.24611111111111	7.60833333333333	7.97055555555555	8.33277777777777	8.69527777777778	9.0575	9.41972222222222	9.78194444444444	10.1441666666667	10.5066666666667	10.8688888888889	11.2311111111111	11.5936111111111	11.9561111111111	12.3183333333333	12.6805555555556	13.0427777777778	13.405	13.7675	14.1297222222222	14.4922222222222	14.8547222222222
CB_24	micF-comp	Ciprofloxacin	Caffeine	4	D1	0.025	55.48571	0	0.362222222222222	0.724722222222222	1.08722222222222	1.44944444444444	1.81166666666667	2.17388888888889	2.53638888888889	2.89861111111111	3.26083333333333	3.62305555555556	3.98527777777778	4.34777777777778	4.71	5.07222222222222	5.43472222222222	5.79694444444444	6.15916666666666	6.52166666666666	6.88388888888889	7.24611111111111	7.60833333333333	7.97055555555555	8.33277777777777	8.69527777777778	9.0575	9.41972222222222	9.78194444444444	10.1441666666667	10.5066666666667	10.8688888888889	11.2311111111111	11.5936111111111	11.9561111111111	12.3183333333333	12.6805555555556	13.0427777777778	13.405	13.7675	14.1297222222222	14.4922222222222	14.8547222222222
CB_24	micF-comp	Ciprofloxacin	Caffeine	4	D2	0.02273	55.48571	0	0.362222222222222	0.724722222222222	1.08722222222222	1.44944444444444	1.81166666666667	2.17388888888889	2.53638888888889	2.89861111111111	3.26083333333333	3.62305555555556	3.98527777777778	4.34777777777778	4.71	5.07222222222222	5.43472222222222	5.79694444444444	6.15916666666666	6.52166666666666	6.88388888888889	7.24611111111111	7.60833333333333	7.97055555555555	8.33277777777777	8.69527777777778	9.0575	9.41972222222222	9.78194444444444	10.1441666666667	10.5066666666667	10.8688888888889	11.2311111111111	11.5936111111111	11.9561111111111	12.3183333333333	12.6805555555556	13.0427777777778	13.405	13.7675	14.1297222222222	14.4922222222222	14.8547222222222
CB_24	micF-comp	Ciprofloxacin	Caffeine	4	D3	0.02045	55.48571	0	0.362222222222222	0.724722222222222	1.08722222222222	1.44944444444444	1.81166666666667	2.17388888888889	2.53638888888889	2.89861111111111	3.26083333333333	3.62305555555556	3.98527777777778	4.34777777777778	4.71	5.07222222222222	5.43472222222222	5.79694444444444	6.15916666666666	6.52166666666666	6.88388888888889	7.24611111111111	7.60833333333333	7.97055555555555	8.33277777777777	8.69527777777778	9.0575	9.41972222222222	9.78194444444444	10.1441666666667	10.5066666666667	10.8688888888889	11.2311111111111	11.5936111111111	11.9561111111111	12.3183333333333	12.6805555555556	13.0427777777778	13.405	13.7675	14.1297222222222	14.4922222222222	14.8547222222222
CB_24	micF-comp	Ciprofloxacin	Caffeine	4	D4	0.01818	55.48571	0	0.362222222222222	0.724722222222222	1.08722222222222	1.44944444444444	1.81166666666667	2.17388888888889	2.53638888888889	2.89861111111111	3.26083333333333	3.62305555555556	3.98527777777778	4.34777777777778	4.71	5.07222222222222	5.43472222222222	5.79694444444444	6.15916666666666	6.52166666666666	6.88388888888889	7.24611111111111	7.60833333333333	7.97055555555555	8.33277777777777	8.69527777777778	9.0575	9.41972222222222	9.78194444444444	10.1441666666667	10.5066666666667	10.8688888888889	11.2311111111111	11.5936111111111	11.9561111111111	12.3183333333333	12.6805555555556	13.0427777777778	13.405	13.7675	14.1297222222222	14.4922222222222	14.8547222222222
CB_24	micF-comp	Ciprofloxacin	Caffeine	4	D5	0.01591	55.48571	0	0.362222222222222	0.724722222222222	1.08722222222222	1.44944444444444	1.81166666666667	2.17388888888889	2.53638888888889	2.89861111111111	3.26083333333333	3.62305555555556	3.98527777777778	4.34777777777778	4.71	5.07222222222222	5.43472222222222	5.79694444444444	6.15916666666666	6.52166666666666	6.88388888888889	7.24611111111111	7.60833333333333	7.97055555555555	8.33277777777777	8.69527777777778	9.0575	9.41972222222222	9.78194444444444	10.1441666666667	10.5066666666667	10.8688888888889	11.2311111111111	11.5936111111111	11.9561111111111	12.3183333333333	12.6805555555556	13.0427777777778	13.405	13.7675	14.1297222222222	14.4922222222222	14.8547222222222
CB_24	micF-comp	Ciprofloxacin	Caffeine	4	D6	0.01364	55.48571	0	0.362222222222222	0.724722222222222	1.08722222222222	1.44944444444444	1.81166666666667	2.17388888888889	2.53638888888889	2.89861111111111	3.26083333333333	3.62305555555556	3.98527777777778	4.34777777777778	4.71	5.07222222222222	5.43472222222222	5.79694444444444	6.15916666666666	6.52166666666666	6.88388888888889	7.24611111111111	7.60833333333333	7.97055555555555	8.33277777777777	8.69527777777778	9.0575	9.41972222222222	9.78194444444444	10.1441666666667	10.5066666666667	10.8688888888889	11.2311111111111	11.5936111111111	11.9561111111111	12.3183333333333	12.6805555555556	13.0427777777778	13.405	13.7675	14.1297222222222	14.4922222222222	14.8547222222222
CB_24	micF-comp	Ciprofloxacin	Caffeine	4	D7	0.01136	55.48571	0	0.362222222222222	0.724722222222222	1.08722222222222	1.44944444444444	1.81166666666667	2.17388888888889	2.53638888888889	2.89861111111111	3.26083333333333	3.62305555555556	3.98527777777778	4.34777777777778	4.71	5.07222222222222	5.43472222222222	5.79694444444444	6.15916666666666	6.52166666666666	6.88388888888889	7.24611111111111	7.60833333333333	7.97055555555555	8.33277777777777	8.69527777777778	9.0575	9.41972222222222	9.78194444444444	10.1441666666667	10.5066666666667	10.8688888888889	11.2311111111111	11.5936111111111	11.9561111111111	12.3183333333333	12.6805555555556	13.0427777777778	13.405	13.7675	14.1297222222222	14.4922222222222	14.8547222222222
CB_24	micF-comp	Ciprofloxacin	Caffeine	4	D8	0.00909	55.48571	0	0.362222222222222	0.724722222222222	1.08722222222222	1.44944444444444	1.81166666666667	2.17388888888889	2.53638888888889	2.89861111111111	3.26083333333333	3.62305555555556	3.98527777777778	4.34777777777778	4.71	5.07222222222222	5.43472222222222	5.79694444444444	6.15916666666666	6.52166666666666	6.88388888888889	7.24611111111111	7.60833333333333	7.97055555555555	8.33277777777777	8.69527777777778	9.0575	9.41972222222222	9.78194444444444	10.1441666666667	10.5066666666667	10.8688888888889	11.2311111111111	11.5936111111111	11.9561111111111	12.3183333333333	12.6805555555556	13.0427777777778	13.405	13.7675	14.1297222222222	14.4922222222222	14.8547222222222
CB_24	micF-comp	Ciprofloxacin	Caffeine	4	D9	0.00682	55.48571	0	0.362222222222222	0.724722222222222	1.08722222222222	1.44944444444444	1.81166666666667	2.17388888888889	2.53638888888889	2.89861111111111	3.26083333333333	3.62305555555556	3.98527777777778	4.34777777777778	4.71	5.07222222222222	5.43472222222222	5.79694444444444	6.15916666666666	6.52166666666666	6.88388888888889	7.24611111111111	7.60833333333333	7.97055555555555	8.33277777777777	8.69527777777778	9.0575	9.41972222222222	9.78194444444444	10.1441666666667	10.5066666666667	10.8688888888889	11.2311111111111	11.5936111111111	11.9561111111111	12.3183333333333	12.6805555555556	13.0427777777778	13.405	13.7675	14.1297222222222	14.4922222222222	14.8547222222222
CB_24	micF-comp	Ciprofloxacin	Caffeine	4	D12	0	55.48571	0	0.362222222222222	0.724722222222222	1.08722222222222	1.44944444444444	1.81166666666667	2.17388888888889	2.53638888888889	2.89861111111111	3.26083333333333	3.62305555555556	3.98527777777778	4.34777777777778	4.71	5.07222222222222	5.43472222222222	5.79694444444444	6.15916666666666	6.52166666666666	6.88388888888889	7.24611111111111	7.60833333333333	7.97055555555555	8.33277777777777	8.69527777777778	9.0575	9.41972222222222	9.78194444444444	10.1441666666667	10.5066666666667	10.8688888888889	11.2311111111111	11.5936111111111	11.9561111111111	12.3183333333333	12.6805555555556	13.0427777777778	13.405	13.7675	14.1297222222222	14.4922222222222	14.8547222222222
CB_24	micF-comp	Ciprofloxacin	Caffeine	4	H1	0.025	0	0	0.362222222222222	0.724722222222222	1.08722222222222	1.44944444444444	1.81166666666667	2.17388888888889	2.53638888888889	2.89861111111111	3.26083333333333	3.62305555555556	3.98527777777778	4.34777777777778	4.71	5.07222222222222	5.43472222222222	5.79694444444444	6.15916666666666	6.52166666666666	6.88388888888889	7.24611111111111	7.60833333333333	7.97055555555555	8.33277777777777	8.69527777777778	9.0575	9.41972222222222	9.78194444444444	10.1441666666667	10.5066666666667	10.8688888888889	11.2311111111111	11.5936111111111	11.9561111111111	12.3183333333333	12.6805555555556	13.0427777777778	13.405	13.7675	14.1297222222222	14.4922222222222	14.8547222222222
CB_24	micF-comp	Ciprofloxacin	Caffeine	4	H2	0.02273	0	0	0.362222222222222	0.724722222222222	1.08722222222222	1.44944444444444	1.81166666666667	2.17388888888889	2.53638888888889	2.89861111111111	3.26083333333333	3.62305555555556	3.98527777777778	4.34777777777778	4.71	5.07222222222222	5.43472222222222	5.79694444444444	6.15916666666666	6.52166666666666	6.88388888888889	7.24611111111111	7.60833333333333	7.97055555555555	8.33277777777777	8.69527777777778	9.0575	9.41972222222222	9.78194444444444	10.1441666666667	10.5066666666667	10.8688888888889	11.2311111111111	11.5936111111111	11.9561111111111	12.3183333333333	12.6805555555556	13.0427777777778	13.405	13.7675	14.1297222222222	14.4922222222222	14.8547222222222
CB_24	micF-comp	Ciprofloxacin	Caffeine	4	H3	0.02045	0	0	0.362222222222222	0.724722222222222	1.08722222222222	1.44944444444444	1.81166666666667	2.17388888888889	2.53638888888889	2.89861111111111	3.26083333333333	3.62305555555556	3.98527777777778	4.34777777777778	4.71	5.07222222222222	5.43472222222222	5.79694444444444	6.15916666666666	6.52166666666666	6.88388888888889	7.24611111111111	7.60833333333333	7.97055555555555	8.33277777777777	8.69527777777778	9.0575	9.41972222222222	9.78194444444444	10.1441666666667	10.5066666666667	10.8688888888889	11.2311111111111	11.5936111111111	11.9561111111111	12.3183333333333	12.6805555555556	13.0427777777778	13.405	13.7675	14.1297222222222	14.4922222222222	14.8547222222222
CB_24	micF-comp	Ciprofloxacin	Caffeine	4	H4	0.01818	0	0	0.362222222222222	0.724722222222222	1.08722222222222	1.44944444444444	1.81166666666667	2.17388888888889	2.53638888888889	2.89861111111111	3.26083333333333	3.62305555555556	3.98527777777778	4.34777777777778	4.71	5.07222222222222	5.43472222222222	5.79694444444444	6.15916666666666	6.52166666666666	6.88388888888889	7.24611111111111	7.60833333333333	7.97055555555555	8.33277777777777	8.69527777777778	9.0575	9.41972222222222	9.78194444444444	10.1441666666667	10.5066666666667	10.8688888888889	11.2311111111111	11.5936111111111	11.9561111111111	12.3183333333333	12.6805555555556	13.0427777777778	13.405	13.7675	14.1297222222222	14.4922222222222	14.8547222222222
CB_24	micF-comp	Ciprofloxacin	Caffeine	4	H5	0.01591	0	0	0.362222222222222	0.724722222222222	1.08722222222222	1.44944444444444	1.81166666666667	2.17388888888889	2.53638888888889	2.89861111111111	3.26083333333333	3.62305555555556	3.98527777777778	4.34777777777778	4.71	5.07222222222222	5.43472222222222	5.79694444444444	6.15916666666666	6.52166666666666	6.88388888888889	7.24611111111111	7.60833333333333	7.97055555555555	8.33277777777777	8.69527777777778	9.0575	9.41972222222222	9.78194444444444	10.1441666666667	10.5066666666667	10.8688888888889	11.2311111111111	11.5936111111111	11.9561111111111	12.3183333333333	12.6805555555556	13.0427777777778	13.405	13.7675	14.1297222222222	14.4922222222222	14.8547222222222
CB_24	micF-comp	Ciprofloxacin	Caffeine	4	H6	0.01364	0	0	0.362222222222222	0.724722222222222	1.08722222222222	1.44944444444444	1.81166666666667	2.17388888888889	2.53638888888889	2.89861111111111	3.26083333333333	3.62305555555556	3.98527777777778	4.34777777777778	4.71	5.07222222222222	5.43472222222222	5.79694444444444	6.15916666666666	6.52166666666666	6.88388888888889	7.24611111111111	7.60833333333333	7.97055555555555	8.33277777777777	8.69527777777778	9.0575	9.41972222222222	9.78194444444444	10.1441666666667	10.5066666666667	10.8688888888889	11.2311111111111	11.5936111111111	11.9561111111111	12.3183333333333	12.6805555555556	13.0427777777778	13.405	13.7675	14.1297222222222	14.4922222222222	14.8547222222222
CB_24	micF-comp	Ciprofloxacin	Caffeine	4	H7	0.01136	0	0	0.362222222222222	0.724722222222222	1.08722222222222	1.44944444444444	1.81166666666667	2.17388888888889	2.53638888888889	2.89861111111111	3.26083333333333	3.62305555555556	3.98527777777778	4.34777777777778	4.71	5.07222222222222	5.43472222222222	5.79694444444444	6.15916666666666	6.52166666666666	6.88388888888889	7.24611111111111	7.60833333333333	7.97055555555555	8.33277777777777	8.69527777777778	9.0575	9.41972222222222	9.78194444444444	10.1441666666667	10.5066666666667	10.8688888888889	11.2311111111111	11.5936111111111	11.9561111111111	12.3183333333333	12.6805555555556	13.0427777777778	13.405	13.7675	14.1297222222222	14.4922222222222	14.8547222222222
CB_24	micF-comp	Ciprofloxacin	Caffeine	4	H8	0.00909	0	0	0.362222222222222	0.724722222222222	1.08722222222222	1.44944444444444	1.81166666666667	2.17388888888889	2.53638888888889	2.89861111111111	3.26083333333333	3.62305555555556	3.98527777777778	4.34777777777778	4.71	5.07222222222222	5.43472222222222	5.79694444444444	6.15916666666666	6.52166666666666	6.88388888888889	7.24611111111111	7.60833333333333	7.97055555555555	8.33277777777777	8.69527777777778	9.0575	9.41972222222222	9.78194444444444	10.1441666666667	10.5066666666667	10.8688888888889	11.2311111111111	11.5936111111111	11.9561111111111	12.3183333333333	12.6805555555556	13.0427777777778	13.405	13.7675	14.1297222222222	14.4922222222222	14.8547222222222
CB_24	micF-comp	Ciprofloxacin	Caffeine	4	H9	0.00682	0	0	0.362222222222222	0.724722222222222	1.08722222222222	1.44944444444444	1.81166666666667	2.17388888888889	2.53638888888889	2.89861111111111	3.26083333333333	3.62305555555556	3.98527777777778	4.34777777777778	4.71	5.07222222222222	5.43472222222222	5.79694444444444	6.15916666666666	6.52166666666666	6.88388888888889	7.24611111111111	7.60833333333333	7.97055555555555	8.33277777777777	8.69527777777778	9.0575	9.41972222222222	9.78194444444444	10.1441666666667	10.5066666666667	10.8688888888889	11.2311111111111	11.5936111111111	11.9561111111111	12.3183333333333	12.6805555555556	13.0427777777778	13.405	13.7675	14.1297222222222	14.4922222222222	14.8547222222222
CB_24	micF-comp	Ciprofloxacin	Caffeine	4	H10	0.00455	0	0	0.362222222222222	0.724722222222222	1.08722222222222	1.44944444444444	1.81166666666667	2.17388888888889	2.53638888888889	2.89861111111111	3.26083333333333	3.62305555555556	3.98527777777778	4.34777777777778	4.71	5.07222222222222	5.43472222222222	5.79694444444444	6.15916666666666	6.52166666666666	6.88388888888889	7.24611111111111	7.60833333333333	7.97055555555555	8.33277777777777	8.69527777777778	9.0575	9.41972222222222	9.78194444444444	10.1441666666667	10.5066666666667	10.8688888888889	11.2311111111111	11.5936111111111	11.9561111111111	12.3183333333333	12.6805555555556	13.0427777777778	13.405	13.7675	14.1297222222222	14.4922222222222	14.8547222222222
CB_24	micF-comp	Ciprofloxacin	Caffeine	4	H11	0.00227	0	0	0.362222222222222	0.724722222222222	1.08722222222222	1.44944444444444	1.81166666666667	2.17388888888889	2.53638888888889	2.89861111111111	3.26083333333333	3.62305555555556	3.98527777777778	4.34777777777778	4.71	5.07222222222222	5.43472222222222	5.79694444444444	6.15916666666666	6.52166666666666	6.88388888888889	7.24611111111111	7.60833333333333	7.97055555555555	8.33277777777777	8.69527777777778	9.0575	9.41972222222222	9.78194444444444	10.1441666666667	10.5066666666667	10.8688888888889	11.2311111111111	11.5936111111111	11.9561111111111	12.3183333333333	12.6805555555556	13.0427777777778	13.405	13.7675	14.1297222222222	14.4922222222222	14.8547222222222
CB_24	micF-comp	Ciprofloxacin	Caffeine	4	H12	0	0	0	0.362222222222222	0.724722222222222	1.08722222222222	1.44944444444444	1.81166666666667	2.17388888888889	2.53638888888889	2.89861111111111	3.26083333333333	3.62305555555556	3.98527777777778	4.34777777777778	4.71	5.07222222222222	5.43472222222222	5.79694444444444	6.15916666666666	6.52166666666666	6.88388888888889	7.24611111111111	7.60833333333333	7.97055555555555	8.33277777777777	8.69527777777778	9.0575	9.41972222222222	9.78194444444444	10.1441666666667	10.5066666666667	10.8688888888889	11.2311111111111	11.5936111111111	11.9561111111111	12.3183333333333	12.6805555555556	13.0427777777778	13.405	13.7675	14.1297222222222	14.4922222222222	14.8547222222222
CB_25	ompF-comp	Ciprofloxacin	Caffeine	1	D1	0.075	55.48571	0	0.362777777777778	0.725	1.0875	1.45	1.8125	2.175	2.5375	2.90027777777778	3.26277777777778	3.62527777777778	3.98777777777778	4.35027777777778	4.71277777777778	5.07527777777778	5.43777777777778	5.80027777777778	6.16277777777778	6.52527777777778	6.88777777777778	7.25027777777778	7.61277777777777	7.97527777777777	8.33777777777778	8.70027777777778	9.06305555555555	9.42527777777778	9.78805555555555	10.1505555555556	10.5130555555556	10.8755555555556	11.2380555555556	11.6005555555556	11.9630555555556	12.3255555555556	12.6880555555556	13.0505555555556	13.4133333333333	13.7758333333333	14.1383333333333	14.5008333333333	14.8636111111111
CB_25	ompF-comp	Ciprofloxacin	Caffeine	1	D2	0.06818	55.48571	0	0.362777777777778	0.725	1.0875	1.45	1.8125	2.175	2.5375	2.90027777777778	3.26277777777778	3.62527777777778	3.98777777777778	4.35027777777778	4.71277777777778	5.07527777777778	5.43777777777778	5.80027777777778	6.16277777777778	6.52527777777778	6.88777777777778	7.25027777777778	7.61277777777777	7.97527777777777	8.33777777777778	8.70027777777778	9.06305555555555	9.42527777777778	9.78805555555555	10.1505555555556	10.5130555555556	10.8755555555556	11.2380555555556	11.6005555555556	11.9630555555556	12.3255555555556	12.6880555555556	13.0505555555556	13.4133333333333	13.7758333333333	14.1383333333333	14.5008333333333	14.8636111111111
CB_25	ompF-comp	Ciprofloxacin	Caffeine	1	D3	0.06136	55.48571	0	0.362777777777778	0.725	1.0875	1.45	1.8125	2.175	2.5375	2.90027777777778	3.26277777777778	3.62527777777778	3.98777777777778	4.35027777777778	4.71277777777778	5.07527777777778	5.43777777777778	5.80027777777778	6.16277777777778	6.52527777777778	6.88777777777778	7.25027777777778	7.61277777777777	7.97527777777777	8.33777777777778	8.70027777777778	9.06305555555555	9.42527777777778	9.78805555555555	10.1505555555556	10.5130555555556	10.8755555555556	11.2380555555556	11.6005555555556	11.9630555555556	12.3255555555556	12.6880555555556	13.0505555555556	13.4133333333333	13.7758333333333	14.1383333333333	14.5008333333333	14.8636111111111
CB_25	ompF-comp	Ciprofloxacin	Caffeine	1	D4	0.05455	55.48571	0	0.362777777777778	0.725	1.0875	1.45	1.8125	2.175	2.5375	2.90027777777778	3.26277777777778	3.62527777777778	3.98777777777778	4.35027777777778	4.71277777777778	5.07527777777778	5.43777777777778	5.80027777777778	6.16277777777778	6.52527777777778	6.88777777777778	7.25027777777778	7.61277777777777	7.97527777777777	8.33777777777778	8.70027777777778	9.06305555555555	9.42527777777778	9.78805555555555	10.1505555555556	10.5130555555556	10.8755555555556	11.2380555555556	11.6005555555556	11.9630555555556	12.3255555555556	12.6880555555556	13.0505555555556	13.4133333333333	13.7758333333333	14.1383333333333	14.5008333333333	14.8636111111111
CB_25	ompF-comp	Ciprofloxacin	Caffeine	1	D5	0.04773	55.48571	0	0.362777777777778	0.725	1.0875	1.45	1.8125	2.175	2.5375	2.90027777777778	3.26277777777778	3.62527777777778	3.98777777777778	4.35027777777778	4.71277777777778	5.07527777777778	5.43777777777778	5.80027777777778	6.16277777777778	6.52527777777778	6.88777777777778	7.25027777777778	7.61277777777777	7.97527777777777	8.33777777777778	8.70027777777778	9.06305555555555	9.42527777777778	9.78805555555555	10.1505555555556	10.5130555555556	10.8755555555556	11.2380555555556	11.6005555555556	11.9630555555556	12.3255555555556	12.6880555555556	13.0505555555556	13.4133333333333	13.7758333333333	14.1383333333333	14.5008333333333	14.8636111111111
CB_25	ompF-comp	Ciprofloxacin	Caffeine	1	D6	0.04091	55.48571	0	0.362777777777778	0.725	1.0875	1.45	1.8125	2.175	2.5375	2.90027777777778	3.26277777777778	3.62527777777778	3.98777777777778	4.35027777777778	4.71277777777778	5.07527777777778	5.43777777777778	5.80027777777778	6.16277777777778	6.52527777777778	6.88777777777778	7.25027777777778	7.61277777777777	7.97527777777777	8.33777777777778	8.70027777777778	9.06305555555555	9.42527777777778	9.78805555555555	10.1505555555556	10.5130555555556	10.8755555555556	11.2380555555556	11.6005555555556	11.9630555555556	12.3255555555556	12.6880555555556	13.0505555555556	13.4133333333333	13.7758333333333	14.1383333333333	14.5008333333333	14.8636111111111
CB_25	ompF-comp	Ciprofloxacin	Caffeine	1	D7	0.03409	55.48571	0	0.362777777777778	0.725	1.0875	1.45	1.8125	2.175	2.5375	2.90027777777778	3.26277777777778	3.62527777777778	3.98777777777778	4.35027777777778	4.71277777777778	5.07527777777778	5.43777777777778	5.80027777777778	6.16277777777778	6.52527777777778	6.88777777777778	7.25027777777778	7.61277777777777	7.97527777777777	8.33777777777778	8.70027777777778	9.06305555555555	9.42527777777778	9.78805555555555	10.1505555555556	10.5130555555556	10.8755555555556	11.2380555555556	11.6005555555556	11.9630555555556	12.3255555555556	12.6880555555556	13.0505555555556	13.4133333333333	13.7758333333333	14.1383333333333	14.5008333333333	14.8636111111111
CB_25	ompF-comp	Ciprofloxacin	Caffeine	1	D8	0.02727	55.48571	0	0.362777777777778	0.725	1.0875	1.45	1.8125	2.175	2.5375	2.90027777777778	3.26277777777778	3.62527777777778	3.98777777777778	4.35027777777778	4.71277777777778	5.07527777777778	5.43777777777778	5.80027777777778	6.16277777777778	6.52527777777778	6.88777777777778	7.25027777777778	7.61277777777777	7.97527777777777	8.33777777777778	8.70027777777778	9.06305555555555	9.42527777777778	9.78805555555555	10.1505555555556	10.5130555555556	10.8755555555556	11.2380555555556	11.6005555555556	11.9630555555556	12.3255555555556	12.6880555555556	13.0505555555556	13.4133333333333	13.7758333333333	14.1383333333333	14.5008333333333	14.8636111111111
CB_25	ompF-comp	Ciprofloxacin	Caffeine	1	D9	0.02045	55.48571	0	0.362777777777778	0.725	1.0875	1.45	1.8125	2.175	2.5375	2.90027777777778	3.26277777777778	3.62527777777778	3.98777777777778	4.35027777777778	4.71277777777778	5.07527777777778	5.43777777777778	5.80027777777778	6.16277777777778	6.52527777777778	6.88777777777778	7.25027777777778	7.61277777777777	7.97527777777777	8.33777777777778	8.70027777777778	9.06305555555555	9.42527777777778	9.78805555555555	10.1505555555556	10.5130555555556	10.8755555555556	11.2380555555556	11.6005555555556	11.9630555555556	12.3255555555556	12.6880555555556	13.0505555555556	13.4133333333333	13.7758333333333	14.1383333333333	14.5008333333333	14.8636111111111
CB_25	ompF-comp	Ciprofloxacin	Caffeine	1	D10	0.01364	55.48571	0	0.362777777777778	0.725	1.0875	1.45	1.8125	2.175	2.5375	2.90027777777778	3.26277777777778	3.62527777777778	3.98777777777778	4.35027777777778	4.71277777777778	5.07527777777778	5.43777777777778	5.80027777777778	6.16277777777778	6.52527777777778	6.88777777777778	7.25027777777778	7.61277777777777	7.97527777777777	8.33777777777778	8.70027777777778	9.06305555555555	9.42527777777778	9.78805555555555	10.1505555555556	10.5130555555556	10.8755555555556	11.2380555555556	11.6005555555556	11.9630555555556	12.3255555555556	12.6880555555556	13.0505555555556	13.4133333333333	13.7758333333333	14.1383333333333	14.5008333333333	14.8636111111111
CB_25	ompF-comp	Ciprofloxacin	Caffeine	1	H1	0.075	0	0	0.362777777777778	0.725	1.0875	1.45	1.8125	2.175	2.5375	2.90027777777778	3.26277777777778	3.62527777777778	3.98777777777778	4.35027777777778	4.71277777777778	5.07527777777778	5.43777777777778	5.80027777777778	6.16277777777778	6.52527777777778	6.88777777777778	7.25027777777778	7.61277777777777	7.97527777777777	8.33777777777778	8.70027777777778	9.06305555555555	9.42527777777778	9.78805555555555	10.1505555555556	10.5130555555556	10.8755555555556	11.2380555555556	11.6005555555556	11.9630555555556	12.3255555555556	12.6880555555556	13.0505555555556	13.4133333333333	13.7758333333333	14.1383333333333	14.5008333333333	14.8636111111111
CB_25	ompF-comp	Ciprofloxacin	Caffeine	1	H2	0.06818	0	0	0.362777777777778	0.725	1.0875	1.45	1.8125	2.175	2.5375	2.90027777777778	3.26277777777778	3.62527777777778	3.98777777777778	4.35027777777778	4.71277777777778	5.07527777777778	5.43777777777778	5.80027777777778	6.16277777777778	6.52527777777778	6.88777777777778	7.25027777777778	7.61277777777777	7.97527777777777	8.33777777777778	8.70027777777778	9.06305555555555	9.42527777777778	9.78805555555555	10.1505555555556	10.5130555555556	10.8755555555556	11.2380555555556	11.6005555555556	11.9630555555556	12.3255555555556	12.6880555555556	13.0505555555556	13.4133333333333	13.7758333333333	14.1383333333333	14.5008333333333	14.8636111111111
CB_25	ompF-comp	Ciprofloxacin	Caffeine	1	H3	0.06136	0	0	0.362777777777778	0.725	1.0875	1.45	1.8125	2.175	2.5375	2.90027777777778	3.26277777777778	3.62527777777778	3.98777777777778	4.35027777777778	4.71277777777778	5.07527777777778	5.43777777777778	5.80027777777778	6.16277777777778	6.52527777777778	6.88777777777778	7.25027777777778	7.61277777777777	7.97527777777777	8.33777777777778	8.70027777777778	9.06305555555555	9.42527777777778	9.78805555555555	10.1505555555556	10.5130555555556	10.8755555555556	11.2380555555556	11.6005555555556	11.9630555555556	12.3255555555556	12.6880555555556	13.0505555555556	13.4133333333333	13.7758333333333	14.1383333333333	14.5008333333333	14.8636111111111
CB_25	ompF-comp	Ciprofloxacin	Caffeine	1	H4	0.05455	0	0	0.362777777777778	0.725	1.0875	1.45	1.8125	2.175	2.5375	2.90027777777778	3.26277777777778	3.62527777777778	3.98777777777778	4.35027777777778	4.71277777777778	5.07527777777778	5.43777777777778	5.80027777777778	6.16277777777778	6.52527777777778	6.88777777777778	7.25027777777778	7.61277777777777	7.97527777777777	8.33777777777778	8.70027777777778	9.06305555555555	9.42527777777778	9.78805555555555	10.1505555555556	10.5130555555556	10.8755555555556	11.2380555555556	11.6005555555556	11.9630555555556	12.3255555555556	12.6880555555556	13.0505555555556	13.4133333333333	13.7758333333333	14.1383333333333	14.5008333333333	14.8636111111111
CB_25	ompF-comp	Ciprofloxacin	Caffeine	1	H5	0.04773	0	0	0.362777777777778	0.725	1.0875	1.45	1.8125	2.175	2.5375	2.90027777777778	3.26277777777778	3.62527777777778	3.98777777777778	4.35027777777778	4.71277777777778	5.07527777777778	5.43777777777778	5.80027777777778	6.16277777777778	6.52527777777778	6.88777777777778	7.25027777777778	7.61277777777777	7.97527777777777	8.33777777777778	8.70027777777778	9.06305555555555	9.42527777777778	9.78805555555555	10.1505555555556	10.5130555555556	10.8755555555556	11.2380555555556	11.6005555555556	11.9630555555556	12.3255555555556	12.6880555555556	13.0505555555556	13.4133333333333	13.7758333333333	14.1383333333333	14.5008333333333	14.8636111111111
CB_25	ompF-comp	Ciprofloxacin	Caffeine	1	H6	0.04091	0	0	0.362777777777778	0.725	1.0875	1.45	1.8125	2.175	2.5375	2.90027777777778	3.26277777777778	3.62527777777778	3.98777777777778	4.35027777777778	4.71277777777778	5.07527777777778	5.43777777777778	5.80027777777778	6.16277777777778	6.52527777777778	6.88777777777778	7.25027777777778	7.61277777777777	7.97527777777777	8.33777777777778	8.70027777777778	9.06305555555555	9.42527777777778	9.78805555555555	10.1505555555556	10.5130555555556	10.8755555555556	11.2380555555556	11.6005555555556	11.9630555555556	12.3255555555556	12.6880555555556	13.0505555555556	13.4133333333333	13.7758333333333	14.1383333333333	14.5008333333333	14.8636111111111
CB_25	ompF-comp	Ciprofloxacin	Caffeine	1	H7	0.03409	0	0	0.362777777777778	0.725	1.0875	1.45	1.8125	2.175	2.5375	2.90027777777778	3.26277777777778	3.62527777777778	3.98777777777778	4.35027777777778	4.71277777777778	5.07527777777778	5.43777777777778	5.80027777777778	6.16277777777778	6.52527777777778	6.88777777777778	7.25027777777778	7.61277777777777	7.97527777777777	8.33777777777778	8.70027777777778	9.06305555555555	9.42527777777778	9.78805555555555	10.1505555555556	10.5130555555556	10.8755555555556	11.2380555555556	11.6005555555556	11.9630555555556	12.3255555555556	12.6880555555556	13.0505555555556	13.4133333333333	13.7758333333333	14.1383333333333	14.5008333333333	14.8636111111111
CB_25	ompF-comp	Ciprofloxacin	Caffeine	1	H8	0.02727	0	0	0.362777777777778	0.725	1.0875	1.45	1.8125	2.175	2.5375	2.90027777777778	3.26277777777778	3.62527777777778	3.98777777777778	4.35027777777778	4.71277777777778	5.07527777777778	5.43777777777778	5.80027777777778	6.16277777777778	6.52527777777778	6.88777777777778	7.25027777777778	7.61277777777777	7.97527777777777	8.33777777777778	8.70027777777778	9.06305555555555	9.42527777777778	9.78805555555555	10.1505555555556	10.5130555555556	10.8755555555556	11.2380555555556	11.6005555555556	11.9630555555556	12.3255555555556	12.6880555555556	13.0505555555556	13.4133333333333	13.7758333333333	14.1383333333333	14.5008333333333	14.8636111111111
CB_25	ompF-comp	Ciprofloxacin	Caffeine	1	H9	0.02045	0	0	0.362777777777778	0.725	1.0875	1.45	1.8125	2.175	2.5375	2.90027777777778	3.26277777777778	3.62527777777778	3.98777777777778	4.35027777777778	4.71277777777778	5.07527777777778	5.43777777777778	5.80027777777778	6.16277777777778	6.52527777777778	6.88777777777778	7.25027777777778	7.61277777777777	7.97527777777777	8.33777777777778	8.70027777777778	9.06305555555555	9.42527777777778	9.78805555555555	10.1505555555556	10.5130555555556	10.8755555555556	11.2380555555556	11.6005555555556	11.9630555555556	12.3255555555556	12.6880555555556	13.0505555555556	13.4133333333333	13.7758333333333	14.1383333333333	14.5008333333333	14.8636111111111
CB_25	ompF-comp	Ciprofloxacin	Caffeine	1	H10	0.01364	0	0	0.362777777777778	0.725	1.0875	1.45	1.8125	2.175	2.5375	2.90027777777778	3.26277777777778	3.62527777777778	3.98777777777778	4.35027777777778	4.71277777777778	5.07527777777778	5.43777777777778	5.80027777777778	6.16277777777778	6.52527777777778	6.88777777777778	7.25027777777778	7.61277777777777	7.97527777777777	8.33777777777778	8.70027777777778	9.06305555555555	9.42527777777778	9.78805555555555	10.1505555555556	10.5130555555556	10.8755555555556	11.2380555555556	11.6005555555556	11.9630555555556	12.3255555555556	12.6880555555556	13.0505555555556	13.4133333333333	13.7758333333333	14.1383333333333	14.5008333333333	14.8636111111111
CB_25	ompF-comp	Ciprofloxacin	Caffeine	1	H12	0	0	0	0.362777777777778	0.725	1.0875	1.45	1.8125	2.175	2.5375	2.90027777777778	3.26277777777778	3.62527777777778	3.98777777777778	4.35027777777778	4.71277777777778	5.07527777777778	5.43777777777778	5.80027777777778	6.16277777777778	6.52527777777778	6.88777777777778	7.25027777777778	7.61277777777777	7.97527777777777	8.33777777777778	8.70027777777778	9.06305555555555	9.42527777777778	9.78805555555555	10.1505555555556	10.5130555555556	10.8755555555556	11.2380555555556	11.6005555555556	11.9630555555556	12.3255555555556	12.6880555555556	13.0505555555556	13.4133333333333	13.7758333333333	14.1383333333333	14.5008333333333	14.8636111111111
CB_26	ompF-comp	Ciprofloxacin	Caffeine	2	D1	0.075	55.48571	0	0.362777777777778	0.725	1.0875	1.45	1.8125	2.175	2.5375	2.90027777777778	3.26277777777778	3.62527777777778	3.98777777777778	4.35027777777778	4.71277777777778	5.07527777777778	5.43777777777778	5.80027777777778	6.16277777777778	6.52527777777778	6.88777777777778	7.25027777777778	7.61277777777777	7.97527777777777	8.33777777777778	8.70027777777778	9.06305555555555	9.42527777777778	9.78805555555555	10.1505555555556	10.5130555555556	10.8755555555556	11.2380555555556	11.6005555555556	11.9630555555556	12.3255555555556	12.6880555555556	13.0505555555556	13.4133333333333	13.7758333333333	14.1383333333333	14.5008333333333	14.8636111111111
CB_26	ompF-comp	Ciprofloxacin	Caffeine	2	D2	0.06818	55.48571	0	0.362777777777778	0.725	1.0875	1.45	1.8125	2.175	2.5375	2.90027777777778	3.26277777777778	3.62527777777778	3.98777777777778	4.35027777777778	4.71277777777778	5.07527777777778	5.43777777777778	5.80027777777778	6.16277777777778	6.52527777777778	6.88777777777778	7.25027777777778	7.61277777777777	7.97527777777777	8.33777777777778	8.70027777777778	9.06305555555555	9.42527777777778	9.78805555555555	10.1505555555556	10.5130555555556	10.8755555555556	11.2380555555556	11.6005555555556	11.9630555555556	12.3255555555556	12.6880555555556	13.0505555555556	13.4133333333333	13.7758333333333	14.1383333333333	14.5008333333333	14.8636111111111
CB_26	ompF-comp	Ciprofloxacin	Caffeine	2	D3	0.06136	55.48571	0	0.362777777777778	0.725	1.0875	1.45	1.8125	2.175	2.5375	2.90027777777778	3.26277777777778	3.62527777777778	3.98777777777778	4.35027777777778	4.71277777777778	5.07527777777778	5.43777777777778	5.80027777777778	6.16277777777778	6.52527777777778	6.88777777777778	7.25027777777778	7.61277777777777	7.97527777777777	8.33777777777778	8.70027777777778	9.06305555555555	9.42527777777778	9.78805555555555	10.1505555555556	10.5130555555556	10.8755555555556	11.2380555555556	11.6005555555556	11.9630555555556	12.3255555555556	12.6880555555556	13.0505555555556	13.4133333333333	13.7758333333333	14.1383333333333	14.5008333333333	14.8636111111111
CB_26	ompF-comp	Ciprofloxacin	Caffeine	2	D4	0.05455	55.48571	0	0.362777777777778	0.725	1.0875	1.45	1.8125	2.175	2.5375	2.90027777777778	3.26277777777778	3.62527777777778	3.98777777777778	4.35027777777778	4.71277777777778	5.07527777777778	5.43777777777778	5.80027777777778	6.16277777777778	6.52527777777778	6.88777777777778	7.25027777777778	7.61277777777777	7.97527777777777	8.33777777777778	8.70027777777778	9.06305555555555	9.42527777777778	9.78805555555555	10.1505555555556	10.5130555555556	10.8755555555556	11.2380555555556	11.6005555555556	11.9630555555556	12.3255555555556	12.6880555555556	13.0505555555556	13.4133333333333	13.7758333333333	14.1383333333333	14.5008333333333	14.8636111111111
CB_26	ompF-comp	Ciprofloxacin	Caffeine	2	D5	0.04773	55.48571	0	0.362777777777778	0.725	1.0875	1.45	1.8125	2.175	2.5375	2.90027777777778	3.26277777777778	3.62527777777778	3.98777777777778	4.35027777777778	4.71277777777778	5.07527777777778	5.43777777777778	5.80027777777778	6.16277777777778	6.52527777777778	6.88777777777778	7.25027777777778	7.61277777777777	7.97527777777777	8.33777777777778	8.70027777777778	9.06305555555555	9.42527777777778	9.78805555555555	10.1505555555556	10.5130555555556	10.8755555555556	11.2380555555556	11.6005555555556	11.9630555555556	12.3255555555556	12.6880555555556	13.0505555555556	13.4133333333333	13.7758333333333	14.1383333333333	14.5008333333333	14.8636111111111
CB_26	ompF-comp	Ciprofloxacin	Caffeine	2	D6	0.04091	55.48571	0	0.362777777777778	0.725	1.0875	1.45	1.8125	2.175	2.5375	2.90027777777778	3.26277777777778	3.62527777777778	3.98777777777778	4.35027777777778	4.71277777777778	5.07527777777778	5.43777777777778	5.80027777777778	6.16277777777778	6.52527777777778	6.88777777777778	7.25027777777778	7.61277777777777	7.97527777777777	8.33777777777778	8.70027777777778	9.06305555555555	9.42527777777778	9.78805555555555	10.1505555555556	10.5130555555556	10.8755555555556	11.2380555555556	11.6005555555556	11.9630555555556	12.3255555555556	12.6880555555556	13.0505555555556	13.4133333333333	13.7758333333333	14.1383333333333	14.5008333333333	14.8636111111111
CB_26	ompF-comp	Ciprofloxacin	Caffeine	2	D8	0.02727	55.48571	0	0.362777777777778	0.725	1.0875	1.45	1.8125	2.175	2.5375	2.90027777777778	3.26277777777778	3.62527777777778	3.98777777777778	4.35027777777778	4.71277777777778	5.07527777777778	5.43777777777778	5.80027777777778	6.16277777777778	6.52527777777778	6.88777777777778	7.25027777777778	7.61277777777777	7.97527777777777	8.33777777777778	8.70027777777778	9.06305555555555	9.42527777777778	9.78805555555555	10.1505555555556	10.5130555555556	10.8755555555556	11.2380555555556	11.6005555555556	11.9630555555556	12.3255555555556	12.6880555555556	13.0505555555556	13.4133333333333	13.7758333333333	14.1383333333333	14.5008333333333	14.8636111111111
CB_26	ompF-comp	Ciprofloxacin	Caffeine	2	D9	0.02045	55.48571	0	0.362777777777778	0.725	1.0875	1.45	1.8125	2.175	2.5375	2.90027777777778	3.26277777777778	3.62527777777778	3.98777777777778	4.35027777777778	4.71277777777778	5.07527777777778	5.43777777777778	5.80027777777778	6.16277777777778	6.52527777777778	6.88777777777778	7.25027777777778	7.61277777777777	7.97527777777777	8.33777777777778	8.70027777777778	9.06305555555555	9.42527777777778	9.78805555555555	10.1505555555556	10.5130555555556	10.8755555555556	11.2380555555556	11.6005555555556	11.9630555555556	12.3255555555556	12.6880555555556	13.0505555555556	13.4133333333333	13.7758333333333	14.1383333333333	14.5008333333333	14.8636111111111
CB_26	ompF-comp	Ciprofloxacin	Caffeine	2	D12	0	55.48571	0	0.362777777777778	0.725	1.0875	1.45	1.8125	2.175	2.5375	2.90027777777778	3.26277777777778	3.62527777777778	3.98777777777778	4.35027777777778	4.71277777777778	5.07527777777778	5.43777777777778	5.80027777777778	6.16277777777778	6.52527777777778	6.88777777777778	7.25027777777778	7.61277777777777	7.97527777777777	8.33777777777778	8.70027777777778	9.06305555555555	9.42527777777778	9.78805555555555	10.1505555555556	10.5130555555556	10.8755555555556	11.2380555555556	11.6005555555556	11.9630555555556	12.3255555555556	12.6880555555556	13.0505555555556	13.4133333333333	13.7758333333333	14.1383333333333	14.5008333333333	14.8636111111111
CB_26	ompF-comp	Ciprofloxacin	Caffeine	2	H1	0.075	0	0	0.362777777777778	0.725	1.0875	1.45	1.8125	2.175	2.5375	2.90027777777778	3.26277777777778	3.62527777777778	3.98777777777778	4.35027777777778	4.71277777777778	5.07527777777778	5.43777777777778	5.80027777777778	6.16277777777778	6.52527777777778	6.88777777777778	7.25027777777778	7.61277777777777	7.97527777777777	8.33777777777778	8.70027777777778	9.06305555555555	9.42527777777778	9.78805555555555	10.1505555555556	10.5130555555556	10.8755555555556	11.2380555555556	11.6005555555556	11.9630555555556	12.3255555555556	12.6880555555556	13.0505555555556	13.4133333333333	13.7758333333333	14.1383333333333	14.5008333333333	14.8636111111111
CB_26	ompF-comp	Ciprofloxacin	Caffeine	2	H2	0.06818	0	0	0.362777777777778	0.725	1.0875	1.45	1.8125	2.175	2.5375	2.90027777777778	3.26277777777778	3.62527777777778	3.98777777777778	4.35027777777778	4.71277777777778	5.07527777777778	5.43777777777778	5.80027777777778	6.16277777777778	6.52527777777778	6.88777777777778	7.25027777777778	7.61277777777777	7.97527777777777	8.33777777777778	8.70027777777778	9.06305555555555	9.42527777777778	9.78805555555555	10.1505555555556	10.5130555555556	10.8755555555556	11.2380555555556	11.6005555555556	11.9630555555556	12.3255555555556	12.6880555555556	13.0505555555556	13.4133333333333	13.7758333333333	14.1383333333333	14.5008333333333	14.8636111111111
CB_26	ompF-comp	Ciprofloxacin	Caffeine	2	H3	0.06136	0	0	0.362777777777778	0.725	1.0875	1.45	1.8125	2.175	2.5375	2.90027777777778	3.26277777777778	3.62527777777778	3.98777777777778	4.35027777777778	4.71277777777778	5.07527777777778	5.43777777777778	5.80027777777778	6.16277777777778	6.52527777777778	6.88777777777778	7.25027777777778	7.61277777777777	7.97527777777777	8.33777777777778	8.70027777777778	9.06305555555555	9.42527777777778	9.78805555555555	10.1505555555556	10.5130555555556	10.8755555555556	11.2380555555556	11.6005555555556	11.9630555555556	12.3255555555556	12.6880555555556	13.0505555555556	13.4133333333333	13.7758333333333	14.1383333333333	14.5008333333333	14.8636111111111
CB_26	ompF-comp	Ciprofloxacin	Caffeine	2	H4	0.05455	0	0	0.362777777777778	0.725	1.0875	1.45	1.8125	2.175	2.5375	2.90027777777778	3.26277777777778	3.62527777777778	3.98777777777778	4.35027777777778	4.71277777777778	5.07527777777778	5.43777777777778	5.80027777777778	6.16277777777778	6.52527777777778	6.88777777777778	7.25027777777778	7.61277777777777	7.97527777777777	8.33777777777778	8.70027777777778	9.06305555555555	9.42527777777778	9.78805555555555	10.1505555555556	10.5130555555556	10.8755555555556	11.2380555555556	11.6005555555556	11.9630555555556	12.3255555555556	12.6880555555556	13.0505555555556	13.4133333333333	13.7758333333333	14.1383333333333	14.5008333333333	14.8636111111111
CB_26	ompF-comp	Ciprofloxacin	Caffeine	2	H5	0.04773	0	0	0.362777777777778	0.725	1.0875	1.45	1.8125	2.175	2.5375	2.90027777777778	3.26277777777778	3.62527777777778	3.98777777777778	4.35027777777778	4.71277777777778	5.07527777777778	5.43777777777778	5.80027777777778	6.16277777777778	6.52527777777778	6.88777777777778	7.25027777777778	7.61277777777777	7.97527777777777	8.33777777777778	8.70027777777778	9.06305555555555	9.42527777777778	9.78805555555555	10.1505555555556	10.5130555555556	10.8755555555556	11.2380555555556	11.6005555555556	11.9630555555556	12.3255555555556	12.6880555555556	13.0505555555556	13.4133333333333	13.7758333333333	14.1383333333333	14.5008333333333	14.8636111111111
CB_26	ompF-comp	Ciprofloxacin	Caffeine	2	H6	0.04091	0	0	0.362777777777778	0.725	1.0875	1.45	1.8125	2.175	2.5375	2.90027777777778	3.26277777777778	3.62527777777778	3.98777777777778	4.35027777777778	4.71277777777778	5.07527777777778	5.43777777777778	5.80027777777778	6.16277777777778	6.52527777777778	6.88777777777778	7.25027777777778	7.61277777777777	7.97527777777777	8.33777777777778	8.70027777777778	9.06305555555555	9.42527777777778	9.78805555555555	10.1505555555556	10.5130555555556	10.8755555555556	11.2380555555556	11.6005555555556	11.9630555555556	12.3255555555556	12.6880555555556	13.0505555555556	13.4133333333333	13.7758333333333	14.1383333333333	14.5008333333333	14.8636111111111
CB_26	ompF-comp	Ciprofloxacin	Caffeine	2	H7	0.03409	0	0	0.362777777777778	0.725	1.0875	1.45	1.8125	2.175	2.5375	2.90027777777778	3.26277777777778	3.62527777777778	3.98777777777778	4.35027777777778	4.71277777777778	5.07527777777778	5.43777777777778	5.80027777777778	6.16277777777778	6.52527777777778	6.88777777777778	7.25027777777778	7.61277777777777	7.97527777777777	8.33777777777778	8.70027777777778	9.06305555555555	9.42527777777778	9.78805555555555	10.1505555555556	10.5130555555556	10.8755555555556	11.2380555555556	11.6005555555556	11.9630555555556	12.3255555555556	12.6880555555556	13.0505555555556	13.4133333333333	13.7758333333333	14.1383333333333	14.5008333333333	14.8636111111111
CB_26	ompF-comp	Ciprofloxacin	Caffeine	2	H8	0.02727	0	0	0.362777777777778	0.725	1.0875	1.45	1.8125	2.175	2.5375	2.90027777777778	3.26277777777778	3.62527777777778	3.98777777777778	4.35027777777778	4.71277777777778	5.07527777777778	5.43777777777778	5.80027777777778	6.16277777777778	6.52527777777778	6.88777777777778	7.25027777777778	7.61277777777777	7.97527777777777	8.33777777777778	8.70027777777778	9.06305555555555	9.42527777777778	9.78805555555555	10.1505555555556	10.5130555555556	10.8755555555556	11.2380555555556	11.6005555555556	11.9630555555556	12.3255555555556	12.6880555555556	13.0505555555556	13.4133333333333	13.7758333333333	14.1383333333333	14.5008333333333	14.8636111111111
CB_26	ompF-comp	Ciprofloxacin	Caffeine	2	H9	0.02045	0	0	0.362777777777778	0.725	1.0875	1.45	1.8125	2.175	2.5375	2.90027777777778	3.26277777777778	3.62527777777778	3.98777777777778	4.35027777777778	4.71277777777778	5.07527777777778	5.43777777777778	5.80027777777778	6.16277777777778	6.52527777777778	6.88777777777778	7.25027777777778	7.61277777777777	7.97527777777777	8.33777777777778	8.70027777777778	9.06305555555555	9.42527777777778	9.78805555555555	10.1505555555556	10.5130555555556	10.8755555555556	11.2380555555556	11.6005555555556	11.9630555555556	12.3255555555556	12.6880555555556	13.0505555555556	13.4133333333333	13.7758333333333	14.1383333333333	14.5008333333333	14.8636111111111
CB_26	ompF-comp	Ciprofloxacin	Caffeine	2	H10	0.01364	0	0	0.362777777777778	0.725	1.0875	1.45	1.8125	2.175	2.5375	2.90027777777778	3.26277777777778	3.62527777777778	3.98777777777778	4.35027777777778	4.71277777777778	5.07527777777778	5.43777777777778	5.80027777777778	6.16277777777778	6.52527777777778	6.88777777777778	7.25027777777778	7.61277777777777	7.97527777777777	8.33777777777778	8.70027777777778	9.06305555555555	9.42527777777778	9.78805555555555	10.1505555555556	10.5130555555556	10.8755555555556	11.2380555555556	11.6005555555556	11.9630555555556	12.3255555555556	12.6880555555556	13.0505555555556	13.4133333333333	13.7758333333333	14.1383333333333	14.5008333333333	14.8636111111111
CB_26	ompF-comp	Ciprofloxacin	Caffeine	2	H11	0.00682	0	0	0.362777777777778	0.725	1.0875	1.45	1.8125	2.175	2.5375	2.90027777777778	3.26277777777778	3.62527777777778	3.98777777777778	4.35027777777778	4.71277777777778	5.07527777777778	5.43777777777778	5.80027777777778	6.16277777777778	6.52527777777778	6.88777777777778	7.25027777777778	7.61277777777777	7.97527777777777	8.33777777777778	8.70027777777778	9.06305555555555	9.42527777777778	9.78805555555555	10.1505555555556	10.5130555555556	10.8755555555556	11.2380555555556	11.6005555555556	11.9630555555556	12.3255555555556	12.6880555555556	13.0505555555556	13.4133333333333	13.7758333333333	14.1383333333333	14.5008333333333	14.8636111111111
CB_26	ompF-comp	Ciprofloxacin	Caffeine	2	H12	0	0	0	0.362777777777778	0.725	1.0875	1.45	1.8125	2.175	2.5375	2.90027777777778	3.26277777777778	3.62527777777778	3.98777777777778	4.35027777777778	4.71277777777778	5.07527777777778	5.43777777777778	5.80027777777778	6.16277777777778	6.52527777777778	6.88777777777778	7.25027777777778	7.61277777777777	7.97527777777777	8.33777777777778	8.70027777777778	9.06305555555555	9.42527777777778	9.78805555555555	10.1505555555556	10.5130555555556	10.8755555555556	11.2380555555556	11.6005555555556	11.9630555555556	12.3255555555556	12.6880555555556	13.0505555555556	13.4133333333333	13.7758333333333	14.1383333333333	14.5008333333333	14.8636111111111
CB_27	ompF-comp	Ciprofloxacin	Caffeine	3	D1	0.075	55.48571	0	0.362777777777778	0.725	1.0875	1.45	1.8125	2.175	2.5375	2.90027777777778	3.26277777777778	3.62527777777778	3.98777777777778	4.35027777777778	4.71277777777778	5.07527777777778	5.43777777777778	5.80027777777778	6.16277777777778	6.52527777777778	6.88777777777778	7.25027777777778	7.61277777777777	7.97527777777777	8.33777777777778	8.70027777777778	9.06305555555555	9.42527777777778	9.78805555555555	10.1505555555556	10.5130555555556	10.8755555555556	11.2380555555556	11.6005555555556	11.9630555555556	12.3255555555556	12.6880555555556	13.0505555555556	13.4133333333333	13.7758333333333	14.1383333333333	14.5008333333333	14.8636111111111
CB_27	ompF-comp	Ciprofloxacin	Caffeine	3	D2	0.06818	55.48571	0	0.362777777777778	0.725	1.0875	1.45	1.8125	2.175	2.5375	2.90027777777778	3.26277777777778	3.62527777777778	3.98777777777778	4.35027777777778	4.71277777777778	5.07527777777778	5.43777777777778	5.80027777777778	6.16277777777778	6.52527777777778	6.88777777777778	7.25027777777778	7.61277777777777	7.97527777777777	8.33777777777778	8.70027777777778	9.06305555555555	9.42527777777778	9.78805555555555	10.1505555555556	10.5130555555556	10.8755555555556	11.2380555555556	11.6005555555556	11.9630555555556	12.3255555555556	12.6880555555556	13.0505555555556	13.4133333333333	13.7758333333333	14.1383333333333	14.5008333333333	14.8636111111111
CB_27	ompF-comp	Ciprofloxacin	Caffeine	3	D3	0.06136	55.48571	0	0.362777777777778	0.725	1.0875	1.45	1.8125	2.175	2.5375	2.90027777777778	3.26277777777778	3.62527777777778	3.98777777777778	4.35027777777778	4.71277777777778	5.07527777777778	5.43777777777778	5.80027777777778	6.16277777777778	6.52527777777778	6.88777777777778	7.25027777777778	7.61277777777777	7.97527777777777	8.33777777777778	8.70027777777778	9.06305555555555	9.42527777777778	9.78805555555555	10.1505555555556	10.5130555555556	10.8755555555556	11.2380555555556	11.6005555555556	11.9630555555556	12.3255555555556	12.6880555555556	13.0505555555556	13.4133333333333	13.7758333333333	14.1383333333333	14.5008333333333	14.8636111111111
CB_27	ompF-comp	Ciprofloxacin	Caffeine	3	D4	0.05455	55.48571	0	0.362777777777778	0.725	1.0875	1.45	1.8125	2.175	2.5375	2.90027777777778	3.26277777777778	3.62527777777778	3.98777777777778	4.35027777777778	4.71277777777778	5.07527777777778	5.43777777777778	5.80027777777778	6.16277777777778	6.52527777777778	6.88777777777778	7.25027777777778	7.61277777777777	7.97527777777777	8.33777777777778	8.70027777777778	9.06305555555555	9.42527777777778	9.78805555555555	10.1505555555556	10.5130555555556	10.8755555555556	11.2380555555556	11.6005555555556	11.9630555555556	12.3255555555556	12.6880555555556	13.0505555555556	13.4133333333333	13.7758333333333	14.1383333333333	14.5008333333333	14.8636111111111
CB_27	ompF-comp	Ciprofloxacin	Caffeine	3	D5	0.04773	55.48571	0	0.362777777777778	0.725	1.0875	1.45	1.8125	2.175	2.5375	2.90027777777778	3.26277777777778	3.62527777777778	3.98777777777778	4.35027777777778	4.71277777777778	5.07527777777778	5.43777777777778	5.80027777777778	6.16277777777778	6.52527777777778	6.88777777777778	7.25027777777778	7.61277777777777	7.97527777777777	8.33777777777778	8.70027777777778	9.06305555555555	9.42527777777778	9.78805555555555	10.1505555555556	10.5130555555556	10.8755555555556	11.2380555555556	11.6005555555556	11.9630555555556	12.3255555555556	12.6880555555556	13.0505555555556	13.4133333333333	13.7758333333333	14.1383333333333	14.5008333333333	14.8636111111111
CB_27	ompF-comp	Ciprofloxacin	Caffeine	3	D6	0.04091	55.48571	0	0.362777777777778	0.725	1.0875	1.45	1.8125	2.175	2.5375	2.90027777777778	3.26277777777778	3.62527777777778	3.98777777777778	4.35027777777778	4.71277777777778	5.07527777777778	5.43777777777778	5.80027777777778	6.16277777777778	6.52527777777778	6.88777777777778	7.25027777777778	7.61277777777777	7.97527777777777	8.33777777777778	8.70027777777778	9.06305555555555	9.42527777777778	9.78805555555555	10.1505555555556	10.5130555555556	10.8755555555556	11.2380555555556	11.6005555555556	11.9630555555556	12.3255555555556	12.6880555555556	13.0505555555556	13.4133333333333	13.7758333333333	14.1383333333333	14.5008333333333	14.8636111111111
CB_27	ompF-comp	Ciprofloxacin	Caffeine	3	D7	0.03409	55.48571	0	0.362777777777778	0.725	1.0875	1.45	1.8125	2.175	2.5375	2.90027777777778	3.26277777777778	3.62527777777778	3.98777777777778	4.35027777777778	4.71277777777778	5.07527777777778	5.43777777777778	5.80027777777778	6.16277777777778	6.52527777777778	6.88777777777778	7.25027777777778	7.61277777777777	7.97527777777777	8.33777777777778	8.70027777777778	9.06305555555555	9.42527777777778	9.78805555555555	10.1505555555556	10.5130555555556	10.8755555555556	11.2380555555556	11.6005555555556	11.9630555555556	12.3255555555556	12.6880555555556	13.0505555555556	13.4133333333333	13.7758333333333	14.1383333333333	14.5008333333333	14.8636111111111
CB_27	ompF-comp	Ciprofloxacin	Caffeine	3	D8	0.02727	55.48571	0	0.362777777777778	0.725	1.0875	1.45	1.8125	2.175	2.5375	2.90027777777778	3.26277777777778	3.62527777777778	3.98777777777778	4.35027777777778	4.71277777777778	5.07527777777778	5.43777777777778	5.80027777777778	6.16277777777778	6.52527777777778	6.88777777777778	7.25027777777778	7.61277777777777	7.97527777777777	8.33777777777778	8.70027777777778	9.06305555555555	9.42527777777778	9.78805555555555	10.1505555555556	10.5130555555556	10.8755555555556	11.2380555555556	11.6005555555556	11.9630555555556	12.3255555555556	12.6880555555556	13.0505555555556	13.4133333333333	13.7758333333333	14.1383333333333	14.5008333333333	14.8636111111111
CB_27	ompF-comp	Ciprofloxacin	Caffeine	3	D9	0.02045	55.48571	0	0.362777777777778	0.725	1.0875	1.45	1.8125	2.175	2.5375	2.90027777777778	3.26277777777778	3.62527777777778	3.98777777777778	4.35027777777778	4.71277777777778	5.07527777777778	5.43777777777778	5.80027777777778	6.16277777777778	6.52527777777778	6.88777777777778	7.25027777777778	7.61277777777777	7.97527777777777	8.33777777777778	8.70027777777778	9.06305555555555	9.42527777777778	9.78805555555555	10.1505555555556	10.5130555555556	10.8755555555556	11.2380555555556	11.6005555555556	11.9630555555556	12.3255555555556	12.6880555555556	13.0505555555556	13.4133333333333	13.7758333333333	14.1383333333333	14.5008333333333	14.8636111111111
CB_27	ompF-comp	Ciprofloxacin	Caffeine	3	D12	0	55.48571	0	0.362777777777778	0.725	1.0875	1.45	1.8125	2.175	2.5375	2.90027777777778	3.26277777777778	3.62527777777778	3.98777777777778	4.35027777777778	4.71277777777778	5.07527777777778	5.43777777777778	5.80027777777778	6.16277777777778	6.52527777777778	6.88777777777778	7.25027777777778	7.61277777777777	7.97527777777777	8.33777777777778	8.70027777777778	9.06305555555555	9.42527777777778	9.78805555555555	10.1505555555556	10.5130555555556	10.8755555555556	11.2380555555556	11.6005555555556	11.9630555555556	12.3255555555556	12.6880555555556	13.0505555555556	13.4133333333333	13.7758333333333	14.1383333333333	14.5008333333333	14.8636111111111
CB_27	ompF-comp	Ciprofloxacin	Caffeine	3	H1	0.075	0	0	0.362777777777778	0.725	1.0875	1.45	1.8125	2.175	2.5375	2.90027777777778	3.26277777777778	3.62527777777778	3.98777777777778	4.35027777777778	4.71277777777778	5.07527777777778	5.43777777777778	5.80027777777778	6.16277777777778	6.52527777777778	6.88777777777778	7.25027777777778	7.61277777777777	7.97527777777777	8.33777777777778	8.70027777777778	9.06305555555555	9.42527777777778	9.78805555555555	10.1505555555556	10.5130555555556	10.8755555555556	11.2380555555556	11.6005555555556	11.9630555555556	12.3255555555556	12.6880555555556	13.0505555555556	13.4133333333333	13.7758333333333	14.1383333333333	14.5008333333333	14.8636111111111
CB_27	ompF-comp	Ciprofloxacin	Caffeine	3	H2	0.06818	0	0	0.362777777777778	0.725	1.0875	1.45	1.8125	2.175	2.5375	2.90027777777778	3.26277777777778	3.62527777777778	3.98777777777778	4.35027777777778	4.71277777777778	5.07527777777778	5.43777777777778	5.80027777777778	6.16277777777778	6.52527777777778	6.88777777777778	7.25027777777778	7.61277777777777	7.97527777777777	8.33777777777778	8.70027777777778	9.06305555555555	9.42527777777778	9.78805555555555	10.1505555555556	10.5130555555556	10.8755555555556	11.2380555555556	11.6005555555556	11.9630555555556	12.3255555555556	12.6880555555556	13.0505555555556	13.4133333333333	13.7758333333333	14.1383333333333	14.5008333333333	14.8636111111111
CB_27	ompF-comp	Ciprofloxacin	Caffeine	3	H3	0.06136	0	0	0.362777777777778	0.725	1.0875	1.45	1.8125	2.175	2.5375	2.90027777777778	3.26277777777778	3.62527777777778	3.98777777777778	4.35027777777778	4.71277777777778	5.07527777777778	5.43777777777778	5.80027777777778	6.16277777777778	6.52527777777778	6.88777777777778	7.25027777777778	7.61277777777777	7.97527777777777	8.33777777777778	8.70027777777778	9.06305555555555	9.42527777777778	9.78805555555555	10.1505555555556	10.5130555555556	10.8755555555556	11.2380555555556	11.6005555555556	11.9630555555556	12.3255555555556	12.6880555555556	13.0505555555556	13.4133333333333	13.7758333333333	14.1383333333333	14.5008333333333	14.8636111111111
CB_27	ompF-comp	Ciprofloxacin	Caffeine	3	H4	0.05455	0	0	0.362777777777778	0.725	1.0875	1.45	1.8125	2.175	2.5375	2.90027777777778	3.26277777777778	3.62527777777778	3.98777777777778	4.35027777777778	4.71277777777778	5.07527777777778	5.43777777777778	5.80027777777778	6.16277777777778	6.52527777777778	6.88777777777778	7.25027777777778	7.61277777777777	7.97527777777777	8.33777777777778	8.70027777777778	9.06305555555555	9.42527777777778	9.78805555555555	10.1505555555556	10.5130555555556	10.8755555555556	11.2380555555556	11.6005555555556	11.9630555555556	12.3255555555556	12.6880555555556	13.0505555555556	13.4133333333333	13.7758333333333	14.1383333333333	14.5008333333333	14.8636111111111
CB_27	ompF-comp	Ciprofloxacin	Caffeine	3	H5	0.04773	0	0	0.362777777777778	0.725	1.0875	1.45	1.8125	2.175	2.5375	2.90027777777778	3.26277777777778	3.62527777777778	3.98777777777778	4.35027777777778	4.71277777777778	5.07527777777778	5.43777777777778	5.80027777777778	6.16277777777778	6.52527777777778	6.88777777777778	7.25027777777778	7.61277777777777	7.97527777777777	8.33777777777778	8.70027777777778	9.06305555555555	9.42527777777778	9.78805555555555	10.1505555555556	10.5130555555556	10.8755555555556	11.2380555555556	11.6005555555556	11.9630555555556	12.3255555555556	12.6880555555556	13.0505555555556	13.4133333333333	13.7758333333333	14.1383333333333	14.5008333333333	14.8636111111111
CB_27	ompF-comp	Ciprofloxacin	Caffeine	3	H6	0.04091	0	0	0.362777777777778	0.725	1.0875	1.45	1.8125	2.175	2.5375	2.90027777777778	3.26277777777778	3.62527777777778	3.98777777777778	4.35027777777778	4.71277777777778	5.07527777777778	5.43777777777778	5.80027777777778	6.16277777777778	6.52527777777778	6.88777777777778	7.25027777777778	7.61277777777777	7.97527777777777	8.33777777777778	8.70027777777778	9.06305555555555	9.42527777777778	9.78805555555555	10.1505555555556	10.5130555555556	10.8755555555556	11.2380555555556	11.6005555555556	11.9630555555556	12.3255555555556	12.6880555555556	13.0505555555556	13.4133333333333	13.7758333333333	14.1383333333333	14.5008333333333	14.8636111111111
CB_27	ompF-comp	Ciprofloxacin	Caffeine	3	H7	0.03409	0	0	0.362777777777778	0.725	1.0875	1.45	1.8125	2.175	2.5375	2.90027777777778	3.26277777777778	3.62527777777778	3.98777777777778	4.35027777777778	4.71277777777778	5.07527777777778	5.43777777777778	5.80027777777778	6.16277777777778	6.52527777777778	6.88777777777778	7.25027777777778	7.61277777777777	7.97527777777777	8.33777777777778	8.70027777777778	9.06305555555555	9.42527777777778	9.78805555555555	10.1505555555556	10.5130555555556	10.8755555555556	11.2380555555556	11.6005555555556	11.9630555555556	12.3255555555556	12.6880555555556	13.0505555555556	13.4133333333333	13.7758333333333	14.1383333333333	14.5008333333333	14.8636111111111
CB_27	ompF-comp	Ciprofloxacin	Caffeine	3	H8	0.02727	0	0	0.362777777777778	0.725	1.0875	1.45	1.8125	2.175	2.5375	2.90027777777778	3.26277777777778	3.62527777777778	3.98777777777778	4.35027777777778	4.71277777777778	5.07527777777778	5.43777777777778	5.80027777777778	6.16277777777778	6.52527777777778	6.88777777777778	7.25027777777778	7.61277777777777	7.97527777777777	8.33777777777778	8.70027777777778	9.06305555555555	9.42527777777778	9.78805555555555	10.1505555555556	10.5130555555556	10.8755555555556	11.2380555555556	11.6005555555556	11.9630555555556	12.3255555555556	12.6880555555556	13.0505555555556	13.4133333333333	13.7758333333333	14.1383333333333	14.5008333333333	14.8636111111111
CB_27	ompF-comp	Ciprofloxacin	Caffeine	3	H9	0.02045	0	0	0.362777777777778	0.725	1.0875	1.45	1.8125	2.175	2.5375	2.90027777777778	3.26277777777778	3.62527777777778	3.98777777777778	4.35027777777778	4.71277777777778	5.07527777777778	5.43777777777778	5.80027777777778	6.16277777777778	6.52527777777778	6.88777777777778	7.25027777777778	7.61277777777777	7.97527777777777	8.33777777777778	8.70027777777778	9.06305555555555	9.42527777777778	9.78805555555555	10.1505555555556	10.5130555555556	10.8755555555556	11.2380555555556	11.6005555555556	11.9630555555556	12.3255555555556	12.6880555555556	13.0505555555556	13.4133333333333	13.7758333333333	14.1383333333333	14.5008333333333	14.8636111111111
CB_27	ompF-comp	Ciprofloxacin	Caffeine	3	H10	0.01364	0	0	0.362777777777778	0.725	1.0875	1.45	1.8125	2.175	2.5375	2.90027777777778	3.26277777777778	3.62527777777778	3.98777777777778	4.35027777777778	4.71277777777778	5.07527777777778	5.43777777777778	5.80027777777778	6.16277777777778	6.52527777777778	6.88777777777778	7.25027777777778	7.61277777777777	7.97527777777777	8.33777777777778	8.70027777777778	9.06305555555555	9.42527777777778	9.78805555555555	10.1505555555556	10.5130555555556	10.8755555555556	11.2380555555556	11.6005555555556	11.9630555555556	12.3255555555556	12.6880555555556	13.0505555555556	13.4133333333333	13.7758333333333	14.1383333333333	14.5008333333333	14.8636111111111
CB_27	ompF-comp	Ciprofloxacin	Caffeine	3	H11	0.00682	0	0	0.362777777777778	0.725	1.0875	1.45	1.8125	2.175	2.5375	2.90027777777778	3.26277777777778	3.62527777777778	3.98777777777778	4.35027777777778	4.71277777777778	5.07527777777778	5.43777777777778	5.80027777777778	6.16277777777778	6.52527777777778	6.88777777777778	7.25027777777778	7.61277777777777	7.97527777777777	8.33777777777778	8.70027777777778	9.06305555555555	9.42527777777778	9.78805555555555	10.1505555555556	10.5130555555556	10.8755555555556	11.2380555555556	11.6005555555556	11.9630555555556	12.3255555555556	12.6880555555556	13.0505555555556	13.4133333333333	13.7758333333333	14.1383333333333	14.5008333333333	14.8636111111111
CB_28	ompF-comp	Ciprofloxacin	Caffeine	4	D1	0.075	55.48571	0	0.362777777777778	0.725	1.0875	1.45	1.8125	2.175	2.5375	2.90027777777778	3.26277777777778	3.62527777777778	3.98777777777778	4.35027777777778	4.71277777777778	5.07527777777778	5.43777777777778	5.80027777777778	6.16277777777778	6.52527777777778	6.88777777777778	7.25027777777778	7.61277777777777	7.97527777777777	8.33777777777778	8.70027777777778	9.06305555555555	9.42527777777778	9.78805555555555	10.1505555555556	10.5130555555556	10.8755555555556	11.2380555555556	11.6005555555556	11.9630555555556	12.3255555555556	12.6880555555556	13.0505555555556	13.4133333333333	13.7758333333333	14.1383333333333	14.5008333333333	14.8636111111111
CB_28	ompF-comp	Ciprofloxacin	Caffeine	4	D2	0.06818	55.48571	0	0.362777777777778	0.725	1.0875	1.45	1.8125	2.175	2.5375	2.90027777777778	3.26277777777778	3.62527777777778	3.98777777777778	4.35027777777778	4.71277777777778	5.07527777777778	5.43777777777778	5.80027777777778	6.16277777777778	6.52527777777778	6.88777777777778	7.25027777777778	7.61277777777777	7.97527777777777	8.33777777777778	8.70027777777778	9.06305555555555	9.42527777777778	9.78805555555555	10.1505555555556	10.5130555555556	10.8755555555556	11.2380555555556	11.6005555555556	11.9630555555556	12.3255555555556	12.6880555555556	13.0505555555556	13.4133333333333	13.7758333333333	14.1383333333333	14.5008333333333	14.8636111111111
CB_28	ompF-comp	Ciprofloxacin	Caffeine	4	D3	0.06136	55.48571	0	0.362777777777778	0.725	1.0875	1.45	1.8125	2.175	2.5375	2.90027777777778	3.26277777777778	3.62527777777778	3.98777777777778	4.35027777777778	4.71277777777778	5.07527777777778	5.43777777777778	5.80027777777778	6.16277777777778	6.52527777777778	6.88777777777778	7.25027777777778	7.61277777777777	7.97527777777777	8.33777777777778	8.70027777777778	9.06305555555555	9.42527777777778	9.78805555555555	10.1505555555556	10.5130555555556	10.8755555555556	11.2380555555556	11.6005555555556	11.9630555555556	12.3255555555556	12.6880555555556	13.0505555555556	13.4133333333333	13.7758333333333	14.1383333333333	14.5008333333333	14.8636111111111
CB_28	ompF-comp	Ciprofloxacin	Caffeine	4	D4	0.05455	55.48571	0	0.362777777777778	0.725	1.0875	1.45	1.8125	2.175	2.5375	2.90027777777778	3.26277777777778	3.62527777777778	3.98777777777778	4.35027777777778	4.71277777777778	5.07527777777778	5.43777777777778	5.80027777777778	6.16277777777778	6.52527777777778	6.88777777777778	7.25027777777778	7.61277777777777	7.97527777777777	8.33777777777778	8.70027777777778	9.06305555555555	9.42527777777778	9.78805555555555	10.1505555555556	10.5130555555556	10.8755555555556	11.2380555555556	11.6005555555556	11.9630555555556	12.3255555555556	12.6880555555556	13.0505555555556	13.4133333333333	13.7758333333333	14.1383333333333	14.5008333333333	14.8636111111111
CB_28	ompF-comp	Ciprofloxacin	Caffeine	4	D5	0.04773	55.48571	0	0.362777777777778	0.725	1.0875	1.45	1.8125	2.175	2.5375	2.90027777777778	3.26277777777778	3.62527777777778	3.98777777777778	4.35027777777778	4.71277777777778	5.07527777777778	5.43777777777778	5.80027777777778	6.16277777777778	6.52527777777778	6.88777777777778	7.25027777777778	7.61277777777777	7.97527777777777	8.33777777777778	8.70027777777778	9.06305555555555	9.42527777777778	9.78805555555555	10.1505555555556	10.5130555555556	10.8755555555556	11.2380555555556	11.6005555555556	11.9630555555556	12.3255555555556	12.6880555555556	13.0505555555556	13.4133333333333	13.7758333333333	14.1383333333333	14.5008333333333	14.8636111111111
CB_28	ompF-comp	Ciprofloxacin	Caffeine	4	D6	0.04091	55.48571	0	0.362777777777778	0.725	1.0875	1.45	1.8125	2.175	2.5375	2.90027777777778	3.26277777777778	3.62527777777778	3.98777777777778	4.35027777777778	4.71277777777778	5.07527777777778	5.43777777777778	5.80027777777778	6.16277777777778	6.52527777777778	6.88777777777778	7.25027777777778	7.61277777777777	7.97527777777777	8.33777777777778	8.70027777777778	9.06305555555555	9.42527777777778	9.78805555555555	10.1505555555556	10.5130555555556	10.8755555555556	11.2380555555556	11.6005555555556	11.9630555555556	12.3255555555556	12.6880555555556	13.0505555555556	13.4133333333333	13.7758333333333	14.1383333333333	14.5008333333333	14.8636111111111
CB_28	ompF-comp	Ciprofloxacin	Caffeine	4	D7	0.03409	55.48571	0	0.362777777777778	0.725	1.0875	1.45	1.8125	2.175	2.5375	2.90027777777778	3.26277777777778	3.62527777777778	3.98777777777778	4.35027777777778	4.71277777777778	5.07527777777778	5.43777777777778	5.80027777777778	6.16277777777778	6.52527777777778	6.88777777777778	7.25027777777778	7.61277777777777	7.97527777777777	8.33777777777778	8.70027777777778	9.06305555555555	9.42527777777778	9.78805555555555	10.1505555555556	10.5130555555556	10.8755555555556	11.2380555555556	11.6005555555556	11.9630555555556	12.3255555555556	12.6880555555556	13.0505555555556	13.4133333333333	13.7758333333333	14.1383333333333	14.5008333333333	14.8636111111111
CB_28	ompF-comp	Ciprofloxacin	Caffeine	4	D8	0.02727	55.48571	0	0.362777777777778	0.725	1.0875	1.45	1.8125	2.175	2.5375	2.90027777777778	3.26277777777778	3.62527777777778	3.98777777777778	4.35027777777778	4.71277777777778	5.07527777777778	5.43777777777778	5.80027777777778	6.16277777777778	6.52527777777778	6.88777777777778	7.25027777777778	7.61277777777777	7.97527777777777	8.33777777777778	8.70027777777778	9.06305555555555	9.42527777777778	9.78805555555555	10.1505555555556	10.5130555555556	10.8755555555556	11.2380555555556	11.6005555555556	11.9630555555556	12.3255555555556	12.6880555555556	13.0505555555556	13.4133333333333	13.7758333333333	14.1383333333333	14.5008333333333	14.8636111111111
CB_28	ompF-comp	Ciprofloxacin	Caffeine	4	D9	0.02045	55.48571	0	0.362777777777778	0.725	1.0875	1.45	1.8125	2.175	2.5375	2.90027777777778	3.26277777777778	3.62527777777778	3.98777777777778	4.35027777777778	4.71277777777778	5.07527777777778	5.43777777777778	5.80027777777778	6.16277777777778	6.52527777777778	6.88777777777778	7.25027777777778	7.61277777777777	7.97527777777777	8.33777777777778	8.70027777777778	9.06305555555555	9.42527777777778	9.78805555555555	10.1505555555556	10.5130555555556	10.8755555555556	11.2380555555556	11.6005555555556	11.9630555555556	12.3255555555556	12.6880555555556	13.0505555555556	13.4133333333333	13.7758333333333	14.1383333333333	14.5008333333333	14.8636111111111
CB_28	ompF-comp	Ciprofloxacin	Caffeine	4	H1	0.075	0	0	0.362777777777778	0.725	1.0875	1.45	1.8125	2.175	2.5375	2.90027777777778	3.26277777777778	3.62527777777778	3.98777777777778	4.35027777777778	4.71277777777778	5.07527777777778	5.43777777777778	5.80027777777778	6.16277777777778	6.52527777777778	6.88777777777778	7.25027777777778	7.61277777777777	7.97527777777777	8.33777777777778	8.70027777777778	9.06305555555555	9.42527777777778	9.78805555555555	10.1505555555556	10.5130555555556	10.8755555555556	11.2380555555556	11.6005555555556	11.9630555555556	12.3255555555556	12.6880555555556	13.0505555555556	13.4133333333333	13.7758333333333	14.1383333333333	14.5008333333333	14.8636111111111
CB_28	ompF-comp	Ciprofloxacin	Caffeine	4	H2	0.06818	0	0	0.362777777777778	0.725	1.0875	1.45	1.8125	2.175	2.5375	2.90027777777778	3.26277777777778	3.62527777777778	3.98777777777778	4.35027777777778	4.71277777777778	5.07527777777778	5.43777777777778	5.80027777777778	6.16277777777778	6.52527777777778	6.88777777777778	7.25027777777778	7.61277777777777	7.97527777777777	8.33777777777778	8.70027777777778	9.06305555555555	9.42527777777778	9.78805555555555	10.1505555555556	10.5130555555556	10.8755555555556	11.2380555555556	11.6005555555556	11.9630555555556	12.3255555555556	12.6880555555556	13.0505555555556	13.4133333333333	13.7758333333333	14.1383333333333	14.5008333333333	14.8636111111111
CB_28	ompF-comp	Ciprofloxacin	Caffeine	4	H3	0.06136	0	0	0.362777777777778	0.725	1.0875	1.45	1.8125	2.175	2.5375	2.90027777777778	3.26277777777778	3.62527777777778	3.98777777777778	4.35027777777778	4.71277777777778	5.07527777777778	5.43777777777778	5.80027777777778	6.16277777777778	6.52527777777778	6.88777777777778	7.25027777777778	7.61277777777777	7.97527777777777	8.33777777777778	8.70027777777778	9.06305555555555	9.42527777777778	9.78805555555555	10.1505555555556	10.5130555555556	10.8755555555556	11.2380555555556	11.6005555555556	11.9630555555556	12.3255555555556	12.6880555555556	13.0505555555556	13.4133333333333	13.7758333333333	14.1383333333333	14.5008333333333	14.8636111111111
CB_28	ompF-comp	Ciprofloxacin	Caffeine	4	H4	0.05455	0	0	0.362777777777778	0.725	1.0875	1.45	1.8125	2.175	2.5375	2.90027777777778	3.26277777777778	3.62527777777778	3.98777777777778	4.35027777777778	4.71277777777778	5.07527777777778	5.43777777777778	5.80027777777778	6.16277777777778	6.52527777777778	6.88777777777778	7.25027777777778	7.61277777777777	7.97527777777777	8.33777777777778	8.70027777777778	9.06305555555555	9.42527777777778	9.78805555555555	10.1505555555556	10.5130555555556	10.8755555555556	11.2380555555556	11.6005555555556	11.9630555555556	12.3255555555556	12.6880555555556	13.0505555555556	13.4133333333333	13.7758333333333	14.1383333333333	14.5008333333333	14.8636111111111
CB_28	ompF-comp	Ciprofloxacin	Caffeine	4	H5	0.04773	0	0	0.362777777777778	0.725	1.0875	1.45	1.8125	2.175	2.5375	2.90027777777778	3.26277777777778	3.62527777777778	3.98777777777778	4.35027777777778	4.71277777777778	5.07527777777778	5.43777777777778	5.80027777777778	6.16277777777778	6.52527777777778	6.88777777777778	7.25027777777778	7.61277777777777	7.97527777777777	8.33777777777778	8.70027777777778	9.06305555555555	9.42527777777778	9.78805555555555	10.1505555555556	10.5130555555556	10.8755555555556	11.2380555555556	11.6005555555556	11.9630555555556	12.3255555555556	12.6880555555556	13.0505555555556	13.4133333333333	13.7758333333333	14.1383333333333	14.5008333333333	14.8636111111111
CB_28	ompF-comp	Ciprofloxacin	Caffeine	4	H6	0.04091	0	0	0.362777777777778	0.725	1.0875	1.45	1.8125	2.175	2.5375	2.90027777777778	3.26277777777778	3.62527777777778	3.98777777777778	4.35027777777778	4.71277777777778	5.07527777777778	5.43777777777778	5.80027777777778	6.16277777777778	6.52527777777778	6.88777777777778	7.25027777777778	7.61277777777777	7.97527777777777	8.33777777777778	8.70027777777778	9.06305555555555	9.42527777777778	9.78805555555555	10.1505555555556	10.5130555555556	10.8755555555556	11.2380555555556	11.6005555555556	11.9630555555556	12.3255555555556	12.6880555555556	13.0505555555556	13.4133333333333	13.7758333333333	14.1383333333333	14.5008333333333	14.8636111111111
CB_28	ompF-comp	Ciprofloxacin	Caffeine	4	H7	0.03409	0	0	0.362777777777778	0.725	1.0875	1.45	1.8125	2.175	2.5375	2.90027777777778	3.26277777777778	3.62527777777778	3.98777777777778	4.35027777777778	4.71277777777778	5.07527777777778	5.43777777777778	5.80027777777778	6.16277777777778	6.52527777777778	6.88777777777778	7.25027777777778	7.61277777777777	7.97527777777777	8.33777777777778	8.70027777777778	9.06305555555555	9.42527777777778	9.78805555555555	10.1505555555556	10.5130555555556	10.8755555555556	11.2380555555556	11.6005555555556	11.9630555555556	12.3255555555556	12.6880555555556	13.0505555555556	13.4133333333333	13.7758333333333	14.1383333333333	14.5008333333333	14.8636111111111
CB_28	ompF-comp	Ciprofloxacin	Caffeine	4	H8	0.02727	0	0	0.362777777777778	0.725	1.0875	1.45	1.8125	2.175	2.5375	2.90027777777778	3.26277777777778	3.62527777777778	3.98777777777778	4.35027777777778	4.71277777777778	5.07527777777778	5.43777777777778	5.80027777777778	6.16277777777778	6.52527777777778	6.88777777777778	7.25027777777778	7.61277777777777	7.97527777777777	8.33777777777778	8.70027777777778	9.06305555555555	9.42527777777778	9.78805555555555	10.1505555555556	10.5130555555556	10.8755555555556	11.2380555555556	11.6005555555556	11.9630555555556	12.3255555555556	12.6880555555556	13.0505555555556	13.4133333333333	13.7758333333333	14.1383333333333	14.5008333333333	14.8636111111111
CB_28	ompF-comp	Ciprofloxacin	Caffeine	4	H9	0.02045	0	0	0.362777777777778	0.725	1.0875	1.45	1.8125	2.175	2.5375	2.90027777777778	3.26277777777778	3.62527777777778	3.98777777777778	4.35027777777778	4.71277777777778	5.07527777777778	5.43777777777778	5.80027777777778	6.16277777777778	6.52527777777778	6.88777777777778	7.25027777777778	7.61277777777777	7.97527777777777	8.33777777777778	8.70027777777778	9.06305555555555	9.42527777777778	9.78805555555555	10.1505555555556	10.5130555555556	10.8755555555556	11.2380555555556	11.6005555555556	11.9630555555556	12.3255555555556	12.6880555555556	13.0505555555556	13.4133333333333	13.7758333333333	14.1383333333333	14.5008333333333	14.8636111111111
CB_28	ompF-comp	Ciprofloxacin	Caffeine	4	H10	0.01364	0	0	0.362777777777778	0.725	1.0875	1.45	1.8125	2.175	2.5375	2.90027777777778	3.26277777777778	3.62527777777778	3.98777777777778	4.35027777777778	4.71277777777778	5.07527777777778	5.43777777777778	5.80027777777778	6.16277777777778	6.52527777777778	6.88777777777778	7.25027777777778	7.61277777777777	7.97527777777777	8.33777777777778	8.70027777777778	9.06305555555555	9.42527777777778	9.78805555555555	10.1505555555556	10.5130555555556	10.8755555555556	11.2380555555556	11.6005555555556	11.9630555555556	12.3255555555556	12.6880555555556	13.0505555555556	13.4133333333333	13.7758333333333	14.1383333333333	14.5008333333333	14.8636111111111
CB_28	ompF-comp	Ciprofloxacin	Caffeine	4	H11	0.00682	0	0	0.362777777777778	0.725	1.0875	1.45	1.8125	2.175	2.5375	2.90027777777778	3.26277777777778	3.62527777777778	3.98777777777778	4.35027777777778	4.71277777777778	5.07527777777778	5.43777777777778	5.80027777777778	6.16277777777778	6.52527777777778	6.88777777777778	7.25027777777778	7.61277777777777	7.97527777777777	8.33777777777778	8.70027777777778	9.06305555555555	9.42527777777778	9.78805555555555	10.1505555555556	10.5130555555556	10.8755555555556	11.2380555555556	11.6005555555556	11.9630555555556	12.3255555555556	12.6880555555556	13.0505555555556	13.4133333333333	13.7758333333333	14.1383333333333	14.5008333333333	14.8636111111111
CB_28	ompF-comp	Ciprofloxacin	Caffeine	4	H12	0	0	0	0.362777777777778	0.725	1.0875	1.45	1.8125	2.175	2.5375	2.90027777777778	3.26277777777778	3.62527777777778	3.98777777777778	4.35027777777778	4.71277777777778	5.07527777777778	5.43777777777778	5.80027777777778	6.16277777777778	6.52527777777778	6.88777777777778	7.25027777777778	7.61277777777777	7.97527777777777	8.33777777777778	8.70027777777778	9.06305555555555	9.42527777777778	9.78805555555555	10.1505555555556	10.5130555555556	10.8755555555556	11.2380555555556	11.6005555555556	11.9630555555556	12.3255555555556	12.6880555555556	13.0505555555556	13.4133333333333	13.7758333333333	14.1383333333333	14.5008333333333	14.8636111111111
CB_29	rob-comp	Ciprofloxacin	Caffeine	1	D1	0.025	55.48571	0	0.361944444444444	0.724166666666667	1.08611111111111	1.44805555555556	1.81	2.17194444444444	2.53388888888889	2.89583333333333	3.25777777777778	3.61972222222222	3.98166666666667	4.34361111111111	4.70555555555555	5.0675	5.42944444444444	5.79138888888889	6.15333333333333	6.51555555555555	6.8775	7.23944444444444	7.60138888888889	7.96333333333333	8.32555555555555	8.6875	9.04972222222222	9.41166666666666	9.77361111111111	10.1355555555556	10.4975	10.8594444444444	11.2213888888889	11.5833333333333	11.9455555555556	12.3075	12.6694444444444	13.0313888888889	13.3930555555556	13.755	14.1172222222222	14.4788888888889	14.8411111111111
CB_29	rob-comp	Ciprofloxacin	Caffeine	1	D2	0.02273	55.48571	0	0.361944444444444	0.724166666666667	1.08611111111111	1.44805555555556	1.81	2.17194444444444	2.53388888888889	2.89583333333333	3.25777777777778	3.61972222222222	3.98166666666667	4.34361111111111	4.70555555555555	5.0675	5.42944444444444	5.79138888888889	6.15333333333333	6.51555555555555	6.8775	7.23944444444444	7.60138888888889	7.96333333333333	8.32555555555555	8.6875	9.04972222222222	9.41166666666666	9.77361111111111	10.1355555555556	10.4975	10.8594444444444	11.2213888888889	11.5833333333333	11.9455555555556	12.3075	12.6694444444444	13.0313888888889	13.3930555555556	13.755	14.1172222222222	14.4788888888889	14.8411111111111
CB_29	rob-comp	Ciprofloxacin	Caffeine	1	D3	0.02045	55.48571	0	0.361944444444444	0.724166666666667	1.08611111111111	1.44805555555556	1.81	2.17194444444444	2.53388888888889	2.89583333333333	3.25777777777778	3.61972222222222	3.98166666666667	4.34361111111111	4.70555555555555	5.0675	5.42944444444444	5.79138888888889	6.15333333333333	6.51555555555555	6.8775	7.23944444444444	7.60138888888889	7.96333333333333	8.32555555555555	8.6875	9.04972222222222	9.41166666666666	9.77361111111111	10.1355555555556	10.4975	10.8594444444444	11.2213888888889	11.5833333333333	11.9455555555556	12.3075	12.6694444444444	13.0313888888889	13.3930555555556	13.755	14.1172222222222	14.4788888888889	14.8411111111111
CB_29	rob-comp	Ciprofloxacin	Caffeine	1	D4	0.01818	55.48571	0	0.361944444444444	0.724166666666667	1.08611111111111	1.44805555555556	1.81	2.17194444444444	2.53388888888889	2.89583333333333	3.25777777777778	3.61972222222222	3.98166666666667	4.34361111111111	4.70555555555555	5.0675	5.42944444444444	5.79138888888889	6.15333333333333	6.51555555555555	6.8775	7.23944444444444	7.60138888888889	7.96333333333333	8.32555555555555	8.6875	9.04972222222222	9.41166666666666	9.77361111111111	10.1355555555556	10.4975	10.8594444444444	11.2213888888889	11.5833333333333	11.9455555555556	12.3075	12.6694444444444	13.0313888888889	13.3930555555556	13.755	14.1172222222222	14.4788888888889	14.8411111111111
CB_29	rob-comp	Ciprofloxacin	Caffeine	1	D5	0.01591	55.48571	0	0.361944444444444	0.724166666666667	1.08611111111111	1.44805555555556	1.81	2.17194444444444	2.53388888888889	2.89583333333333	3.25777777777778	3.61972222222222	3.98166666666667	4.34361111111111	4.70555555555555	5.0675	5.42944444444444	5.79138888888889	6.15333333333333	6.51555555555555	6.8775	7.23944444444444	7.60138888888889	7.96333333333333	8.32555555555555	8.6875	9.04972222222222	9.41166666666666	9.77361111111111	10.1355555555556	10.4975	10.8594444444444	11.2213888888889	11.5833333333333	11.9455555555556	12.3075	12.6694444444444	13.0313888888889	13.3930555555556	13.755	14.1172222222222	14.4788888888889	14.8411111111111
CB_29	rob-comp	Ciprofloxacin	Caffeine	1	D6	0.01364	55.48571	0	0.361944444444444	0.724166666666667	1.08611111111111	1.44805555555556	1.81	2.17194444444444	2.53388888888889	2.89583333333333	3.25777777777778	3.61972222222222	3.98166666666667	4.34361111111111	4.70555555555555	5.0675	5.42944444444444	5.79138888888889	6.15333333333333	6.51555555555555	6.8775	7.23944444444444	7.60138888888889	7.96333333333333	8.32555555555555	8.6875	9.04972222222222	9.41166666666666	9.77361111111111	10.1355555555556	10.4975	10.8594444444444	11.2213888888889	11.5833333333333	11.9455555555556	12.3075	12.6694444444444	13.0313888888889	13.3930555555556	13.755	14.1172222222222	14.4788888888889	14.8411111111111
CB_29	rob-comp	Ciprofloxacin	Caffeine	1	D7	0.01136	55.48571	0	0.361944444444444	0.724166666666667	1.08611111111111	1.44805555555556	1.81	2.17194444444444	2.53388888888889	2.89583333333333	3.25777777777778	3.61972222222222	3.98166666666667	4.34361111111111	4.70555555555555	5.0675	5.42944444444444	5.79138888888889	6.15333333333333	6.51555555555555	6.8775	7.23944444444444	7.60138888888889	7.96333333333333	8.32555555555555	8.6875	9.04972222222222	9.41166666666666	9.77361111111111	10.1355555555556	10.4975	10.8594444444444	11.2213888888889	11.5833333333333	11.9455555555556	12.3075	12.6694444444444	13.0313888888889	13.3930555555556	13.755	14.1172222222222	14.4788888888889	14.8411111111111
CB_29	rob-comp	Ciprofloxacin	Caffeine	1	D8	0.00909	55.48571	0	0.361944444444444	0.724166666666667	1.08611111111111	1.44805555555556	1.81	2.17194444444444	2.53388888888889	2.89583333333333	3.25777777777778	3.61972222222222	3.98166666666667	4.34361111111111	4.70555555555555	5.0675	5.42944444444444	5.79138888888889	6.15333333333333	6.51555555555555	6.8775	7.23944444444444	7.60138888888889	7.96333333333333	8.32555555555555	8.6875	9.04972222222222	9.41166666666666	9.77361111111111	10.1355555555556	10.4975	10.8594444444444	11.2213888888889	11.5833333333333	11.9455555555556	12.3075	12.6694444444444	13.0313888888889	13.3930555555556	13.755	14.1172222222222	14.4788888888889	14.8411111111111
CB_29	rob-comp	Ciprofloxacin	Caffeine	1	D9	0.00682	55.48571	0	0.361944444444444	0.724166666666667	1.08611111111111	1.44805555555556	1.81	2.17194444444444	2.53388888888889	2.89583333333333	3.25777777777778	3.61972222222222	3.98166666666667	4.34361111111111	4.70555555555555	5.0675	5.42944444444444	5.79138888888889	6.15333333333333	6.51555555555555	6.8775	7.23944444444444	7.60138888888889	7.96333333333333	8.32555555555555	8.6875	9.04972222222222	9.41166666666666	9.77361111111111	10.1355555555556	10.4975	10.8594444444444	11.2213888888889	11.5833333333333	11.9455555555556	12.3075	12.6694444444444	13.0313888888889	13.3930555555556	13.755	14.1172222222222	14.4788888888889	14.8411111111111
CB_29	rob-comp	Ciprofloxacin	Caffeine	1	D10	0.00455	55.48571	0	0.361944444444444	0.724166666666667	1.08611111111111	1.44805555555556	1.81	2.17194444444444	2.53388888888889	2.89583333333333	3.25777777777778	3.61972222222222	3.98166666666667	4.34361111111111	4.70555555555555	5.0675	5.42944444444444	5.79138888888889	6.15333333333333	6.51555555555555	6.8775	7.23944444444444	7.60138888888889	7.96333333333333	8.32555555555555	8.6875	9.04972222222222	9.41166666666666	9.77361111111111	10.1355555555556	10.4975	10.8594444444444	11.2213888888889	11.5833333333333	11.9455555555556	12.3075	12.6694444444444	13.0313888888889	13.3930555555556	13.755	14.1172222222222	14.4788888888889	14.8411111111111
CB_29	rob-comp	Ciprofloxacin	Caffeine	1	H1	0.025	0	0	0.361944444444444	0.724166666666667	1.08611111111111	1.44805555555556	1.81	2.17194444444444	2.53388888888889	2.89583333333333	3.25777777777778	3.61972222222222	3.98166666666667	4.34361111111111	4.70555555555555	5.0675	5.42944444444444	5.79138888888889	6.15333333333333	6.51555555555555	6.8775	7.23944444444444	7.60138888888889	7.96333333333333	8.32555555555555	8.6875	9.04972222222222	9.41166666666666	9.77361111111111	10.1355555555556	10.4975	10.8594444444444	11.2213888888889	11.5833333333333	11.9455555555556	12.3075	12.6694444444444	13.0313888888889	13.3930555555556	13.755	14.1172222222222	14.4788888888889	14.8411111111111
CB_29	rob-comp	Ciprofloxacin	Caffeine	1	H2	0.02273	0	0	0.361944444444444	0.724166666666667	1.08611111111111	1.44805555555556	1.81	2.17194444444444	2.53388888888889	2.89583333333333	3.25777777777778	3.61972222222222	3.98166666666667	4.34361111111111	4.70555555555555	5.0675	5.42944444444444	5.79138888888889	6.15333333333333	6.51555555555555	6.8775	7.23944444444444	7.60138888888889	7.96333333333333	8.32555555555555	8.6875	9.04972222222222	9.41166666666666	9.77361111111111	10.1355555555556	10.4975	10.8594444444444	11.2213888888889	11.5833333333333	11.9455555555556	12.3075	12.6694444444444	13.0313888888889	13.3930555555556	13.755	14.1172222222222	14.4788888888889	14.8411111111111
CB_29	rob-comp	Ciprofloxacin	Caffeine	1	H3	0.02045	0	0	0.361944444444444	0.724166666666667	1.08611111111111	1.44805555555556	1.81	2.17194444444444	2.53388888888889	2.89583333333333	3.25777777777778	3.61972222222222	3.98166666666667	4.34361111111111	4.70555555555555	5.0675	5.42944444444444	5.79138888888889	6.15333333333333	6.51555555555555	6.8775	7.23944444444444	7.60138888888889	7.96333333333333	8.32555555555555	8.6875	9.04972222222222	9.41166666666666	9.77361111111111	10.1355555555556	10.4975	10.8594444444444	11.2213888888889	11.5833333333333	11.9455555555556	12.3075	12.6694444444444	13.0313888888889	13.3930555555556	13.755	14.1172222222222	14.4788888888889	14.8411111111111
CB_29	rob-comp	Ciprofloxacin	Caffeine	1	H4	0.01818	0	0	0.361944444444444	0.724166666666667	1.08611111111111	1.44805555555556	1.81	2.17194444444444	2.53388888888889	2.89583333333333	3.25777777777778	3.61972222222222	3.98166666666667	4.34361111111111	4.70555555555555	5.0675	5.42944444444444	5.79138888888889	6.15333333333333	6.51555555555555	6.8775	7.23944444444444	7.60138888888889	7.96333333333333	8.32555555555555	8.6875	9.04972222222222	9.41166666666666	9.77361111111111	10.1355555555556	10.4975	10.8594444444444	11.2213888888889	11.5833333333333	11.9455555555556	12.3075	12.6694444444444	13.0313888888889	13.3930555555556	13.755	14.1172222222222	14.4788888888889	14.8411111111111
CB_29	rob-comp	Ciprofloxacin	Caffeine	1	H5	0.01591	0	0	0.361944444444444	0.724166666666667	1.08611111111111	1.44805555555556	1.81	2.17194444444444	2.53388888888889	2.89583333333333	3.25777777777778	3.61972222222222	3.98166666666667	4.34361111111111	4.70555555555555	5.0675	5.42944444444444	5.79138888888889	6.15333333333333	6.51555555555555	6.8775	7.23944444444444	7.60138888888889	7.96333333333333	8.32555555555555	8.6875	9.04972222222222	9.41166666666666	9.77361111111111	10.1355555555556	10.4975	10.8594444444444	11.2213888888889	11.5833333333333	11.9455555555556	12.3075	12.6694444444444	13.0313888888889	13.3930555555556	13.755	14.1172222222222	14.4788888888889	14.8411111111111
CB_29	rob-comp	Ciprofloxacin	Caffeine	1	H6	0.01364	0	0	0.361944444444444	0.724166666666667	1.08611111111111	1.44805555555556	1.81	2.17194444444444	2.53388888888889	2.89583333333333	3.25777777777778	3.61972222222222	3.98166666666667	4.34361111111111	4.70555555555555	5.0675	5.42944444444444	5.79138888888889	6.15333333333333	6.51555555555555	6.8775	7.23944444444444	7.60138888888889	7.96333333333333	8.32555555555555	8.6875	9.04972222222222	9.41166666666666	9.77361111111111	10.1355555555556	10.4975	10.8594444444444	11.2213888888889	11.5833333333333	11.9455555555556	12.3075	12.6694444444444	13.0313888888889	13.3930555555556	13.755	14.1172222222222	14.4788888888889	14.8411111111111
CB_29	rob-comp	Ciprofloxacin	Caffeine	1	H7	0.01136	0	0	0.361944444444444	0.724166666666667	1.08611111111111	1.44805555555556	1.81	2.17194444444444	2.53388888888889	2.89583333333333	3.25777777777778	3.61972222222222	3.98166666666667	4.34361111111111	4.70555555555555	5.0675	5.42944444444444	5.79138888888889	6.15333333333333	6.51555555555555	6.8775	7.23944444444444	7.60138888888889	7.96333333333333	8.32555555555555	8.6875	9.04972222222222	9.41166666666666	9.77361111111111	10.1355555555556	10.4975	10.8594444444444	11.2213888888889	11.5833333333333	11.9455555555556	12.3075	12.6694444444444	13.0313888888889	13.3930555555556	13.755	14.1172222222222	14.4788888888889	14.8411111111111
CB_29	rob-comp	Ciprofloxacin	Caffeine	1	H8	0.00909	0	0	0.361944444444444	0.724166666666667	1.08611111111111	1.44805555555556	1.81	2.17194444444444	2.53388888888889	2.89583333333333	3.25777777777778	3.61972222222222	3.98166666666667	4.34361111111111	4.70555555555555	5.0675	5.42944444444444	5.79138888888889	6.15333333333333	6.51555555555555	6.8775	7.23944444444444	7.60138888888889	7.96333333333333	8.32555555555555	8.6875	9.04972222222222	9.41166666666666	9.77361111111111	10.1355555555556	10.4975	10.8594444444444	11.2213888888889	11.5833333333333	11.9455555555556	12.3075	12.6694444444444	13.0313888888889	13.3930555555556	13.755	14.1172222222222	14.4788888888889	14.8411111111111
CB_29	rob-comp	Ciprofloxacin	Caffeine	1	H9	0.00682	0	0	0.361944444444444	0.724166666666667	1.08611111111111	1.44805555555556	1.81	2.17194444444444	2.53388888888889	2.89583333333333	3.25777777777778	3.61972222222222	3.98166666666667	4.34361111111111	4.70555555555555	5.0675	5.42944444444444	5.79138888888889	6.15333333333333	6.51555555555555	6.8775	7.23944444444444	7.60138888888889	7.96333333333333	8.32555555555555	8.6875	9.04972222222222	9.41166666666666	9.77361111111111	10.1355555555556	10.4975	10.8594444444444	11.2213888888889	11.5833333333333	11.9455555555556	12.3075	12.6694444444444	13.0313888888889	13.3930555555556	13.755	14.1172222222222	14.4788888888889	14.8411111111111
CB_29	rob-comp	Ciprofloxacin	Caffeine	1	H10	0.00455	0	0	0.361944444444444	0.724166666666667	1.08611111111111	1.44805555555556	1.81	2.17194444444444	2.53388888888889	2.89583333333333	3.25777777777778	3.61972222222222	3.98166666666667	4.34361111111111	4.70555555555555	5.0675	5.42944444444444	5.79138888888889	6.15333333333333	6.51555555555555	6.8775	7.23944444444444	7.60138888888889	7.96333333333333	8.32555555555555	8.6875	9.04972222222222	9.41166666666666	9.77361111111111	10.1355555555556	10.4975	10.8594444444444	11.2213888888889	11.5833333333333	11.9455555555556	12.3075	12.6694444444444	13.0313888888889	13.3930555555556	13.755	14.1172222222222	14.4788888888889	14.8411111111111
CB_29	rob-comp	Ciprofloxacin	Caffeine	1	H12	0	0	0	0.361944444444444	0.724166666666667	1.08611111111111	1.44805555555556	1.81	2.17194444444444	2.53388888888889	2.89583333333333	3.25777777777778	3.61972222222222	3.98166666666667	4.34361111111111	4.70555555555555	5.0675	5.42944444444444	5.79138888888889	6.15333333333333	6.51555555555555	6.8775	7.23944444444444	7.60138888888889	7.96333333333333	8.32555555555555	8.6875	9.04972222222222	9.41166666666666	9.77361111111111	10.1355555555556	10.4975	10.8594444444444	11.2213888888889	11.5833333333333	11.9455555555556	12.3075	12.6694444444444	13.0313888888889	13.3930555555556	13.755	14.1172222222222	14.4788888888889	14.8411111111111
CB_30	rob-comp	Ciprofloxacin	Caffeine	2	D1	0.025	55.48571	0	0.361944444444444	0.724166666666667	1.08611111111111	1.44805555555556	1.81	2.17194444444444	2.53388888888889	2.89583333333333	3.25777777777778	3.61972222222222	3.98166666666667	4.34361111111111	4.70555555555555	5.0675	5.42944444444444	5.79138888888889	6.15333333333333	6.51555555555555	6.8775	7.23944444444444	7.60138888888889	7.96333333333333	8.32555555555555	8.6875	9.04972222222222	9.41166666666666	9.77361111111111	10.1355555555556	10.4975	10.8594444444444	11.2213888888889	11.5833333333333	11.9455555555556	12.3075	12.6694444444444	13.0313888888889	13.3930555555556	13.755	14.1172222222222	14.4788888888889	14.8411111111111
CB_30	rob-comp	Ciprofloxacin	Caffeine	2	D2	0.02273	55.48571	0	0.361944444444444	0.724166666666667	1.08611111111111	1.44805555555556	1.81	2.17194444444444	2.53388888888889	2.89583333333333	3.25777777777778	3.61972222222222	3.98166666666667	4.34361111111111	4.70555555555555	5.0675	5.42944444444444	5.79138888888889	6.15333333333333	6.51555555555555	6.8775	7.23944444444444	7.60138888888889	7.96333333333333	8.32555555555555	8.6875	9.04972222222222	9.41166666666666	9.77361111111111	10.1355555555556	10.4975	10.8594444444444	11.2213888888889	11.5833333333333	11.9455555555556	12.3075	12.6694444444444	13.0313888888889	13.3930555555556	13.755	14.1172222222222	14.4788888888889	14.8411111111111
CB_30	rob-comp	Ciprofloxacin	Caffeine	2	D3	0.02045	55.48571	0	0.361944444444444	0.724166666666667	1.08611111111111	1.44805555555556	1.81	2.17194444444444	2.53388888888889	2.89583333333333	3.25777777777778	3.61972222222222	3.98166666666667	4.34361111111111	4.70555555555555	5.0675	5.42944444444444	5.79138888888889	6.15333333333333	6.51555555555555	6.8775	7.23944444444444	7.60138888888889	7.96333333333333	8.32555555555555	8.6875	9.04972222222222	9.41166666666666	9.77361111111111	10.1355555555556	10.4975	10.8594444444444	11.2213888888889	11.5833333333333	11.9455555555556	12.3075	12.6694444444444	13.0313888888889	13.3930555555556	13.755	14.1172222222222	14.4788888888889	14.8411111111111
CB_30	rob-comp	Ciprofloxacin	Caffeine	2	D4	0.01818	55.48571	0	0.361944444444444	0.724166666666667	1.08611111111111	1.44805555555556	1.81	2.17194444444444	2.53388888888889	2.89583333333333	3.25777777777778	3.61972222222222	3.98166666666667	4.34361111111111	4.70555555555555	5.0675	5.42944444444444	5.79138888888889	6.15333333333333	6.51555555555555	6.8775	7.23944444444444	7.60138888888889	7.96333333333333	8.32555555555555	8.6875	9.04972222222222	9.41166666666666	9.77361111111111	10.1355555555556	10.4975	10.8594444444444	11.2213888888889	11.5833333333333	11.9455555555556	12.3075	12.6694444444444	13.0313888888889	13.3930555555556	13.755	14.1172222222222	14.4788888888889	14.8411111111111
CB_30	rob-comp	Ciprofloxacin	Caffeine	2	D5	0.01591	55.48571	0	0.361944444444444	0.724166666666667	1.08611111111111	1.44805555555556	1.81	2.17194444444444	2.53388888888889	2.89583333333333	3.25777777777778	3.61972222222222	3.98166666666667	4.34361111111111	4.70555555555555	5.0675	5.42944444444444	5.79138888888889	6.15333333333333	6.51555555555555	6.8775	7.23944444444444	7.60138888888889	7.96333333333333	8.32555555555555	8.6875	9.04972222222222	9.41166666666666	9.77361111111111	10.1355555555556	10.4975	10.8594444444444	11.2213888888889	11.5833333333333	11.9455555555556	12.3075	12.6694444444444	13.0313888888889	13.3930555555556	13.755	14.1172222222222	14.4788888888889	14.8411111111111
CB_30	rob-comp	Ciprofloxacin	Caffeine	2	D6	0.01364	55.48571	0	0.361944444444444	0.724166666666667	1.08611111111111	1.44805555555556	1.81	2.17194444444444	2.53388888888889	2.89583333333333	3.25777777777778	3.61972222222222	3.98166666666667	4.34361111111111	4.70555555555555	5.0675	5.42944444444444	5.79138888888889	6.15333333333333	6.51555555555555	6.8775	7.23944444444444	7.60138888888889	7.96333333333333	8.32555555555555	8.6875	9.04972222222222	9.41166666666666	9.77361111111111	10.1355555555556	10.4975	10.8594444444444	11.2213888888889	11.5833333333333	11.9455555555556	12.3075	12.6694444444444	13.0313888888889	13.3930555555556	13.755	14.1172222222222	14.4788888888889	14.8411111111111
CB_30	rob-comp	Ciprofloxacin	Caffeine	2	D7	0.01136	55.48571	0	0.361944444444444	0.724166666666667	1.08611111111111	1.44805555555556	1.81	2.17194444444444	2.53388888888889	2.89583333333333	3.25777777777778	3.61972222222222	3.98166666666667	4.34361111111111	4.70555555555555	5.0675	5.42944444444444	5.79138888888889	6.15333333333333	6.51555555555555	6.8775	7.23944444444444	7.60138888888889	7.96333333333333	8.32555555555555	8.6875	9.04972222222222	9.41166666666666	9.77361111111111	10.1355555555556	10.4975	10.8594444444444	11.2213888888889	11.5833333333333	11.9455555555556	12.3075	12.6694444444444	13.0313888888889	13.3930555555556	13.755	14.1172222222222	14.4788888888889	14.8411111111111
CB_30	rob-comp	Ciprofloxacin	Caffeine	2	D8	0.00909	55.48571	0	0.361944444444444	0.724166666666667	1.08611111111111	1.44805555555556	1.81	2.17194444444444	2.53388888888889	2.89583333333333	3.25777777777778	3.61972222222222	3.98166666666667	4.34361111111111	4.70555555555555	5.0675	5.42944444444444	5.79138888888889	6.15333333333333	6.51555555555555	6.8775	7.23944444444444	7.60138888888889	7.96333333333333	8.32555555555555	8.6875	9.04972222222222	9.41166666666666	9.77361111111111	10.1355555555556	10.4975	10.8594444444444	11.2213888888889	11.5833333333333	11.9455555555556	12.3075	12.6694444444444	13.0313888888889	13.3930555555556	13.755	14.1172222222222	14.4788888888889	14.8411111111111
CB_30	rob-comp	Ciprofloxacin	Caffeine	2	D9	0.00682	55.48571	0	0.361944444444444	0.724166666666667	1.08611111111111	1.44805555555556	1.81	2.17194444444444	2.53388888888889	2.89583333333333	3.25777777777778	3.61972222222222	3.98166666666667	4.34361111111111	4.70555555555555	5.0675	5.42944444444444	5.79138888888889	6.15333333333333	6.51555555555555	6.8775	7.23944444444444	7.60138888888889	7.96333333333333	8.32555555555555	8.6875	9.04972222222222	9.41166666666666	9.77361111111111	10.1355555555556	10.4975	10.8594444444444	11.2213888888889	11.5833333333333	11.9455555555556	12.3075	12.6694444444444	13.0313888888889	13.3930555555556	13.755	14.1172222222222	14.4788888888889	14.8411111111111
CB_30	rob-comp	Ciprofloxacin	Caffeine	2	D12	0	55.48571	0	0.361944444444444	0.724166666666667	1.08611111111111	1.44805555555556	1.81	2.17194444444444	2.53388888888889	2.89583333333333	3.25777777777778	3.61972222222222	3.98166666666667	4.34361111111111	4.70555555555555	5.0675	5.42944444444444	5.79138888888889	6.15333333333333	6.51555555555555	6.8775	7.23944444444444	7.60138888888889	7.96333333333333	8.32555555555555	8.6875	9.04972222222222	9.41166666666666	9.77361111111111	10.1355555555556	10.4975	10.8594444444444	11.2213888888889	11.5833333333333	11.9455555555556	12.3075	12.6694444444444	13.0313888888889	13.3930555555556	13.755	14.1172222222222	14.4788888888889	14.8411111111111
CB_30	rob-comp	Ciprofloxacin	Caffeine	2	H1	0.025	0	0	0.361944444444444	0.724166666666667	1.08611111111111	1.44805555555556	1.81	2.17194444444444	2.53388888888889	2.89583333333333	3.25777777777778	3.61972222222222	3.98166666666667	4.34361111111111	4.70555555555555	5.0675	5.42944444444444	5.79138888888889	6.15333333333333	6.51555555555555	6.8775	7.23944444444444	7.60138888888889	7.96333333333333	8.32555555555555	8.6875	9.04972222222222	9.41166666666666	9.77361111111111	10.1355555555556	10.4975	10.8594444444444	11.2213888888889	11.5833333333333	11.9455555555556	12.3075	12.6694444444444	13.0313888888889	13.3930555555556	13.755	14.1172222222222	14.4788888888889	14.8411111111111
CB_30	rob-comp	Ciprofloxacin	Caffeine	2	H2	0.02273	0	0	0.361944444444444	0.724166666666667	1.08611111111111	1.44805555555556	1.81	2.17194444444444	2.53388888888889	2.89583333333333	3.25777777777778	3.61972222222222	3.98166666666667	4.34361111111111	4.70555555555555	5.0675	5.42944444444444	5.79138888888889	6.15333333333333	6.51555555555555	6.8775	7.23944444444444	7.60138888888889	7.96333333333333	8.32555555555555	8.6875	9.04972222222222	9.41166666666666	9.77361111111111	10.1355555555556	10.4975	10.8594444444444	11.2213888888889	11.5833333333333	11.9455555555556	12.3075	12.6694444444444	13.0313888888889	13.3930555555556	13.755	14.1172222222222	14.4788888888889	14.8411111111111
CB_30	rob-comp	Ciprofloxacin	Caffeine	2	H3	0.02045	0	0	0.361944444444444	0.724166666666667	1.08611111111111	1.44805555555556	1.81	2.17194444444444	2.53388888888889	2.89583333333333	3.25777777777778	3.61972222222222	3.98166666666667	4.34361111111111	4.70555555555555	5.0675	5.42944444444444	5.79138888888889	6.15333333333333	6.51555555555555	6.8775	7.23944444444444	7.60138888888889	7.96333333333333	8.32555555555555	8.6875	9.04972222222222	9.41166666666666	9.77361111111111	10.1355555555556	10.4975	10.8594444444444	11.2213888888889	11.5833333333333	11.9455555555556	12.3075	12.6694444444444	13.0313888888889	13.3930555555556	13.755	14.1172222222222	14.4788888888889	14.8411111111111
CB_30	rob-comp	Ciprofloxacin	Caffeine	2	H4	0.01818	0	0	0.361944444444444	0.724166666666667	1.08611111111111	1.44805555555556	1.81	2.17194444444444	2.53388888888889	2.89583333333333	3.25777777777778	3.61972222222222	3.98166666666667	4.34361111111111	4.70555555555555	5.0675	5.42944444444444	5.79138888888889	6.15333333333333	6.51555555555555	6.8775	7.23944444444444	7.60138888888889	7.96333333333333	8.32555555555555	8.6875	9.04972222222222	9.41166666666666	9.77361111111111	10.1355555555556	10.4975	10.8594444444444	11.2213888888889	11.5833333333333	11.9455555555556	12.3075	12.6694444444444	13.0313888888889	13.3930555555556	13.755	14.1172222222222	14.4788888888889	14.8411111111111
CB_30	rob-comp	Ciprofloxacin	Caffeine	2	H5	0.01591	0	0	0.361944444444444	0.724166666666667	1.08611111111111	1.44805555555556	1.81	2.17194444444444	2.53388888888889	2.89583333333333	3.25777777777778	3.61972222222222	3.98166666666667	4.34361111111111	4.70555555555555	5.0675	5.42944444444444	5.79138888888889	6.15333333333333	6.51555555555555	6.8775	7.23944444444444	7.60138888888889	7.96333333333333	8.32555555555555	8.6875	9.04972222222222	9.41166666666666	9.77361111111111	10.1355555555556	10.4975	10.8594444444444	11.2213888888889	11.5833333333333	11.9455555555556	12.3075	12.6694444444444	13.0313888888889	13.3930555555556	13.755	14.1172222222222	14.4788888888889	14.8411111111111
CB_30	rob-comp	Ciprofloxacin	Caffeine	2	H6	0.01364	0	0	0.361944444444444	0.724166666666667	1.08611111111111	1.44805555555556	1.81	2.17194444444444	2.53388888888889	2.89583333333333	3.25777777777778	3.61972222222222	3.98166666666667	4.34361111111111	4.70555555555555	5.0675	5.42944444444444	5.79138888888889	6.15333333333333	6.51555555555555	6.8775	7.23944444444444	7.60138888888889	7.96333333333333	8.32555555555555	8.6875	9.04972222222222	9.41166666666666	9.77361111111111	10.1355555555556	10.4975	10.8594444444444	11.2213888888889	11.5833333333333	11.9455555555556	12.3075	12.6694444444444	13.0313888888889	13.3930555555556	13.755	14.1172222222222	14.4788888888889	14.8411111111111
CB_30	rob-comp	Ciprofloxacin	Caffeine	2	H7	0.01136	0	0	0.361944444444444	0.724166666666667	1.08611111111111	1.44805555555556	1.81	2.17194444444444	2.53388888888889	2.89583333333333	3.25777777777778	3.61972222222222	3.98166666666667	4.34361111111111	4.70555555555555	5.0675	5.42944444444444	5.79138888888889	6.15333333333333	6.51555555555555	6.8775	7.23944444444444	7.60138888888889	7.96333333333333	8.32555555555555	8.6875	9.04972222222222	9.41166666666666	9.77361111111111	10.1355555555556	10.4975	10.8594444444444	11.2213888888889	11.5833333333333	11.9455555555556	12.3075	12.6694444444444	13.0313888888889	13.3930555555556	13.755	14.1172222222222	14.4788888888889	14.8411111111111
CB_30	rob-comp	Ciprofloxacin	Caffeine	2	H8	0.00909	0	0	0.361944444444444	0.724166666666667	1.08611111111111	1.44805555555556	1.81	2.17194444444444	2.53388888888889	2.89583333333333	3.25777777777778	3.61972222222222	3.98166666666667	4.34361111111111	4.70555555555555	5.0675	5.42944444444444	5.79138888888889	6.15333333333333	6.51555555555555	6.8775	7.23944444444444	7.60138888888889	7.96333333333333	8.32555555555555	8.6875	9.04972222222222	9.41166666666666	9.77361111111111	10.1355555555556	10.4975	10.8594444444444	11.2213888888889	11.5833333333333	11.9455555555556	12.3075	12.6694444444444	13.0313888888889	13.3930555555556	13.755	14.1172222222222	14.4788888888889	14.8411111111111
CB_30	rob-comp	Ciprofloxacin	Caffeine	2	H9	0.00682	0	0	0.361944444444444	0.724166666666667	1.08611111111111	1.44805555555556	1.81	2.17194444444444	2.53388888888889	2.89583333333333	3.25777777777778	3.61972222222222	3.98166666666667	4.34361111111111	4.70555555555555	5.0675	5.42944444444444	5.79138888888889	6.15333333333333	6.51555555555555	6.8775	7.23944444444444	7.60138888888889	7.96333333333333	8.32555555555555	8.6875	9.04972222222222	9.41166666666666	9.77361111111111	10.1355555555556	10.4975	10.8594444444444	11.2213888888889	11.5833333333333	11.9455555555556	12.3075	12.6694444444444	13.0313888888889	13.3930555555556	13.755	14.1172222222222	14.4788888888889	14.8411111111111
CB_30	rob-comp	Ciprofloxacin	Caffeine	2	H10	0.00455	0	0	0.361944444444444	0.724166666666667	1.08611111111111	1.44805555555556	1.81	2.17194444444444	2.53388888888889	2.89583333333333	3.25777777777778	3.61972222222222	3.98166666666667	4.34361111111111	4.70555555555555	5.0675	5.42944444444444	5.79138888888889	6.15333333333333	6.51555555555555	6.8775	7.23944444444444	7.60138888888889	7.96333333333333	8.32555555555555	8.6875	9.04972222222222	9.41166666666666	9.77361111111111	10.1355555555556	10.4975	10.8594444444444	11.2213888888889	11.5833333333333	11.9455555555556	12.3075	12.6694444444444	13.0313888888889	13.3930555555556	13.755	14.1172222222222	14.4788888888889	14.8411111111111
CB_30	rob-comp	Ciprofloxacin	Caffeine	2	H11	0.00227	0	0	0.361944444444444	0.724166666666667	1.08611111111111	1.44805555555556	1.81	2.17194444444444	2.53388888888889	2.89583333333333	3.25777777777778	3.61972222222222	3.98166666666667	4.34361111111111	4.70555555555555	5.0675	5.42944444444444	5.79138888888889	6.15333333333333	6.51555555555555	6.8775	7.23944444444444	7.60138888888889	7.96333333333333	8.32555555555555	8.6875	9.04972222222222	9.41166666666666	9.77361111111111	10.1355555555556	10.4975	10.8594444444444	11.2213888888889	11.5833333333333	11.9455555555556	12.3075	12.6694444444444	13.0313888888889	13.3930555555556	13.755	14.1172222222222	14.4788888888889	14.8411111111111
CB_30	rob-comp	Ciprofloxacin	Caffeine	2	H12	0	0	0	0.361944444444444	0.724166666666667	1.08611111111111	1.44805555555556	1.81	2.17194444444444	2.53388888888889	2.89583333333333	3.25777777777778	3.61972222222222	3.98166666666667	4.34361111111111	4.70555555555555	5.0675	5.42944444444444	5.79138888888889	6.15333333333333	6.51555555555555	6.8775	7.23944444444444	7.60138888888889	7.96333333333333	8.32555555555555	8.6875	9.04972222222222	9.41166666666666	9.77361111111111	10.1355555555556	10.4975	10.8594444444444	11.2213888888889	11.5833333333333	11.9455555555556	12.3075	12.6694444444444	13.0313888888889	13.3930555555556	13.755	14.1172222222222	14.4788888888889	14.8411111111111
CB_31	rob-comp	Ciprofloxacin	Caffeine	3	D1	0.025	55.48571	0	0.361944444444444	0.724166666666667	1.08611111111111	1.44805555555556	1.81	2.17194444444444	2.53388888888889	2.89583333333333	3.25777777777778	3.61972222222222	3.98166666666667	4.34361111111111	4.70555555555555	5.0675	5.42944444444444	5.79138888888889	6.15333333333333	6.51555555555555	6.8775	7.23944444444444	7.60138888888889	7.96333333333333	8.32555555555555	8.6875	9.04972222222222	9.41166666666666	9.77361111111111	10.1355555555556	10.4975	10.8594444444444	11.2213888888889	11.5833333333333	11.9455555555556	12.3075	12.6694444444444	13.0313888888889	13.3930555555556	13.755	14.1172222222222	14.4788888888889	14.8411111111111
CB_31	rob-comp	Ciprofloxacin	Caffeine	3	D2	0.02273	55.48571	0	0.361944444444444	0.724166666666667	1.08611111111111	1.44805555555556	1.81	2.17194444444444	2.53388888888889	2.89583333333333	3.25777777777778	3.61972222222222	3.98166666666667	4.34361111111111	4.70555555555555	5.0675	5.42944444444444	5.79138888888889	6.15333333333333	6.51555555555555	6.8775	7.23944444444444	7.60138888888889	7.96333333333333	8.32555555555555	8.6875	9.04972222222222	9.41166666666666	9.77361111111111	10.1355555555556	10.4975	10.8594444444444	11.2213888888889	11.5833333333333	11.9455555555556	12.3075	12.6694444444444	13.0313888888889	13.3930555555556	13.755	14.1172222222222	14.4788888888889	14.8411111111111
CB_31	rob-comp	Ciprofloxacin	Caffeine	3	D3	0.02045	55.48571	0	0.361944444444444	0.724166666666667	1.08611111111111	1.44805555555556	1.81	2.17194444444444	2.53388888888889	2.89583333333333	3.25777777777778	3.61972222222222	3.98166666666667	4.34361111111111	4.70555555555555	5.0675	5.42944444444444	5.79138888888889	6.15333333333333	6.51555555555555	6.8775	7.23944444444444	7.60138888888889	7.96333333333333	8.32555555555555	8.6875	9.04972222222222	9.41166666666666	9.77361111111111	10.1355555555556	10.4975	10.8594444444444	11.2213888888889	11.5833333333333	11.9455555555556	12.3075	12.6694444444444	13.0313888888889	13.3930555555556	13.755	14.1172222222222	14.4788888888889	14.8411111111111
CB_31	rob-comp	Ciprofloxacin	Caffeine	3	D4	0.01818	55.48571	0	0.361944444444444	0.724166666666667	1.08611111111111	1.44805555555556	1.81	2.17194444444444	2.53388888888889	2.89583333333333	3.25777777777778	3.61972222222222	3.98166666666667	4.34361111111111	4.70555555555555	5.0675	5.42944444444444	5.79138888888889	6.15333333333333	6.51555555555555	6.8775	7.23944444444444	7.60138888888889	7.96333333333333	8.32555555555555	8.6875	9.04972222222222	9.41166666666666	9.77361111111111	10.1355555555556	10.4975	10.8594444444444	11.2213888888889	11.5833333333333	11.9455555555556	12.3075	12.6694444444444	13.0313888888889	13.3930555555556	13.755	14.1172222222222	14.4788888888889	14.8411111111111
CB_31	rob-comp	Ciprofloxacin	Caffeine	3	D5	0.01591	55.48571	0	0.361944444444444	0.724166666666667	1.08611111111111	1.44805555555556	1.81	2.17194444444444	2.53388888888889	2.89583333333333	3.25777777777778	3.61972222222222	3.98166666666667	4.34361111111111	4.70555555555555	5.0675	5.42944444444444	5.79138888888889	6.15333333333333	6.51555555555555	6.8775	7.23944444444444	7.60138888888889	7.96333333333333	8.32555555555555	8.6875	9.04972222222222	9.41166666666666	9.77361111111111	10.1355555555556	10.4975	10.8594444444444	11.2213888888889	11.5833333333333	11.9455555555556	12.3075	12.6694444444444	13.0313888888889	13.3930555555556	13.755	14.1172222222222	14.4788888888889	14.8411111111111
CB_31	rob-comp	Ciprofloxacin	Caffeine	3	D6	0.01364	55.48571	0	0.361944444444444	0.724166666666667	1.08611111111111	1.44805555555556	1.81	2.17194444444444	2.53388888888889	2.89583333333333	3.25777777777778	3.61972222222222	3.98166666666667	4.34361111111111	4.70555555555555	5.0675	5.42944444444444	5.79138888888889	6.15333333333333	6.51555555555555	6.8775	7.23944444444444	7.60138888888889	7.96333333333333	8.32555555555555	8.6875	9.04972222222222	9.41166666666666	9.77361111111111	10.1355555555556	10.4975	10.8594444444444	11.2213888888889	11.5833333333333	11.9455555555556	12.3075	12.6694444444444	13.0313888888889	13.3930555555556	13.755	14.1172222222222	14.4788888888889	14.8411111111111
CB_31	rob-comp	Ciprofloxacin	Caffeine	3	D7	0.01136	55.48571	0	0.361944444444444	0.724166666666667	1.08611111111111	1.44805555555556	1.81	2.17194444444444	2.53388888888889	2.89583333333333	3.25777777777778	3.61972222222222	3.98166666666667	4.34361111111111	4.70555555555555	5.0675	5.42944444444444	5.79138888888889	6.15333333333333	6.51555555555555	6.8775	7.23944444444444	7.60138888888889	7.96333333333333	8.32555555555555	8.6875	9.04972222222222	9.41166666666666	9.77361111111111	10.1355555555556	10.4975	10.8594444444444	11.2213888888889	11.5833333333333	11.9455555555556	12.3075	12.6694444444444	13.0313888888889	13.3930555555556	13.755	14.1172222222222	14.4788888888889	14.8411111111111
CB_31	rob-comp	Ciprofloxacin	Caffeine	3	D8	0.00909	55.48571	0	0.361944444444444	0.724166666666667	1.08611111111111	1.44805555555556	1.81	2.17194444444444	2.53388888888889	2.89583333333333	3.25777777777778	3.61972222222222	3.98166666666667	4.34361111111111	4.70555555555555	5.0675	5.42944444444444	5.79138888888889	6.15333333333333	6.51555555555555	6.8775	7.23944444444444	7.60138888888889	7.96333333333333	8.32555555555555	8.6875	9.04972222222222	9.41166666666666	9.77361111111111	10.1355555555556	10.4975	10.8594444444444	11.2213888888889	11.5833333333333	11.9455555555556	12.3075	12.6694444444444	13.0313888888889	13.3930555555556	13.755	14.1172222222222	14.4788888888889	14.8411111111111
CB_31	rob-comp	Ciprofloxacin	Caffeine	3	D9	0.00682	55.48571	0	0.361944444444444	0.724166666666667	1.08611111111111	1.44805555555556	1.81	2.17194444444444	2.53388888888889	2.89583333333333	3.25777777777778	3.61972222222222	3.98166666666667	4.34361111111111	4.70555555555555	5.0675	5.42944444444444	5.79138888888889	6.15333333333333	6.51555555555555	6.8775	7.23944444444444	7.60138888888889	7.96333333333333	8.32555555555555	8.6875	9.04972222222222	9.41166666666666	9.77361111111111	10.1355555555556	10.4975	10.8594444444444	11.2213888888889	11.5833333333333	11.9455555555556	12.3075	12.6694444444444	13.0313888888889	13.3930555555556	13.755	14.1172222222222	14.4788888888889	14.8411111111111
CB_31	rob-comp	Ciprofloxacin	Caffeine	3	D12	0	55.48571	0	0.361944444444444	0.724166666666667	1.08611111111111	1.44805555555556	1.81	2.17194444444444	2.53388888888889	2.89583333333333	3.25777777777778	3.61972222222222	3.98166666666667	4.34361111111111	4.70555555555555	5.0675	5.42944444444444	5.79138888888889	6.15333333333333	6.51555555555555	6.8775	7.23944444444444	7.60138888888889	7.96333333333333	8.32555555555555	8.6875	9.04972222222222	9.41166666666666	9.77361111111111	10.1355555555556	10.4975	10.8594444444444	11.2213888888889	11.5833333333333	11.9455555555556	12.3075	12.6694444444444	13.0313888888889	13.3930555555556	13.755	14.1172222222222	14.4788888888889	14.8411111111111
CB_31	rob-comp	Ciprofloxacin	Caffeine	3	H1	0.025	0	0	0.361944444444444	0.724166666666667	1.08611111111111	1.44805555555556	1.81	2.17194444444444	2.53388888888889	2.89583333333333	3.25777777777778	3.61972222222222	3.98166666666667	4.34361111111111	4.70555555555555	5.0675	5.42944444444444	5.79138888888889	6.15333333333333	6.51555555555555	6.8775	7.23944444444444	7.60138888888889	7.96333333333333	8.32555555555555	8.6875	9.04972222222222	9.41166666666666	9.77361111111111	10.1355555555556	10.4975	10.8594444444444	11.2213888888889	11.5833333333333	11.9455555555556	12.3075	12.6694444444444	13.0313888888889	13.3930555555556	13.755	14.1172222222222	14.4788888888889	14.8411111111111
CB_31	rob-comp	Ciprofloxacin	Caffeine	3	H2	0.02273	0	0	0.361944444444444	0.724166666666667	1.08611111111111	1.44805555555556	1.81	2.17194444444444	2.53388888888889	2.89583333333333	3.25777777777778	3.61972222222222	3.98166666666667	4.34361111111111	4.70555555555555	5.0675	5.42944444444444	5.79138888888889	6.15333333333333	6.51555555555555	6.8775	7.23944444444444	7.60138888888889	7.96333333333333	8.32555555555555	8.6875	9.04972222222222	9.41166666666666	9.77361111111111	10.1355555555556	10.4975	10.8594444444444	11.2213888888889	11.5833333333333	11.9455555555556	12.3075	12.6694444444444	13.0313888888889	13.3930555555556	13.755	14.1172222222222	14.4788888888889	14.8411111111111
CB_31	rob-comp	Ciprofloxacin	Caffeine	3	H3	0.02045	0	0	0.361944444444444	0.724166666666667	1.08611111111111	1.44805555555556	1.81	2.17194444444444	2.53388888888889	2.89583333333333	3.25777777777778	3.61972222222222	3.98166666666667	4.34361111111111	4.70555555555555	5.0675	5.42944444444444	5.79138888888889	6.15333333333333	6.51555555555555	6.8775	7.23944444444444	7.60138888888889	7.96333333333333	8.32555555555555	8.6875	9.04972222222222	9.41166666666666	9.77361111111111	10.1355555555556	10.4975	10.8594444444444	11.2213888888889	11.5833333333333	11.9455555555556	12.3075	12.6694444444444	13.0313888888889	13.3930555555556	13.755	14.1172222222222	14.4788888888889	14.8411111111111
CB_31	rob-comp	Ciprofloxacin	Caffeine	3	H4	0.01818	0	0	0.361944444444444	0.724166666666667	1.08611111111111	1.44805555555556	1.81	2.17194444444444	2.53388888888889	2.89583333333333	3.25777777777778	3.61972222222222	3.98166666666667	4.34361111111111	4.70555555555555	5.0675	5.42944444444444	5.79138888888889	6.15333333333333	6.51555555555555	6.8775	7.23944444444444	7.60138888888889	7.96333333333333	8.32555555555555	8.6875	9.04972222222222	9.41166666666666	9.77361111111111	10.1355555555556	10.4975	10.8594444444444	11.2213888888889	11.5833333333333	11.9455555555556	12.3075	12.6694444444444	13.0313888888889	13.3930555555556	13.755	14.1172222222222	14.4788888888889	14.8411111111111
CB_31	rob-comp	Ciprofloxacin	Caffeine	3	H5	0.01591	0	0	0.361944444444444	0.724166666666667	1.08611111111111	1.44805555555556	1.81	2.17194444444444	2.53388888888889	2.89583333333333	3.25777777777778	3.61972222222222	3.98166666666667	4.34361111111111	4.70555555555555	5.0675	5.42944444444444	5.79138888888889	6.15333333333333	6.51555555555555	6.8775	7.23944444444444	7.60138888888889	7.96333333333333	8.32555555555555	8.6875	9.04972222222222	9.41166666666666	9.77361111111111	10.1355555555556	10.4975	10.8594444444444	11.2213888888889	11.5833333333333	11.9455555555556	12.3075	12.6694444444444	13.0313888888889	13.3930555555556	13.755	14.1172222222222	14.4788888888889	14.8411111111111
CB_31	rob-comp	Ciprofloxacin	Caffeine	3	H6	0.01364	0	0	0.361944444444444	0.724166666666667	1.08611111111111	1.44805555555556	1.81	2.17194444444444	2.53388888888889	2.89583333333333	3.25777777777778	3.61972222222222	3.98166666666667	4.34361111111111	4.70555555555555	5.0675	5.42944444444444	5.79138888888889	6.15333333333333	6.51555555555555	6.8775	7.23944444444444	7.60138888888889	7.96333333333333	8.32555555555555	8.6875	9.04972222222222	9.41166666666666	9.77361111111111	10.1355555555556	10.4975	10.8594444444444	11.2213888888889	11.5833333333333	11.9455555555556	12.3075	12.6694444444444	13.0313888888889	13.3930555555556	13.755	14.1172222222222	14.4788888888889	14.8411111111111
CB_31	rob-comp	Ciprofloxacin	Caffeine	3	H7	0.01136	0	0	0.361944444444444	0.724166666666667	1.08611111111111	1.44805555555556	1.81	2.17194444444444	2.53388888888889	2.89583333333333	3.25777777777778	3.61972222222222	3.98166666666667	4.34361111111111	4.70555555555555	5.0675	5.42944444444444	5.79138888888889	6.15333333333333	6.51555555555555	6.8775	7.23944444444444	7.60138888888889	7.96333333333333	8.32555555555555	8.6875	9.04972222222222	9.41166666666666	9.77361111111111	10.1355555555556	10.4975	10.8594444444444	11.2213888888889	11.5833333333333	11.9455555555556	12.3075	12.6694444444444	13.0313888888889	13.3930555555556	13.755	14.1172222222222	14.4788888888889	14.8411111111111
CB_31	rob-comp	Ciprofloxacin	Caffeine	3	H8	0.00909	0	0	0.361944444444444	0.724166666666667	1.08611111111111	1.44805555555556	1.81	2.17194444444444	2.53388888888889	2.89583333333333	3.25777777777778	3.61972222222222	3.98166666666667	4.34361111111111	4.70555555555555	5.0675	5.42944444444444	5.79138888888889	6.15333333333333	6.51555555555555	6.8775	7.23944444444444	7.60138888888889	7.96333333333333	8.32555555555555	8.6875	9.04972222222222	9.41166666666666	9.77361111111111	10.1355555555556	10.4975	10.8594444444444	11.2213888888889	11.5833333333333	11.9455555555556	12.3075	12.6694444444444	13.0313888888889	13.3930555555556	13.755	14.1172222222222	14.4788888888889	14.8411111111111
CB_31	rob-comp	Ciprofloxacin	Caffeine	3	H9	0.00682	0	0	0.361944444444444	0.724166666666667	1.08611111111111	1.44805555555556	1.81	2.17194444444444	2.53388888888889	2.89583333333333	3.25777777777778	3.61972222222222	3.98166666666667	4.34361111111111	4.70555555555555	5.0675	5.42944444444444	5.79138888888889	6.15333333333333	6.51555555555555	6.8775	7.23944444444444	7.60138888888889	7.96333333333333	8.32555555555555	8.6875	9.04972222222222	9.41166666666666	9.77361111111111	10.1355555555556	10.4975	10.8594444444444	11.2213888888889	11.5833333333333	11.9455555555556	12.3075	12.6694444444444	13.0313888888889	13.3930555555556	13.755	14.1172222222222	14.4788888888889	14.8411111111111
CB_31	rob-comp	Ciprofloxacin	Caffeine	3	H10	0.00455	0	0	0.361944444444444	0.724166666666667	1.08611111111111	1.44805555555556	1.81	2.17194444444444	2.53388888888889	2.89583333333333	3.25777777777778	3.61972222222222	3.98166666666667	4.34361111111111	4.70555555555555	5.0675	5.42944444444444	5.79138888888889	6.15333333333333	6.51555555555555	6.8775	7.23944444444444	7.60138888888889	7.96333333333333	8.32555555555555	8.6875	9.04972222222222	9.41166666666666	9.77361111111111	10.1355555555556	10.4975	10.8594444444444	11.2213888888889	11.5833333333333	11.9455555555556	12.3075	12.6694444444444	13.0313888888889	13.3930555555556	13.755	14.1172222222222	14.4788888888889	14.8411111111111
[truncated: 94 more rows]
[truncated: 58 more columns]
